# Supplementary material for: Identification of potential biomarkers associated with immune cell infiltration patterns in Kawasaki disease via bioinformatics
Source: PLoS One. 2025 Jun 2;20(6):e0324337. doi: 10.1371/journal.pone.0324337 (PMC12129191; doi:10.1371/journal.pone.0324337)
Supplement: S2 File — (ZIP) [file pone.0324337.s004.zip]

Archive with 6 entries (5 files):
- 2. Organize Data/
- 2. Organize Data/ann.txt
- 2. Organize Data/desktop.ini
- 2. Organize Data/geneMatrix.txt
- 2. Organize Data/geoPharm04.ann.pl
- 2. Organize Data/probeMatrix.txt
