# Supplementary material for: Identification of potential biomarkers associated with immune cell infiltration patterns in Kawasaki disease via bioinformatics
Source: PLoS One. 2025 Jun 2;20(6):e0324337. doi: 10.1371/journal.pone.0324337 (PMC12129191; doi:10.1371/journal.pone.0324337)
Supplement: S2 File — (ZIP) [file pone.0324337.s004.zip › 2. Organize Data/geneMatrix.txt]

geneNames	GSM3351220	GSM3351221	GSM3351222	GSM3351223	GSM3351224	GSM3351225	GSM3351226	GSM3351227	GSM3351228	GSM3351229	GSM3351230	GSM3351231	GSM3351232	GSM3351233	GSM3351234	GSM3351235	GSM3351236	GSM3351237	GSM3351238	GSM3351239	GSM3351240	GSM3351241	GSM3351242	GSM3351243	GSM3351244	GSM3351245	GSM3351246	GSM3351247	GSM3351248	GSM3351249
A1BG	-0.06110239	0.34116697	1.3207607	-0.2656834	-0.15348125	-0.005780697	0.009637356	-0.016509771	0.2726488	0.55775833	0.22118235	0.03192711	0.13878536	-0.013768673	-0.06759763	-0.09802103	-0.1980977	-0.19736886	-0.16446018	0.26111555	-0.087017536	0.12676	0.005780697	0.07602835	-0.08178711	0.18627167	0.110681295	-0.016509771	0.029187202	-0.099690914
A1CF	-0.008880496	-0.240886925	0.32632053	-0.047567962	-0.124372125	-0.46006477	-0.413716685	-0.3782044525	-0.434947965	1.078918125	0.04170394	-0.1090434775	-0.405004145	0.462783225	2.3195499	0.83697805	-0.23071468	3.87666545	2.4250058	0.409745215	0.120270012	-0.007089017	-0.044272065	0.1491698	-0.23343443	-0.0242037765	0.021029472	-0.18406093	0.144160509	0.20214057
A2M	0.016304016	-0.46369267	1.2232313	1.3532333	0.58509254	1.0618496	1.593934	-0.37629032	-0.10765743	0.42375278	1.1119165	0.54810524	1.0542717	1.2923031	-0.9144087	-0.103331566	0.21658325	-0.33556843	0.43779182	0.24022579	-0.14432621	-0.47203636	0.6194515	-0.8599262	-0.016304016	-0.68503	-0.26421356	-0.1330862	-0.47203255	-0.91100025
A2ML1	-0.109574439	-0.114281655	-0.138801815	-0.192760345	-0.087893605	-0.084433675	-0.290800925	-0.0801392795	-0.08463514	0.339452745	-0.016034842	0.188174245	0.0084311965	0.1054687475	-0.131495235	-0.08907771	-0.0708323715	-0.202005025	0.0529888865	0.19275724	0.154513955	-0.091412425	0.2561568	0.054115653	0.32616759	0.30719662	0.080721022	0.24746883	0.24828803	0.143956305
A3GALT2	-0.04884672	-0.041232586	-0.009002209	-0.35709977	-0.060322523	-0.22610474	-0.045118093	-0.011074781	0.049280405	0.012252808	-0.2693069	0.20841837	0.06909323	0.1239686	-0.13019347	-0.02199173	-0.000966311	-0.1692431	-0.13043642	0.14566183	0.000966311	0.29268575	-0.05498433	0.41541696	0.041050434	0.20219874	0.09181476	0.025639772	0.39275956	0.02057743
A4GALT	-0.3558383	-0.0179023746666667	-0.100001018333333	0.107822893666667	0.145434778666667	-0.077804485	-0.11354041	-0.23099645	-0.088890314	-0.0901403436666667	-0.0985428483333333	-0.201142546666667	0.169333303333333	0.0334831066666667	-0.0402325766666667	-0.121851043333333	-0.0259086296666667	-0.298852367	-0.291756793333333	0.129024824666667	0.20245902	-0.0508033433333333	0.01208488	0.180769443333333	-0.0674112636666667	0.152113118666667	-0.0137157436666667	0.30942432	0.110896586666667	0.353598046666667
A4GNT	-0.21486902	-0.54500103	0.38711166	-1.1395669	-1.0041213	1.8097072	-0.69759846	-0.78264856	-1.0544372	-1.1596828	-0.2434535	-0.61293364	0.5253644	-1.2304058	2.6827145	-0.36487436	0.48472023	0.7787523	1.3893061	0.01881504	0.5776844	0.46838284	1.634018	-0.01881504	-0.48746777	0.9288602	0.5500674	0.9005041	-0.18666077	0.5287285
AAAS	0.37258816	0.40873194	0.046591282	-0.15586567	0.14137602	0.060713768	-0.12815762	-0.10963583	0.101875305	0.28245544	0.13679123	-0.30104733	0.017706394	-0.018895626	-0.123272896	-0.108139515	-0.12842178	-0.1349268	-0.2843399	0.00630188	0.10091877	-0.17430782	0.12561512	-0.08649683	-0.00630188	-0.28866482	0.07330084	0.031742096	0.01687336	-0.3582301
AACS	0.43115127	-0.2112445825	-0.417621495	-0.601243495	-0.76445530375	0.21236371875	-0.161099553	-0.16451621125	-0.0878427075	-0.4955604075	-0.18996596375	-0.12245655075	-0.0818591115	-0.3583705425	0.509103415	0.3074283605	0.1073092215	0.19606482925	0.5994004025	-0.01339376	-0.097385645	0.3022695775	0.04063344	-0.10268151725	0.1751499185	0.08080554125	0.0881028175	0.1374428275	0.23175978825	0.33741975
AACSP1	0.076245785	-0.06244397	0.34278417	-0.15225959	-0.13630962	1.0517035	0.04231596	0.006631374	-0.013505459	0.55284643	0.010743618	-0.089598656	0.083135605	-0.002327442	-0.16244912	-0.36722565	-0.13063502	0.000151157	-0.0584929	-0.06226468	-0.14729834	0.025725842	0.002349854	0.15613532	-0.23314762	-0.000151157	0.016659498	0.04808426	0.32685685	-0.020290375
AADAC	-0.5029535	-4.887162	-2.5625262	-3.9660072	-4.546667	-3.2701583	-3.5009117	-4.4238253	-5.1791673	-0.14466333	-0.16683674	-3.4616432	-3.7648907	-3.8166966	0.52116776	1.2327328	0.14466286	1.3381615	0.48324203	0.34655666	-0.8339114	0.9980488	0.56823254	0.5386152	0.9298439	0.33242226	0.6829214	0.32030487	0.5529671	0.6137209
AADACL2	0.024579763	-0.18064237	0.015075207	0.6337061	-0.115792274	0.070944786	-0.04821849	-0.24701929	-0.104640484	-0.21941996	0.10005617	-0.007903099	-0.014809847	-0.12935042	-0.048098326	-0.13543487	0.20745873	0.1669681	0.028664112	0.009361982	-0.051455975	-0.20831704	0.5698981	-0.00631547	0.15790105	-0.021713257	0.007725239	0.00631547	0.08522439	0.03192377
AADACL3	-0.01403904	-0.07888174	-0.28420377	0.004833221	-0.06097102	-0.15656185	-0.050129652	0.013041019	-0.16184139	-0.004908085	0.004637241	0.061484337	0.055695057	-0.08075118	0.20078993	-0.004637003	-0.12576509	-0.21541595	-0.12502503	0.2576952	-0.17846036	0.14732027	0.11479759	0.11177206	0.43495584	-0.054045916	0.23142982	0.3188517	0.005582571	0.24829412
AADACL4	-0.14700365	-0.13166404	0.13632727	0.30388832	-0.0649302	-0.27861977	0.21999073	0.057602406	0.5158608	-0.2275188	-0.000439405	0.05211711	0.17989063	-0.10626173	0.019114733	-0.08732104	0.15998507	-0.24176002	-0.10671544	-0.10331321	-0.11311126	0.104168415	0.31453776	-0.107993364	0.000439405	-0.18171215	-0.39645386	0.015119791	0.10270095	0.016566992
AADAT	0.8418455	-0.47089624	0.7131748	1.2553244	1.0017834	0.73111916	-0.026675463	0.7078228	0.60365486	0.123431206	-0.35758948	-0.33447075	-0.3268969	-0.0728786	-0.50264525	0.2974329	-0.017215252	0.02880621	0.09767103	0.017215014	-0.10905743	0.19519758	-0.22786403	-0.31612897	-0.14884949	-0.39619064	0.2734828	-0.10678482	0.017774582	-0.051236868
AAED1	-0.002356529	-0.62705564	0.28030825	0.68976116	0.002356529	0.02394104	0.3691063	0.5722079	0.58437824	0.4858508	0.24403334	1.0465155	0.06633091	0.45906067	-0.1864729	-0.40648556	-0.6971278	-0.83904314	-0.5166335	-0.4168086	-0.46322107	-0.720572	-0.2170453	0.5771451	0.078716755	-0.6067095	-0.46493673	0.09018803	-0.7965002	-0.653522
AAGAB	0.0553530083333333	-0.229219285333333	-0.14588038	-0.801186886666667	-0.162243841666667	-0.0869817746666667	0.041042964	-0.128732363	0.55955856	-0.338549456666667	-0.346698123333333	-0.40098906	-0.124265667666667	-0.0960264166666667	0.36050717	0.0611495966666667	0.0371079436666667	0.39032364	0.284657163333333	0.131588460666667	0.148240568666667	0.039858021	-0.39822642	0.116902668666667	0.0335078246666667	0.167063873333333	-0.106956322666667	0.004604657	0.238729955333333	0.261072796666667
AAK1	-0.169647099	-0.00904651483333334	-0.28333068	-0.243928634666667	-0.1563487845	-0.32394084	-0.06358409	-0.0479774866666667	-0.214082759833333	-0.162400441833333	0.0239688558333333	-0.0032176955	-0.187235476833333	-0.297640641666667	-0.512526993333333	0.181604584166667	0.167210738333333	-0.280884983833333	-0.247462313833333	0.420657236666667	0.261750896166667	0.205516736666667	0.246739783333333	0.349211695	0.4410482285	0.325890262	0.209423387333333	0.170036281833333	0.293411211666667	0.230973881666667
AAMDC	-0.82505655	-0.87608765	-0.880771165	0.4027648	0.05749035	-0.0245661735	-0.0803778185	-0.4842465	-0.8085997	-0.33278203	-0.39056826	0.088476656	-0.224083185	-0.513578175	-0.531404495	0.397042985	0.17879271	0.0026421545	0.369858975	0.243052007	0.494954825	0.003059864	-0.18815994	0.3318479	0.395669695	0.235966205	0.0852367885	0.0432472235	0.450520755	-0.01514864
AAMP	0.0324215895	-0.0629687325	-0.26435709	-0.28646994	-0.308093065	-0.159307955	-0.3910804	-0.31497932	-0.045083524	0.358072755	-0.393576625	-0.47087145	-0.1450281155	-0.1996531475	0.063574315	0.117795946	0.090117455	-0.0582203885	0.038703918	0.0096936225	0.004000187	0.207764145	-0.0802750575	0.36367989	0.08512068	0.1407094	0.179398535	0.15644121	0.488296985	0.205263135
AANAT	-0.022324324	0.007867813	0.016088247	-0.13986921	-0.082787275	-0.02116251	-0.12909317	-0.093967915	-0.007867813	0.1898489	0.07898307	-0.09756923	-0.09086084	-0.020386696	0.06545138	-0.10786986	-0.021450996	-0.08688569	-0.33309126	0.15531826	-0.03938198	0.03140545	0.033863306	0.14111757	0.26956105	0.24638176	0.43674755	0.13058138	0.34464335	0.27242422
AAR2	0.0255907386666667	-0.143104077666667	-0.230674546666667	0.0285077096666667	0.30835995	0.08706097	0.263019246666667	-0.0786244083333333	0.147138913	0.418479283333333	0.0135473	-0.146634896666667	0.102089722666667	0.254191242666667	0.18344617	-0.04786984	-0.055990458	-0.0979299533333333	-0.118646298666667	0.107272146666667	0.0491318716666667	0.04617365	-0.105641445	-0.0729249333333333	0.0316119993333333	0.069971799	-0.137583013	-0.0408462716666667	-0.136512995	-0.247399963333333
AARD	-0.158906575	0.228282445	-0.253157735	1.34801398	0.73189046	-0.071418284	0.71655715	0.027089955	-0.022045135	0.1033895015	-0.15320933	0.35978508	0.50883019	0.23799145	-0.212533115	0.0655831085	-0.037834048	-0.078841449	-0.37566054	0.0585923195	-0.168983695	-0.179428455	0.0294059515	-0.0065003635	0.0389477	-0.02995193	-0.052955265	0.19077027	0.037294265	0.05533087
AARS	0.299232245	0.280800105	-0.106729507	0.26514292	0.284829608	-0.39169431	0.11959696	-0.092888115	0.276209355	-0.0115962025	-0.0386304855	-0.29430819	0.286470415	0.090101955	0.8412776	0.023695946	-0.0009040835	-0.38421415	-0.005564928	0.0616695875	-0.11073804	-0.187399625	0.0626244545	0.338477135	-0.15186429	-0.30693698	0.0091929435	-0.1547997	0.0009036065	-0.33397317
AARS2	0.659256455	0.3389895	0.009922504	-0.082720995	-0.061046125	0.36639333	-0.27695728	-0.242893215	-0.0878887185	0.492955685	0.223843815	-0.024894238	-0.00973296	-0.1340174675	0.233798262	0.11380601	0.105290412	0.0318763265	-0.01352954	-0.084913966	-0.037821292	0.01288414	-0.305306675	-0.185637237	-0.229039195	0.076604605	0.0489316	-0.234630355	-0.130685335	0.187349559
AASDH	0.109290121333333	0.197209196666667	-0.148533343333333	-0.0468722983333333	-0.0230558723333333	-0.597969546666667	-0.230261963333333	0.036999538	0.216283483333333	-0.64947448	-0.042927423	0.0966161106666667	-0.190465449333333	-0.356868583333333	-0.186438241666667	0.047713439	0.107004168333333	0.20836782	-0.0503621066666667	0.347799933333333	0.0635021533333333	-0.0194663993333333	0.0776777273333333	0.016400335	-0.179082236666667	-0.023560365	0.0473678906666667	0.0366821306666667	0.123221236	-0.0792787846666667
AASDHPPT	0.324417273333333	0.276012423333333	-0.00167767233333333	-0.00735362266666667	-0.119691689	-0.0333323476666667	0.180486045333333	-0.032393615	1.14746156666667	-0.10370747	-0.281658013666667	-0.283487798666667	-0.354857449333333	0.00278552366666667	0.08860636	-0.049307032	0.016044299	-0.0897304233333334	-0.31047471	0.104160148666667	0.175203321666667	0.059610368	-0.125340462333333	0.215835253333333	-0.0453936253333333	-0.0129262606666667	-0.0423812866666667	0.17945862	-0.138471285	-0.114914260333333
AASS	-1.096261925	-0.4911226025	-0.086311579	1.256096825	1.35061815	-0.32646883	0.5960072225	0.2102087725	-0.21000725	-0.80751585	-0.02188444125	0.73271566	0.22650664625	0.46745639	-1.2500557325	0.2912234025	0.03437584675	-0.37602943	-0.089861095	0.47478766	-0.17623335025	0.0345268255	0.0584608315	0.266400515	0.57210493475	-0.07486528125	0.0258311625	-0.2308706035	-0.02518766925	-0.2345588775
AATF	0.6799879	0.31135464	-0.017990112	-0.1748395	-0.1407566	-0.39981604	-0.2592044	-0.3246851	0.35327148	0.318089	0.008515835	-0.001572609	-0.016667843	0.38186216	1.0984058	-0.11447096	-0.078639984	0.05873823	-0.05101204	0.058938503	-0.12639761	-0.020255566	-0.1110692	0.25056076	0.003454685	-0.02518034	0.06702566	0.048371315	0.001572609	0.001796246
AATK	-0.7000613	0.002686977	0.54165936	0.84413433	-0.03619623	0.45356178	-0.35903358	-0.08028412	-0.34245872	-0.41748857	0.26663017	-0.002687454	0.007022381	0.6711159	0.2927451	0.17852306	-0.102950096	1.0511856	0.4393592	-0.048416615	0.18886137	0.10029745	-0.15611267	0.0621686	-0.32693148	-0.058647156	-0.23237753	-0.3594017	-0.24640846	0.005000591
ABAT	0.002195597	0.736639735	-0.744151825	-0.38064218	-0.062289475	-1.063993715	0.51617789	-0.661016835	-0.22672629	0.18949509	-0.339899775	-0.41361451	-0.61563349	-0.4443295	-0.48813557	0.53315164	0.140767097	1.45790385	0.8274950915	0.048857927	-0.283988595	0.70562984	-0.0986714375	0.2157995725	-0.154103875	0.172465565	0.0626759525	-0.022237778	0.18353057	-0.263451815
ABCA1	0.03294795	-0.135518393	0.494177976666667	0.35654187	0.141558648333333	0.578115165333333	0.166722776666667	0.839469926666667	0.64023067	0.704200563333333	0.416257067	0.291699893333333	0.392561436666667	0.265657106666667	0.29355923	-0.319351913333333	-0.149857203333333	-0.785842911333333	-0.540531483333333	-0.201652526666667	-0.202495573666667	-0.417465522333333	-0.01997296	-0.483806756333333	-0.237619084	-0.468048727	-0.334350424333333	-0.373238873333333	-0.292958096666667	-0.660612884666667
ABCA10	-0.57457626	-0.2153208275	0.3032727225	1.87764865	1.159726935	0.5338166275	0.70066665	-0.68545974	-0.81922615	-0.39327395	1.2810547	0.4176990995	0.405951855	-0.0362902295	-0.388986825	-0.2714452165	0.3978478325	0.2019523395	0.02293693875	0.378975329	0.27302885	-0.265012325	0.301104425	-0.121957956	-0.01120692625	-0.22781211125	-0.15181696425	-0.12251382875	-0.0578556675	-0.27683121575
ABCA12	0.133634685	-0.34770477	0.179332138	0.083884122	0.15099585	-0.333070755	-0.0850067125	-0.298232435	-0.012480378	-0.066974759	0.0968602915	-0.025134563	-0.19336462	0.07610941	-0.3085158965	0.05544889	-0.0611279	-0.1662296075	-0.186977265	0.0040570495	0.3729244475	0.156247258	-0.0355562	-0.008720994	-0.136182425	0.216133953	0.1367459235	0.181224823	0.191679121	0.46410763
ABCA13	-0.03091526	-0.05750394	-0.011167526	0.011172533	-0.045277357	-0.017285585	-0.09350622	0.37417054	0.25090146	0.009823084	-0.060659647	-0.10943043	0.031508923	0.115507364	0.02999258	0.13437915	-0.03171134	0.13990855	0.84580064	-0.06508744	0.13450003	0.10108733	0.30086732	0.04375863	-0.05921483	0.04058075	-0.08445752	-0.009823084	-0.0680815	-0.10076082
ABCA2	-0.0159550905	-0.1641507145	0.031597975	-0.267451525	0.1479361075	-0.02232039	-0.20911145	-0.128383042	-0.192780855	-0.00716841	-0.0535529855	0.17540896	0.0189141035	-0.005038023	0.01213789	0.00639748499999999	0.1435345395	-0.202865243	0.0142427675	-0.003016591	0.10514021	0.238562225	0.073056698	0.159491899	0.0643149595	0.029277684	-0.020467997	-0.0521597845	0.10027957	0.09342146
ABCA3	-0.14079253	0.858067831	-0.144307376	0.419297553333333	0.519286476666667	-0.0587646173333333	0.2095178	-0.560989223333333	-0.70705271	-0.41184409	-0.160697062666667	0.49806198	0.31637853	0.23754438	-0.39694619	0.228534222	0.007192056	-0.356565307666667	0.156909228	0.222134596666667	0.133949438	-0.0525166233333333	-0.04213182	0.226922826666667	0.375125573333333	0.0551253153333333	0.0672376966666667	0.109469416666667	0.066479683	0.0707521426666667
ABCA4	0.023457527	-0.05643642	-0.0869977455	-0.0966458325	-0.0553792715	-0.248884325	0.003836155	-0.21798122	0.074031475	0.0335730315	-0.193363545	-0.0015167	-0.079478622	-0.128394965	-0.0744211685	0.0694938875	0.011278868	-0.0223135925	-0.233865495	0.232774749	0.346515165	0.29388821	0.161724925	0.317028645	0.2704085	0.452721235	0.170437933	0.299179315	0.17026925	0.39838588
ABCA5	-0.822331968666667	-0.437097473333333	-0.36655601	-0.182251770666667	-0.236582758666667	0.112616537666667	-0.57516495	-0.876705063666667	-0.75067504	-0.923645966666667	-0.0673286933333333	-0.277061153333333	-0.374894453333333	-0.696911336666667	-0.280715304333333	0.960116543333333	0.373612550666667	0.51658702	0.453376924333333	0.472672143333333	0.7266125	0.252939941666667	0.199174951666667	0.205386002333333	0.374006826666667	0.296338793333333	0.232888143333333	0.39077608	0.334801033333333	0.0161984756666667
ABCA6	-0.638287063333333	-1.0910026	0.82388687	2.0734895	1.2738881	0.6103994	0.775952016666667	0.674465973333333	-0.636883576666667	-1.37665432333333	1.5264511	-0.27273178	0.0779477753333333	0.22325023	-2.2185971	0.0810472193333333	0.466498046666667	0.07108148	-0.0888830833333333	0.42225281	0.0477903686666667	-0.44626697	0.68386158	-0.16808621	-0.111677489333333	-0.228851319	-0.642517078333333	-1.14100606666667	0.345757332666667	-1.44706923333333
ABCA7	0.29414153	0.4818668365	0.016322851	-0.347373258	-0.420226335	0.35689664	0.02227616	-0.407845735	-0.527862572	0.575288535	0.3249316115	0.089160442	0.2311256	-0.27271533	-0.165555715	0.198802471	0.137801883	-0.1807768365	-0.115458725	-0.0498459325	0.227754116	0.034232855	0.136688473	0.128252984	-0.0800004015	0.147159101	0.030950545	0.07865119	0.101144325	0.02902794
ABCA8	-1.42342532	-1.8304604	-0.043967676	1.9087472	0.803147112	-0.1367296704	0.0429735204	-1.55633034	-1.462726078	-1.485065368	1.03199836	0.5887072496	-0.000583221399999995	0.0275141234	-2.01514224	-0.1551516552	0.98763048	0.52595511	-0.308541394	-0.0359790806	0.3675418904	-0.518868724	0.687277998	-0.0388527872	0.154226494	0.01740937	0.2720433182	0.300488759	0.592521756	-0.53094802
ABCA9	-0.07540816425	-0.508182225	0.01889628225	1.188986065	0.418899655	0.468426519	0.20969372525	-0.0079758165	-0.1609298	-0.36261662675	0.381240075	0.7136788975	0.46515561	0.091796575	-0.522482445	0.12611246	0.01533317475	-0.094614151	0.048132419	0.2825019975	0.09401297575	-0.32672757075	0.20730662275	-0.216627189	-0.1529675105	-0.24029571575	-0.32508015175	-0.11611926875	-0.02967477225	-0.2938513665
ABCB1	-0.12906223625	0.1929234275	0.19107914175	0.057564855	-0.20597029	-0.2246251725	0.11849475175	-0.3039948335	-0.386703674	-0.0106679215	0.5287159735	0.227947954	0.18989718325	-0.032390476	-0.4005991825	0.2256718875	-0.121114673	-0.3516543525	0.026143907	0.0417533515	0.0914094455	-0.096308174	0.278067119	0.0689352755	-0.026775359	-0.00289452025	-0.026834369	-0.02644193425	-0.0077789985	-0.0832987415
ABCB10	0.6859546	0.35907173	-0.07285309	0.06368065	0.35253716	-0.001441479	-0.010900021	0.09031391	-0.11607218	-0.6059718	-0.118525505	-0.2355094	-0.123995304	0.01038456	0.2843995	0.22309399	-0.024950504	0.4811945	0.58130217	0.13098001	0.021035194	0.053177834	-0.17062521	-0.18336535	-0.07021046	0.06902361	-0.45792532	-0.012642384	-0.16965866	0.001441479
ABCB11	0.058321953	-0.005966425	-0.020667553	-0.21538734	0.21766615	-0.1394248	0.1775546	-0.007816315	-0.2320962	0.13033581	-0.22715044	0.082057476	-0.21871614	-0.33733606	0.07837772	0.23590136	-0.2797022	-0.15339231	-0.1698463	0.18664265	-0.18475246	0.018357754	0.005966425	0.05038643	-0.023363113	-0.03189087	0.3014946	0.020447254	0.1697197	0.029469967
ABCB4	-0.154164429	2.5575175	0.3789917325	0.03712392	0.233366605	0.057078838	0.328981755	0.15869093	0.002585888	0.23088372	1.7023039	1.44613955	0.35084128	0.196571111	-0.129026655	-0.400478245	-0.0398778925	-0.37248158	-0.108393906	-0.261280535	-0.216722727	-0.229727265	0.370959392	-0.163010478	-0.12793064	-0.20552981	0.021293164	-0.093017099	-0.128082397	-0.15019822
ABCB5	-0.1012938625	-0.02588021675	0.01139634875	0.004796864	0.023630619	-0.1295232775	-0.19694083975	-0.1828038075	-0.0530462875	-0.0515879385	-0.00308448025	-0.0829943445	-0.10251080825	-0.00202131024999999	-0.07324046	0.16382258475	-0.01187121975	-0.02204203575	0.0400695795	0.23798227425	0.072357773	0.18287670525	-0.023037791	0.1240227225	0.0970237885	0.13464379275	0.18620043975	0.0613225115	0.062618255	0.085971594
ABCB7	-0.28502035	0.24583721	-0.33039713	0.11931276	0.013410568	-0.22956371	0.069135666	-0.75841045	-0.12900114	-0.49509382	-0.019515514	0.030578613	0.25244188	-0.31730652	-0.11861849	-0.0981164	-0.16771936	0.36566353	-0.075152874	0.27623177	0.38768578	-0.013411045	-0.18015718	0.096698284	0.14651108	0.20515203	0.18001604	0.23649931	-0.03444147	0.26231623
ABCB8	0.1731286655	0.0436782235	-0.000766931499999998	-0.20418489	-0.110309184	0.015034319	-0.180284025	-0.06687724425	0.008128701	-0.13258892325	-0.126267135	-0.05092597125	-0.06016611925	-0.09770894025	0.153699635	-0.00050801000000001	-0.10994422525	-0.1620698555	-0.10296565	0.2274856565	0.1069383	0.05596137175	0.0236332425	0.2512465725	0.028364658	0.217030406	0.068689817	0.1689434675	0.08783161675	0.0693414815
ABCB9	-0.045163689875	0.02392619825	-0.150021760625	-0.26327345125	-0.149139258	-0.111492425	0.001422167625	-0.137921512875	-0.106374143125	-0.088278861375	-0.0561999675	-0.03351768725	-0.142005022375	-0.148304610375	0.00771912775000001	0.048202067625	0.095468368	-0.38413003	-0.21536973075	0.126720042	0.0457786615	0.183479370125	-0.00656312612500001	0.14972195125	0.20086836775	0.212102117875	0.18874457775	0.115320921625	0.194530546375	0.18113071
ABCC1	0.194099746666667	0.123164016666667	0.340200893333333	0.034918146	-0.0504803666666667	-0.59178146	0.0683096233333333	-0.04320526	0.152968086666667	-0.272748473333333	-0.205247401333333	0.043548584	-0.0200227083333333	-0.261308828333333	0.66512759	0.0821205786666667	0.06817468	-0.344907763333333	-0.212311903333333	-0.0511674886666667	0.032164097	-0.131739935333333	-0.0668945316666667	-0.209206266666667	0.140048185333333	-0.001545588	0.0322790143333333	0.106804207666667	-0.0675174366666667	0.202937601666667
ABCC10	0.38756323	0.23968983	0.03493738	-0.19438934	-0.39512396	0.16503716	0.20129204	0.532166	0.0753355	0.026985168	0.4139552	-0.4900484	0.058693886	-0.015532494	0.03472233	0.015532494	0.024847984	0.17207193	0.11395073	-0.21004868	-0.41569567	-0.25545502	-0.15541935	-0.30966854	-0.3773508	-0.2276144	-0.24314117	-0.18247795	-0.37347507	-0.37121964
ABCC11	0.07508242	-0.10794604	-0.07980013	-0.087674856	-0.07496047	-0.23297131	-0.0140225875	-0.113765003	-0.11877024	0.016079425	0.1728476265	-0.06731868	-0.210482715	-0.1401759385	-0.2874035825	0.155489445	0.050110698	-0.161003114	-0.1658204745	0.110250231	-0.055235864	0.0882421745	-0.0958027825	0.231595395	0.197251795	0.154255155	0.13146317	0.1351823775	0.108992932	0.227502945
ABCC12	-0.0407782795	-0.003266096	-0.038861991	-0.166929484	-0.128537534	-0.105507014	-0.2403909	-0.233783125	-0.064373731	0.0444419385	0.0701240315	0.17722678	-0.127029895	0.020750405	-0.33517218	0.053611995	-0.08398473	-0.245871195	-0.235922695	0.306889175	0.123263715	0.1476466645	0.280970335	0.14579749	-0.02290666	0.207244275	0.230698946	0.306408525	0.182530167	-0.00100684499999999
ABCC13	0.06155616	0.011120796	-0.0429439245	0.00922745699999999	-0.13779330125	-0.13970571425	-0.049454331	-0.02616250675	-0.1005973525	0.02632731225	0.075137972	0.02513987	0.0098846555	-0.06224262925	-0.12935665075	0.158224699	-0.03499609175	1.4230222425	0.44237226	-0.04127192475	0.026482999	-0.00325697575	0.09152484	-0.109536676	0.0497268425	0.0403916835	0.1228452625	0.050485611	0.0831954495	0.064273419
ABCC2	-0.1860882025	-0.0025827885	-0.33219194	-0.138940217	-0.07508266	-0.387383815	0.0633899	-0.1933161	-0.25884021	1.04014756	0.126173975	-0.1257438665	-0.197916155	0.361176489	0.12281561	0.088264705	-0.226644635	1.166543725	0.61901856	0.067298653	0.1643973575	0.187719828	0.011251095	0.1127795	0.164979815	0.00688708	0.0237597235	-0.018191695	0.0107957125	0.00283646500000001
ABCC3	0.37043858	-0.17317105	-0.507201195	-2.20208055	-2.4775171	0.41187454	-0.4142599225	-0.280855425	-2.4160347	-1.12692	-0.65326023	-1.22450183	-0.029524565	-0.1365022665	0.277932885	0.86273335	0.2178685685	1.2010927	1.082716	-0.0419971955	-0.215344428	0.567879915	0.00293541000000001	-0.239367485	-0.346283915	0.28450918	-0.0142564775	0.120116948	0.70580745	0.28582168
ABCC4	0.21146470075	0.23249387625	-0.16186172	-0.349121155	-0.30101806	-0.5489038275	-0.49583567	0.186028065	-0.0601444265	1.0406285425	-0.2345220435	-0.1784910555	0.9728293425	0.6562655025	0.940214885	0.02689493	0.05436629025	-0.0990333545	-0.3558190425	-0.35571158125	-0.201727511	0.2082840175	0.1449815025	-0.35927814	0.2313852925	0.03281182075	0.0259307615	0.1411705025	0.3222853	-0.26925343375
ABCC5	-0.19244646175	-0.653549325	-0.4220024275	-0.398355595	-0.48913181	-0.2668201975	-0.815143225	-0.4437263025	-0.2819116125	-0.8402808875	-0.38731467175	-0.47567892	-0.8256622625	-0.931805375	-1.07053755	1.0481788075	0.8372752675	-0.32814621725	0.43956888	0.8204062	0.7935737425	0.87621713	0.47204626	0.968259825	1.159064525	1.260887525	0.8998808925	0.765197155	1.34407185	0.78336251
ABCC6P1	0.2750275	-0.23059034	-0.1001842	-0.44231343	-0.17057753	-0.1292491	-0.21517801	0.013381243	-0.68472695	0.108038425	-0.04937291	-0.13363624	-0.06178713	-0.33357573	0.1987772	1.238327	0.005134821	0.7538564	1.5085173	-0.025108337	0.284976	0.36627388	0.6915021	-0.005134821	-0.19395423	0.59105873	0.33243227	0.3354702	-0.12553573	0.5051813
ABCC8	-0.0435769566666667	-0.17350936	-0.0970735566666667	-0.313115758	-0.0429444313333333	-0.249672968	-0.205439802	-0.147255342333333	-0.10466862	-0.0570341733333333	-0.130731661333333	-0.0744510466666667	-0.196532483333333	-0.165844441666667	-0.17354949	0.57362772	-0.049759389	-0.155358871333333	0.0680136666666667	0.238805453333333	0.321317513333333	0.125026703333333	0.00809065166666667	0.21237143	0.215072313333333	0.257486818333333	0.289426166666667	0.20684147	0.122826497666667	0.246407823333333
ABCC9	-0.308734735666667	-0.676364806666667	0.621200543333333	3.02199083333333	1.96643626666667	0.883826966666667	2.248585	0.13471214	0.382838086666667	-0.0980236523333333	1.09473815	1.472654	1.30225363333333	2.0119593	-0.733750883333333	-0.0927688276666667	-0.17116205	-0.206778921333333	0.458574526333333	0.437294251	-0.0931085	-0.4152867	0.206383233333333	-0.393674213333333	-0.08277464	-0.518585776666667	-0.533419536666667	-0.228407699666667	-0.351271544333333	-0.44382191
ABCD1	-0.17146778	-0.13317823	-0.16209364	-0.30768108	0.033058167	-0.033058167	0.110067844	-0.1881938	-0.34486103	0.1690278	-0.3206601	-0.10100651	0.5891714	-0.44276524	0.30694628	0.046820164	-0.4822359	-0.4672637	-0.23411417	0.2523389	0.14855576	0.14027834	-0.084067345	0.32683754	0.3412962	0.3569498	0.15846634	0.370924	-0.1346941	0.15946722
ABCD2	0.416865825	0.28031695	-0.004839895	0.430762905	0.3124852175	0.040013075	-0.0395753375	-0.15251744	-0.131707905	-0.13285756	0.19797265	0.653370265	0.511420245	-0.057686685	-0.1104427575	0.006943105	0.059580565	-0.20380175	-0.034427406	-0.02934599	0.039359565	0.012707472	0.196082355	0.347223165	-0.0657138805	-0.08691144	0.0002206565	-0.041440008	0.176131605	-0.134276271
ABCD3	-0.2801521768	-0.3880219464	-0.525852718	-0.685608353	-0.6319696488	-0.805209824	-0.236118458	-0.688455064	-0.11708427	-0.301940866	-0.619026226	-0.942030282	-0.667851636	-0.595358332	0.500631478	0.212794111	0.3560344224	0.7134901384	0.309487915	-0.0443791392	0.137319901	0.670253324	0.0903402804	0.459978634	0.2775843154	0.1824545386	0.0335698592	0.1952702028	0.4557180936	0.341483831
ABCD4	0.100441456666667	-0.0149517033333333	-0.00551128333333333	0.169574578	-0.118316655333333	-0.0893039693333333	0.0356728233333333	-0.132543405333333	-0.0866521186666667	-0.264771301	0.089641092	-0.189140636666667	-0.174574216	-0.295399983333333	-0.395805516666667	0.147723673333333	0.117304486666667	0.39161126	0.239027976666667	0.173989612	0.07772096	0.136948587	0.200215976666667	-0.0568213433333334	-0.11799876	0.192674479666667	-0.00781345133333334	0.120696063333333	0.199011802666667	0.175306
ABCE1	0.929550642	0.1071027746	0.386864762	-0.103847889	-0.1792501478	0.0820411688	-0.011062526	0.360997394	1.304202	0.076197912	0.1546014792	0.39138422	-0.0236824994	0.1372349744	0.651653958	-0.3062353116	-0.1165531156	0.241937542	-0.319136524	-0.1401126848	-0.2930779412	-0.089136696	-0.0202776894	0.069717692	0.06070366	-0.37460203	-0.126787662	-0.0580311778	-0.287901786	-0.411186504
ABCF1	0.55066728	0.26938533	-0.104951146	-0.21654129	0.014907835	0.0699083785	0.0704762935	0.34262514	0.78569008	0.660841215	-0.035954714	0.0291833875	0.14572525	0.046654225	0.60526395	-0.074145794	-0.33235622	0.0615949625	-0.16101861	-0.030951975	-0.0265090465	-0.042136907	-0.293462275	-0.1040098675	0.01157212	-0.26156473	-0.098526955	0.03450918	-0.24646806	0.00855875
ABCF2	0.41041124	0.008119107	0.2256788	-0.0923243725	0.3035504825	0.219524502	0.142398599	-0.095855475	0.9977316875	0.17196274	-0.1964275875	0.3729990725	0.1531275515	0.1593515875	0.23753022825	-0.2936468125	-0.26015532	-0.147417546	-0.4965556825	-0.1543422975	-0.011872293	-0.02648508525	-0.305644514	0.0498081435	0.03568685	-0.247177595	-0.1642556165	0.03453004425	-0.276060585	-0.131175397
ABCF3	0.4415653925	-0.01960837775	0.26711916875	-0.30724013	-0.39164818	0.6537003625	-0.0798273095	0.0556038635	0.3682086475	-0.055503727	0.030760526	-0.3622009725	0.052656409	-0.19908762375	0.432108039	-0.0407053215	-0.0991581665	0.175470114	-0.03784740025	0.076328516	-0.0605899075	0.02539801375	-0.0836786025	0.04425883325	-0.05014002375	0.010917664	0.06371080775	0.01802623375	-0.02893650625	-0.00334835075
ABCG1	0.183486652	-0.128912258	-0.1743761064	-0.93714656	-0.96842718	0.424081516	-0.215867711	0.37957888	-0.665518476	-0.1690710072	-0.276783373	-0.265287112	0.1751352354	-0.706172564	0.30059261	0.0348668108	-0.263571164	-0.44736986	0.0994139662	0.296648022	-0.0255109794	0.183304406	0.2227178566	0.25323868	0.432515332	0.0991551404	-0.105846595	-0.365649028	0.944468592	0.260357668
ABCG2	-0.337219835	-0.266766075	-0.070095896	0.1561866	0.5055902	-0.31897247	0.37101437	-0.197376245	-0.56605505	0.89203729	0.318655375	-0.24904728	0.6406897125	-0.023134827	-0.334347485	0.186259746	-0.057393074	2.2011264	1.324215915	0.079463362	0.25985408	0.02981806	0.054393531	0.086170196	0.12560296	-0.10497165	0.367182715	-0.179206366	-0.01095462	-0.22509156
ABCG4	-0.0118592566666667	-0.04278485	-0.145735823333333	0.034803231	0.160340228666667	0.019569706	-0.089377722	-0.072580018	0.0122056006666667	0.0144071576666667	0.0266183233333333	-0.000872611999999999	-0.19321362	-0.0874741073333333	-0.0328168863333333	0.018704254	-0.206156256666667	-0.09715454	0.040281137	-0.00612187533333333	0.330746653333333	0.0906917933333333	-0.119197532333333	0.216416836666667	-0.063455026	0.105144022333333	0.161495048	0.0115024233333333	0.169298408	0.135902961
ABCG5	0.01780963	0.25217676	0.9083984	-0.21720886	-0.23986793	0.6330242	0.23338127	-0.037203074	-0.33417416	0.12437081	-0.20508385	-0.09390473	0.1813581	0.04429078	0.82848144	-0.32992864	-0.36129498	1.3798084	0.52143645	0.26409483	-0.008464813	0.11817837	0.07351947	0.008464813	-0.36303854	-0.12486553	-0.08459735	-0.3478353	-0.14772916	-0.20688152
ABCG8	-0.034554005	-0.16719294	0.005708695	-0.24300909	-0.0965662	-0.42272043	-0.2138691	-0.42773867	-0.41914725	0.20997238	0.08721876	0.13242245	-0.47173357	0.121714115	-0.16889286	0.43529367	-0.17145252	0.026741982	-0.33606815	-0.12461805	-0.2123785	0.3942008	0.12390423	0.35426807	0.20151901	0.33995008	0.88370514	-0.005708695	0.1751833	0.07288456
ABHD1	0.006915808	-0.028633118	-0.016863346	0.038601875	0.16439772	-0.29851437	-0.035629988	0.19706726	-0.2541585	0.1441977	-0.19914627	0.01115346	0.0338068	-0.23775482	-0.3731773	0.25905442	0.14840746	-0.030702353	-0.1883936	-0.04902792	0.13033247	-0.026062727	0.38812137	-0.13790059	0.116153	-0.09031844	0.4406457	0.10612154	0.024429083	-0.006915569
ABHD10	-0.742252676666667	0.501979676666667	0.225350378333333	0.000756899666666667	-0.449111943333333	-0.0991597153333333	-0.153134666666667	-0.434580963333333	-0.235682489	-0.6016938	-0.018287977	-0.60562039	-0.374425573333333	-0.66192228	0.31276576	-0.0399112706666667	0.265577156666667	0.229066536666667	0.0281286256666667	0.448835366666667	0.632932333333333	0.43579466	-0.142490228333333	0.147339183333333	0.182766913333333	-0.0824677143333333	-0.212441129	0.224099476666667	0.109794459	0.146690053333333
ABHD11	-0.1593286985	0.192056659333333	1.04008086	-0.562379905	-0.422765175	0.926456775	0.054884594	1.01363141833333	-0.317171173333333	0.0233366508333333	-0.0508038216666667	-0.381173533333333	0.15132324	0.330731796833333	-0.377293905	-0.291568117333333	-0.127534946166667	0.633792158333333	-0.0306793061666667	-0.142053049166667	0.156924089666667	0.2082624415	-0.0538873666666667	0.117106200333333	-0.1323849355	0.0394466705	0.105263792333333	0.0435376165	0.0809109996666667	0.00999721033333334
ABHD11-AS1	-0.09366083	0.39744473	0.9992461	-0.40632677	0.08029699	-0.21491385	-0.041603565	-0.3102522	-0.39108133	0.04901457	-0.47507906	0.041460514	-0.041460514	-0.07080269	-0.23231554	0.16976261	-0.34547615	1.3523755	0.99885607	-0.2635188	-0.20245981	0.2338562	0.19826221	0.042167187	-0.13125372	0.33805084	0.28229094	-0.16274118	0.2262845	0.41687775
ABHD12	0.284572412	-0.320829483	-0.540632148	-0.690387726	-1.012794788	0.0707902894	0.469033252	-0.49294805	-0.69067983	0.96798916	-0.358679773	-0.896379484	0.226921942	-0.0852500916	0.1059276586	-0.1192638392	0.0692545882	0.0127004622	0.0895100574	0.189466954	0.268944744	-0.0252860076	-0.2261781686	-0.152365777	0.248066996	-0.0316337564	-0.145055481	0.0962127672	-0.0092435836	0.2390917768
ABHD12B	0.0182944535	0.042657018	0.67865312	-0.32525027	0.0711278925	-0.009658933	-0.068402172	0.0052678585	-0.035395266	-0.092508792	-0.04894173	-0.113550425	-0.0927597265	0.026888488	-0.009987831	0.11498928	-0.0268511765	0.0278042555	-0.235977835	0.118309735	-0.0656762125	-0.051210998	0.034878731	0.0122022625	0.07515347	0.03615737	0.03501356	-0.11958587	-0.15432942	-0.0657311675
ABHD13	0.191319705	0.34433341	0.17756319	0.088964463	-0.313945525	0.131369585	-0.1318864775	-0.322871445	0.02461171	0.807928315	0.0652892575	-0.248863935	-0.119046925	0.22208954	-0.13966918	0.29592443	-0.044207813	0.3610057775	0.172549725	-0.238591195	-0.0200073715	-0.0834713	-0.2294473705	0.077512265	-0.1576433175	-0.232910155	-0.143471003	0.0254051685	-0.196891785	-0.174897672
ABHD14A	-0.37407494	-0.17406273	0.3332839	0.51409817	0.04877615	-0.45777512	0.07373333	-0.866384	-0.67471457	-0.08651924	0.17786932	-0.055564404	0.30518055	-0.576262	-0.44605923	0.08774567	-0.00720501	-0.48743868	0.32679224	-0.20307255	0.051980495	0.19815063	0.13319874	0.06545544	0.007205486	-0.03292322	0.06771755	-0.060389042	0.29671383	-0.22447681
ABHD14A-ACY1	-0.19140244	-0.22461343	-0.053678036	-0.60537386	-0.36210322	-0.64363027	-0.45560098	0.26756954	-0.119286776	0.08951044	-0.012824774	0.039444923	0.022920847	-0.11898923	-0.11928892	0.15075898	-0.23971319	0.031391382	0.32558346	-0.022853613	-0.37514877	0.4439304	-0.10550189	0.10359287	0.084699154	0.012824774	0.26942492	0.52261233	0.38832855	0.14032936
ABHD14B	-0.047355175	0.15894198	0.44230581	-0.122800352	-0.399079795	-0.080985308	-0.151751278	-0.422851312	-0.64607477	-0.57210804	-0.36035109	0.024689435	0.39395809	-0.097995521	-0.021937845	0.191812755	-0.0817647005	0.44311286	0.0935514	0.1256890315	0.189314835	0.04755712	-0.02325654	-0.02427673	0.042957784	0.142514705	0.100369695	0.395238645	0.177076336	0.10577941
ABHD15	-0.26875329	0.79764535	0.06127429	-0.277355195	-0.681229125	0.42764306	-0.355562925	-0.26527786	0.000810622000000004	-0.2449898785	0.1549820925	-0.18252492	-0.2240018865	-0.54998493	0.121272805	0.243060825	-0.35516906	0.75056888	0.1714754115	-0.106503485	0.27278471	0.0819199085	-0.1952955715	0.219729185	-0.042229654	0.0818874815	-0.37059307	0.0980658525	0.350204225	0.0140028
ABHD16A	0.3525792375	-0.179714559	0.11023533325	-0.2032519575	-0.1277802	0.407806875	-0.0789158345	0.1064018	-0.2118697175	0.34706521	-0.1768752325	-0.3817423525	0.123032809	-0.26865697	0.1890215875	0.0391031505	-0.099483728	0.33254278	0.1369087695	-0.09394276025	0.0077030665	-0.024232865	-0.07924795125	0.02311253525	0.019439101	0.0417747505	0.09864902475	0.07540857775	-0.0797079795	0.0765862455
ABHD16B	-0.06693268	0.110078335	-0.04703951	-0.16110206	-0.09104228	-0.01917386	-0.11073804	-0.041113615	-0.03784156	0.07192516	-0.088942766	0.01917386	-0.3765254	-0.112294436	0.10517144	0.08378458	-0.021716118	-0.07481313	-0.16753244	0.65142965	0.33956194	0.5519366	-0.04178977	0.4578123	0.18650913	0.41124105	0.33279133	0.47593498	0.26060104	0.41391706
ABHD17A	0.444764766666667	0.46949291	0.226756733333333	0.220338506666667	0.0930935556666667	0.44327259	0.392545386666667	-0.14418443	0.133749326666667	0.0545784636666667	0.669164973333333	0.390728313333333	0.511054356666667	0.121205648333333	-0.19401391	-0.17997424	-0.248799956666667	0.0131289163333333	0.233339943333333	-0.831991046666667	-0.781513846666667	-0.851723193333333	-0.0131289163333333	-0.942797493333333	-0.7967736	-0.629823833333333	-0.8653086	-0.779619066666667	-0.69998868	-0.507656736666667
ABHD17B	0.183445452666667	0.0396626796666667	0.21958526	-0.25978947	-0.718925323333333	0.725729313333333	-0.01028697	0.29966545	0.037928102	-0.216411271	-0.432679656666667	-0.113586106666667	-0.31383483	-0.625523883333333	0.628455633333333	0.192489944666667	-0.0829882633333333	0.908455353333333	0.320366863333333	-0.248485883333333	0.21315511	0.16494258	-0.0121205633333333	0.073699632	-0.110773091	-0.132327078666667	-0.167206288333333	-0.166199526666667	0.140658697666667	-0.320983723333333
ABHD17C	0.74300973	-0.441190393333333	0.58684714	-2.61660226666667	-3.23772203333333	0.173066778666667	0.00941689733333333	0.223649024666667	-0.408344586666667	-0.536421143333333	-1.49960756666667	-1.64099913333333	-0.379894256666667	-0.229880333333333	0.644226233333333	0.585364023333333	-0.0200851766666667	1.62736113333333	1.06190188666667	-0.281288463333333	-0.175746443333333	0.40263287	-0.0260572426666667	-0.102067947	-0.0925736436666667	0.310288116666667	-0.02741782	0.1656181	0.226989746666667	0.535884543333333
ABHD18	0.631245615	0.025941135	0.51354503	0.060833215	-0.429063565	-0.116479872	0.046230078	0.26034165	-0.186085938	-0.369414804	-0.27686429	-0.2318332225	-0.23116684	-0.49938178	-0.80571602	0.64649749	0.100878952	0.915994165	0.09726691	-0.107017515	0.08152055	0.47321772	0.185887576	0.0116508	0.498384225	-0.23904538	-0.065216065	0.010831356	-0.0477829	-0.40059662
ABHD2	0.07792914025	-1.134214175	-0.5899967025	-1.543273025	-1.2695300625	-0.459177135	-0.5543268875	-0.8195262975	-0.8217012975	-0.567677745	-0.8066648375	-0.796441075	-1.035528415	-0.385091545	0.5129804525	0.771324265	0.1824685335	0.9188505375	1.23573375	0.3014113925	0.00343620900000002	0.4260280125	0.13098502225	0.476013425	0.81821894	0.795351265	0.1701555325	0.214592455	0.70798015	0.9898347825
ABHD3	-0.2283210765	0.2401831165	-0.42935252	-1.316608925	-2.22998355	0.14783144	-0.431578405	-0.614630935	-1.3330915	0.574703455	-0.264582635	-1.096028575	0.99484517	-1.0261538	0.27137256	0.60611963	0.37307859	0.521687745	0.419142245	-0.261969085	-0.150808095	0.360916365	0.0672869665	0.2654886335	0.18534375	0.25217271	-0.19543624	-0.31481171	0.38726902	0.1797924
ABHD4	-0.300518033333333	-0.766376823333333	-0.366680146666667	-0.0596615466666667	-0.383927023333333	-0.0480189316666667	-0.118687948	0.142585913	-0.242095311	0.149934293333333	-0.596120833333333	-0.639324026666667	-0.344460963333333	-0.711009186666667	-0.39215565	0.158953193333333	0.4909029	-0.050061224	-0.142058848	0.637589453333333	0.705024553333333	0.334540213333333	0.030413786	0.133569560666667	0.30208397	0.447008616666667	0.0437982883333333	0.0408236193333333	0.632419906666667	0.303695356666667
ABHD5	-0.346785938333333	-0.522512588333333	0.0482969676666667	0.252607708333333	0.196157178333333	-0.321061215666667	0.2904044405	0.124873041666667	0.270490212833333	0.0164654273333333	-0.691027548333333	0.777349075	-0.309925356	0.770096711666667	0.243424578833333	0.0929736296666667	-0.0394546581666667	0.309812031333333	0.00268387816666667	-0.277153846666667	-0.13920176	-0.0499840161666667	-0.0398490021666667	-0.23157914	0.142217952	-0.0255053046666667	-0.199849087833333	-0.228430269666667	-0.032410185	0.148718320166667
ABHD6	-0.090661207	-0.0974442166666667	-0.0433740633333333	-0.296705396666667	0.132712046666667	-0.392627	-0.168634973333333	-0.437570093333333	-0.413488704333333	0.0738088306666667	-0.451593716666667	-0.4203485	-0.0998735433333333	-0.593993666666667	-0.328225453333333	0.258797806666667	0.0732720693333333	0.4970154	0.416289656666667	0.078679562	0.105861504	0.122270107333333	-0.0100882843333333	-0.0126999223333333	0.109083493333333	0.22763237	-0.120220660666667	0.102283003333333	0.359442556666667	0.203286488333333
ABHD8	0.00470367866666667	-0.00408856066666667	-0.349667866666667	0.295850117666667	0.401135431666667	0.315941813666667	0.166114489666667	-0.139670373333333	-0.473918283333333	-0.0125034656666667	0.256426178333333	0.0944817866666667	0.136967501333333	-0.0368224773333333	-0.221561906666667	-0.0395185156666667	-0.133833247	-0.32329829	-0.218467236666667	0.0514405566666667	-0.0645262403333333	0.0665486646666667	0.0469315846666667	-0.0539000846666667	0.038378239	0.11095953	0.0594081876666667	0.0612411506666667	0.0788995433333333	0.054920992
ABI1	0.166965485866667	0.405530419733333	-0.0141086893333333	-0.2289568272	-0.500259716	-0.192892011133333	0.0761534688666667	0.305950930666667	0.623390201333333	0.259874726266667	0.389600277333333	-0.249563027333333	0.0750292134	0.175508721	-0.0966733636666666	0.027884673	-0.0190175056666667	0.405432389333333	0.192137272666667	-0.276279451133333	-0.274310016533333	0.0741054859333334	0.145128535266667	-0.112137636333333	-0.266228167066667	-0.0575029053333333	-0.186877568266667	-0.324954891333333	0.0416464802	-0.281244688666667
ABI2	0.0762777266666667	-0.258123983	-0.0320980014444444	0.71025107	0.765716860777778	0.322938284444444	0.453741547222222	0.554759294444444	0.612182345777778	-0.0851668216666667	0.135797447	0.198317158888889	0.291396352777778	0.566247566666667	-0.431012395555556	-0.280878862222222	-0.153847296222222	-0.232572635555556	-0.192745338333333	-0.0579600068888889	-0.0995614777777778	-0.129299799555556	-0.0787397492222222	-0.0292259057777778	-0.0258676463333333	-0.122962766777778	-0.0844238095555555	0.0634786314444444	-0.16678124	-0.257074885777778
ABI3	1.3702593	1.5101047	0.44491243	-0.5403404	-0.58194494	-0.031192303	0.30195713	0.1826973	0.13345051	0.32643986	0.51357317	0.2390523	0.8001561	-0.10335016	-0.02443552	0.09570217	0.02443552	-0.52150965	0.0789876	-0.14808416	-0.05653906	-0.10976362	0.23161364	-0.12142897	-0.2601695	-0.19919825	-0.05051422	0.09517145	-0.3447137	-0.28964233
ABI3BP	-1.32884695	0.8183775	1.19555835	3.4549444	2.6560252	-0.26243902	1.54915545	-0.194030756	0.74118376	-0.42452597	2.031935	1.9463217	2.02794625	1.44026115	-1.8757529	-1.08535457	0.60122513	-0.405057195	1.03483988	0.199930905	-0.19290185	-1.2809069	0.949529875	-0.8259833	0.134076596	-1.17730355	-0.28749013	-0.51556325	-0.91434573	-1.5111742
ABL1	-0.31571674	-0.3736084675	0.09944659375	1.1300588925	1.3214468	0.2179102275	0.19404626	-0.081468345	-0.0170475835	-0.37690991	-0.04893434125	0.8805107975	0.240276515	0.855307925	0.00114321675	-0.2814897875	-0.2398863475	-0.1819304835	-0.265512106	-0.07265979125	0.1134139895	-0.2547833835	0.09454435125	-0.119135259	0.2550712825	-0.1544876095	0.0927754045	0.1235657915	0.0203524825	-0.146036445
ABL2	-0.1683703665	-0.27033913	0.12530148225	0.2607310425	0.204542938	0.2454116345	0.407078745	0.46492857	0.655143855	0.38967555875	0.07507157675	0.628673365	0.03269731975	0.51712322	-0.159759998	-0.276747521	-0.26537031	-0.22568344825	-0.3100321275	-0.069661616	0.0440709585	-0.09175205	-0.03228181375	0.10884374475	0.153480051	-0.3667446975	-0.09713572175	-0.0919343825	-0.298752363	-0.2637230125
ABLIM1	-0.78001344	-0.37115896	-0.4436163825	-0.341645475	-0.9558088975	0.501241685	-0.884624835	-1.26119555	-1.0566502725	-1.303931625	-0.274225595	0.246750592	-0.574123975	0.16850841	-0.00155925849999999	0.7100720325	0.07874917925	-0.13316786375	0.81354475	-0.15006757	-0.01034557875	0.3846759825	0.10990309675	0.26997161	0.5864248325	0.524506575	0.2640060175	-0.000805852999999999	1.05807591	0.4434096875
ABLIM2	-0.0487936978	0.0679035196	0.0217999464	-0.111587191	0.0155084138	0.4673672178	0.198698473	0.738839252	-0.2542175278	-0.0151274208	0.0514327526	-0.093008042	0.1140791914	-0.0069111354	-0.0478046416	0.1441180234	-0.1709286216	-0.1015254978	-0.0225817686	-0.005232668	-0.0507505428	0.0305980208	0.02705412	-0.0184390062	-0.123700716	0.173440358	0.143555452	0.1322113056	-0.0243293248	-0.0516086094
ABLIM3	-0.141607442333333	0.0242082286666667	0.336034696666667	0.58538358	0.543503603333333	0.378461835333333	1.01476915333333	0.0863677673333333	-0.325336933333333	-0.35694281	0.445617902	1.0790706	0.144725323333333	0.944633166666667	0.16716941	-0.022987682	0.187560240666667	0.002459049	-0.153544426666667	-0.266329205	-0.0538897533333333	-0.298868502	0.284471344666667	-0.09342726	-0.0293380423333333	-0.24623975	0.237073582333333	-0.0955847893333333	-0.308311786333333	-0.464302706
ABO	0.08883667	-0.021511078	0.054320812	-0.22428322	-0.5232506	-0.069200516	-0.023033142	-0.13059998	-0.15933847	0.57417965	-0.008358479	0.14411545	-0.23498821	0.07883644	-0.2617402	0.23401976	-0.43376207	0.059907436	0.021499634	-0.27004385	0.027112007	-0.1430521	0.069802284	0.12943411	-0.08864975	0.008358479	0.17891216	0.15115023	-0.2330699	0.04044056
ABR	0.4709169915	0.1561610675	0.39511000425	0.5007335	0.3730746475	0.5321658825	0.10184609925	0.2023717155	-0.1362646845	-0.319524285	0.1956521275	-0.103484634	0.20376634325	0.155438545	-0.4639926575	0.3784668965	-0.01211357125	0.5556943275	0.3096842175	-0.1841630895	-0.1739754675	-0.39127422075	-0.0037406675	-0.30205977	-0.0785462825	-0.123672365	-0.29732286925	-0.24074279925	0.08982491425	-0.41624933875
ABRA	0.0818023695	-0.14379525	-0.001971125	-0.032356024	0.08229208	-0.0085937975	-0.121123433	-0.086441517	-0.0102206465	0.0506824255	-0.0426882495	-0.0772322435	0.0911380065	0.028536558	0.0155608655	0.0255846975	0.014113426	0.114706634	-0.011891725	0.0433849095	-0.065687777	-0.1259232725	0.121128439	-0.027046204	0.021053672	-0.0028522015	-0.018088579	-0.13849509	-0.081013917	0.0357320305
ABRACL	0.82498455	0.8701277	0.4864688	-0.98334074	-1.6441207	0.30818462	0.13111544	0.546072	1.0297709	0.4059391	0.46898365	0.008640766	-0.008640766	0.38929176	-0.05991125	0.50093746	-0.13178968	0.99382687	0.5021143	-0.58056307	-0.54482317	-0.21382809	0.2949586	-0.13234615	-0.19954729	-0.070290565	-0.16226149	-0.62498426	-0.10859251	-0.054452896
ABT1	0.5776832	0.32529092	-0.1184914115	-0.377594	-0.1176546805	-0.171520945	-0.0812366	-0.004752158	0.16920375	0.137511017	-0.07441974	0.174627065	-0.0143051145	0.04879391	-0.0275502205	0.060743453	0.098270177	0.1885314	-0.24952233	0.12659657	-0.158151385	0.118944406	-0.1171646125	0.0163810255	0.156152365	-0.186232805	0.0231010915	0.4097701345	0.0633976455	0.100950475
ABTB1	-0.158782101	0.20622282	0.2841004852	0.297172456	0.353361704	0.824116184	-0.025894261	-0.110052014	-0.433098174	-0.0413451666	0.15104189	0.0388557424	0.0072945582	0.154119062	0.031082153	-0.1596214282	-0.197453212	-0.0251468654	-0.0900070212	-0.083369156	0.059659386	0.0450435142	-0.0726267362	-0.066326569	-0.1846491794	0.2389076692	-0.0152774816	-0.0586107264	0.090070249	-0.1461309918
ABTB2	0.330902575	-0.020525217	-0.243358495	-0.0846583865	-0.00221550299999999	0.12480568	0.106200456	-0.0213977095	-0.255271435	0.2656584995	-0.20878577	0.201131455	-0.06165874	-0.0827590245	-0.05823326	-0.32857538	-0.25651896	0.122442008	-0.0539813025	0.265702965	-0.0650322415	-0.1040108235	0.12204909	0.103594304	0.0544723265	0.086125611	-0.04339242	-0.080891853	0.016040802	0.16808915
ACAA1	0.00740083116666666	-0.0883004665	-0.0114092831666667	-0.535247645	-0.482024275	-0.277275243333333	-0.111232914	-0.3895731025	-0.570541536666667	-0.086380085	-0.0167888808333333	-0.322921113333333	-0.372769358333333	-0.54303241	0.357402405	0.090665498	-0.112073660833333	0.797642475	0.258256753333333	0.22370402	0.117903312	0.129026333	0.113644837833333	-0.0375261305	0.073291302	0.110501528666667	0.0672868885	0.219387613	0.159293732166667	0.26468126
ACAA2	1.0996275	1.402483	1.0187521	0.614028	0.29263926	0.09808922	0.6788769	0.06468105	-0.08657837	-0.056750774	1.1815996	0.25142956	-0.005536556	0.22081375	1.8080778	0.005536556	-0.123737335	1.8159418	0.9604454	-0.5366192	-0.8548956	-0.8879156	-0.51869917	-1.0708785	-0.7383065	-0.5900879	-0.5940275	-0.7548156	-0.9838681	-0.3306675
ACACA	0.16007169	0.0697867	0.123293953333333	-0.112573306666667	0.214336546666667	-0.103886761666667	-0.260273453333333	-0.0825374963333333	0.691202556666667	-0.171060326666667	-0.253772096666667	0.0187218976666667	-0.0414975476666667	0.0966004533333333	1.16795554333333	-0.026068212	-0.2229623	-0.033137401	0.0703822066666667	-0.0986296336666667	-0.134839534666667	-0.0169881166666667	-0.0725559383333333	-0.163826704666667	0.028165979	-0.0295077133333333	-0.137033702333333	0.0189642886666667	-0.039905784	0.189062435333333
ACACB	-0.994523613333333	-0.63809291	-0.259996646666667	1.15118742333333	1.14605283333333	-0.50712387	-0.0907177133333333	-0.998964066666667	-1.28319358666667	-0.67959644	-0.512192966666667	1.7706356	-0.503879146666667	-0.010117452	-0.647282433333333	-0.13163988	0.08453767	0.101851223666667	-0.120530208	0.449712196666667	0.493557216666667	0.179087317333333	0.149066449333333	0.263678545666667	0.606295276666667	0.29850285	0.540787856666667	0.154635031666667	0.520226716666667	0.257225279333333
ACAD10	0.0285653278333333	-0.0881014648333333	-0.157161394666667	-0.433631825	-0.138561052666667	-0.320700566666667	-0.28806452	-0.232235467166667	-0.315588035333333	-0.302047488333333	0.0252943433333333	-0.0627626575	-0.0215012225	-0.2248634525	-0.0805859578333333	0.0121301016666667	0.062808672	0.210906066	0.024165749	0.33144915	0.47964839	0.0800638173333333	0.0121656253333333	0.126271481666667	0.297810310833333	0.259337348333333	0.206805590833333	0.417687973333333	0.223903581666667	0.335286216166667
ACAD8	-0.038993876	-0.38057021	-0.1119223825	-0.322034715	-0.130559643833333	-0.464686591666667	-0.126284560333333	-0.454013546666667	-0.159699243	-0.428029256	-0.352238775	-0.400932118	-0.425316926833333	-0.243078987	-0.0357927088333333	0.125005920333333	0.1964417705	0.0873218	-0.0536607086666667	0.361357249166667	0.344163736	0.321083976666667	-0.0769839705	0.227664035666667	0.196970022	0.211091953333333	0.202691475333333	0.196886898666667	0.204414166333333	0.45681496
ACAD9	0.5711015475	-0.138338807	0.1349961775	0.18486738025	0.181957003	0.5242300075	0.12367796975	-0.29013455	0.3543444875	-0.303538921	-0.198930145	-0.33019256	-0.02640402275	0.4269677425	0.14020264	-0.40801536	-0.12909329	-0.2306432725	-0.2054202585	-0.09620058375	0.1872726665	0.164660214	-0.1840951425	-0.02770221125	-0.11515378875	-0.311590551	-0.141690495	0.03778636425	0.087230085	-0.0800052885
ACADL	-0.54725158	-0.520886	-0.39530146	0.279031819	-0.2657228725	-0.4669150125	-0.52312613	-0.476179835	-0.4155897525	-0.4153635575	-0.46593964	0.361518618	-0.40553772	-0.4226296	-0.40754676	0.49867052	0.71487707	-0.37998217	-0.151805099	1.05139625	1.266932	0.581512925	0.39152020825	1.52711515	0.8441336	0.652308875	0.82270062	0.4316470625	0.8058618825	0.2169219245
ACADM	-0.983989025714286	0.478019847142857	-0.454033311428571	-0.185738017142857	0.201429978428571	-1.11929314285714	-0.587806837142857	-1.1519896	-0.0294577724285714	-0.99373041	-0.540284632857143	-0.219589301714286	-0.422044687142857	-0.727160928571429	0.289663245714286	-0.0902216785714286	0.487579065714286	0.36980854	-0.103853974428571	0.675380428571429	0.561294687142857	0.227890492857143	-0.350454805714286	0.436896457714286	0.443080218571429	0.283265182857143	-0.170261380571429	0.38152116	0.387475694285714	0.573468545714286
ACADS	0.16126895	-0.67540097	-0.373061185	-0.35391593	-0.443101165	-0.169512985	-0.26849676	-0.85529565	-0.88812015	-0.80251955	-0.58559515	-0.092252732	-0.38426924	-0.72355461	-0.09670639	0.430850275	0.46380997	1.5298002	0.945022125	0.90229083	0.8966186	0.35256863	-0.2356328975	0.37314868	0.96865605	0.54834987	0.10369253	0.5588343	0.3680954	0.98427175
ACADSB	-0.275673148	-0.09049964	-0.519864325	0.236248015	0.354600905	-0.09310937	-0.53755855	-1.00518405	-1.607045165	-0.89502988	-0.68817448	-0.423264865	-0.62001825	-0.727197425	-0.4847280975	-0.16893781	0.668470135	0.3588879085	0.400812395	1.103801	1.14760495	0.434450155	-0.134449246	0.4978225255	0.818319795	0.506161215	0.30494498	0.401371958	0.2723934635	0.519130927
ACADVL	-0.0752224923333333	-0.60259358	0.205880486666667	-0.00585651433333333	-0.306183656666667	-0.166058063333333	-0.322359883333333	-0.660261306666667	-0.830348013333333	-0.388152916666667	-0.178920906666667	-0.43976848	-0.5244309	-0.407151383333333	-0.858902766666667	0.207195293333333	0.535576506666667	0.543596263333333	0.520849533333333	0.85437393	0.93380959	0.305386231666667	-0.0820500056666667	0.0745220193333333	0.613029786666667	0.406711576666667	0.031699499	0.6036342	0.33207798	0.487804413333333
ACAN	-0.323920965	0.075315355	0.1153181775	-0.22016996	-0.07672602025	-0.11763751575	-0.17290859675	-0.153900625	-0.162765025	0.06879788625	-0.082141041	0.015559493	-0.115296899	0.26718235025	-0.220639345	0.04521364025	0.13461404925	-0.37230658	-0.0596660975	0.178105415	0.2314724325	0.08704298725	0.0709950925	0.04865336175	-0.0718477965	0.22895455825	0.1709005215	0.1519972655	0.386124484	0.323347211
ACAP1	1.6206865	2.633677	0.5477209	-0.32912207	-0.3584609	-0.073320866	1.1352806	0.10909319	-0.59840107	0.5807333	2.2180405	1.6222038	1.4741092	-0.9658499	-0.2149229	0.37801218	0.97031975	-0.6685734	-0.29041386	-0.16003275	0.06941414	-0.13343048	1.30831	-0.06941414	-0.19624758	-0.09105873	0.15775585	-0.24908161	0.3522191	-0.21952724
ACAP2	0.46776105	1.16065265	0.34767485	-0.11365926	-0.1126134375	0.84645345	-0.251660105	0.16070843	0.482774495	0.5433828875	0.382819898	0.166422365	0.101465465	-0.307361125	0.562415117	-0.01197648	0.146754027	0.67782665	0.154087545	-0.464223025	-0.3124907005	-0.021275997	-0.027390718	-0.139397978	-0.027888775	-0.1361186525	-0.383361695	-0.31897581	-0.22417438	0.1059308085
ACAP3	-0.27945447	-0.0667040325	-0.153777835	0.04357529	0.247213845	-0.094866035	-0.094562295	0.001811982	-0.1034870135	-0.0053918365	0.02752781	-0.0720605865	0.077985045	-0.230166195	-0.048028948	-0.0396437635	0.0010011195	-0.36833549	-0.09526682	0.130412345	0.0739662635	0.0953938925	0.06963873	0.16422296	0.0834200385	0.115741012	0.29124689	0.325875045	0.088936565	0.141501667
ACAT1	-0.12145317	0.003248213	-0.306141855	0.130156515	0.394885299	-0.052933095	0.216980935	-0.688727375	-0.4548442475	-0.4194147565	-0.38567769	-0.01805973	-0.3989706	-0.140826225	-0.274976731	-0.0058172945	0.454785466	-0.09739399	-0.0070617205	0.84387255	0.847894215	0.4919031875	0.022621277	0.524685145	0.664777025	0.709612615	0.4901855	0.628294093	0.417604689	0.522321585
ACAT2	0.565835953333333	0.16147836	-0.551317696666667	-0.632892283333333	-0.9406015	-0.31734387	-0.487718583333333	-0.401480833333333	0.408406576666667	0.23704576	-0.824751516666667	-0.593873833333333	-0.61800909	0.0558905603333333	0.301487603333333	0.10820309	-0.0169878006666667	-0.069353738	0.37187036	-0.030956745	-0.27090216	0.0959760333333333	-0.0655902213333333	-0.02837324	0.0570669193333333	0.18064435	0.094358919	0.301923753333333	-0.071159521	0.715519913333333
ACBD3	0.25791836	0.05211139	-0.04212785	-0.487565509	-0.49581863	-0.115433456	0.016960621	0.25183058	-0.207918165	0.377329585	-0.299120665	-0.399924515	-0.087757345	-0.017651796	0.41856241	0.282553659	0.183231829	-0.26318145	-0.05370736	-0.0740134725	-0.385017395	0.1366326825	0.0691797725	-0.238446715	-0.0560655585	0.0506024365	-0.2035293575	0.00685191	0.107267857	0.276277785
ACBD4	-0.051073669	0.061919926	-0.06507051	0.17361486	0.478109595	0.2097469515	-0.179580928	-0.221552255	-0.651601555	0.018656015	0.011473536	0.050881265	-0.06814742	-0.082214835	-0.05730152	0.0438096515	0.13316417	0.24056554	-0.038307785	-0.15007615	0.086324216	-0.110223175	0.15029335	0.00467062	0.213291765	0.1620522755	-0.115748405	-0.244112496	-0.10624909	-0.1848291175
ACBD5	0.082648994	-0.147552965	0.89352275	-0.843613375	-1.41057185	0.065341235	-0.43615055	0.071985962	-0.545313605	-0.352397435	-0.271126745	-1.31002925	-0.41643667	0.03978348	0.93791415	0.24381852	0.127473355	1.4821279	0.66445756	-0.090754035	-0.0852379825	0.42818165	-0.16338849	-0.08665991	0.06443453	0.01733613	-0.105849981	-0.096636055	0.2814207	0.469648375
ACBD7	0.030602815	0.074754716	-0.08970356	-0.43446194	-0.32208228	0.099179025	-0.122569925	-0.078928708	-0.354246155	0.2631070625	-0.0173612835	-0.194612742	1.09922695	-0.279852275	0.19471049	-0.0688757895	-0.242270828	0.0165683025	0.024563195	0.1050261275	0.002010107	0.078445077	-0.01505828	-0.25139904	-0.0174613	0.0181353095	0.0706018185	-0.0554838155	0.0609792475	0.1202735925
ACCS	0.315156986	-0.03900373025	0.1887237385	-0.050140795	-0.2782619575	0.1498120475	0.1472846265	-0.28137087775	-0.50407434	-0.3911824225	-0.0466992835	-0.18182218325	-0.06099700625	-0.27740526	-0.6950444	0.6131094575	0.2096936725	0.3294192545	-0.368260678	-0.07195323875	0.39688789875	0.2138255225	0.28173572125	0.4277238875	0.24528061625	0.141901017	-0.1075136725	0.320602	0.4478828975	-0.261881536
ACCSL	0.007826805	-0.120308876	-0.34842515	-0.31064606	-0.047473907	-0.30821443	-0.053325653	-0.109796286	0.012583971	-0.14817595	-0.5564184	-0.037329197	-0.12346268	-0.24530792	0.022871494	-0.007826567	0.011136532	-0.053325653	-0.09221244	0.1466546	0.472332	0.027697802	0.19364643	0.34403086	0.378927	0.21931815	0.8539691	0.5489497	0.6320691	0.13451385
ACD	0.309125748	0.139046987	0.00740758633333333	0.11955643	0.00926915666666666	-0.152261734	0.0917723946666667	-0.217917916666667	0.00473697866666666	0.11290089	-0.0306990913333333	0.128969033333333	0.0487500013333333	-0.0287985826666667	-0.115984281666667	-0.131370386666667	-0.120267629666667	-0.189419743333333	-0.0940163913333333	0.0500176743333333	-0.02451245	0.0454407533333333	0.101965586333333	0.0703553343333333	0.01948182	0.05316035	-0.0389208013333333	0.0862645306666667	-0.060840211	0.09030716
ACE	-0.026837647	-0.044776855	-0.09068053925	-0.12437820425	-0.16448581325	0.5289775225	-0.18456852375	-0.154136479	-0.1767182925	-0.03010904675	-0.1531292225	-0.1482954625	0.06272447125	-0.03743261	0.050357521	-0.01099282375	-0.12961131225	-0.1311458925	-0.10285753025	0.010539175	0.1807078725	0.277562915	0.1912848925	0.24636192	-0.31231331625	0.152885557	0.13180053225	-0.027403175	0.02723849075	0.16471225025
ACE2	0.302346229333333	-0.251285863333333	-0.147824209	0.010897322	-0.5712444	-0.334302353333333	-0.546851956666667	-0.779254446666667	-0.534178813333333	-0.32059152	-0.550263636666667	-0.0808231033333333	-0.366540753333333	-0.31277434	3.2750618	1.632672	0.84496871	6.27382956666667	5.14936783333333	-0.265829798666667	-0.221826474666667	0.0391440366666667	0.0537022756666667	-0.0890167536666667	0.161676883333333	0.777498566666667	0.109639803666667	0.0647350966666667	0.102683303333333	0.692943726666667
ACER1	-0.18002605	-0.010243893	-0.003115892	0.10294175	-0.12627387	-0.04057908	0.058680534	0.003115892	-0.7002704	-0.16246796	-0.12346578	-0.2622087	-0.18247199	-0.08929539	-0.007470369	-0.07787299	0.13441825	0.009240389	-0.092968225	0.25766754	-0.10236907	0.11035943	0.29943013	0.57595587	0.25593448	0.30948734	0.004937172	0.04346156	0.26949143	0.671612
ACER2	-0.04620433	-0.383545076666667	-0.337566056666667	-0.60151879	-0.562124013333333	-0.611342513333333	-0.01438284	-0.397783763333333	-0.54248968	-0.21945484	-0.630475206666667	-0.202505586666667	-0.503733236666667	-0.486666133333333	-0.399726073333333	1.54927516666667	0.779267465666667	0.9709358	1.30229861	0.04526472	-0.0261547556666667	2.28969436666667	1.37648446666667	0.20740525	1.69820963333333	1.382516	1.25598882333333	0.78261591	2.48473873333333	1.68455766666667
ACER3	0.447473845	0.0868117816666667	-0.0530976446666667	-0.0857162066666666	-0.212619265833333	1.14661295	0.843860593333333	0.221076965333333	0.333175025833333	0.0648179451666667	-0.0106117726666667	-0.148051815833333	0.084507227	-0.165814042833333	0.903028801666667	-0.308607259333333	-0.1242458825	0.675723686666667	0.450060323333333	-0.344812790166667	-0.176177976666667	0.233092468333333	0.050214449	-0.105436602833333	-0.144042730666667	-0.162927547666667	-0.1678646	-0.241179508333333	-0.258165795	0.0416802166666667
ACHE	-0.126110555	-0.12888026	-0.19986272	-0.165251253	-0.060531138	-0.22892666	-0.23474455	-0.19105625	-0.04168892	0.234161375	-0.0719571125	-0.025700808	-0.0172367095	-0.145308255	-0.116917371	0.097085235	-0.207330225	0.123898983	0.002621651	0.20001363	0.252600905	0.1708312	0.197135445	0.48334146	-0.139940264	0.2251072	0.31014371	0.184138776	0.25130987	0.203626872
ACIN1	0.459294486666667	-0.066800118	-0.00901651333333333	0.00319449033333334	0.0361318583333333	-0.0944579426666666	-0.0412352873333333	0.3144563	-0.0611257566666667	0.40618691	0.237755296666667	0.367074813666667	0.21413517	-0.0673969583333333	-0.017160576	0.111501694666667	-0.111064593	-0.240564983333333	0.0691811246666667	-0.158564728	0.00658353166666665	-0.211583295333333	0.00920645466666666	-0.392552526666667	-0.0476969086666667	0.076557002	-0.0286682453333333	0.081544558	-0.0249099736666667	-0.148632845
ACKR1	-0.94322014	0.25571966	1.2336702	1.6719599	1.0100012	-0.08621168	2.0136786	-1.1860504	-0.3934555	-1.2031517	1.6738644	2.3037167	1.2854223	1.2707996	-1.2881503	-0.1784463	0.58715534	-0.13092041	0.1768899	-0.29280376	-0.12570333	-0.04210329	1.1878939	0.1293602	0.66853666	-0.34038925	0.042102814	-0.30618095	-0.27522087	-0.8179865
ACKR2	-0.071349738	-0.136296511	-0.168798328	0.603251815	-0.297322392	-0.2195056685	-0.28730953	0.0976486205	-0.164137369	0.132914905	-0.0133909	-0.081431389	0.0097813605	-0.0068285465	0.062282325	0.0602777005	0.037714	-0.043675662	0.3848787525	-0.144169808	-0.05148196	0.201225755	0.10683787	0.193438295	0.17667091	0.157363775	0.05892063	-0.105112315	0.176601765	-0.0428831575
ACKR3	-1.330987075	-1.419425125	1.14911865	1.890487925	0.65257895	1.372918375	0.5766721925	1.27389655	3.118559725	0.854401	-0.45619917	1.689925075	0.3226161075	0.776375895	-0.5511959775	-0.45148706	0.194481971	-0.374925615	0.201236128	-0.56667888	0.33892417	-1.0409991625	0.380527495	-0.462867975	-0.03546679	-1.27432715	-0.78970552	-0.13421166	-1.2394939675	-1.1814183
ACKR4	0.6763342625	-1.246844125	-0.712398045	-0.246875764	-0.8555947575	-1.7921924	-1.90455615	-1.533011525	-0.5585588275	-2.02652455	-1.1614274	-0.558896715	-1.016176575	-1.06160314	-0.28500520825	1.466934325	1.012193325	1.5926429	1.3534353675	-0.5289244725	0.08701795225	1.0192139325	1.160408375	0.6706991175	0.0813838255	1.28458905	0.6215333825	0.856358885	1.0113381175	1.61732315
ACLY	0.3144095	0.25550938	0.288211585	0.084896563	-0.4028306	0.257179975	0.229890585	0.45822525	0.8366003	0.46036267	-0.227409599	-0.137077091	-0.073202371	0.55572247	1.22069455	-0.153499365	-0.0253615375	0.151465895	0.460719585	-0.14917445	-0.34147763	-0.25811505	-0.33696437	-0.375111345	-0.309975865	-0.35465598	-0.40080095	-0.071551563	-0.398267745	-0.353232137
ACMSD	-0.18256164	-0.019931078	-0.060143232	-0.28405166	-0.050994158	-0.41385508	-0.21711779	-0.16724372	-0.20093894	0.0340271	-0.23159027	-0.1244638	-0.17673993	-0.07913041	1.1403999	-0.07055783	0.019931078	0.8702488	0.21857691	0.16458607	0.043314695	0.17859936	0.08733773	0.29527092	-0.032773018	0.22034621	0.29527092	0.07959652	0.29184747	0.17305374
ACO1	-1.06154402	-0.6920856	0.0998586	0.304383606333333	-0.0586755266666667	-0.0949292973333333	-0.347811626666667	-0.316781363333333	-0.704085033333333	-0.539991456666667	-0.835407173333333	0.113612260666667	-0.358341772666667	-0.145138736666667	-0.102004767333333	0.326278836666667	0.574318723333333	0.645638543333333	0.204881826666667	0.265296615666667	0.221892597	0.27405636	-0.232951003333333	-0.00760714133333333	0.208592413333333	0.43348034	0.0430303403333333	0.344036103333333	0.537141716666667	0.7290139
ACO2	-0.2639575	-0.52297783	-0.34293389	-0.479578975	0.151063445	-0.55804967	-0.40383291	-1.0247147	-1.13375975	-0.53665112	-0.507694005	-0.18729281	-0.53511905	-0.3204422	-0.089381455	0.086658955	0.62308836	0.502197275	-0.091024875	0.9860039	1.32971005	0.68467331	0.113102913	0.446193215	1.37239125	0.86929607	0.73764087	0.91778755	0.7224679	1.2576203
ACOT11	-0.054069836	-0.128591856666667	-0.47783224	-0.388019563333333	-0.294472536666667	-0.06216049	-0.312216363333333	-0.51044472	-0.349433896666667	-0.16953802	-0.432561556666667	-0.6847946	-0.407871403333333	-0.182024161333333	-0.025882404	0.406722536666667	0.071931679	0.987190213333333	0.801856362666667	0.056667962	0.118479886666667	0.364310103333333	0.153228441	0.128202758333333	0.244743983333333	0.16141494	0.36555735	0.42619515	0.40795421	0.33917475
ACOT12	0.2034471	-0.055897952	-0.1432178025	-0.190897705	-0.1704053855	-0.04853344	0.01933372	0.066107865	-0.137512805	-0.0160801425	-0.0499993565	-0.1418699025	0.031520248	-0.080961822	-0.08939111	0.043149351	-0.115230202	-0.027211666	0.050283076	0.098540427	-0.065791013	0.084386705	0.065500737	0.382960435	-0.012438655	0.155249595	0.26826751	0.314203025	0.00950873	0.168491245
ACOT13	0.6896877	-0.1894536	-0.20223045	0.033388138	0.122306824	-1.1476779	-0.26877785	-0.00918293	-0.06425953	0.3593979	0.10740185	-0.493886	-0.5150194	-0.7383337	0.00918293	0.108706474	0.32692432	-0.01563692	0.07706976	0.31002092	0.25911283	-0.12249899	-0.6506281	-0.3052888	0.50127316	0.2158165	-0.30694866	-0.18152475	0.14001846	0.2933812
ACOT4	1.401052	0.6708665	0.08215833	-0.5730109	-0.36107302	-0.27555108	-0.02648139	0.5098214	-0.5214238	0.33059454	0.081279516	-0.5511708	-0.07902622	-0.7150979	-0.6084266	0.55048656	0.007977486	0.6806383	0.8340926	0.077685356	-0.18408847	-0.16060829	-0.031625986	0.38153315	0.6606922	0.29847288	-0.007977486	-0.219697	-0.20410442	0.03750539
ACOT6	-0.012463808	0.44380665	-0.08466864	0.06317377	-0.008672953	-0.13624716	-0.05052209	-0.001291275	-0.104035616	0.033935547	-0.036853075	-0.076901436	-0.06409812	-0.28194427	-0.2602136	-0.01245904	0.038428545	0.11462927	-0.1638782	0.001291275	0.02903676	0.31409	0.50047255	0.001611233	-0.19555688	0.2032597	0.42701697	0.42419744	0.260396	0.051382303
ACOT7	0.596635828	0.197435625	-0.075489515	-0.02956736	0.00214088	0.118478525	0.322799565	0.35830438	0.012485865	0.4366914	0.111086725	-0.1694223885	0.035417425	0.02913749	0.402242285	-0.0241183	-0.3447990415	0.372902985	0.10401798	-0.24047745	-0.426732793	-0.18190658	-0.02388825	-0.58321059	-0.5205078	-0.07873715	-0.2933893205	-0.302853468	-0.494302015	-0.293204895
ACOT8	-0.0676122513333333	-0.064503552	-0.414537786666667	-0.323121746666667	-0.346409831166667	-0.243547518333333	-0.0766021823333333	-0.180160561666667	-0.03772207	0.0830630885	0.0142269941666667	-0.278440513666667	0.0323972311666667	-0.382516628333333	0.219238403333333	-0.0618366006666667	0.0896494	0.177469134666667	-0.0766408431666667	0.220427508833333	0.265297373666667	0.197344782333333	-0.0360042216666667	0.253822248333333	0.213406885166667	0.225987949333333	0.0498458935	0.144897460666667	0.206046661333333	0.158231735
ACOT9	0.2558788025	-0.148033618	-0.04541146825	0.2411444175	0.374356382	0.14063656375	0.65479087	0.48963488	0.3560224825	0.13529718	0.1590096955	0.03502201875	0.075830819	0.192810535	0.44841349	-0.304869295	-0.11831331175	-0.6377929425	-0.3521922825	-0.1784468925	-0.236742025	0.15902566825	0.06057822775	0.12613356075	-0.098356485	-0.034310345	-0.0535042275	0.053146125	-0.29128278	0.01882946425
ACOX1	0.162885826666667	-0.79561708	-0.25193294	-0.462667146666667	-0.463922338666667	-0.246128403333333	-0.536663046666667	-0.8008488	-0.745912856666667	-0.338109331	-0.894889056666667	-0.67404571	-0.400228663333333	-0.887776526666667	1.29598826666667	0.561230973333333	0.263407706666667	1.45609966666667	1.1412657	0.46825377	0.343625232666667	0.344202996666667	-0.154988923333333	0.0384488103333333	0.44160159	0.483440083333333	0.00867844033333331	0.201280754	0.623107446666667	0.6189499
ACOX2	0.14640188	0.71938324	-0.036318302	1.5159154	1.4531589	-0.6704221	0.67430925	-0.003965855	-0.66478634	0.8997321	0.24328566	0.23237896	0.36767912	-0.038555145	-1.000479	-0.009964943	0.003965855	1.6755791	1.3578777	0.10902977	-0.011015892	-0.017682076	0.13159561	-0.5460825	-0.5525522	-0.3922572	-0.15045834	0.15227175	-0.33247423	-0.40517712
ACOX3	-0.00481844	-0.3740635	-0.68245506	-0.43520355	-0.36495018	-0.6111469	-0.3833704	-0.7235818	-0.6255102	-0.586885	-0.47087765	-0.22844696	-0.12993097	-0.753119	0.34392357	0.38672972	0.23520803	1.0663543	0.6390667	0.002091885	0.0190382	0.068398476	-0.002091408	0.09380388	0.17952967	0.38748026	0.24845982	0.194417	0.47371578	0.5812001
ACOXL	-0.020668447	0.10446298	0.015404641	-0.23509839125	-0.23626947	0.015025139	-0.0032378435	0.0550311815	-0.102298678	0.115555045	-0.01164424375	-0.0732969635	-0.05011904225	0.089185534	-0.1059285995	0.027445376	0.167693916	-0.1410624985	-0.09437197575	0.04018837325	0.28585887	0.04454252275	0.05512261375	-0.023159056	0.01818984875	0.13895762	0.07678759125	-0.0548141595	0.14892900125	0.0130111555
ACP1	0.180126965	-0.00673991425	-0.2551932925	-0.3666933225	-0.3432213075	-0.127242925	-0.0934572225	-0.413231375	0.23337049	0.022392868	0.28275615175	-0.49987662525	-0.4220150675	-0.25829685	-0.03448176475	-0.043592515	0.11236357675	0.1644559475	-0.03820157075	0.18619733925	0.2107474825	0.34541428	-0.00857508175	0.375142937	0.19369202925	0.1560046685	0.036654412	0.0261529675	0.089551031	-0.07484257175
ACP2	0.140388913666667	0.0745312638888889	-0.0833265237777778	-0.404270807777778	-0.498227572222222	0.0575660077777778	0.14855255	0.186511278888889	0.0370322601111111	0.104398541888889	-0.0373561643333333	-0.587973638888889	-0.0588948465555556	-0.432484995555556	-0.0739611526666667	-0.290379255555556	-0.104771881	0.0785031584444444	0.02498934	0.0840289596666667	0.0221552574444444	0.161171012222222	0.0703430975555556	0.223834992555556	-0.0574409452222222	0.042115133	-0.0306431446666667	0.130549483222222	-0.0479942162222222	-0.0402487923333333
ACP5	0.7707939	1.0844793	0.7943239	-0.09095144	-1.3487105	0.952652	0.14666796	0.89182186	0.74518394	1.2048874	0.36097145	-0.038902283	0.9641762	-0.55833244	0.8602047	-0.19664621	-0.044743538	-1.0114436	0.055828094	-0.36339617	-0.54506636	-0.3138895	0.3571787	-0.048542976	-0.23489237	-0.06390381	-0.23490477	0.03890276	0.05021286	-0.42050362
ACP6	0.87702894	-0.50291777	-0.11101866	-0.29655552	-0.3448906	1.0083852	0.2710843	0.4011674	-1.0648618	-0.15088606	0.47668076	-0.612339	-0.645864	-0.051025867	0.31899452	0.20771217	-0.23075962	0.34354258	-0.021692753	0.28190136	0.28825998	-0.12091589	-0.13623667	0.10304785	0.021692753	0.10725212	-0.08680582	-0.09616327	0.14560556	0.4406228
ACPP	2.01146636	-0.421120932	-0.501747282	-0.672587288	-0.68947958	-0.019063614	-0.5568686	-0.567949198	-0.307875535	-0.184683798	-0.491932246	-0.567603818	0.325185542	-0.658717632	0.168143082	0.169158602	0.165039588	1.226452392	0.87341471	-0.1161407	0.0580224994	0.853273876	0.191774321	-0.0734709276	-0.1291503446	0.232969858	0.222071788	0.30248833	0.0412807472	0.725008402
ACPT	-0.2715106	-0.11769676	-0.005082607	-0.33824778	0.03167057	-0.26851606	-0.31568003	-0.036494255	0.10698223	-0.032253265	-0.13196516	-0.035228252	0.003246784	-0.047512054	-0.34745502	0.5266957	-0.003246784	-0.21837378	-0.1425724	0.22178411	0.5064087	0.3424015	0.11496878	0.34080935	1.0671654	0.5768132	0.42179346	0.24720192	0.187109	0.41220522
ACR	-0.17850804	0.04772091	-0.008108139	-0.34205532	-0.23456597	-0.2536459	0.13687706	0.114479065	-0.2162168	0.07007599	-0.13467169	-0.055500507	0.07626009	-0.031748295	-0.20816135	0.3875904	0.0818634	-0.28626943	0.10025692	-0.1942482	-0.008924961	0.33382082	0.1478548	0.058025837	-0.365757	0.556612	0.008108139	0.24687672	0.4769101	-0.17699885
ACRBP	-0.22679377	0.10297775	0.20690918	-0.14490128	0.014574051	-0.183918	-0.32485008	0.14497375	-0.30529404	-0.17218828	0.27498055	0.03528452	-0.48448563	0.12398815	-0.5333791	0.057115555	-0.14158106	0.6054559	0.57994175	-0.023777008	-0.014574051	-0.14171934	0.31666756	-0.16580915	-0.13690281	0.12736988	0.2822714	0.0940547	0.11994696	-0.2324934
ACRC	0.100488424	0.40809512	0.1380477	-0.26753616	-0.20424056	0.15377021	0.00031662	0.16687512	-0.15734243	-0.1415503	0.17610717	-0.05063653	-0.053586006	-0.20673823	-0.032699823	0.055338144	0.010789871	0.08572149	-0.21035433	0.008260727	0.16474652	-0.014779568	0.048741817	0.20800257	-0.020978212	-0.00031662	0.26903987	-0.02861166	-0.07236719	-0.03218794
ACRV1	-0.2638681	-0.096175194	-0.16243649	-0.03542757	-0.1321764	-0.4929676	-0.13359642	-0.2172594	-0.09466934	0.06598616	-0.16001892	0.0681057	-0.08319092	-0.21520662	-0.345047	0.27198315	0.13629246	-0.19681263	-0.28910136	0.64608	0.59447765	0.09821415	0.03542757	0.4055004	0.16889477	0.24440241	0.42229843	0.18834591	0.33121347	0.4026475
ACSBG1	-0.1962451925	0.03577137	0.0079421995	0.28165209	0.3214087465	-0.216333629	-0.094683409	0.03578281	-0.1113268125	-0.003658295	-0.0656980285	0.043263317	0.20381212	-0.030831694	0.0905061955	0.11915493	0.10105348	0.1032125965	0.096335405	0.006296395	-0.105166675	0.0782808055	0.1581742775	0.00587368	-0.0102192165	-0.00295162	0.073977472	-0.050323965	-0.008811715	0.210158347
ACSBG2	0.02261877	-0.033543587	-0.11890793	-0.2943611	0.005483627	-0.25283337	-0.11725664	0.12718534	0.15953636	-0.11721277	0.008499146	-0.005483627	0.12111044	0.019177437	-0.01402998	-0.17000389	-0.1169157	-0.4131503	-0.022576332	0.09346104	0.13722277	0.11509991	0.44772363	0.059688568	-0.025567293	0.1318574	0.15118313	0.20853567	-0.05067873	-0.060698032
ACSF2	-0.07245922	-0.37062216	-0.9897785	-0.87598085	-1.3925519	-0.9902668	-0.58914757	-0.54677296	-0.56397533	0.39248562	-0.2462573	-0.48483372	-0.4596815	-1.2763882	-0.59079456	1.1879263	0.50983953	0.676527	0.6898012	0.6741476	0.32926893	0.03278017	-0.03278017	0.22993755	0.56001425	0.46067858	0.05100584	0.19554853	0.91147804	0.175838
ACSF3	0.1673224	0.092525005	-0.121800184	-0.270506385	-0.23945069	-0.20535778	-0.102392672	-0.27672101	-0.17034316	0.05927158	-0.02165127	-0.097984792	0.13990808	-0.0885176685	0.01289654	0.218575475	-0.0173659335	0.077376125	0.2345469	0.1652033305	-0.045847895	0.18633652	0.13594485	0.10477066	0.1160335535	0.2677435885	0.1649687295	0.11332345	0.20249033	0.263284195
ACSL1	-0.75006174	-0.68367171	0.318412065	0.50073862	0.0540843025	-0.46599889	-0.004723549	0.8418672	0.09455538	0.401282065	-0.584933995	1.17736245	-1.2203648	-0.094276903	0.0355854035	0.61055255	-0.05581951	-0.384231325	-0.1885993475	0.515534405	0.429311275	-0.18001437	0.0794982915	0.256351705	0.25499749	-0.0199553965	-0.25225878	-0.49621797	-0.035888672	-0.083738805
ACSL3	-0.11804962	-1.31821155	-1.1528182	-0.515735635	-0.63848164	-0.42642784	-0.874623315	-0.87509393	-0.84549143	-0.779887925	-1.073561175	-0.687009575	-0.84221435	-0.7585051	-0.04101777	0.438251015	0.69055891	-0.1887259505	0.220194815	0.755775465	1.2224374	0.1860461255	-0.03034139	0.158829215	0.61370516	0.676600935	0.34349966	0.542556285	0.33178425	0.832108965
ACSL4	-0.0676237733333333	0.0271735186666667	0.359031516666667	0.146565356666667	0.0441254776666667	-0.0393430386666667	-0.063445409	0.36560702	0.837498416666667	0.105537495	0.0391106616666667	0.333032533333333	0.0367972036666667	0.37553851	0.417730171333333	-0.120114566	0.032108225	-0.21543241	-0.0368901883333333	0.00529535666666666	0.03752915	0.0102008183333333	0.130892753333333	-0.162820976666667	-0.133674383333333	-0.05103175	-0.0690896526666667	0.12309059	-0.104569515	-0.0302882196666667
ACSL5	0.12897581075	0.13755667225	-0.215573728	-0.83893000625	-1.4056094925	-0.3664215805	0.1057837025	-0.31485653125	-1.2699673185	-0.01893794625	-0.2684355675	-0.328849918	0.01564753175	0.0827623015	0.18376350225	0.360241525	0.1893935815	1.236541446	0.8867539635	-0.1585225455	-0.34953743	0.106368719	0.219710529	-0.045339049	0.03087824625	0.26317846	0.056290387	-0.1171171685	0.19076490575	0.143060744
ACSL6	-0.1152028802	0.3523492374	-0.079124451	-0.0256949428	0.0301008708	-0.0157579422	-0.0713638064	-0.0365857122	-0.046957396	0.0047376636	0.195177245	0.316851945	0.101854731	-0.0722876788	-0.0116891402	-0.0890949262	0.0721426724	-0.138719081	-0.134821677	0.0498520852	0.0288605696	-0.0883931628	0.024652911	0.1728015412	-0.0260850184	-0.0277414802	0.22393856	0.159081889	0.0982316496	0.071792649
ACSM1	-0.04082179	-0.31002474	-0.13371086	-0.39241385	-0.7600138	-0.3586731	-0.7166467	-0.10627103	-0.50488544	0.04082179	-0.19532537	-0.43881702	-0.13604212	-0.2322371	-0.22873592	0.52107	0.50532484	-0.13128781	0.5885658	0.36001492	0.7894378	0.3218689	0.22681761	0.37388563	0.4568801	0.765718	0.567564	0.6542611	0.30045938	0.36159563
ACSM2A	-0.158678652	-0.009428859	-0.1132874485	-0.35199857	-0.229790805	-0.119754194	-0.3486402	-0.1079361415	-0.279829265	-0.1432206615	-0.17093003	-0.02107346	-0.27486205	-0.14065635	0.140223151	0.215174795	0.0159921645	-0.19190538	0.0857118375	0.29536617	0.33648336	0.5724324	0.281412595	0.147595885	0.32686877	0.31301808	0.334757685	0.116323115	0.48860586	0.441715597
ACSM2B	-0.06752348	0.015410185	-0.022372007	-0.13756275	-0.24879766	0.023388147	0.23264956	0.15056491	-0.03651452	-0.11597133	-0.30520463	-0.07296467	-0.04062724	-0.27574897	-0.07402277	0.00872016	-0.28254795	-0.24928164	-0.05379939	0.447546	0.061733484	0.2766068	0.15451646	0.03218484	0.30075455	0.05524063	0.2860391	0.23997569	-0.00872016	0.04637742
ACSM3	0.005453825	-0.4952383	0.57381033	-2.91634045	-2.82635735	-2.03349995	-2.50072765	-2.62618445	-3.6924299	-1.51009365	-1.88319825	-2.6588749	-1.8287346	-2.0371275	-0.008546114	0.6699357	0.2034173	-0.403869625	-0.084514855	1.3586745	1.22563645	0.94114112	0.5628786	1.72208545	1.1822505	0.84563613	1.323925	1.076709	0.9712665	0.67050838
ACSM4	-0.02456808	0.032153368	-0.11522055	-0.24614406	0.005489826	-0.055302143	0.034588814	0.24760437	0.10811257	-0.10483122	-0.04594755	0.15282941	-0.013566494	-0.005489826	-0.13549495	-0.13549495	0.0853045	-0.13901377	-0.07258439	0.4763167	0.19532347	0.36565685	0.03162241	0.21541476	0.057749033	-0.01030159	0.0633409	0.010453224	-0.011162281	-0.012284279
ACSM5	0.213023663	0.0619676115	-0.2085728625	0.078386545	-0.05407381	-0.231576445	-0.12444043	-0.2351398445	-0.3619225	0.046616795	0.27491712	0.55479836	-0.241699215	-0.27280569	-0.44783093	-0.04071927	-0.05196452	-0.298777585	-0.37247682	-0.087709904	0.171499015	0.1751844865	0.394389395	0.255356302	0.082732676	0.068798305	0.464385035	0.021776914	0.029699803	-0.155295615
ACSM6	-0.32418179	-0.4041437	-0.274244905	-0.13872099	-0.084648251	-0.320982575	-0.2999022	-0.45105243	-0.36714805	-0.22009623	-0.464009875	0.02598965	-0.055216432	-0.2014755	-0.41322482	1.163399	0.21307587	-0.129285693	0.207619075	1.1338643	1.08650365	0.9657714	0.163233989	0.8296033	1.33850502	1.3461742	0.84343886	1.23008775	1.4420073	1.25673805
ACSS1	-0.774282283333333	0.156747502	-0.695306466666667	-0.872074293333333	-0.631174726666667	0.306090043333333	-0.254595593333333	-1.16596047666667	-1.52732863333333	-0.189804393333333	-0.358384448666667	-0.859252306666667	0.151202676666667	-0.592858633333333	-0.921485573333333	0.191474596666667	0.146630766666667	-0.156359356666667	-0.0916687723333333	0.85857154	0.686953223333333	0.116686986666667	-0.411787505333333	0.356261565	0.592542013333333	0.36078485	0.298749923333333	0.409458	0.314018723333333	0.330928326666667
ACSS2	-0.1712157705	-1.25125505	-0.84894563	-0.56469395	-1.1181731	-0.787575475	-0.73635412	-1.53579185	-1.8610429	-0.01525259	-1.79443325	-0.38373232	-0.662888525	-0.7178099	-0.463752745	0.73245095	0.252939465	1.1887398	0.774866105	0.444161175	0.2609553355	0.480190045	-0.114880085	0.3666811	0.535118105	0.56807804	0.40969682	0.49906325	0.683177225	0.61072063
ACSS3	-0.521323366666667	-0.11135872	-0.069822946	0.734451773333333	-0.149995167666667	0.07133754	0.43520514	0.513825576666667	0.0261119213333333	-0.3572073	0.9885257	1.24326038	0.15289251	-0.011244298	-0.514532566666667	-0.0459448496666667	0.140091579333333	-0.26697445	-0.423988336666667	0.243376571666667	0.08944742	-0.127515712333333	0.0754853896666667	-0.107153414	0.26187984	-0.200553496	0.174870967666667	-0.0858403046666667	0.104213476333333	-0.28993098
ACTA1	-0.054669381	-0.00648593866666667	0.024348418	0.486507243333333	1.05153506666667	0.025739272	0.15909632	0.219476776666667	0.150765733666667	0.12676247	0.0944988706666667	0.27936554	0.256090085666667	0.243249736666667	-0.0143798986666667	-0.123059511	-0.0759021453333333	-0.325707746666667	-0.151172084666667	-0.233889026	-0.153145864666667	-0.19128752	0.0793178093333333	-0.108018556666667	-0.21549265	-0.121477683	-0.119578203	-0.215830563333333	0.00587527	-0.182904877333333
ACTA2	-1.24360745	-1.1249772	0.167131423666667	2.97521413333333	3.73480553333333	0.379086975	2.10126133333333	2.4598292	-0.667943182	-0.711917623333333	0.05315129	2.135344	1.7337953	2.18401403333333	-1.47485518333333	-0.32545979	0.417480471333333	-0.220816456666667	0.217547336666667	0.737545338333333	0.316235702	-0.424398103333333	-0.0361816083333333	-0.921759933333333	-0.140205144333333	-0.744685653333333	-0.33541719	-0.205691495333333	-0.39621234	-0.83880942
ACTB	0.229834081666667	0.275425595	0.0422905286666667	0.59289726	0.895150671666667	0.122836431	0.53485219	0.50745249	0.460201103333333	0.125193279333333	0.0915018725	0.44516229	0.215946833333333	0.638143536666667	0.156181176666667	-0.33880742	-0.229483924166667	-0.263498305833333	-0.0972652418333333	-0.910176103333333	-0.92809311	-0.218420507666667	-0.044130166	-0.635394716666667	-0.619272066666667	-0.767474645	-0.530350688333333	-0.47949044	-0.475773806666667	-0.658941263333333
ACTBL2	-0.0628618595	0.0189316875	0.259079875	-0.0501242875	-0.108021975	0.194174945	-0.106729568	0.216825663	0.1032499675	0.035182895	-0.006225526	0.069842995	0.010684312	-0.05499369	-0.133515358	-0.098240914	0.0142703645	-0.000914575000000001	0.012074471	0.1934525375	-0.0171821715	0.060037911	0.166996481	0.203613105	-0.0567132825	0.14343542	0.0553148385	-0.0202116975	0.049040854	0.181797204
ACTC1	0.247667923	-0.58032047	0.242485045	2.784919451	0.497478115	-0.024870515	2.044717885	-0.450840825	-0.29703522	0.5435598105	0.039063215	1.162561155	2.12458742	1.08389867	-0.362463	-0.2418077015	0.16298902	-0.267505405	0.301595555	-0.133044125	0.057396054	-0.221578597	-0.0718340875	-0.249475242	0.216849442	-0.43971157	-0.216459865	-0.273361802	-0.06159461	-0.178542855
ACTG1	0.0257255556	0.030576707	0.244358254	-0.148888968	-0.465422054	0.1551830288	-0.032392121	0.222636414	0.662572488	-0.0107227328	-0.1488842	-0.0631542218	-0.079359244	0.052636718	0.349840928	0.226099968	0.1291313168	-0.077200698	0.0520324706	-0.260746004	-0.358978656	0.082169152	0.0871925342	-0.0772727976	-0.118468666	-0.153134346	-0.014122391	0.0494657522	-0.0184864048	0.0372129436
ACTG2	-1.71263698	-2.53343717	0.1530049326	2.65099448	3.17559274	-0.78189497	2.1568413526	-0.750289353	-0.854825248	-0.6882604178	0.458840658	2.5491262048	1.779140975	2.499555486	-1.7470843402	-0.252660654	-0.327177382	0.0835450146	0.5689460296	0.0419879914	0.0459066394	-0.3433205192	0.1703336242	-0.621425576	0.2259542936	-0.921821688	-0.013736296	0.0565046312	-0.080459308	-0.4292933002
ACTL10	0.52869606	0.1699791	-0.020127773	-0.49379325	-0.53662014	0.44450092	0.08255792	-0.04348302	-0.15790844	0.30738544	0.12864304	0.000609398	0.23148823	0.10767722	0.45546055	0.25489616	-0.04336977	0.07533169	0.18022442	-0.12017441	-0.121148586	-0.15383792	-0.020009995	-0.09220457	-0.16117	-0.3163154	0.004493952	-0.000609398	-0.18451738	0.08164501
ACTL6A	0.14539766	0.82438755	0.73286724	-0.28165865	-0.5104017	1.0999422	-0.12007666	0.34215355	1.2423296	-0.01596117	0.41670227	-0.5177932	0.039984226	0.50633144	1.2456512	0.08064079	0.053215027	0.5141783	0.26953793	-0.09990311	-0.05990696	0.01596117	-0.24730158	-0.042957306	-0.17981577	-0.033761024	-0.15356827	-0.08774328	-0.14248753	-0.23048306
ACTL6B	0.08117747	-0.055413723	-0.2582519	-0.15540266	-0.1605022	-0.14641666	-0.21803331	-0.007804871	-0.20748377	-0.25467944	-0.29500508	-0.13573313	-0.041904688	-0.0717566	-0.4383602	0.24590802	0.134866	-0.18563056	0.087856054	0.16255665	0.26847386	0.15311933	0.20128036	0.2893381	0.19634056	0.029595613	0.5485909	0.302006	0.8584933	0.007804871
ACTL7A	-0.13267708	-0.009178638	-0.041501522	-0.22617579	-0.26474905	-0.17403507	-0.23576689	-0.34589028	0.033944607	-0.12035084	-0.17394924	-0.03761816	-0.12075901	-0.23305917	0.04120779	0.15016651	0.009348869	-0.025669575	0.011025429	0.2929535	0.22573757	0.35130835	0.05692959	0.20501423	0.25042963	0.5751152	-0.05872917	0.03745413	0.009178638	0.3074088
ACTL7B	-0.13483429	-0.02274561	-0.050363064	-0.40932035	-0.2509489	-0.19001341	-0.35926008	-0.13503838	-0.22698402	0.06722498	0.028234482	-0.3481307	0.02274561	0.14224672	-0.10833025	-0.1573224	0.099513054	-0.053319454	0.31667423	-0.080497265	-0.04232073	0.19345188	0.3066311	0.21575975	0.03437233	0.31723022	0.09590626	0.103805065	0.06517124	0.12219381
ACTL8	-0.38668036	0.25440216	0.009962797	-0.6009805	0.042432785	0.39148283	-0.47403574	-0.1736176	1.628242	0.016144276	0.12977028	-0.054116488	-0.23832059	-0.043224335	-0.31561494	-0.107186556	-0.40727997	-0.23854733	-0.34267402	-0.009962797	0.2502947	0.13984394	0.25014687	0.4076066	-0.07988715	0.07083154	0.33243513	-0.23950553	0.3275857	0.04557109
ACTL9	0.21931052	0.12464857	-0.122158766	0.055525303	-0.12173438	-0.22012353	-0.27976823	-0.1868062	-0.08019948	0.13565135	0.0681932	-0.15175152	-0.15472436	-0.16204858	0.00965786	0.020066023	0	-0.1361413	-0.12943268	-0.018860817	0	0.2962718	0.06618714	-0.027813196	0.016865969	0.14612126	0.20060349	-0.005086184	0.21659636	0.08885741
ACTN1	-0.266820464285714	-0.194753937571429	0.447635951428571	2.18652462714286	2.75001070871429	0.708069833714286	1.70072838328571	1.47776346671429	1.74000346	0.364313089142857	0.3955883	1.87059875257143	1.48129248285714	1.69359610571429	0.0714797971428571	-0.603966167571429	-0.342078940857143	-0.299389874857143	0.0480276515714286	-0.103071518571429	-0.300919500571429	-0.551164187142857	0.0970992042857143	-0.705195395714286	-0.138796091714286	-0.596584765714286	-0.483891993571429	-0.0176284311428571	-0.54171416	-0.331803221428571
ACTN2	-0.184989692	-0.0644793108333333	-0.1081767485	1.33550315333333	-0.0572315838333333	-0.0828257013333333	0.528937964333333	-0.061673324	-0.142175833333333	0.131124178333333	-0.0534741083333333	2.57369064	0.4501184275	0.043707807	-0.0989017895	-0.0267757173333333	-0.104760447833333	-0.200528622666667	-0.1440936315	-0.0625563438333333	-0.01821061	0.0722604595	0.0920943423333333	0.0821642493333333	0.0308804113333333	0.124811093833333	0.08414789	0.143320282333333	0.041745861	-0.0266213408333333
ACTN3	0.122918606	-0.17981815	-0.006166458	-0.001568317	0.21283436	-0.008171797	-0.17160487	-0.107449055	0.033094168	0.001568317	-0.22054505	0.11448884	-0.2257142	0.13500738	-0.18223596	-0.11975169	-0.047432184	0.024553537	-0.20657086	0.02764535	-0.2919705	0.2374618	0.13510561	0.12908792	-0.240623	0.006104946	0.1504798	0.012749195	0.084364176	-0.06585884
ACTN4	0.0324866314	-0.253513718	0.143839072	0.168118763	-0.0640174858	0.1804869656	0.1940221802	-0.022560884	0.041329956	0.133125592	0.01119051	-0.0301644334	0.0966678644	0.1805138588	2.21885766	0.00939989	-0.0091183662	0.3054713272	0.354085734	-0.358266266	-0.456158156	-0.0643484122	-0.114911652	-0.366826724	-0.1165758112	-0.21679306	-0.2016269688	-0.0777999872	-0.0117489814	-0.002064418
ACTR10	-0.0546574595	0.048042057	0.01580596	0.3288877	0.6306889	-0.373384715	0.111097338	-0.10536647	0.56809448	-0.29943848	-0.108606816	-0.1023259135	-0.0357685095	-0.200239185	-0.44538237	0.064782142	0.0852158075	0.25910902	0.093035461	-0.022032975	0.119673968	-0.014249325	-0.172008755	0.270393385	0.2132894935	-0.0762629545	0.0037882325	-0.01570177	0.055113791	-0.125023605
ACTR1A	0.1293189998	-0.283502768	-0.0994375236	0.474465368	0.745611376	0.118055726	0.280288218	0.213149548	0.54545918	-0.0506483068	-0.1770255076	0.103876304	0.0835987088	0.1383755694	0.0334261886	-0.3272997912	-0.184780214	0.0885610568	0.02193203	-0.1241630568	-0.0996946332	-0.023797896	-0.245989324	-0.0342041912	0.04566326	-0.1691450126	-0.202662564	0.0226942084	-0.314537528	0.0291148196
ACTR1B	-0.1975193	-0.10273242	-0.0538356305	-0.069765565	0.217327595	-0.073450565	-0.191706895	-0.125967265	-0.30130529	-0.31405711	-0.1085968	-0.0218286525	-0.175199985	-0.0128936765	-0.220646855	0.0057253835	0.0411989685	-0.027217865	0.1532824025	0.035885573	0.148998735	0.17014122	-0.104393245	0.1153876765	0.14086127	0.14570808	0.0515773285	0.264623875	0.10324645	-0.00451279
ACTR2	0.0870822989090909	0.418618209545454	-0.080310301	-0.343440380909091	-0.595982624545455	-0.164074767818182	0.285736731818182	0.386612503909091	0.609242309636364	0.183385391636364	0.507990082909091	0.277814151909091	0.325777232909091	-0.0243160719090909	0.204167300909091	-0.204408164636364	-0.342500231181818	0.194788258454545	0.110460109363636	-0.823841251090909	-0.489592568636364	0.0569912297272727	0.105105116545455	-0.163985144909091	-0.234614632818182	-0.228141957545455	-0.162570519636364	-0.222654732727273	-0.00787893181818181	-0.170085907090909
ACTR3	0.26556301	0.855209835	0.080152033	-0.113025191	-0.096170423	-0.0271925925	0.1460928925	0.2174201	0.669896615	0.17834282	-0.0199694635	0.016904354	-0.181757926	-0.14670801	0.1077351575	-0.026641369	0.1119613625	0.224699975	0.1577363	-0.50942326	-0.540403835	0.03540373	0.1297249815	-0.436288355	-0.408250325	-0.22228813	-0.34284878	-0.39733029	-0.257893565	-0.021756172
ACTR3B	0.40470505	-0.35736513	0.1947918	-0.33226156	0.0181036	-0.15787315	0.1835413	-0.037727356	0.13709736	0.29224873	0.051394463	-0.1736393	-0.20503998	-0.39832687	-0.2883625	0.11709404	-0.102163315	-0.0181036	-0.32383537	0.34684706	0.06908798	0.05720091	-0.2990799	-0.123244286	-0.09793234	0.071642876	0.2787094	0.15537882	0.050912857	-0.029501915
ACTR3C	-0.10625744	-0.11181831	0.1587615	-1.2411492	-1.7310786	-0.54351616	0.6819968	0.15138626	-0.74225664	-0.21784401	-1.0672112	-1.2109883	-0.19801998	-0.608469	-0.948925	0.27024746	0.009633064	0.14661217	0.17389393	0.38254547	0.80137444	0.09044075	0.11709881	0.15129757	0.4815302	-0.2278862	-0.009633064	0.46749592	0.33686447	-0.18503284
ACTR5	0.97984076	0.7749052	0.32228327	-0.22074509	-0.24296713	0.25278234	0.5685744	0.5841384	0.79140854	1.1528912	0.342793	-0.08645725	0.6235604	0.82803917	0.473032	0.15775776	-0.039156437	-0.031209469	0.031209946	-0.37024498	-0.30115604	-0.34703684	0.10941267	-0.346848	-0.35113287	-0.3098364	-0.6594162	-0.29803276	-0.2429719	-0.39242697
ACTR6	0.503468346666667	0.486705633333333	0.321902116666667	0.374844553333333	0.337686706666667	0.215533096666667	-0.0347590433333333	0.0313622166666667	0.369823616666667	-0.304534753333333	-0.0652818686666667	-0.00972032533333333	-0.05998055	-0.032172999	0.300731176666667	-0.109620893333333	0.015658696	0.769364666666667	0.08372736	0.0211569463333333	-0.134285293333333	-0.137529534333333	-0.0289141326666667	-0.176202456666667	-0.242404939	-0.592273706666667	-0.483840953333333	-0.223014353333333	-0.336238066666667	-0.282564796666667
ACTR8	0.455027825	0.100486755	0.38084984	-0.41299772	-0.1584041175	-0.071160555	0.116786128	0.141121865	-0.062711955	-0.0060784825	-0.22964645	-0.289215445	-0.007577777	-0.24623251	0.208610298	0.0292570595	-0.24002146	-0.048647523	-0.1944985385	0.050580859	0.182754042	0.23905992	-0.177523136	-0.138656972	0.06370175	-0.08644104	0.003863335	0.17929864	-0.074266425	0.008303165
ACTRT1	0.2779174	0.147475	0.06562066	0.12701774	0.04487753	-0.07907891	-0.07387471	-0.18648863	0.03229451	0.20948315	0.08714628	-0.005798817	0.005798817	-0.17233324	0.07059193	-0.30467367	-0.07756734	0.06755638	-0.17753124	-0.11923218	-0.2422111	-0.055235624	0.24771142	-0.51064324	-0.15798903	0.08383465	0.26186252	-0.06561661	-0.04722023	0.037757635
ACTRT2	-0.011795044	-0.0132761	-0.428061	-0.61943483	-0.16387415	-0.39088297	-0.10354614	-0.2243638	-0.13382006	-0.05420637	0.019622326	0.011795044	-0.21601915	-0.11727762	0.016983986	0.17287159	-0.124786854	-0.24835873	-0.1652689	0.3338132	0.26109028	0.54198027	0.20619059	0.5045295	0.32961798	0.062224388	0.4679885	0.38838863	0.12746954	0.6077814
ACTRT3	-0.5580137	0.06465101	-0.19115901	-0.15603805	0.3718605	0.2660451	0.046069384	0.17840624	0.3844056	0.90981174	-0.33194995	-0.30838084	-0.38045597	-0.009934664	0.5694525	0.023654222	0.020943403	-0.12685633	-0.29400945	-0.02472043	0.04456377	-0.20391679	-0.026936293	-0.11301494	0.08409238	-0.026997805	0.009934664	0.03749466	0.11846781	-0.23940325
ACVR1	-0.6702452875	-0.15291071	0.26881289325	0.4790746	0.33855427575	0.1310927875	0.24217462375	0.7407944225	0.8220074	-0.04101073825	0.1948740485	-0.29655957	-0.020114898	0.21138537	0.01438987275	-0.1555739575	-0.0417251575	-0.09561371825	0.2470898625	-0.03934407325	-0.113169431	-0.229432225	-0.13294708675	-0.170841695	-0.23536717625	-0.142201424	-0.34140515325	-0.01560807125	0.02567899175	-0.191196325
ACVR1B	-0.590915784	-0.135458756	-0.67670823	-0.359285354	-0.770901002	0.364063168	-0.5420487368	-0.483256242	-0.127655696	0.0377719858	-0.2278952608	-0.342180158	-0.1824575442	-0.457057754	1.01128798	-0.1165004708	0.0745072354	0.377644152	0.33626995	0.4310768174	0.190242956	0.275022226	-0.2831806158	0.207106496	0.468126776	0.2171374336	-0.00424003880000001	0.010109806	0.369703766	0.267628002
ACVR1C	-0.99632065	-0.323442933333333	-0.416667143333333	0.274690786666667	-0.970993733333333	-0.27150861	-0.911790113333333	-0.52501353	-0.83476844	-0.475196116666667	-0.752674566666667	1.35220513333333	-0.800176533333333	0.062614918	-0.509414516666667	0.370345679	0.034700472	1.2646594	0.81250754	0.332160075333333	0.644678273333333	0.23315954	-0.08993268	0.379991366666667	0.0872386273333333	0.211574316666667	0.23858762	0.130863665	0.32628998	-0.0514853
ACVR2A	-1.15774908666667	0.044795512	-0.385208283333333	0.154845550666667	0.164890762666667	-0.483352976666667	-0.20511341	-0.116153240666667	-0.127976896666667	-0.234119733333333	-0.0343232156666667	-0.522619403333333	-0.0968825	-0.46237008	-0.67758697	0.38461352	0.109716416666667	0.652887513333333	0.773230066666667	0.203796466666667	0.293666521333333	0.26743762	-0.193292934666667	0.118477342666667	-0.108424978333333	0.111686863	-0.0947264833333333	0.281751316666667	0.284928	0.151285488666667
ACVR2B	-0.1407837885	-0.42579031	-0.0593523965	-0.000904559999999999	-0.0344185835	-0.0325598725	-0.6112063	-0.132907867	-0.151314975	0.0781075965	-0.2382364255	-0.25663256	-0.170133834	-0.41550565	-0.22146654	0.37980844	-0.015169145	-0.228125095	0.173055885	0.80583978	0.7415619	0.166451215	-0.1224339	0.20224404	0.1060242655	0.32718992	0.37245345	0.54468274	0.139649152	0.24387622
ACVRL1	-0.2079427175	-0.13850999	0.45725417	0.48179315	0.2413799775	0.20643306	0.263527162	-0.015496253	-0.331581835	-0.00930953	0.389779565	0.1823894945	0.316247226	0.518439065	-0.43526386	-0.36828279	0.18525553	-0.41138005	-0.07022285	0.037896635	-0.0393455035	-0.36000204	0.1222641475	-0.13633442	0.1468007555	-0.46103525	-0.013698101	0.209133385	0.0017471315	-0.34589791
ACY1	0.13636947	0.04620099	0.4433694	-0.24521804	0.040668964	-0.006773233	-0.16618562	-0.041895866	-0.053118706	-0.08327174	0.10202074	-0.05548024	-0.002247572	0.08117604	0.023977041	0.002247334	0.17300963	-0.10986495	-0.027551651	-0.073277	-0.13732815	0.09228444	0.12407684	-0.12125826	0.19242978	-0.07894564	0.09621358	-0.028582335	0.3490312	0.25628734
ACY3	-0.631316586666667	0.286299226666667	-0.407166002333333	-1.56496413333333	-1.31624316666667	-0.57713859	-0.67655579	-1.14764443333333	-1.35381976666667	-0.21009302	-0.0852138183333333	-0.655742333333333	-0.42640352	-0.336054323333333	-0.106224058333333	0.719954976666667	0.332390623333333	1.71756474666667	1.61132576666667	0.126630307333333	0.15106487	0.431556223333333	0.13865026	0.71046305	-0.066325824	0.389811833333333	0.328695773333333	0.47954893	0.248700778333333	-0.0442951533333333
ACYP1	0.8940582	0.90211153	0.71457434	0.49777222	-0.02949524	0.76357603	0.031633854	0.06439352	0.02949524	-0.5410147	0.41997957	-0.2704277	0.44681978	-0.1543374	0.6431842	0.26014805	0.1056447	0.72186136	0.31796932	-0.28125334	-0.5567155	-0.12466049	-0.1743002	-0.65725565	-0.48315954	-0.49759626	-0.46207047	-0.38895893	-0.28970432	-0.33129644
ACYP2	-0.25710034	-0.015807629	-0.34035158	0.26376772	0.3727107	-0.8578732	-0.34411263	-0.47446895	-1.068176	-1.106359	-0.8147049	0.20443153	-0.7239697	-0.32243252	-0.9498763	0.09319544	0.7403703	0.14418411	-0.28473663	0.3505311	0.6772003	0.015807629	-0.17218089	0.2828474	0.2689824	0.30569077	0.22026825	0.31511736	-0.21129608	0.85394335
ADA	0.34148002	-0.23657012	-1.04548455	-1.2263415	-1.6580591	-1.5549574	-0.76810955	-1.31697035	0.00702238	-0.0070221415	-1.171787	-0.45012546	-0.75354362	-0.54441189	-1.34743215	0.21306849	0.68228077	-0.814436675	-0.85055947	1.89606735	1.5265734	0.5743649	0.19838262	1.3745735	1.15745565	0.9888394	0.759420155	1.01938035	0.66910575	1.02374672
ADAD1	0.08379793	-0.040811777	-0.009675503	-0.07990575	0.12618756	-0.059492826	-0.22778869	-0.08234334	-0.08508134	-0.17689967	0.20576334	0.03587365	0.059340715	0.13916683	-0.061389208	-0.09887719	0.08877635	0.12588334	-0.001634836	0.001634836	-0.14927197	0.5420828	0.2542479	-0.050746202	0.22476077	0.15895581	0.28174925	-0.017209291	0.31401968	-0.074373245
ADAD2	-0.073424816	-0.19934368	0.5566864	0.012598991	0.09619856	-0.2072711	-0.012598991	-0.023412704	-0.1267705	0.08847237	-0.18600416	0.122876644	-0.3361354	-0.088647366	-0.16372442	0.15895796	-0.15140486	-0.044823647	0.12864637	0.19949818	0.33768272	0.3056755	0.2791009	0.01646614	-0.045431137	-0.08700085	0.34573698	0.04201317	0.186687	-0.0705719
ADAL	-0.0340646252	0.1226747978	-0.551940876	-0.17647023	0.675841466	-0.204177616	-0.1509673114	-0.0958540442	-0.1793655436	-0.1618874066	0.059663726	-0.15273857	-0.208404254	0.0698354722	-0.33503194	0.0682099814	0.0976517216	-0.201621102	-0.2255548472	0.499969563	0.568211322	-0.08605528	-0.3567093844	0.233846186	0.445909456	0.1485306266	-0.0646489142	0.388624906	0.1271155838	0.216599987
ADAM10	0.14466822225	-0.04594862575	0.5856341125	-0.6093674875	-0.92164123	0.326847315	0.278076175	0.790817625	1.0074649	-0.02103316825	0.26022601	-0.4377945625	-0.515584945	0.04915904925	0.68251134	-0.126791478	-0.07125258525	0.457213995	0.2278600875	-0.4077152025	-0.366330855	0.0791044235	0.0895516875	-0.35247171	-0.131613493	-0.05570340275	-0.10130405575	-0.1155967725	0.065011859	-0.11029732275
ADAM11	-0.105173583333333	-0.0723002753333333	0.0105692556666667	-0.105806747	0.209184091333333	-0.263958696666667	-0.067346251	-0.247882126666667	-0.24671165	0.0229614576666667	-0.0470608866666667	-0.0178670086666667	-0.0812763366666667	-0.0559520723333333	-0.202396393333333	0.214849553333333	-0.051882425	-0.132960003333333	-0.06233072	-0.071465412	0.208888925	0.20566066	0.235688844333333	0.442516653333333	0.00541345233333333	0.28990753	0.292190073333333	0.288479806666667	0.197592259333333	0.228956223333333
ADAM12	-0.1748869908	0.3762576708	0.6517697322	-0.193393516	-0.2328358158	0.5903723246	1.079933132	1.596047773	1.9255102022	0.1559634688	0.549006976	0.4237240808	0.1617134514	0.5182257626	0.1395067692	-0.040159226	-0.1844975468	-0.2139184	0.2430511064	0.437982453	0.124776458	0.15037803	-0.000986003399999999	0.0653070936	-0.00944866200000001	-0.0722293856	0.1097140784	-0.106043245	0.048328209	0.1413465486
ADAM15	-0.47894629	-0.103611945	0.140364012333333	-0.1264345645	-0.208802301666667	1.019040655	0.531375485	0.232470596333333	-0.281949838333333	-0.373299359	0.112845897333333	-0.0666329865	0.157534836833333	0.523675836666667	0.899155605	0.00351508500000001	-0.167242368333333	0.059396585	0.217977685666667	-0.0657139616666667	-0.177972157333333	0.0407921475	-0.128382206333333	0.0239841161666667	-0.177183231666667	-0.013035773	0.0605460816666667	0.0654595686666667	0.0838482388333333	0.015471696
ADAM17	0.13318276475	0.3082785625	0.29180444125	0.1471669685	-0.10622674	0.3111351175	0.2858827085	0.4867181775	1.065607435	0.2853947875	0.343394875	0.43975937	0.1281821725	0.1905096825	0.1184052225	-0.375705125	-0.2482317085	-0.1109893955	-0.301927685	-0.3904647225	-0.14580214	-0.3041410525	-0.13063901575	-0.184990645	-0.20661366	-0.285157981	-0.181961535	-0.30820846	-0.22844386	-0.18881475625
ADAM18	0.103207350666667	0.00603151333333334	0.00388725766666667	-0.0713138586666667	0.0552499276666667	-0.00284298166666667	-0.136247953	0.192960976666667	-0.050274611	-0.0519404806666667	0.0286983646666667	0.00181404833333333	0.026242732	0.127732515666667	0.057450454	0.217878263333333	-0.15574749	-0.0868345086666667	0.041330416	0.06124965	0.0232144176666667	0.05427297	0.0149293736666667	0.0619566433333333	-0.0759287676666667	0.031440576	0.129330156666667	0.0351482223333333	0.0385832786666667	0.145692903333333
ADAM19	-0.188614726	0.583438105	0.04784631675	0.2556551045	0.3291195715	-0.2425213445	0.10639268125	0.33981757375	0.0357952675	-0.1327790625	0.16360175625	0.2619637975	0.267035127	0.0235544475	-0.2002039525	-0.0083491215	-0.030105653	-0.3870936585	-0.0342711805	0.038608314	0.205549775	-0.00114351350000001	0.238424776	-0.048343	-0.02173691525	0.0754114975	-0.074763955	0.14226692875	-0.11412376225	0.13651413
ADAM2	-0.0388757	-0.08723557	-0.18244278	-0.016554236	0.028928518	0.013625622	-0.045953035	-0.100076914	-0.10395324	-0.10203779	-0.008253813	0.06905794	0.07882476	-0.03486049	0.052883387	0.071032286	-0.046576142	0.016937017	-0.048914313	0.05332589	0.117916584	0.035593748	-0.060936928	-0.075654864	0.22838831	-0.112885	0.10581994	0.27932954	0.037721395	0.008253813
ADAM20	-0.13161325	0.013767004	-0.06161213	-0.15253472	-0.023988008	-0.23212242	0.099920034	0.12826204	0.017185688	0.17658734	-0.04470873	0.16995573	0.046991825	-0.04330492	-0.15983295	-0.10874009	-0.087882996	-0.013767004	-0.23925328	0.037282944	-0.06596613	0.23560691	0.11171365	0.14125133	-0.37877393	0.09391236	0.20084643	0.1350739	-0.047947884	0.21003675
ADAM21	-0.2361567	-0.034154892	0.035368204	-0.025647879	-0.08749819	0.001657248	0.054808617	0.04659438	0.12503338	-0.09771013	0.02093649	0.14375615	-0.18501472	-0.20271039	-0.06822038	-0.001657248	-0.08855009	0.078837395	-0.2647717	0.10838294	0.316895	-0.116104364	-0.009566307	-0.1306274	0.07788849	0.10338092	0.013744116	-0.09331417	0.14663076	0.17005157
ADAM22	-0.01114648625	0.06672227525	-0.14931386725	-0.054107069	-0.069530787	-0.00218618	0.0115585925	0.4541476375	-0.14039987175	-0.12147188	0.13103991825	0.0733503105	0.22631186225	-0.1384518775	-0.06133908175	0.06380152725	-0.03308343925	-0.0967823265	0.0802510925	-0.00774961625	0.039179564	0.07205033475	-0.08389735225	0.0684685725	0.009226858	0.0617977395	0.1271833185	-0.00640505675	0.109193026	-0.00511932375
ADAM23	-0.006934643	0.006934881	0.12075281	0.21326542	0.41853333	-0.09649277	0.03805399	-0.19610214	0.3918178	-0.25596905	0.5247092	0.47964978	0.28915215	0.69092035	0.1758709	-0.021880865	-0.35546875	0.012368679	0.1291821	-0.019618034	-0.49078584	-0.13299537	0.037545204	-0.5177002	-0.48728418	-0.047211647	0.15652895	-0.09069371	-0.2571683	-0.13237762
ADAM28	0.7836527825	-0.034264326	-1.28963695	-3.289162025	-2.843712575	-1.576508775	-0.5553430325	-1.677289825	-2.4181155	-1.768811575	-0.04423356025	-0.701265575	0.235750915	-2.362230225	0.56652295325	0.882465125	0.7448878275	-0.3125127515	-0.816051365	0.644459725	-0.0187010765	0.115370989	1.014791515	0.6641973325	-0.0953201075	1.02763211	0.760769595	0.7624333025	0.520939945	0.65158141025
ADAM29	-0.35858607	-0.07751727	-0.3365543	-0.21086884	0.33157682	-0.54428434	-0.34962773	-0.2811463	-0.5016153	-0.036602497	-0.15532684	0.036602497	-0.16691685	-0.11441493	-0.293885	0.046904325	0.3129406	-0.4111402	-0.06759882	0.67152715	0.59016156	0.8855159	0.36140084	0.7393029	0.3604002	1.1892626	0.7077925	0.6400893	0.39584613	0.94516015
ADAM30	-0.1965456	-0.040648222	-0.2786734	-0.16853476	0.088428736	-0.32056546	-0.09754205	0.19281054	0.02581811	0.08467841	-0.013020515	-0.19114017	0.103692055	0.07163453	0.050182104	0.05289817	-0.1548953	-0.013069153	0.116347075	-0.040648222	-0.13546395	0.013020515	0.033797264	-0.18601942	-0.051714897	0.22147036	0.31209326	0.29509783	0.18445396	-0.068173885
ADAM32	-0.08381176	0.07421756	0.15184784	-0.18443322	0.18473744	0.007427454	0.028303862	-0.009563446	0.13398719	-0.049240828	0.21802807	-0.073824406	-0.08975124	-0.111545324	0.075022936	0.0204494	-0.047568798	-0.39946914	-0.16250467	0.05837059	0.27349043	-0.007427692	0.24664426	-0.09325528	-0.03150344	0.15146852	0.097877026	-0.055054188	-0.18711972	0.024062634
ADAM33	-0.286634445142857	-0.288269311857143	0.210083454285714	1.00072935642857	1.09260907428571	-0.166667255714286	0.345943139428571	-0.105771815142857	-0.313686847857143	-0.203965906428571	0.286910607857143	0.546350269142857	0.135472469	0.313303537142857	-0.349187100714286	-0.0621570507142857	0.0106171221428571	-0.0906336652857143	0.0104688907142857	0.0557892668571429	0.0293799135714286	0.0562899128571429	0.380672184285714	-0.0115208598571429	0.0443365257142857	-0.145412854571429	0.215283632	-0.0124877531428571	-0.019015957	-0.290809942857143
ADAM3A	0.020032406	0.05179596	0.003908634	-0.086464405	-0.004246712	-0.002058744	-0.13105154	-0.032693863	-0.000244141	0.029009819	0.11687112	0.000244141	0.06956148	0.036197662	-0.055058956	0.004058361	0.02356577	0.003383637	-0.10403776	-0.063685894	0.15645623	-0.016772032	0.2588024	-0.06829023	0.44949818	-0.090632915	-0.047153234	-0.01925993	0.003908634	-0.08742952
ADAM7	-0.179471733333333	-0.04056096	-0.049284776	-0.106195609	0.173730135	-0.133596261333333	-0.10636115	0.0193418653333333	-0.175760745333333	-0.050307515	0.0820075673333334	0.0607389616666667	-0.17357079	-0.141758600333333	0.0110724766666667	0.136342446666667	-0.05498322	-0.0973631523333333	-0.325596166666667	0.0820569213333333	0.0836791203333333	0.223528383333333	0.066693623	0.0395136693333333	0.0186611806666667	0.217074946666667	0.074817979	-0.0774497983333333	0.125384644333333	0.0477721693333333
ADAM8	0.04409611375	0.2708385025	0.0275670285	-0.5132255575	-0.4626635325	0.46220076375	0.2114185075	0.7321081125	-0.06971669125	0.33956277	0.126417755	0.1469365375	0.4631887675	-0.3085954265	0.286833281	-0.013934494	-0.10018396275	-0.32980799575	0.0877647425	-0.33442961975	0.00784432924999999	0.054441213	0.20429420575	-0.07097852225	-0.0758104335	-0.10267949125	-0.072688225	-0.04643941	-0.027123688	-0.25561130125
ADAM9	-0.00655889499999999	-1.401390575	-0.20338964425	-0.50641894	-0.6214684175	-0.091442585	0.4129509925	0.303176165	-0.2643090525	-0.7403483425	0.082991838	-1.094110025	-0.660391805	-0.60065055	0.181106925	0.00481808000000001	0.229781865	0.28702343	0.09906244425	0.07878160575	-0.01161646825	0.5525891775	0.0639194225	-0.2451698765	0.0322767525	0.3024781975	0.12252306775	0.095163584	-0.1659058355	0.2146835325
ADAMDEC1	2.88170276	1.99742364	1.042517666	-2.27980166	-2.01287408	0.39364643	0.22805442	0.9863863	-1.53011342	0.672580244	0.512702754	-0.1784750956	0.994781974	-1.73698464	0.1809123036	0.101543426	0.404128936	-1.60143576	-1.38339244	-0.956920968	-0.93023242	-0.517959694	1.40768578	-2.22637738	-1.5162223	0.464981938	0.03245058	0.0119892128	-0.839208302	-0.651518536
ADAMTS1	-0.58742381	-0.93069625	1.126547335	2.06632705	2.7028776	-0.7357509	1.17207195	-0.449258325	-0.395037885	0.0366194235	0.351679325	2.81075815	0.123684405	1.220448	-1.0865433	0.4039824	0.7702799	0.624965195	-0.19711852	-0.0341839785	-0.02390933	-0.544662725	1.51782325	0.012067795	-0.256097315	-1.3549972	-0.01357722	-1.418457	-0.330239535	-0.7675519
ADAMTS10	0.014437676	-0.06536317	-0.10162592	-0.26753235	-0.3461945	3.58e-05	-0.068216324	0.11569071	-0.15245295	0.25909328	-0.10897446	-0.051198483	0.08166146	-0.10914755	0.031224012	-0.003080607	-3.55e-05	-0.017000914	-0.02436161	0.11793566	-0.13247871	0.28106785	0.07684708	0.37678504	0.098321676	0.2692449	0.36467028	0.46449757	0.18354082	-0.07359648
ADAMTS12	-0.097752812	-0.2412430025	-0.1058000345	0.110006225	0.500554685	-0.132870197	-0.1635621785	0.29863644	0.7963432	0.004645705	-0.0391808735	-0.09189558	-0.0196079	-0.1284410885	-0.2510374715	-0.010356663	-0.179777385	-0.165562385	-0.28219223	0.2274488235	-0.107942818	0.1631366025	-0.077196838	0.1527057875	-0.0960588435	0.198060514	0.1063931	0.1422270515	0.176678067	0.19672572
ADAMTS13	-0.01483762	-0.23120332	-0.060355306	-0.15859866	-0.3649518475	-0.42325974	-0.454625365	-0.483862875	-0.63890335	-0.570621756	-0.5825674675	-0.386967315	-0.334342955	-0.688061215	-0.6314946375	0.85410619	0.53750182	-0.0948990565	0.32343842	0.12853646	0.342154985	0.559120895	0.149624585	0.33380007	0.3004284	0.161282775	0.74297355	0.38444328	0.50774075	0.0792346
ADAMTS14	-0.077186108	0.0312976835	0.37255764	-0.540193335	-0.32088125	0.207425355	0.28485502	0.351353167	0.67193673	0.0536129475	0.0274226665	-0.0027787685	0.177922485	-0.14521146	-0.006012085	-0.217024325	0.1388998015	-0.20129788	-0.156713961	-0.09115792	-0.18948531	0.181443215	-0.0286104675	-0.0339291095	0.050409554	0.15551114	-0.0604121675	0.040071965	-0.0005426405	0.1001467725
ADAMTS15	-0.0831936595	-0.059087515	-0.207558635	-0.45168805	0.0845108025	-0.412575	-0.26904297	-0.3434075	0.0835673805	-0.208757281	-0.0636962635	-0.14333105	-0.37258099	-0.208147525	-0.199569465	0.23089051	0.0103054045	-0.232732295	-0.343956235	0.0794610985	0.263334515	0.364842655	0.166584255	0.276265385	0.41761708	0.48263907	0.331134085	0.20682144	0.20422411	0.30110311
ADAMTS16	-0.048960806	-0.087386012	0.138321757	0.173172235	0.2412475335	0.13313973	-0.102005005	0.84332835	1.47311935	0.104069711	0.15660977	0.255689505	-0.229910014	-0.025941254	-0.1665406225	-0.043239236	-0.0316594835	-0.222537515	0.081626295	0.0466162	0.0484614375	-0.153467058	0.271253465	0.15025413	0.1977298245	-0.264089225	-0.06806922	-0.1843470315	-0.057100534	-0.109734414
ADAMTS17	-0.6097534	0.034175873	0.86550665	-0.14969921	-0.019686699	-0.018689632	0.85509014	-0.22796845	-0.036956787	1.0895233	-0.16567421	0.34824562	0.05719471	-0.13631773	-0.52149963	1.0371399	0.25348473	0.018689632	0.7337451	0.2445736	0.36550474	0.58900833	-0.14860725	-0.1171093	-0.15742683	0.1803174	-0.05067253	-0.8652773	0.50255775	-0.04861784
ADAMTS18	-0.03147494875	-0.04154402	0.16557085775	-0.1214930375	-0.074419855	0.5683686725	0.1160406465	0.3233588975	0.007900417	-0.025582076	0.067876457	0.2164691075	0.07428789625	0.1723869475	-0.139620007	-0.0135524875	-0.085682635	-0.13307768375	-0.12965405	0.08752459225	-0.06499046075	-0.047843576	0.03686773675	0.0074165475	0.108297526	-0.021349848	0.1651380675	-0.0325019975	-0.077068627	0.02513563425
ADAMTS19	-0.2068367	-0.13335514	-0.149538995	0.040629981	0.120506046	-0.193856357	-0.0836662045	-0.139164208	0.155611276	0.23012734	-0.0363098385	0.055440424	0.104265572	0.109945775	-0.029024722	-0.091675881	-0.0504608165	-0.170784475	0.051251889	0.16438604	0.0241308215	0.080069899	0.0157060625	0.104545355	0.2586813	0.14536798	-0.0205435755	0.239443775	0.11787319	0.1398086545
ADAMTS2	-0.168301345	-0.44288588	0.211268425	0.1260089865	-0.1246311675	-0.124082806	0.1362369085	0.2563529035	0.794280285	0.0116605755	0.401817555	0.080398558	-0.097732546	0.245207785	-0.49942542	-0.024096965	-0.153147935	-0.44029094	-0.0139846805	0.187983515	0.0860037825	-0.11367607	-0.065933705	-0.0715622885	0.16505194	-0.124943016	-0.111060377	0.023197415	-0.026486874	0.114580395
ADAMTS20	-0.101118925	-0.098579528	-0.0256692165	-0.321656714	0.006513834	-0.0056284665	-0.010017395	0.0280359985	-0.2353491775	0.090610625	-0.043169735	-0.0839409825	-0.12407184	-0.1107627175	0.039729952	-0.0060847995	-0.0709223745	0.140160202	-0.0050963165	0.00433325500000001	-0.0202020405	0.066960695	0.330302355	0.010669588	-0.129561902	0.1534148435	0.055048585	0.0685004	-0.01059675	0.16760349
ADAMTS3	-0.12086797	-0.170495426666667	0.15766835	0.16360339	0.0414667126666667	0.0162665066666667	-0.0712622823333333	-0.0729818333333333	0.0574713566666667	-0.0233419716666667	0.161650499333333	0.0930337123333333	0.0332252966666667	0.27837348	-0.0882800413333333	0.0347261436666667	-0.101098141666667	0.0472196726666667	-0.0326320333333333	0.106489498	0.067693788	0.0143483833333333	-0.0258893976666667	0.164489828666667	0.0725711966666667	0.00549706333333335	0.0113754303333333	0.0561804766666667	-0.0739399566666667	0.109912317333333
ADAMTS4	-0.22519994	-0.415735005	1.4983909	1.334258575	1.54143095	0.70827697	1.386826025	1.2433319	1.022882	0.76238761	-0.646523	2.16276815	0.8228624	1.4183037	-0.1929326055	-0.339159125	0.0787231935	-0.173612475	-0.854937175	-0.4322220025	0.237888215	-0.574081887	0.565095885	0.0686153155	-0.38019061	-0.767319678	-0.362731565	-0.19722879	-1.102034665	-0.338290465
ADAMTS5	-0.80050725	-1.3137813075	0.2591842375	1.7109288425	0.4510159485	0.552609927	-0.339434025	1.158882745	0.1348956255	-0.4611629875	0.47974044125	1.30102921	0.00686037625	0.7729789525	-0.98297708	0.050453126	0.522507605	-0.360794955	0.88361002	-0.07465756025	0.111290155	-0.5451124825	0.010068714	-0.29892772	-0.02577120175	-0.47048735775	-0.114904761	-0.20588380125	-0.06741267525	-0.491820805
ADAMTS6	-0.126468655	-0.1020424375	0.19416834	0.3095463495	-0.28037441	0.0339185	0.86675787	0.591060985	0.390339135	0.0332362655	0.1443762825	0.0201346875	0.45221282	0.24904561	-0.52852954	-0.357430825	-0.1298368	-0.27814496	-0.1574320795	0.53519809	0.218023417	-0.071143745	0.045610668	0.0335537195	-0.2808629415	-0.035995245	0.33176087	0.02311933	0.097707391	-0.28875196
ADAMTS7	-0.0698562453333333	-0.0352669556666667	-0.197819076666667	-0.354047376666667	-0.322255213333333	-0.0455659266666667	-0.26965785	-0.08589665	0.0425209186666667	0.116558075333333	0.0986380596666667	0.03801934	-0.21951906	-0.0675514533333333	0.0771201463333333	0.157686470666667	0.0643564833333333	-0.245737795	-0.166826171333333	0.270461797	0.295372097	0.306826746666667	0.114579278666667	0.265645666666667	0.074135065	0.35346389	-0.00955510666666665	0.156471331666667	0.209339934333333	0.266338511666667
ADAMTS8	-0.6644285	-0.46682358	0.06755543	1.6141524	2.0541577	-0.09283972	2.8514915	-0.92763066	-0.6446531	-0.2535503	0.68667984	1.87783	1.4625745	4.127087	-0.06330562	-0.10497618	-0.18272638	-0.3102746	-0.111016035	-0.030465603	0.25433874	-0.30318856	0.025598288	0.09971738	0.06637502	-0.7004745	-0.025598288	0.4212842	0.3570261	0.19551206
ADAMTS9	-0.538160685	-0.5319165	1.195837265	0.148916365	0.61214841	0.65043913	1.11636685	0.78304983	0.424969555	0.8588729	0.080426218	1.132768875	0.699805985	1.46348645	1.03486667	-0.713059425	-0.401129485	-0.166890385	-0.228894475	-0.529106975	-0.654641155	-0.47222471	0.093319057	-0.118378635	0.515300035	-0.647061825	-0.65139985	-0.165791392	-0.969756825	-0.62836395
ADAMTSL1	-0.21149998425	-0.28194245825	-0.0409641855	0.218964521375	0.112446967125	-0.299215855	-0.0166768425	-0.1441147015	-0.339839102125	-0.306657140125	0.161892295	-0.09970071825	-0.095675228375	-0.035452574625	-0.341208486125	0.017835198625	0.26633230075	0.0624403335	-0.117094485375	0.077931671875	0.2079643025	0.053871362625	0.5214932875	0.038597285375	0.0866571075	0.252554088125	0.110475301	0.33986612525	0.18968778925	0.01964047575
ADAMTSL2	0.1249127375	-0.079040766	0.127490997	0.010288954	0.20985985	0.49456215	0.23152161	0.44868803	0.073429823	0.0844740865	0.277314905	-0.001956462	0.019444225	0.064467907	-0.1928379525	-0.15284681	-0.1760139475	-0.25684357	-0.193399905	0.0399808885	-0.1568214875	-0.150561335	0.003869057	-0.19678378	0.0085973725	0.0133728975	-0.21595216	-0.038910389	-0.0564846995	-0.411762
ADAMTSL3	0.2938528	-0.24796581	-0.6899767	3.3627806	2.4838023	-0.018470287	1.0052309	-1.0774646	-1.2345495	-0.14937544	1.2984123	1.5132451	1.3043456	0.7476859	-1.4130571	-0.5986576	0.8395624	-0.21321106	-0.28253317	0.4140749	0.76429176	-0.020619392	0.78820133	0.062095165	0.2808752	-0.027813911	0.018470287	-0.56548977	-0.13468218	-0.9279332
ADAMTSL4	-0.190148594666667	-0.0688570343333333	0.0181311766666667	0.365267674666667	0.505764966666667	-0.197197036666667	-0.19234498	0.121170045333333	-0.0156856373333333	-0.158398069	0.119081338666667	0.0850617896666667	0.0455509836666667	-0.0120657286666667	-0.371234576666667	0.0853976393333333	-0.0215691733333333	-0.232300523333333	0.0424716473333333	-0.0595829503333333	-0.0332045543333333	-0.109691140666667	0.0895922966666667	-0.00442202966666666	-0.165523449	0.0687180343333333	0.0894310466666667	-0.02343766	0.0688526623333333	0.028157711
ADAMTSL4-AS1	0.1802373	0.07723498	-0.060470104	-0.07989979	0.37132168	-0.35214043	-0.18985248	-0.01563263	0.03352475	-0.30413318	-0.13784027	-0.010781765	-0.06473994	0.14346099	-0.16391635	-0.1208148	-0.11709714	-0.30979133	-0.23601222	0.28799582	0.27603555	0.12152982	-0.12288523	0.010781527	0.31849337	0.2542827	0.14670825	0.21344924	0.19573522	0.39999247
ADAMTSL5	0.0901535356666667	0.0386575066666667	0.121630031	-0.162313143333333	-0.156166156666667	-0.286131143333333	-0.20603204	-0.0529634966666667	-0.00627509633333333	0.019080002	0.157279652	-0.168412846666667	-0.106991370666667	-0.114880243333333	-0.131381591666667	0.31686489	-0.128433783	0.0992766196666667	-0.00984843666666667	0.0790623836666667	-0.0260402333333333	0.0111854883333333	0.007268588	0.0941302793333333	-0.158386546666667	0.166342577666667	0.0979128666666667	0.0910422013333333	0.0737841926666667	0.19937436
ADAP1	0.335592032	-0.006940365	0.60278773	-0.333638433	-0.10993052	0.110856055	-0.2595098	-0.13190031	-0.515202285	0.123615025	-0.376063815	-0.16065073	0.2879838865	0.544491765	0.154546735	0.155056955	-0.1299793765	0.1680998815	0.1341068765	-0.22983027	0.00857949249999999	0.043723345	-0.1273491375	0.052259445	-0.036471605	-0.107243775	0.0694079415	-0.01430011	0.126978158	0.0554235
ADAP2	0.57892608	0.142703054	0.360968825	1.06155445	-0.260931735	0.809609655	0.48867131	1.07726955	-0.0623052125	0.712164165	0.92562915	-0.1951851825	1.0202906	-0.000436544	-0.14204097	-0.40275025	0.30903435	-0.980664015	0.01364732	-0.12689233	0.0751335605	-0.665231215	0.166901115	-0.715089795	-0.32118011	-0.124246602	-0.2065200815	-0.015027285	-0.795202255	-0.267150395
ADAR	0.390123206	0.5211914005	0.146973968333333	-0.122888447	-0.378260218333333	0.661070024666667	0.106469630333333	0.399856408333333	0.152300358833333	0.249979016666667	0.380164946666667	0.007663091	0.499097815	0.161564989166667	0.403389701666667	-0.259124281	-0.00655349033333334	-0.298547783333333	-0.0679911338333333	-0.329353011666667	-0.2651410925	-0.324186288333333	-0.0202408238333333	-0.126593665	-0.316476103333333	-0.129381815	-0.0507446918333333	0.068909882	-0.146793684333333	-0.188339708333333
ADARB1	-0.2615069364	0.2811209682	0.034626864	0.5858588368	0.3291926418	-0.151447918	0.3114148166	0.484223742	-0.0429095234	-0.1839389798	0.1851870536	0.3812961654	0.2307505592	0.084802819	-0.601603784	0.0295962322	-0.1759343618	-0.405674786	-0.2586543084	0.0134305008	0.0976417534	-0.125501824	0.1108379364	0.0516298302	-0.0686903006	-0.1446533704	0.1339946752	0.018883226	-0.0701372152	-0.128990462
ADARB2	-0.17703366	-0.0976025584	-0.211725949	-0.3568254	0.0600538246	-0.241482926	-0.24994726	-0.2628763204	-0.020933247	-0.1324850518	-0.136926604	0.0404941552	-0.011254978	-0.1258996966	-0.2293827078	0.093436433	0.13639779	-0.133724596	-0.0344331742	0.1163705828	0.1873797912	0.316588972	0.23598342	0.0738695596	0.097627877	0.190937471	0.3848275164	0.15184207	0.20385642	0.077497292
ADARB2-AS1	-0.120116234	0.105377674	-0.19046545	-0.3279729	0.048861504	-0.5293217	-0.34973717	-0.037721634	-0.1670413	-0.19646883	0.28527498	0.23475504	-0.20772457	0.01930809	0.1838479	0.000261784	-0.1608448	-0.29599738	-0.000261784	0.21506023	-0.21551418	0.017885685	0.07379484	0.20065832	-0.31374788	-0.06389284	0.39821053	0.17965364	0.27806997	0.073322296
ADAT1	0.27543474	0.39744878	0.217110395	-0.204606295	-0.225456235	-0.547805545	0.28694415	0.35810256	0.2742579	-0.09739971	-0.24849439	-0.01977086	-0.211842775	-0.06405473	0.44258928	-0.33821464	0.1219329795	0.120417595	-0.154000045	-0.17905235	0.1334376315	0.0102849015	0.02030635	-0.061380147	0.019859075	-0.23527551	-0.304038765	0.0859384535	0.16466999	0.16021323
ADAT2	0.648274976666667	0.316211303333333	0.492498641333333	-0.260661836666667	0.029648781	-0.11833819	-0.132169962	-0.00642283666666667	0.11084946	-0.23180159	-0.376431624333333	-0.255977306666667	0.122555335333333	-0.00725348866666667	0.04747478	0.27220901	0.0453207506666667	-0.134763476666667	-0.07380096	0.110878226666667	0.33767191	0.147751725333333	-0.0253525553333333	0.0484814633333333	-0.0666211433333333	-0.122865200666667	-0.0652321983333333	0.210812965666667	-0.0399636433333333	-0.223566689666667
ADAT3	0.12289667	-0.12522125	-0.07405615	-0.47538376	-0.40998745	0.3670783	-0.18389416	-0.02066946	-0.12290335	0.05107832	-0.19909	-0.011435509	0.14691114	-0.04319048	-0.057837486	0.13374949	0.011435509	0.25677633	0.3549075	0.1356759	-0.050774097	0.3269	0.11268091	0.01794386	-0.043821335	0.2609129	-0.059361935	0.32902336	-0.039456367	0.22792816
ADCK1	0.2518504875	0.2664290625	0.123197085	-0.26639807	0.2728110575	-0.39746105	-0.011537075	-0.327631235	-0.24749279125	-0.2664638735	-0.2718043325	-0.26208853675	-0.025086405	-0.31954336	-0.29186547	0.01408577	0.0277128215	-0.0323684215	-0.01423966875	0.041966676	0.3135074375	0.05977571025	-0.1602669885	-0.08975100325	0.166630148	0.1110779025	0.122535825	0.17057919375	-0.109625105	0.179410815
ADCK2	0.126809914666667	0.0456517523333333	0.0507694866666667	-0.0704657233333333	-0.12316084	0.17821868	0.105083622	0.136410078333333	0.130936304666667	0.0281508763333333	-0.0409185066666666	-0.13591083	-0.0529959986666667	-0.164441903333333	-0.152351218	0.017426171	-0.146579104666667	0.137524762666667	0.145155587333333	-0.0648614576666667	-0.0961532606666667	-0.174243133333333	-0.200272718333333	-0.193339587666667	-0.141535125666667	-0.093234536	0.035156885	-0.0375456786666667	-0.239058495333333	0.0715840653333333
ADCK3	-0.562920086666667	-0.114993573666667	-0.120170115666667	-0.246324063333333	-0.175195216666667	-0.26476622	-0.52434144	-1.0663848	-1.29419456666667	-0.103886128	-0.639207526666667	-0.116753259666667	0.0730284066666667	-0.41463916	-0.2106994	0.118630254333333	0.41403564	0.0725169176666667	0.172491866666667	1.27759826666667	1.30061786666667	0.8979745	-0.08147923	0.760174113333333	0.799318773333333	1.03862923333333	0.475146136666667	0.778804463333333	0.56071361	0.63369402
ADCK4	0.038990974	-0.000589848	-0.037080765	-0.16523981	-0.109075546	0.1259594	-0.33010578	-0.29263258	-0.28940105	0.18855953	-0.047959328	-0.07330418	-0.32195854	0.006668091	2.1405544	0.10294676	0.14225721	-0.08691931	0.18378258	0.10887337	0.015869617	0.060272694	-0.1652956	-0.13149166	-0.1070137	0.36669445	0.000589371	-0.016376495	0.24721575	0.20134354
ADCK5	0.8307581	0.057719707	0.51219654	-0.3750105	-0.24944258	0.5043192	0.073225975	0.12531614	0.09193325	0.96149063	0.102396965	-0.34647846	0.91109085	0.19332361	-0.23799896	-0.029994965	-0.23313856	0.8563633	0.42815828	-0.039021015	-0.40828323	-0.19270563	-0.36612892	-0.48239517	-0.16927814	0.029994488	-0.3258071	0.113901615	-0.47900248	-0.55540514
ADCY1	-0.6229081	-0.37478018	-0.24613142	0.12080622	-0.38460732	0.17681026	-0.04258156	-0.680665	-0.29417086	-0.60839033	0.11612749	0.12834263	-0.49921703	-0.10536432	-0.4836731	-0.0813818	0.16252089	-0.2125616	0.3371806	0.8934746	0.8648834	-0.2184515	-0.35497904	0.8794904	0.15149117	0.04258156	0.3480339	0.07476902	0.099701405	0.44284916
ADCY10	-0.20599008	-0.24657202	-0.21333718	-0.2018919	-0.44116974	-0.2500379	-0.33459044	-0.10251951	0.01107645	0.036723852	-0.011076689	-0.12634206	0.05131483	-0.08077264	0.011597633	0.2604704	-0.0868063	0.07510662	-0.16190219	0.102255106	0.16376019	0.25063467	-0.025582552	0.51412725	-0.013243198	0.15210915	0.1906879	0.05310464	0.31474686	0.4077382
ADCY2	-0.344055245	-0.25047230875	-0.0120945575	0.5079972065	0.888734272	-0.182010534	-0.1406948575	-0.05114686475	-0.3773646875	-0.334544541	0.0011975175	0.2581805645	-0.15707349625	0.233217238	-0.2734726625	-0.0872826585	6.53262499999991e-05	0.14016610425	0.14494770025	0.3837733245	0.1328662045	0.0648033575	-0.0371656415	0.3363748875	0.1554687625	0.1801514	0.1780906255	0.199624599	0.126075685	0.03432274125
ADCY3	0.64696026	0.40075922	0.62473154	0.75781155	0.39181376	0.9631491	0.8829751	-0.053820133	0.41869545	0.052474976	0.66279745	0.38130045	0.52016306	0.97852993	-0.09677982	-0.190135	0.13736153	-0.2626071	-0.052474976	-0.17690134	-0.06005764	-0.30818653	0.3158989	-0.41435194	-0.11712885	-0.27410412	-0.21503925	-0.11046219	-0.18027735	-0.46614552
ADCY4	0.97477007	-0.41160536	1.0532231	0.6182184	0.12177801	0.9342141	1.5339985	-0.25832748	-0.47373295	-0.81525564	0.66224384	0.56728506	0.2574005	0.7749367	-1.0148621	0.35724163	0.20866251	-0.27435255	0.23381853	-0.14729261	0.13001299	-0.22783375	-0.06667709	-0.22962761	0.06667757	-0.513484	-0.4570551	-0.42876863	-0.45988846	-0.67912054
ADCY5	-0.21570802	-0.04952669	-0.17946339	2.3562927	1.9169631	-0.36263204	1.5554228	-0.4339249	-0.2668624	-0.2908225	-0.14204979	1.2766023	0.74306154	1.3632007	-0.31920457	0.19104528	0.037405014	-0.123312235	0.32761574	0.33319044	0.005227566	-0.13746452	0.032081604	-0.05260086	0.4769082	0.13680553	-0.06840038	0.12223339	-0.009595394	-0.005227566
ADCY6	-0.005494835	-0.4362038275	-0.0414677875	0.0095772725	-0.1023360515	0.26230216	-0.2609073	-0.231287366	-0.8290008215	-0.291153075	-0.363274691	-0.22337282	-0.448540915	-0.107733131	0.291048645	0.087062115	0.05574107	-0.105196237	0.131581665	0.169977785	0.25674927	-0.121952534	-0.01635444	-0.00438010500000001	0.198622945	0.139349816	0.063257335	0.221680645	0.035081266	-0.1396119595
ADCY7	0.39350605	0.800298857666667	0.399653909	-0.01514164	-0.19801569	-0.0338907246666667	0.297764146666667	0.33994914	0.205145356666667	0.105679831666667	0.732646794666667	0.36714507	0.14067507	-0.0948615056666667	-0.027845699	-0.163026803333333	0.19045464	-0.436308146666667	-0.138932228666667	-0.262493866666667	-0.107468686666667	-0.2734003	0.41538238	0.0998226766666667	-0.238830256666667	-0.0752070666666667	0.03287362	-0.2857728	-0.180544213333333	-0.154203246666667
ADCY8	-0.1242466	-0.005942583	-0.205549	0.00565362	0.22861552	-0.28876495	0.027290344	-0.1219604	0.083302975	0.11448574	-0.16868687	0.14915419	0.015142441	-0.050225496	0.009881258	-0.23178172	-0.018123865	-0.18923187	-0.00565362	-0.06500387	0.36529326	0.3020785	0.19553661	-0.074196815	-0.055399656	0.29943419	0.061641216	0.039089203	-0.09546399	0.21068001
ADCY9	-0.219971977666667	0.0861996003333333	0.0472750653333333	1.2672321	0.79111371	0.173152923333333	0.156153843333333	-0.388545363333333	-0.341956933333333	-0.00201321000000001	0.04707543	0.308806735333333	0.39370918	0.3967417	0.063849924	-0.098654909	-0.101424216666667	0.135953117	0.290234719666667	-0.211939492	-0.03699398	-0.371753533333333	0.0542437233333333	-0.206150373333333	-0.09365034	0.0475845336666667	0.0769729633333334	-0.06812938	0.155566059333333	-0.327369689333333
ADCYAP1	-0.42146905	-0.175324916666667	-0.34806148	0.070026635	0.199171542	-0.469497053333333	1.768909	-0.13038961	-0.35424352	0.0259773733333333	0.596954186666667	0.395818393333333	-0.028285424	0.46007538	-0.34279481	-0.00385379833333332	-0.0810311656666667	-0.501481055	-0.0961620013333333	0.404684386666667	0.024056832	0.547526846666667	0.46995019	0.255930345	0.0832206403333333	-0.0600114653333333	-0.0470601733333333	0.189193646666667	0.00644779333333334	-0.0863416966666666
ADCYAP1R1	-0.0942258073333333	0.016885758	-0.08652687	0.510957866666667	0.502481524333333	-0.0127348083333333	-0.198344386666667	0.168482303666667	-0.208814385333333	-0.100954532	0.0954350613333333	0.218421933333333	0.126562434	0.057340861	-0.0269345406666667	0.0507658336666667	-0.0678495583333333	-0.061471062	-0.0909479466666667	0.168840566	-0.0556044583333333	-0.075115046	0.163470906666667	-0.105288426666667	-0.00834520666666668	0.0919246643333333	-0.061865568	-0.00147008666666666	0.185855553333333	0.152765196
ADD1	-0.250853058	0.0457391754	-0.222854042	0.650883766	0.662738806	-0.0969239228	0.241364384	0.25792465	-0.223482316	-0.048777964	0.290163231	0.467783164	0.2164173112	0.0517640104	-0.435681536	-0.156021404	-0.0751255978	-0.034047794	-0.1888489722	-0.1268673936	-0.017808533	-0.00337734319999999	0.094885922	-0.051418113	0.0981050494	0.04538641	-0.211639404	-0.1127103808	0.1732221612	-0.2285987908
ADD2	-0.0985703073333333	0.0421221651666667	-0.13029007	-0.216987491	0.03033634	-0.0292957625	-0.0960317458333333	0.1976861945	0.0442831523333333	-0.0634323358333333	0.0263959166666667	0.0677499383333333	-0.0683714153333333	-0.210932693333333	-0.122570553	0.0740104916666667	-0.0504978523333333	-0.135227362833333	-0.14149145	0.0509136528333333	0.0306714781666667	0.092975457	0.108518005833333	0.0741755566666667	-0.114822108833333	0.327321171666667	0.154720863166667	0.217958409333333	0.167952299	0.235082267833333
ADD3	0.219226841	0.750214386	-0.1037246714	0.232533836	-0.35575161	0.1375007602	-0.113132478	-0.46725015	-0.634210588	0.278440674	0.859106252	-0.122769928	0.45774154	-0.0384794236	-0.2662805568	0.444377518	0.1442064284	0.791871074	0.555496786	-0.1320415492	-0.1183464042	-0.0729417796	0.1046569844	-0.099199486	-0.267210388	-0.1674592974	-0.170304486	-0.0657138816	0.1629053132	-0.2684326204
ADGB	-0.06360078	-0.037056684	-0.13532996	-0.2252214	-0.010083437	0.045802593	-0.08349228	0.09646177	-0.106919765	-0.04445505	0.057359695	-0.0989933	2.29e-05	-0.050550938	-0.02736187	0.033687115	-2.29e-05	-0.21338892	-0.026989698	-0.13721943	0.1338067	0.10279536	0.006373167	0.05860591	0.228719	0.11915851	0.35878348	0.03987384	0.10279536	0.012172699
ADGRA1	0.083908202	-0.119892477	-0.153172015	-0.123420835	-0.23201406	-0.20197463	-0.09528494	-0.259276985	-0.0600132945	-0.024006486	-0.1270266775	-0.0538053515	-0.281575435	-0.125941513	-0.20743549	0.0860116475	0.0844661	-0.21090782	-0.0083614575	0.059270025	0.34400392	0.47973346	0.250133275	0.40435804	0.2261565925	0.319615965	0.69771552	0.2823658	0.46571446	0.35091817
ADGRA2	-1.05236245	-0.29247117	1.1027775	1.4668889	1.4923811	0.64181805	1.16912125	0.9730892	0.320641285	-0.258877995	1.0937123	0.8199041	0.7167449	1.019085415	-1.104497935	-0.4604323	0.019944668	-0.35948848	0.35033011	0.562053215	0.128133775	-0.936423765	-0.0509367005	-0.7651782	-0.019944668	-0.78253985	-0.191558595	-0.08059168	-0.16429377	-0.93050692
ADGRA3	0.05827856	-0.631988885	0.03169441	0.14237368	0.191086651	-0.123008015	-0.479615685	0.56305122	-0.2110692275	-0.56100536	-0.65589547	-0.36578239	-0.627778545	-0.337107775	-0.175342915	-0.18155455	-0.026473765	0.12461591	0.109065057	0.48299241	0.39426875	0.165279385	-0.61147355	-0.34787215	0.478369715	0.29888248	-0.100077033	0.25588035	0.228814365	0.190837146
ADGRB1	0.16197968	-0.14408875	-0.3000803	-0.18090057	-0.08615112	-0.42564297	-0.30981207	-0.26279926	-0.12811232	-0.001652718	-0.25597572	-0.13106918	0.001652718	-0.19268751	-0.14891052	0.007753849	0.18334532	-0.26620102	-0.1749959	0.34881592	0.3893466	0.27626324	0.19888115	0.39126825	0.1612525	0.19300365	0.24740553	0.30923033	0.21395636	0.3968835
ADGRB2	0.015285375	-0.040549637	-0.000616549999999993	-0.235895515	-0.02374017	-0.307867175	-0.0275921825	-0.1297297475	0.1154136665	-0.17380464	-0.0824205885	-0.07456672	-0.07871711	-0.217009185	-0.03227997	-0.12381649	-0.1067657445	-0.0286586285	-0.09331465	0.072335125	0.007549764	0.036252975	0.11330295	0.0804092865	0.18422985	0.16752172	-0.069559337	0.124562263	-0.076535225	0.0387082095
ADGRB3	-0.36287284	-0.528872475	0.27315021	2.77648925	2.55018285	-0.094652775	1.15269495	-0.12557387	-0.300776	-0.47369302	0.0813756	0.7085042	1.120670775	2.2028255	-0.51111518	-0.188140985	0.079933763	-0.045275448	0.042961835	-0.23602593	-0.139118675	-0.248286842	0.5627625	0.1667702185	0.023088336	0.04875803	0.035974861	-0.125129945	0.0563563115	-0.371447565
ADGRD1	-1.15469085	-0.874850965	-0.098279832	0.4280746	0.67950274	-0.39788246	-0.17325735	-0.59467042	-0.402087215	-0.74429772	0.431378115	0.033111453	-0.204584004	0.371798525	-0.96939825	-0.11183488	0.15377569	-0.676546345	-0.70324828	0.948165408	1.1813903	0.563265085	-0.587201824	0.435379265	0.77663958	0.80322695	0.540593625	0.47454382	0.079633474	0.57208061
ADGRD2	-0.09467316	-0.005635738	-0.05499363	0.064388275	-0.013469219	0.09324551	-0.15727425	0.10033703	-0.18408823	-0.13106728	-0.13202858	0.027506351	-0.146564	-0.039062977	-0.20593739	0.30844545	-0.057178497	-0.15575361	0.005635738	-0.0685606	0.006978989	0.080859184	0.3042059	0.3504963	-0.19791698	0.19489002	0.051472187	0.2299099	0.37601042	0.23185301
ADGRE1	-0.0080003735	0.009500265	-0.0328112845	-0.455521465	-0.17412782	-0.202902675	0.046275495	-0.0463874355	-0.18139672	0.0766879315	-0.008134127	-0.0532233715	0.22199118	-0.26575887	0.18330503	-0.048811554	-0.0565760135	-0.077348828	-0.1656574	0.016295792	0.320904735	0.02150786	0.1451300375	0.17345619	0.200406785	0.323777315	0.242164855	0.379591	0.1099237225	0.242674115
ADGRE2	0.145393776285714	0.0561272422857143	0.582092355714286	-0.559905828571429	-0.238715920714286	0.0459234358571429	-0.0112070674285714	0.137589079571429	0.2370678	0.451591495714286	-0.11668733	0.0963618755714286	0.0447790971428571	0.384625386571429	0.367832593142857	-0.166057178	-0.0690765735714286	-0.261944255714286	-0.360960718	-0.159322769857143	0.00298908971428571	0.215119427142857	0.124194826428571	-0.0167392607142857	-0.129108800571429	-0.149135178428571	-0.0193201815714286	0.0601132931428571	-0.0293820204285714	0.0578656195714286
ADGRE3	-0.13169527	-0.02194357	-0.06099367	-0.43081164	0.27550507	-0.023248672	0.06069231	0.41664457	-0.047118187	0.18855095	-0.09654355	0.090859175	0.02194357	0.11764073	0.20691013	-0.1917336	0.13286877	-0.230649	-0.10091543	0.04873514	0.20610332	-0.02403164	-0.023248672	-0.10091543	0.21553302	0.14031124	0.21627045	0.14231896	-0.058222294	-0.15296674
ADGRE5	0.86514688	0.17619324	-0.076794865	0.430405375	0.0499396315	0.0538451675	-0.189197065	0.049678325	-0.89341737	0.28600359	0.454907175	0.512557035	0.22702575	0.0969922535	0.18312073	-0.55118561	-0.53998112	0.26258445	0.097101212	-0.55268741	-0.40469026	-0.933557725	-0.0584538	0.017572403	-0.0803458695	-0.28786039	-0.31873322	0.1102070825	-0.651814935	-0.42503166
ADGRF1	-0.51005538	-0.373509333333333	0.405439612	-0.579558603333333	-0.536915616666667	0.74206487	-0.65288695	-0.495836896666667	-0.296903371666667	-0.257341860666667	-0.564134103333333	-0.130542438666667	-0.621986696666667	0.522120243333333	0.791192516666667	0.001259247	0.309437759	1.11034384666667	0.802409476666667	-0.0932151493333333	0.081434329	0.392832993333333	0.79824273	-0.264172563333333	0.76996572	1.35819562333333	-0.0405145473333333	0.30174097	0.046824613	1.26889517333333
ADGRF2	-0.1334312	0.1569202	0.067976	-0.25733948	0.04187846	0.07365537	-0.20039725	0.036216974	-0.19609475	0.35447383	-0.029599428	-0.035158873	-0.03394437	0.06746578	-0.10299754	0.003061533	-0.04898286	-0.094130754	0.041283607	-0.003061533	-0.011578798	-0.12660289	-0.13396049	0.093310595	-0.095086575	0.3015685	0.08463788	0.2051661	0.030342102	0.16932249
ADGRF3	0.000152032000000006	0.046989838	-0.0773805776666667	-0.339084546666667	-0.059027594	-0.0406325676666667	-0.0280899206666667	-0.0408022403333333	-0.256846036666667	-0.12308812	0.0428084533333333	-0.0528063776666667	-0.0139141893333333	-0.0092895	-0.014792681	0.135665341333333	-0.083262604	0.0708632453333333	-0.172395389333333	-0.113291423	0.188575978	0.00800776466666667	0.017202456	0.122620661333333	0.062993844	0.039548317	0.18428063	0.00829505933333333	0.0989476046666667	0.013607184
ADGRF4	-0.145972972	-0.201092122	-0.327928185	-0.286836995	-0.142490507	-0.26123786	-0.0706682215	0.24738085	1.87575175	0.925586	0.229345205	-0.40514183	-0.1307938075	0.82800485	-0.075660944	-0.0744118675	-0.15140581	-0.2495636925	-0.22308707	0.093265891	0.1610919215	0.09962368	0.0885812045	0.1282540575	0.02911138	0.0579906685	0.180637954	0.24645138	-0.0763928885	-0.01273751
ADGRF5	-0.1472626443	-1.183065151	0.393122315	-0.0940511222	0.0768617862	0.3490443025	0.965417673	0.1715507033	-0.1575731993	0.1872826344	0.2713579412	0.662702798	-0.1457539082	0.855127832	-0.718609789	-0.1999447576	0.0166631217	-0.976792522	-0.455715418	-0.231045653	-0.2638570749	-0.0870035632	-0.0406497716	-0.3722245674	0.2949260257	0.3036740365	-0.240291117	0.1642076005	-0.3108715051	0.5465048997
ADGRG1	-0.714175063333333	-0.191697755333333	-0.320850523333333	-0.943403083333333	-0.727835011333333	-0.13136085	0.057259555	-0.404992576666667	0.200333914666667	-0.343465481666667	-0.113406026666667	-0.272114275333333	-0.212086042333333	-0.00954564433333333	0.286386488666667	0.0787239066666667	-0.01062711	-0.066066265	-0.131919223333333	0.245085396666667	0.600569096666667	0.46808926	0.01174148	0.14348936	0.0626533833333333	0.269070625	0.33734098	0.332459286666667	0.174724736666667	0.32889843
ADGRG2	-0.7119944	0.459865815	-1.19109103333333	-0.046543759	-0.67943365	-1.37103733333333	-0.88820561	-1.12767981666667	-1.05716209666667	-1.31003903666667	-0.720110406666667	-0.30387958	-1.12093876666667	-1.24789341666667	-1.14760574	1.14623698666667	0.40129025	0.109079202333333	1.7498563	0.88919512	0.65633051	0.810727933333333	-0.675600836666667	0.83084171	1.02542716666667	0.62566646	0.736171006666667	0.395433263333333	1.1734357	0.481029513333333
ADGRG3	-0.086904285	-0.32994128	0.11117029	-0.35450411	-0.00167703499999999	-0.00453639	-0.111340998	-0.258909225	-0.011370897	0.35325742	-0.129343986	-0.0111486915	-0.17907858	0.11759901	0.1313493275	-0.0292532475	-0.0551524165	-0.23519564	-0.311612364	-0.006144285	0.091233495	0.32690692	0.28725767	0.076358555	-0.097689868	0.1430940615	0.07115054	0.064394715	0.0427148345	0.19657183
ADGRG4	-0.2006390075	0.016773462	-0.19395542	-0.03691673	-0.044151425	-0.110530495	0.0293999925	0.08923745	-0.175121785	-0.0731425285	-0.08065617	-0.0152423385	0.209149365	-0.0996027	0.019184115	-0.1068401315	0.0299234405	0.410300865	-0.0720253005	0.23910368	0.50593293	0.33592594	0.232640745	0.03305769	0.0817191605	0.197256445	0.138242721	-0.041648985	0.0486000775	0.0337678185
ADGRG5	0.030519818	0.7554714284	0.0870469112	-0.406335544	-0.241786714	-0.0935867306	-0.0391328808	-0.0525403976	-0.261306952	-0.067739344	0.0486041562	0.083236218	0.2898994598	-0.0737241736	-0.042528008	-0.0430248266	0.1919675886	-0.170153857	-0.283941984	0.12568054	0.059447006	0.1607913	0.147698212	0.180518156	0.2067726158	0.187740038	0.361695294	0.2308870312	-0.021041776	0.1385839928
ADGRG6	0.189782654857143	-0.157933645	-0.381825512857143	0.274889671285714	0.396463803857143	0.028695106	-0.372414959714286	-1.03134804214286	-0.394131485142857	-0.233989684285714	-0.602352685714286	-0.649440865714286	-0.994550261428571	-0.316995039857143	-0.0153265002857143	0.248002054714286	0.68567242	1.66175175885714	1.14528397428571	-0.516848424285714	-0.161714008857143	0.468974486571429	0.518872295714286	-0.724048639428571	-0.206411498142857	0.466305046428571	0.207863363571429	0.221335649285714	0.338374446428571	0.0482811921428572
ADGRG7	0.078232765	0.6455169	0.46416187	-0.0584116	-0.44006133	-0.66926956	-0.5751827	-0.16047192	-0.35031223	0.17431259	-0.42148948	-0.03641343	2.4687085	-0.36103344	0.28707957	0.63896775	0.11106515	5.56838	4.448962	-0.35377192	-0.4935243	0.03641367	0.26677847	-0.1311183	-0.2639203	0.1451385	-0.20810032	0.48451495	-0.34669232	0.15788794
ADGRL1	0.434299935	-0.41367817	0.073365211	-0.155881165	0.116894485	0.2936277385	-0.12583542	-0.144625665	-0.72632074	-0.28393507	-0.198997255	-0.092797995	0.057215691	0.140460965	0.145761014	-0.053514957	-0.1140203475	-0.248935695	0.0552690025	0.15571046	0.280738595	-0.160783768	-0.40103817	0.178046465	0.1209311505	0.189734215	0.1195645345	0.055184365	0.0442438145	0.1433024385
ADGRL2	-0.54021429	-1.1258161	0.962638125	1.14355895	0.9212835	0.42355251	0.46755457	-0.8210635	1.17626505	-0.39131451	0.22949624	-0.11357093	-0.070474625	0.61665583	-0.34684324	-0.1430223	0.19464183	-0.81795288	-0.72043657	0.6036229	0.0736401075	-0.139561895	0.29609919	-0.032244682	0.30506396	-0.170371295	0.014785766	-0.0116472245	0.003353595	-0.2485497
ADGRL3	-0.893925106666667	-0.693187073333333	-0.006938298	0.94697809	0.586922963333333	-0.801340433333333	-0.589347596666667	-0.67588218	-1.02972046666667	-0.534575936666667	-0.0731278266666667	-0.105523824666667	0.0642024666666667	-0.249908608	-0.67727399	0.217608776666667	0.81263812	0.67559958	0.095409392	0.135679243333333	0.34704081	-0.0273246786666667	0.582975233333333	-0.276063523333333	0.661448333333333	0.0844175023333333	0.441587446666667	0.722808843333333	0.577744633333333	-0.211879572
ADGRL4	0.088677645	-0.28569126	1.61005045	0.64346552	0.155860424	0.864564895	1.54729005	-0.01934552	0.347314595	0.294860365	0.4049592025	1.33158015	0.63097715	1.45026445	-0.466390135	0.085822581	-0.015368225	-0.41524911	-0.0224530695	0.002309561	-0.46047592	-0.185675855	-0.0788536055	-0.754235635	-0.013264179	-0.369302985	-0.666565895	-0.232306715	-0.90560424	-0.385244135
ADGRV1	-0.36081934	0.04403019	-0.82902455	-0.52864766	-0.6000595	2.9115534	-0.4680357	-0.39752388	1.0781903	1.4574842	0.3627696	-0.65726686	-0.24302506	-0.33677435	2.1256452	0.28537273	0.18410397	-0.47406292	-0.7186742	0.52166986	0.46346855	0.19027185	-0.37279654	-0.14274263	-0.063849926	0.36625338	0.34113264	0.3311324	-0.044030428	0.33678675
ADH1A	-0.417066575	-0.03457904	0.141219735	-0.38007724	-0.53439617	-0.09290874	-0.472094415	-0.319179415	-0.414401415	-0.18867743	0.071466564	-0.0236645935	-0.33370769	-0.53156316	1.2632004	0.459033845	0.196330195	2.38099615	0.53730571	-0.0970758205	0.00322187	0.213139055	0.024279954	-0.155840517	-0.388086795	0.1385175	0.55867589	0.507739185	0.28630364	0.403696895
ADH1B	-0.933516036	-0.16384468	-0.255072311	2.94037654	1.41776706	-1.444542028	0.349710554	-3.93642648	-3.71774092	-1.337201206	1.9846318	2.32342778	0.509963228	0.063626002	-2.02970468	0.1616770268	1.00337972	0.323200654	0.95842868	-0.1747453666	0.592796124	-0.729531	1.188134974	-0.4278786194	-0.0817775258	-0.60460873	-0.2000038112	-0.393231058	0.715038114	-0.3327424466
ADH1C	-0.97132777	-4.51530675	2.13296175	-2.0770967	-4.19474245	-4.8555477	-4.1479357	-4.598881	-5.7942453	-1.94079925	0.0380249025	-1.29105185	-2.96214295	-2.406466	1.1407576	2.4438205	1.7727475	2.4169931	2.3596048	0.0120282175	-0.009268284	2.17968565	0.660338875	-0.171203142	-0.584255225	1.24506905	1.9558773	1.6777296	1.52748535	1.86289785
ADH4	-0.115914345	-0.08886361	-0.115914345	1.913971	1.4430063	-0.1623578	0.5715437	-0.06598854	-0.37052488	0.07408786	-0.015662193	0.27731752	0.006885529	0.8629589	-0.03056407	0.30293632	-0.24843788	7.1157455	5.397537	0.10529566	0.27420354	0.09933877	-0.006885529	0.0089674	0.041381598	-0.021308422	-0.018354177	-0.25912285	-0.214787	-0.09643412
ADH5	0.20270396	-0.33813047	0.25658035	1.2981362	1.2715664	-0.405222185	0.577403075	-0.138666152	0.62000655	0.035039425	0.16697264	0.408608435	0.1703233735	0.32545185	-0.024543285	-0.173116445	-0.0639655585	0.433822155	0.1737453955	-0.2287373535	-0.092617035	-0.155390025	-0.063680648	-0.232165812	-0.43538618	-0.363274575	-0.352648735	-0.289640185	-0.082915783	-0.57587935
ADH6	2.1604507	-0.149577219666667	1.29012823333333	-0.203567266666667	-0.074472188	-0.41789778	-0.19583646	-0.115578095	-0.289910158333333	0.372091451666667	0.0314102966666667	-0.0963704576666667	-0.206075743333333	-0.102285223666667	0.13503003	0.272801875	-0.130816538666667	3.6813107	2.2133809	0.177144447666667	-0.0735278906666667	0.0191126666666667	0.06284539	0.002406835	-0.129598063	0.0967887233333333	0.0204110923333333	0.156816719	0.119491019666667	0.221554916666667
ADH7	-0.560959445	-0.693237675	-0.83025529	-0.034630775	-0.580093962	-0.655108805	-0.8508183	-0.775208695	-0.62301778	-0.56899991	-0.600888745	-0.089813353	-0.6760633	-0.671484575	-0.81134413	2.96736515	2.0026122	-0.728065235	1.78005975	2.7830208	2.31931245	1.9517008	1.6895021	2.1821753	3.28116455	2.9779275	1.56940855	0.795686615	3.16430295	3.42505205
ADHFE1	-0.611727965	-0.88166785	-0.94523142	0.64908911	0.72945057	-1.30612658	-0.340070599	-1.1724799	-1.1658405	-1.145566325	-0.760570765	-0.09583664	-0.4831686035	-0.410258175	-1.13647975	0.237642885	0.279958965	-1.022694	-0.4758150575	0.87518655	0.76885235	0.28318918	0.05956912	0.99837565	0.68410085	0.3037591	0.54944183	0.54543997	0.54021765	-0.043288945
ADI1	-0.212428411	-0.459008853333333	-0.7062505	-0.514776866666667	-0.0990241373333333	-0.076951981	-0.28275553	-0.382628123333333	-0.48987898	-0.25871754	-0.066160519	-0.24043274	-0.681585786666667	-0.469454923333333	-1.04013378	0.42875417	0.179426192	0.958527233333333	0.339704516666667	0.660596853333333	0.8614556	0.6240921	0.040737152	0.868350033333333	0.651122736666667	0.91087151	0.52080726	0.31431326	0.61197822	0.108909609
ADIG	-0.035751343	-0.03547907	0.14039803	-0.0759778	-0.062823296	-0.16685414	-0.16231513	-0.29217172	-0.05177164	-0.13278961	-0.009932041	0.18326092	-0.01395011	-0.000651836	-0.10535765	0.000651836	-0.053852558	0.14039803	-0.0838027	0.17866921	0.046066523	0.061086416	0.14711356	0.20995188	0.20051384	0.1807146	0.15564871	0.18621969	0.2235949	0.10377979
ADIPOQ	-0.3867404975	-0.2251296075	0.42580831	2.63139035	-0.162632705	-0.40505581925	-0.28742307975	-0.2253102075	-0.429307525	-0.457901236	-0.10895187	3.8909055	-0.23133350125	-0.2399314635	-0.45344525	0.002166331	1.0094025	0.6475388275	-0.073177875	0.00027012825	1.17721610125	-0.0782136925	1.3566111375	-0.01428300475	0.3133226715	-0.01322501925	0.5969271125	-0.08098613975	0.3381367925	-0.233056425
ADIPOR1	-0.5587387075	-0.466794965	-0.23751151625	-0.3678551925	-0.5577715725	0.07163071725	0.01026165425	0.5712500925	-0.015903949	-0.14657163675	-0.3928198825	-0.4718374025	-0.55886221	-0.35729575	0.240626935	-0.16055989275	0.059108495	-0.063764572	-0.197951314	0.270641925	0.29905355	0.1457651875	-0.06156862	0.270631433	0.278483512	0.121175648	0.1183795915	0.1014168275	0.14828383825	0.109334826
ADIPOR2	-0.475988385	-0.67517235	-0.592842585	-0.58242322	-0.48467349	-1.2222855	-0.8743324	-1.0514667	-0.152657511	-0.33380127	-0.6270256	0.115152119	-0.78486562	-0.414720775	0.742624775	0.806319715	0.1257317065	-0.187809229	0.357263791	0.44803549	0.234483481	0.232683185	-0.000556464999999992	0.760488285	0.55937886	0.4132514	0.40850544	0.1285312175	0.71234655	1.31170012
ADIRF	-2.4599643	-1.5210354	-0.0259690285	1.26445055	0.316992285	0.92271995	0.0020222665	-1.27985215	-0.821490775	-1.624953	0.32995224	1.35482405	0.16463757	0.202090265	0.7528167	-0.21757698	-0.0689897535	0.99322365	0.6613393	-0.072513104	-0.152344225	-0.666202075	0.497434615	0.24156332	0.21899986	-0.590403065	-0.268507955	-0.147276405	0.26896286	-0.42425203
ADIRF-AS1	-0.14986181	0.08401108	-0.1574812	-0.41802216	-0.3915949	-0.31640053	-0.18275928	-0.17180014	-0.50942516	0.016017914	0.0953145	-0.2419796	-0.1342411	-0.20506477	-0.48143053	0.27461863	0.051977158	-0.016017914	-0.22933912	0.15758944	0.27880764	0.46290302	0.3286767	0.32365608	-0.19549942	0.3043537	0.678936	0.39325857	0.3341279	0.11289501
ADK	0.019047975	0.52205968	0.07808685	0.234319925	-0.028666137	-0.012408495	0.19982816	-0.142415285	1.6061833	-0.3644917	0.26736974	-0.14053917	0.062850592	0.9323988	1.670351	-0.361107335	-0.05607331	0.221839905	-0.0178768635	-0.098595498	-0.035784483	-0.12500465	-0.29327571	-0.002499342	-0.021188495	-0.229224919	-0.191905858	-0.089570286	-0.168342114	0.296797518
ADM	-0.9667632	-1.2949926	0.711818533333333	0.0534207033333333	-1.0580514	-1.7201869	0.0222291943333333	-0.00260130566666667	2.12462966666667	1.78605586666667	-0.829226493333333	2.38070933333333	-0.665271906666667	-0.105634056666667	0.79730162	-0.449562393333333	-0.007677714	-0.63016462	-0.113056181666667	0.41297833	0.231702486666667	-0.269429043333333	0.179569086666667	-0.319679413333333	0.194383464333333	-0.343183996666667	-0.349261439333333	0.2877539	0.0639287626666667	0.21176974
ADM2	-0.312350035	-0.019275665	-0.29802989	-0.478963135	-0.084818125	-0.304431913	-0.374027255	-0.305953265	-0.51202916	0.134854315	-0.0972602375	-0.191471575	-0.214610815	-0.287851575	-0.32441545	0.23441815	-0.13205624	-0.186212065	0.0518865575	0.307857515	0.29488158	0.365152125	-0.02473021	0.36910845	0.168121335	0.52737068	0.54258037	0.35241437	0.349191905	0.321457395
ADM5	0.031214714	-0.27103567	0.14055347	-0.043527603	-0.057976723	-0.33893108	0.32731628	-0.3526702	-0.2386818	-0.14577389	-0.013504028	0.30504704	0.014347076	0.18322754	0.021328926	-0.07569504	-0.24576807	-0.18902874	-0.5241413	-0.27497292	-0.29807472	0.062342644	0.19820976	-0.057813644	0.025308609	0.13348818	0.107207775	0.013504028	0.054958344	0.052451134
ADNP	0.312413693333333	0.43029896	-0.14555963	-0.0803966533333333	-0.0714022333333333	0.127322833333333	-0.0578994746666667	-0.0591065096666667	0.351621946666667	0.56583183	0.0502924933333333	-0.317468166666667	-0.0367600123333333	0.00214767466666667	0.023024401	0.100025813333333	-0.0165791513333333	0.0315791766666667	-0.123502095333333	0.215759276666667	-0.0340425183333333	-0.226797103333333	-0.0556996676666667	0.0595372523333333	-0.190452893666667	-0.045560519	-0.042773405	-0.0461333633333333	-0.008251825	-0.308715183333333
ADNP2	0.054544687	-0.0717775825	-0.1549725485	0.1866326315	0.178875925	0.671872385	0.206462625	0.156695605	0.567788835	-0.131930111	0.153417825	0.318159815	-0.02055049	-0.076570509	0.750791315	0.0863904945	-0.259261135	0.0188734535	-0.0311994565	0.029664515	-0.0585050565	-0.230392215	-0.1119720925	-0.055397985	-0.31867719	-0.21765637	-0.114673135	-0.0327105525	-0.007286787	-0.0153684625
ADO	0.173663771	0.192298413333333	0.239852905333333	0.15847524	0.0794916156666667	0.694135993333333	0.285345398666667	0.764004556666667	0.166615966666667	-0.205356270333333	0.56238192	-0.0390706056666667	0.018544515	0.11042945	0.666653156666667	-0.00577704333333334	-0.1645786	0.276930333333333	-0.223159949333333	-0.12969303	-0.0288171766666667	-0.20891253	-0.238443694666667	-0.114289125333333	-0.125283403333333	-0.232124487333333	-0.34387382	-0.173339846666667	-0.144397897333333	-0.24196418
ADORA1	-0.359233856666667	-0.269723734666667	0.173194089666667	0.145345378666667	-0.224522986666667	-0.126006763333333	-0.261654137666667	0.233472348666667	-0.0627217283333333	-0.0408251283333333	0.241603225	-0.173807463333333	-0.299110173333333	-0.178258978666667	-0.134694733666667	0.043758869	-0.095421554	-0.250141856666667	0.0364376733333333	0.260649366666667	0.366619106666667	0.020881096	-0.07289362	0.150115727333333	0.24013233	0.129704714333333	0.461817496666667	0.118125043333333	0.204576012	0.0764024253333333
ADORA2B	-0.22914243	0.009221077	1.9887261	1.4092746	0.42165184	1.1426954	1.2414246	1.0936728	4.2382092	1.8427825	-0.23932481	-0.03083992	-0.18765545	2.5433202	0.2596271	-0.4240818	-0.009221077	0.24151325	-0.073459625	-0.08886099	-0.5042851	-0.3318267	0.5514355	0.1187942	-0.17755842	-0.24185109	-0.54938483	0.048208	-0.57428646	-0.6268277
ADORA3	1.3433819	-0.28172112	0.18080378	0.7636776	0.3358097	-0.12917614	0.7529249	0.7877431	0.08448553	-0.1640811	0.89355135	-0.24252415	-0.0782814	-0.3980012	-0.040593147	0.2824216	0.32853222	-0.10151005	0.4033084	0.04059267	-0.15075874	0.050439358	0.4498086	-0.10283089	-0.5861869	0.12609148	-0.08756924	-0.35205507	-0.36978245	-0.121006966
ADPGK	0.528026411666667	0.444879851333333	0.305720806666667	-0.265888053333333	-0.59503142	0.00803096933333334	0.145090503333333	0.222278834666667	0.324443823333333	0.209602356666667	0.137567043333333	0.06406323	-0.0133101143333333	-0.069543202	0.0432680466666667	0.0669252066666667	0.035784881	-0.147136526666667	-0.0464162833333333	-0.0712571933333333	-0.144737325	-0.0199572246666667	0.277814546666667	-0.0386877066666667	-0.185763833333333	0.0189066716666667	0.0115719623333333	-0.132494453333333	-0.063247045	-0.316283226666667
ADPRH	0.360922736	0.766578135	0.388705803333333	0.33645454	0.680175773333333	0.109935126666667	0.56495515	0.339341561333333	0.113889694	-0.109847546333333	0.43641838	0.45376651	0.46722588	0.12363521	-0.012827554	-0.123096704666667	0.013287703	-0.442761183333333	-0.246176243333333	-0.0407029783333333	-0.159475803	-0.304691948333333	0.07034715	-0.106939396666667	-0.41013836	-0.164193235	-0.140551964333333	-0.0756899526666667	-0.193249226666667	-0.256142856666667
ADPRHL1	-0.101267813333333	-0.178471566666667	-0.03731807	-0.338650386666667	-0.203594043	-0.202669461333333	-0.0137557983333333	-0.125646273333333	-0.150620146	0.0658830016666667	0.076978048	0.009244601	-0.0725129433333333	-0.1420846	-0.355819543333333	0.103206316333333	-0.17317136	0.0867854746666667	-0.145301659333333	0.229197502	0.159293174666667	0.2149051	0.19870758	0.219911416666667	0.0709005956666667	0.127346991	0.22777303	0.03118642	0.122968672	0.137603440666667
ADPRHL2	1.12976905	0.395953415	-0.12430501	0.013122082	-0.038455008	0.258881565	-0.111694815	0.1557219	0.277082445	0.215344665	0.090915678	0.0576784595	0.463955405	0.050391915	0.12718797	-0.0037081245	-0.188572885	0.148608685	-0.17258167	-0.0608055585	-0.153669595	-0.121690511	-0.1474761975	-0.24789714	-0.1012895125	0.0455772885	0.02576208	0.097747325	-0.32054353	-0.104134085
ADPRM	-0.179864645	0.54972982	-0.100952626	0.0132758615	-0.05327201	-0.77533245	-0.082127331	-0.336901185	-0.303860665	-0.36780692	0.26847005	0.2782206525	-0.224189994	-0.52284336	-1.14201877	0.03565693	0.092113973	-0.123424531	-0.025284767	0.28355884	-0.00442362	0.094081165	0.09899783	0.775032765	0.26669932	0.210769415	0.50070952	-0.126426935	0.191044095	-0.087392567
ADRA1A	-0.118198157166667	-0.0211352501666667	-0.0603687348333333	-0.228578727666667	0.046762746	-0.234518806666667	-0.1742784585	-0.0829513848333333	-0.2752524605	0.010971068	-0.02247111	0.069123864	-0.11454439	-0.110926191166667	-0.169393895333333	0.0701920985	0.0679985286666667	-0.123461921666667	-0.0731871538333333	0.125524957333333	0.192972067833333	0.194490195666667	0.0946138691666667	0.239779791333333	0.0697606403333333	0.255490741666667	0.167254528333333	0.272568468333333	0.300777356666667	0.371668974666667
ADRA1B	-0.24787974	-0.1849823	-0.20650125	-0.33533835	0.050492764	-0.20086098	-0.06420088	0.08919048	0.020006657	0.28472424	-0.08402872	-0.035623074	0.018336296	0.088991165	-0.1418643	-0.018336296	-0.21892285	-0.16940713	0.24457836	0.24947548	0.24596167	0.26800537	-0.03290224	0.03463173	0.15054274	0.10007095	0.09696293	0.11365223	-0.10913849	-0.07149124
ADRA1D	-0.040769936	-0.252248528	-0.22460377	0.66160487	0.110376835	-0.222165705	0.0867989065	-0.14897156	-0.042452337	0.4639255985	0.16015029	0.55571186	0.38105773	0.212646835	-0.163641455	-0.178219199	-0.03697753	-0.26718223	-0.21399689	0.003631475	-0.12371099	0.0493071075	0.052905321	0.0660730585	-0.000303150000000002	0.129300715	0.0501374	-0.087530851	0.0559024825	0.199994452
ADRA2A	-0.98780775	2.126535	1.1810703	0.09165287	-0.8097396	0.022138119	-0.03985548	0.33038855	0.060085773	-0.7244148	1.0416894	0.9250541	0.045234203	0.16392612	2.8692179	-0.022138119	0.3776579	1.6105237	1.012322	-0.8783016	-0.6232619	-0.7636428	0.29719973	-1.4129198	-1.2516088	-0.52179575	-0.75441074	-0.24211454	-0.22484303	-0.346673
ADRA2B	0.037130356	-0.10791826	1.4000697	0.19490814	0.19039297	0.10197067	0.02336216	-0.16669226	-0.028886795	0.034872055	0.17906094	0.04109478	-0.021291256	0.26671934	-0.39343977	-0.010113239	-0.10566473	-0.26819897	-0.29860353	0.14716339	-0.018053055	-0.22382402	0.2597785	0.15599251	-0.2884946	-0.23227406	-0.054446697	0.010113239	0.13419533	-0.082300186
ADRA2C	-0.5204792	-0.32655954	-0.349023335	0.39325976	-0.0210764415	0.62637115	0.09917307	-0.033706665	-0.2324302215	0.04144597	-0.0738842465	0.28420687	-0.4000957	0.1661834725	-0.1723663825	-0.022343397	-0.013468266	-0.130598546	-0.004311323	0.08388233	0.239535335	0.082175017	0.081305504	0.03245163	0.0298738475	0.0649628625	0.13411594	-0.06245255	0.042631865	0.1177234635
ADRB1	0.09366953	-0.19446468	-0.5056373	0.035803795	-0.485819695	-0.656773815	-0.40110766	-0.5878756	-0.96438491	0.107340098	-0.54074598	0.28487968	-0.44319333	-0.08208239	-0.031587244	0.66908432	-0.0367522245	0.077614782	-0.0069470545	0.625673895	0.377019395	0.22225775	-0.07209742	0.371313578	0.40171397	0.046308755	0.27027893	0.2418317865	0.20017588	0.000954152
ADRB2	-1.0683408	-0.60509825	-0.6545973	0.054199696	-0.15967512	-1.0338101	-0.6653266	-1.7621617	-0.5085454	-1.0137229	-0.15363169	0.68498564	-0.58465433	-0.054199696	-1.6364307	0.9886632	0.15195608	-1.0595155	0.396039	0.36901808	-0.086951256	0.14630175	0.259696	0.7999816	0.5765004	0.48243284	0.57519007	0.18045044	1.1165142	0.79736805
ADRB3	0.087976695	-0.115196585	-0.007466075	0.844216805	0.85953329	-0.033333182	0.117778069	-0.21957576	-0.0424951305	-0.137589455	-0.0706979035	0.22956681	0.20409024	0.145480631	-0.240598085	-0.018894911	-0.0594515785	-0.1242675795	-0.0667047475	0.15489793	-0.209429385	0.20001781	0.2338171	0.199767945	-0.0302200315	-0.006289722	0.353167415	-0.02089202	-0.04685593	-0.008422494
ADRBK1	0.248346565	0.45970893	-0.16588163	-0.0735085	-0.315057035	0.457019815	0.2572341	-0.050661565	0.279053215	0.1967737655	0.60229468	0.29722881	0.6615572	0.15498233	-0.046418429	-0.307228565	-0.505143865	-0.1025486	-0.063836573	-0.384159805	-0.42925763	-0.356556901	0.026233436	-0.042507648	-0.34051132	-0.162516115	-0.379592065	-0.0110726355	-0.027484895	-0.2047798625
ADRBK2	0.1797242152	1.69510118	0.29595394	0.2100241664	-0.3135676396	-0.328157992	0.257578996	0.3194614412	0.3051607606	0.314021638	1.16695041	1.60486718	0.40321564	-0.4993623824	-0.09165754	-0.391806604	0.0630078288	-0.326983452	-0.0576165662	-0.0473866462	-0.0275932256	-0.156693745	0.286162048	-0.3089132344	0.0200651632	-0.2817541122	0.034320544	-0.316731786	-0.417402558	0.179977465
ADRM1	1.01711432333333	0.645399246666667	0.168408071	-0.010599295	0.0841917973333333	0.731551653333333	0.75306511	0.534678456666667	1.3761495	1.66698103333333	0.195808411666667	0.0484668433333333	0.96776231	0.969145633333333	1.16556581666667	-0.169463315666667	-0.281749883333333	-0.144306342	-0.0287281673333333	-0.249283633333333	-0.43446096	-0.310535426666667	-0.177204453333333	-0.161286512	-0.178380011333333	-0.436721656666667	-0.40723133	-0.207914193333333	-0.400630793333333	-0.018594265
ADSL	0.436892161	0.154038545	0.136426445	0.0923618075	0.359666825	0.05805159	0.1706778935	0.218272205	0.51122273	0.150962358	0.400238625	0.06346345	0.0892480625	0.146399495	-0.018830061	-0.393972159	-0.174491887	0.031340599	-0.2381201935	-0.1874517205	-0.258786081	-0.18489647	-0.000417948500000001	-0.0849559325	-0.338632105	-0.37873411	-0.0587548	-0.22311139	-0.261145235	-0.288466336
ADSS	0.0212747243333333	0.02859179	0.410226503333333	-0.3867925	-0.433180333333333	-0.0408980053333333	-0.0421791073333333	0.17438348	0.429147086666667	-0.29403909	-0.403442543333333	-0.350931493333333	-0.34008392	-0.30013228	0.211997351666667	-0.09938256	0.415692963333333	0.141804061	-0.19191726	0.064794222	0.373312	0.13628928	0.00784317566666667	0.177871704666667	-0.038318475	0.067949453	-0.098958015	0.0685354873333333	0.101545332666667	0.10546859
ADSSL1	-1.3401909	-1.7371941	-0.4827776	0.14470959	-0.7472515	0.47978687	-1.3644996	-0.010377407	0.13693714	-0.1640563	-0.06917	-0.7076702	-1.7516813	-1.2295704	-0.5161791	0.010377884	0.38010502	-0.9056163	-1.1321411	1.2440896	1.2258615	0.6298666	-0.28921843	0.9449172	1.0860181	0.3702793	0.61108685	1.0340533	0.2864151	1.0770364
ADTRP	-2.52261445	-1.4963901	-2.46554185	-3.1445723	-3.35967565	-2.98145465	-3.31274605	-2.8603713	-2.87223215	0.130630739	-1.8258083	-1.78447845	-1.5318477	-2.704427	-0.75296952	0.7349682	1.04336095	0.280130385	0.0428361895	0.8539035	0.708613175	1.16110255	0.76542975	0.3446547965	0.89562108	1.20110487	0.76723979	0.65965438	0.916925675	1.67583635
AEBP1	-1.364985	-0.2237463	1.2254076	1.5357265	1.095171	1.8647623	1.465066	3.4900074	1.7983761	0.16444302	1.472683	0.7794428	0.7929764	1.0240364	-1.0759273	-0.7415614	0.017689705	-0.6530261	-0.017689705	0.81989574	-0.47994328	-1.291739	0.4782133	-1.1104379	-0.19174957	-1.1951971	-0.72831726	-0.6173382	-0.8708792	-1.4162378
AEBP2	0.339008288	0.2499600868	0.048175048	0.818937442	0.2581889648	-0.303802016	-0.086885786	0.1269549852	0.686856502	0.463073588	-0.0895812502	0.2489040356	0.3243843032	0.0379707346	0.2469275494	0.063035489	-0.045686484	0.0319205752	-0.07207179	-0.0635666858	0.025267791	-0.1201017866	-0.1028549682	0.018855475	0.00416808399999998	-0.1163768308	-0.259622334	-0.1647116208	0.0450210584	-0.1122109428
AEN	1.3344646	0.26952744	0.23439884	-0.6548033	0.010913849	-0.31815052	0.15938473	0.15958595	0.34084225	0.20692635	-0.3703351	0.35537863	0.10496426	0.24234343	0.005826473	-0.012962818	-0.041201115	-0.5218754	-0.556633	-0.09645939	-0.3356123	-0.22354937	0.15917635	0.015748978	-0.08364487	-0.49208117	-0.31657267	0.109926224	-0.33441448	-0.005826473
AES	-0.183123431333333	-0.24586582	-0.1695989	0.713611283333333	0.802647266666667	0.207071145	-0.196723143333333	-0.54605866	-0.823049856666667	-0.333625953333333	-0.0911200843333333	0.282039643333333	0.0773307493333333	0.048540116	-0.623568853333333	0.0946327833333333	0.0328063953333333	0.047793706	0.27390337	0.25404628	0.299151896666667	-0.30328909	-0.136209804333333	-0.0851100276666667	0.154183546666667	-0.0593404766666667	-0.281055606666667	0.0524539946666667	0.116252263333333	-0.00032043466666667
AFAP1	-0.51292318	-0.19332403	0.3668957385	0.5576943875	0.8025803465	0.40161871825	0.296647186	0.6954918075	0.4970079125	-0.14966737975	0.22450530125	0.37080919575	0.32048022925	0.3596130695	0.45101673	-0.228678226	-0.139863495	-0.15020096375	0.089728533	0.1453232755	-0.011741165	-0.36765515	-0.148311555	-0.0497042	-0.27011680675	-0.17514628	-0.1904195025	-0.00853609925	-0.1630262725	-0.2562491885
AFAP1L1	-0.1644185225	-0.3521279125	0.714188685	0.28150141	0.1924039725	1.1788025025	0.760128315	0.3351143685	1.1549097375	0.2285090095	0.189246655	0.17639964475	-0.0703958885	0.77305977275	-0.1482065325	-0.3632272475	-0.21599239	-0.30356771125	-0.0167209525	0.0284460785	-0.06386482275	-0.00113141475	-0.08924996975	-0.161217155	0.1591620425	-0.0344885585	-0.1282712225	-0.00981711999999998	-0.193134785	-0.0729764125
AFAP1L2	-0.240134556666667	-0.0576871246666667	0.358905473333333	1.32556931333333	1.681887	0.837090033333333	0.334113925333333	1.53053126666667	1.9259642	-0.06946516	0.475019933333333	0.3740921	0.330180326666667	1.14394348333333	-0.640959733333333	-0.231072108333333	-0.0754555053333333	0.0880746833333333	0.0826188733333333	-0.490756353333333	-0.200679299666667	-0.312839823333333	-0.168082879	-0.296407062666667	-0.294494153333333	-0.254829083333333	-0.164999646666667	-0.117857294	-0.55775817	-0.422731723333333
AFF1	-0.192786375333333	-0.233986535	-0.212265603833333	0.0729056183333333	0.029644929	-0.3591580795	0.012835025	0.149206956833333	0.211687725	0.0450122756666667	0.0878429401666667	0.518471998333333	0.396660166666667	-0.0187160571666667	-0.109257181666667	-0.0265759245	-0.21565751	-0.2067670845	-0.0074937755	-0.169481636333333	-0.400842782333333	0.011485339	0.125802878333333	-0.0306735038333333	0.1677470615	0.222260073333333	0.170415363	-0.0132414505	0.105264386166667	0.372909980166667
AFF2	0.056728203	0.121149063333333	-0.162876128666667	0.002044359	0.0211888166666667	-0.165097396666667	-0.0132259533333333	-0.0340403733333333	-0.112472773	0.0376966	-0.136963284333333	0.07607587	-0.107499203666667	-0.033016046	-0.101100287	0.23934015	-0.101191045666667	-0.220777987	-0.126119456	0.263631186666667	0.137911563333333	0.114204326666667	-0.015008053	0.434136626666667	0.0145690423333333	0.200231313333333	0.39457329	0.297231682333333	0.19396122	0.30121113
AFF3	-1.25215799	1.42777113	-0.588791965	0.8073325805	0.3884813125	-1.2403386375	0.3360985495	-1.567705615	-1.3412525525	-1.129483357	0.7603998175	0.751499365	0.1262953275	-0.8415036675	-1.3803829	0.702274985	0.2032805045	-0.41488128875	-0.5171231575	-0.00133973375	0.06264120425	0.05815106625	0.109492124	0.5012202775	0.5725562625	0.00568986025	0.0550787475	0.07289212775	0.1002271795	-0.33115459
AFF4	-0.251850566666667	-0.355573615	-0.2343023265	-0.0791738033333333	0.126505455	-0.571039676666667	-0.124440391666667	0.00554824033333333	0.0272046745	-0.125469805	0.0641232721666667	0.379533768333333	-0.177994407833333	-0.139107781	-0.0792131426666667	0.186373390166667	-0.0905251883333333	-0.112421356666667	-0.0945698413333333	-0.138643266333333	-0.0637465721666667	0.141824443666667	0.264134642166667	0.24990575	-0.00185700183333333	0.226982039	0.111820144166667	0.0730762866666667	0.233092748666667	0.30286149
AFG3L2	0.023528576	-0.5488105	-0.065525055	-1.2899165	-0.81162643	0.08129263	-0.40517044	-0.5736742	-0.35698652	-0.04037857	-0.78606606	-0.75520897	-0.44056463	-0.4592805	0.20385265	0.03766823	-0.07758331	0.7002559	0.15728569	0.3060341	0.21877098	0.21768904	-0.33735466	0.0700264	0.24724007	0.17768478	0.065009594	0.053310394	-0.023528576	0.41356945
AFM	0.07750583	-0.24355245	-0.06596327	-0.37459636	-0.083734274	-0.15225816	0.019663095	-0.19639635	-0.17126226	0.4618113	-0.2038312	-0.18627167	0.22845316	-0.017000675	-0.34724092	0.19200301	0.0703423	0.11053586	-0.12268543	0.6163335	0.120223045	0.017000675	-0.20198774	1.0167522	0.07915115	0.56145	0.41699958	0.21381426	-0.116046906	-0.060433626
AFMID	-0.0331132405	-0.27177048	0.314147471	-0.17558527	-0.389897335	-0.162985325	-0.104501488	-0.33635139	0.06880498	-0.185728075	-0.155272722	-0.0329968965	-0.1256072545	0.05828285	-0.18794823	0.244422915	0.284064525	0.17437291	0.28827619	0.055883645	0.4941101	0.329951045	0.098764183	0.337451695	-0.112191915	0.1442194	0.1557026	0.3845353115	0.344314815	0.00576853500000001
AFP	0.161692737	-0.099595549	-0.0674471865	-0.21097302	-0.0088492635	-0.21648276	-0.19997066	-0.0964897905	-0.0874897245	3.13586985	-0.102924823	0.06026256	0.0887233	-0.046459794	-0.24988943	0.22996354	0.0070773365	-0.0660369405	0.049711229	0.094262598	0.275046585	-0.1144073	-0.0177152155	0.1058593975	0.17652154	-0.037295103	-0.109503865	0.0390515325	-0.034470679	0.19017422
AFTPH	0.0067842075	0.3404139275	-0.5745649325	-0.4863238325	-0.5361274425	-0.24563849075	-0.62646853	-0.913762675	-0.29527902575	0.02936315475	-0.1577693215	-0.329754831	-0.382554294	-0.33192778425	0.373416425	0.272605895	0.1876920475	0.225702765	0.1779286875	0.2553213825	0.38553775	0.0876432685	-0.26926291	0.18610776	0.1672308425	0.15912175	-0.09577012	0.15085673375	0.298208595	0.2203389425
AGA	-0.448339105	-0.0588459965	-0.1234849685	-0.218090296	-0.3248654595	-1.15493154	0.4546445625	-0.409511805	0.6506758925	-0.1843578825	-0.0951731205	-0.807992115	-0.420823455	-0.8772196775	-0.0129625785	0.15358543625	0.20691407	0.6628581265	0.6252925425	0.26893735	-0.05127418175	0.283277872	-0.0242915155	0.4904010325	0.298132535	-0.025475024	-0.1908069845	0.03402841025	0.236409545	-0.1134116615
AGAP1	-0.496953447333333	-0.823066278333333	-0.210024518333333	0.343684276666667	1.11336556833333	-0.170507669	-0.400338686	-0.194292028166667	-0.380001431666667	-0.351681632666667	-0.34722376	0.123074056333333	-0.391054983333333	0.3182540375	0.01918189	-0.0930738855	-0.089363773	0.147269247833333	0.166349887833333	-0.0034741565	0.140297213333333	0.1403075415	-0.183569388166667	0.234126964166667	0.341491028333333	0.0865433995	0.235368410166667	0.2455386335	0.254798649166667	0.194290396666667
AGAP11	-0.21725106	-0.58553004	-0.38989854	-0.014326334	-0.0466516	0.08698106	0.17569518	0.21200585	0.055266857	-0.32359886	0.17506576	-0.07994151	0.5947354	0.68585587	-0.07631278	0.14506269	-0.14858294	-0.06902242	0.39088655	-0.18881583	0.05926013	0.18073702	0.21826816	0.006840944	-0.036602974	-0.19869804	0.3852582	-0.006840944	0.386307	-0.27156258
AGAP2	0.0511298186666667	0.211213031666667	-0.17421786	-0.321861663333333	-0.11514155	-0.248911378333333	-0.224141437	-0.185020286666667	-0.24129836	-0.073949338	0.208746591666667	-0.062517166	0.013546308	-0.153869310666667	-0.18267313	0.154645923333333	0.0137196373333333	-0.29643409	-0.105206728666667	0.0118645833333333	0.05751117	0.22392535	0.301388423333333	0.31961417	0.149062715333333	0.157771906666667	0.283876816666667	0.15977804	0.19635749	-0.019256115
AGAP2-AS1	-0.30616665	-0.025697708	0.9265847	0.005090475	-0.38747287	0.4734974	0.8651519	0.44577503	1.178369	0.38679075	-0.09425807	0.0483346	-0.31168008	0.8124585	-0.07569051	-0.13486505	-0.2071073	0.2048471	-0.13800287	-0.030183315	-0.26820183	0.03225684	0.35413074	-0.005090237	0.05729699	0.0976274	-0.070626736	-0.04951024	0.20379043	-0.20858097
AGAP3	-0.127149262666667	-0.23607381	0.18883626	0.378437363333333	0.350941973333333	0.42695554	0.0815141933333333	0.145830553	0.153620083333333	0.14608113	-0.0537572693333333	-0.103981254666667	0.307457446666667	-0.135694263666667	-0.341942868666667	-0.138264656666667	-0.266573746666667	0.002388399	0.020131746	0.130224226666667	0.0367256013333333	-0.01176723	-0.208199503333333	0.054560186	-0.212121408	-0.14008737	0.0716393793333333	0.00451151433333334	-0.168543576666667	-0.0595633183333333
AGAP5	-0.124984264	0.015820026	0.064946175	-0.43084097	-0.4461522	-0.06715584	-0.066277504	0.22473145	-0.34202194	-0.16161156	-0.23618603	-0.04059744	0.48527765	0.1245451	0.18970823	0.17384148	0.29088497	-0.31226635	-0.08789921	-0.046472073	0.08820963	0.2831974	0.23643494	0.06914425	0.16190863	-0.030617714	0.20439005	-0.015820503	0.32139158	-0.20863008
AGBL1	-0.045191527	0.11861968	-0.0390656	-0.097549199	0.00496721	-0.045892954	0.015160322	0.020283699	-0.065831187	0.152531385	-0.067316771	0.1158781055	-0.02273369	0.043271305	0.1075151	-0.06349564	-0.0610234735	-0.21782613	-0.195579525	-0.11304617	-0.008414745	0.22897601	0.141049623	-0.153064255	-0.177838088	0.129383565	0.126570938	-0.011569265	-0.0105814935	0.16160393
AGBL2	0.3136573425	0.2111094	-0.06495547375	-0.116877139	-0.1518259025	-0.20861089275	-0.13774132925	0.0050543545	-0.1934389405	-0.04567271375	0.237505015	-0.1314854625	0.2337804435	-0.1582871125	-0.16245508525	0.24874956	-0.053579271	0.1830186865	0.0708363025	0.04251939125	0.17370092975	0.09567374125	-0.059808432	0.079173565	-0.074297905	0.035583375	0.04947489475	0.17401093075	0.060747624	0.03422331225
AGBL3	-0.001838684	0.001838684	-0.00778532	-0.1409154	0.10008335	-0.17432451	0.11734915	-0.04373169	0.1285963	0.01282692	0.17665195	0.026486874	0.057189465	0.001838684	-0.016131401	-0.045689583	-0.13662195	-0.048572063	-0.035683632	0.20251942	-0.077273846	0.051520348	-0.024281025	-0.005617142	-0.07074022	0.024379253	0.041942596	-0.009149075	0.010840893	0.24054527
AGBL4	0.00819269533333333	0.0418777456666667	-0.00391371866666667	-0.191846213333333	0.004462083	-0.06954678	-0.038376093	-0.014947176	-0.0710226693333333	-0.134655236666667	0.108320076	-0.032094558	-0.14543454	-0.0106182096666667	-0.106980163	0.149524686666667	-0.0598084113333333	-0.17013343	-0.0878332466666667	0.213241103333333	0.0522959986666667	0.14916865	-0.000314871333333334	0.253191943333333	-0.108017842	0.159776926666667	0.163379908666667	0.196879626666667	0.20169926	0.172228495
AGBL5	-0.05365921	-0.118710755	-0.23759341	0.1305389385	0.457939625	0.389291755	-0.395175335	-0.302117105	-0.147529843	0.014261245	-0.011326075	0.016918895	0.053922415	0.09310484	-0.0102505685	0.114239455	-0.14378059	-0.049190045	0.032984972	-0.003353835	0.109457255	-0.0959663375	-0.0794529905	-0.0185694695	-0.220382214	0.1119153515	0.128406524	0.0637640955	0.0825901	0.0773861425
AGER	-0.0160761824	0.1187652585	-0.2430752759	-0.178782512	0.0004803657	-0.2363393313	-0.1145820146	-0.2058664786	-0.249505519	-0.0421937942	0.0562425621	0.0165274136	-0.022478675	-0.1255927558	-0.3902018524	0.1484643924	0.00961165309999999	-0.2698467268	-0.1568252579	0.1476130973	0.1776743896	0.2384527185	0.1928010447	0.2959432586	0.1260196673	0.2296382912	0.353507422	0.1348593235	0.1278887734	0.1485663416
AGFG1	0.367623174666667	0.0762941838333333	-0.112619638666667	0.111058631666667	-0.428651499833333	0.265522161666667	0.0408653426666667	0.206623950833333	0.448639161666667	-0.0128626833333333	0.125899234833333	0.0433977468333333	-0.0135781766666667	0.0765882345	0.1956706825	0.0952108725	0.161242483333333	0.514657021666667	0.114331722666667	-0.334152380666667	-0.218924127833333	-0.03350552	-0.187755028333333	-0.0660066606666667	-0.259245713333333	-0.448335726666667	-0.1826157565	-0.200818856833333	-0.0631621675	0.0896424428333333
AGFG2	0.1000747686	0.0964809418	-0.230772112	0.1074089966	0.2449851028	0.075683644	0.2376605998	-0.0211124412	-0.473388626	-0.0501606934	0.0081114768	-0.0509525278	-0.131257722	0.1164984698	0.0781845568	0.0231992722	-0.1734479892	0.2722531802	0.3805552522	-0.0707857118	-0.0800680158	-0.1898575792	-0.108063178	-0.0737280812	0.0126294142	0.229195404	0.1141270634	-0.0411904336	0.0166823366	0.004653359
AGGF1	0.286762379142857	0.127924991571429	-0.0794350752857143	-0.121877398428571	-0.325692172857143	0.0615670342857143	-0.0688461912857143	-0.00661972528571429	-0.218616077142857	-0.523746494285714	0.0827362194285714	-0.206129585571429	-0.349335122857143	0.002655574	0.0249350081428571	-0.136572156857143	0.010190453	0.239935605714286	-0.0844727935714286	-0.0134607718571429	-0.0107780875714286	0.142033445714286	-0.025097813	0.121102026142857	-0.0301102218571429	0.0470549035714286	-0.0347556387142857	0.0419586382857143	0.197405236285714	-0.00953231828571429
AGK	0.35793916	0.025129	0.0679520746666667	-0.10583945	0.125174286	-0.27099951	0.07045428	-0.201297840333333	0.421136143333333	-0.159979423333333	-0.139223496666667	-0.122941097	-0.00399796	-0.333256638	0.0377422166666667	-0.0687569	0.109163522333333	-0.223793265333333	-0.329511083333333	0.145543494333333	0.225455363333333	0.242966890333333	0.0308883973333333	0.0596288056666667	-0.00620245866666666	-0.00976085633333333	0.041288297	0.12972808	0.076737484	-0.023709614
AGL	-0.221534566	-0.173324266666667	-0.148369710666667	-0.013889386	0.61669619	-0.977149153333333	-0.01644198	-0.208862936666667	0.793695426666667	-0.65883112	-0.0923172616666667	0.328002773	-0.157869814333333	0.02605645	-0.59606855	-0.0359993	-0.0841151933333333	0.396123256666667	-0.143284636666667	-0.0379037866666667	0.008886974	0.209828535666667	-0.0691909773333333	0.0618066733333333	0.211900551666667	0.147736546666667	-0.00104236866666666	0.220357573666667	0.122659366666667	0.37869405
AGMAT	2.5222702	1.77198145	0.68852163	-1.116779815	-0.94115065	0.496424185	0.548169385	0.602039325	-0.741055485	1.309734575	-0.099645255	-0.59615648	0.97541093	0.26541352	2.4512215	-0.1185205	-0.324653385	2.16731335	0.9574392	-0.42170429	-0.45993996	-0.0495207315	-0.03885436	-0.741195205	-0.33469999	-0.46701479	0.1052532175	-0.1175684935	-0.570107565	-0.160409935
AGMO	-0.190261245	-0.005145725	0.12528944	0.125115991	0.21692443	0.9271425	-0.023434162	0.308418155	0.872117902	-0.019776703	0.096152425	0.066511515	-0.16335893	-0.163482905	0.100138068	-0.1799929105	-0.23665625	3.0354581	1.885566365	-0.163322092	0.028671383	0.0583376885	0.026366352	0.007395148	0.050382375	-0.153998195	-0.177351235	-0.18524456	-0.04334402	0.089498278
AGO1	-0.31843472	0.025041103	-0.1464057	0.059998035	-0.139256	-0.10359335	-0.2638507	-0.08767605	-0.3019948	-0.06618929	-0.10126066	0.06713438	-0.004312038	-0.28440857	0.33446836	0.025921345	0.049784184	-0.10506487	-0.20302057	0.057828426	0.017454624	0.092810154	-0.08564997	0.02127695	0.004312038	0.3076129	0.20564413	0.17275095	-0.011464119	0.23356771
AGO2	0.02401638	0.009005547	0.36803293	0.33672762	0.651495	0.6035228	0.33883	0.23629045	0.3462367	1.0202284	0.17779541	0.8112068	0.28461695	0.7028227	0.56789255	-0.6530614	-0.6116638	-0.083358765	-0.2647786	-0.6063471	-0.58538866	-0.47582245	-0.20557499	-0.25197792	-0.009006023	-0.4740963	-0.41891527	-0.2705779	-0.4027567	-0.6152797
AGO3	0.1167783725	0.43906808	-0.0962214485	0.282400012	0.2205628135	0.06935059975	-0.12184309775	0.17689454425	0.287605523	0.51571822	0.2328805925	0.8454490925	0.5754514875	-0.015660764	0.318429585	-0.09221863875	-0.15200507575	-0.417775635	-0.2500273015	0.12372016825	-0.09774231975	-0.30970346825	-0.1433008875	-0.1840806025	0.168321133	-0.15510904875	-0.1288561825	-0.0559669745	-0.3922657375	-0.23295808
AGO4	-0.3518334615	-0.2707656675	-0.17958462125	0.4774900675	0.481879945	-0.1581177715	-0.2641007905	-0.1135964375	-0.4735609225	-0.6654689275	-0.1251386425	-0.044365166	-0.2737984625	-0.3530144625	-0.8093737325	0.376951695	0.31180703325	-0.00836789675	0.27623737	0.15371596175	0.28191424	0.2534568275	-0.0397852655	0.2496916	0.06828034	0.322508215	0.0229474275	0.17392111	0.4226821675	0.04790580325
AGPAT1	-0.2606004475	-0.2351084945	-0.3441056075	0.03422343725	0.1861161	-0.20835363925	-0.16759967875	-0.02254843725	-0.02585113125	-0.0964486575	-0.18677055825	-0.136103151	-0.07514047375	-0.1316723825	-0.13818633575	-0.0179014205	0.02095246225	0.0388120405	-0.157503844	0.224864485	0.228950741	0.2310544225	0.09604549	0.1580060775	0.2261891375	0.1573411275	0.1327297695	0.283324005	0.2769552475	0.2132264385
AGPAT2	0.81101227	1.314749	-0.112660885	-0.1142416	-0.68153525	0.867867015	-0.0391829005	-0.24726844	-0.38413119	0.70050549	0.018274784	0.116337297	-0.02537179	0.4570625	0.76530005	0.0494337085	-0.1540472525	1.2751515	0.99932287	-0.17968464	-0.20329904	-0.068675519	0.02548194	-0.0526549815	-0.23786617	-0.0359489915	-0.0920641425	0.0142154695	0.087204933	0.19408536
AGPAT3	0.0637331354285714	-0.170228038142857	-0.174633742	-0.19441853	-0.178432973428571	-0.0679801525714286	-0.301487892857143	-0.187232495714286	-0.645090788571429	-0.233725991857143	0.182106459857143	-0.0353069317142857	0.0184509097142857	-0.0104630677142857	-0.263885262142857	0.0607569564285714	0.00746424	0.00111665071428572	0.0893559101428572	0.004671709	0.174027338571429	-0.031279055	-0.039809465	0.034312623	0.181288308571429	0.136872835571429	0.165356330285714	0.182423150857143	0.189026697142857	0.242552553428571
AGPAT4	-0.34356176675	-0.167356014	0.577884441375	0.76758843275	0.771687146625	0.025514692875	0.501913605125	0.622823148875	1.011956305	0.16190627275	0.15988943025	0.430024565375	-0.1480184785	0.481644415875	0.3106617025	-0.29353207375	-0.3284125025	-0.227256805	-0.086895731	-0.133220881375	-0.312810152875	-0.103966981625	0.014092147875	0.070455753625	0.027436971125	-0.037546454875	-0.124153733125	-0.0518824785	-0.19321209225	-0.274599643875
AGPAT5	1.2902559	0.056478025	0.53370046	-0.8770821	-1.0989556375	-0.2102621775	0.0305910075	-0.32663035375	0.19953442425	-0.225184089	-0.17285049125	-0.2876514265	0.14794099175	0.1611545125	0.00615429325	0.56534719	0.14578032425	0.89703538	0.555266265	0.0334724215	-0.546970845	0.156916019	-0.12542665075	0.045293688	-0.066027166	0.1726095675	-0.1578701765	-0.3311284235	0.23446989	-0.196168185
AGPS	0.8036258666	0.2244525906	0.567855936	0.430206584	0.3651876502	0.225746058	0.404337792	0.2983818994	0.931263652	0.131858252	0.2861515066	-0.1880824086	-0.1821124088	0.2474796312	0.504443838	-0.1961009958	-0.1671347622	0.744346334	0.594452474	-0.337059686	-0.4848449668	-0.0562303546	-0.1095924396	-0.49919815	-0.478895853	-0.593622788	-0.62127085	-0.4040411076	-0.522700692	-0.356233595
AGR2	0.5859122275	-1.691746995	-0.6016012425	-2.6480907	-4.059598575	-1.297161925	-0.312405593	-2.17775025	-3.9836938225	-0.39841587325	-2.902689745	-2.2337499975	-1.339918325	-0.85658443	0.4620690975	0.80886514	0.21470326325	0.4865843075	1.06189382	-0.1356418745	0.0216403615	0.97839213	0.358849825	0.3396448475	-0.01903808075	0.2181757095	0.61430597675	0.597137815	0.624621085	0.4979841
AGR3	-0.7570772	-1.2427135	0.13214064	-2.6602826	-4.694231	-2.359015	0.73391724	-4.6187515	-4.941862	-0.9890456	-3.9774773	-2.860589	-3.1564326	0.15163994	1.2117863	1.1800203	-0.4798746	2.7316494	2.44561	-0.6212225	-0.42705536	0.7179985	-0.13214111	0.8064985	0.7715664	0.5721607	0.44581223	0.7852135	0.73516655	0.9548435
AGRN	0.243760347	0.419301255	0.217027428	-0.23046994	-0.218547105	0.764133225	0.3901245615	0.4461028515	0.47890975	0.20539069	0.288418295	-0.349649188	0.019002675	0.03832102	0.89468696	0.099445818	0.129152535	0.023553133	0.10035085	-0.225719213	0.025164605	0.011322495	0.08941102	-0.160942555	-0.32236648	0.160054915	-0.033591745	0.17060137	-0.07547712	0.0841464985
AGRP	0.07380724	-0.11734319	0.039614796	0.16070902	0.035671831	0.01084006	-0.02307582	0.0988909	-0.162967445	0.0271377555	0.0480778205	-0.0403968095	-0.08558166	-0.167132615	-0.204524045	0.0327425005	0.185964825	0.113514305	-0.17482436	-0.012943745	0.1222848875	0.067461611	0.201096535	0.116645455	-0.446001165	-0.03658247	0.019005179	-0.1065498575	0.107383132	-0.128648282
AGT	-0.79268336	-1.4457629	3.90912815	-0.99461637	-0.26782191	2.33731955	1.6294503	-1.07600545	-0.60013139	1.8497262	1.231411	-0.19637227	0.3467922225	2.38283635	1.42345025	0.166980982	-0.088641405	0.50877953	0.643485305	1.61733745	-0.40015675	0.152400495	-0.224861145	-0.64506341	0.083919525	-0.295292855	-0.1573748525	0.438870665	-0.146960735	-0.498309135
AGTPBP1	0.346297266666667	0.159614403333333	0.641885436666667	0.209535676666667	-0.104702392666667	-0.00884540833333333	0.183253369333333	-0.058094978	0.0458183283333333	-0.083606165	0.0204609243333333	0.145375886666667	0.39611705	-0.0528153583333333	0.84521118	-0.0604326726666667	0.00137328999999999	-0.106624606666667	-0.0377415816666667	0.020445029	-0.109389620666667	0.02336701	-0.0536379006666667	-0.173855940666667	-0.18511168	-0.173603456666667	-0.0598242283333333	-0.0995781423333333	-0.127568249333333	-0.130300044666667
AGTR1	-0.70454085	-0.9422717	-0.34167266	3.99309875	4.29380285	-0.8984984	1.2601802	0.1290904275	0.57891786	-0.54148305	0.41723121	1.5946939	1.2170048	0.66482364	-0.93917987	-0.34648991	0.8658782	0.007550955	0.2973786695	0.083178045	-0.076054455	-0.01932133	1.07123995	-0.21556866	0.639908675	-0.61268615	-0.11834395	-0.468384975	-0.0817701825	-0.357819915
AGTR2	0.005630732	-0.186255215	-0.16271007	1.34304795	0.373557805	-0.0425912135	0.265993595	-0.195875412	-0.19828105	-0.18664861	0.069501521	-0.0521322485	0.262726308	-0.038222432	-0.144519215	-0.010679365	0.025542259	0.025514005	-0.217465035	0.075200555	0.0412013515	0.021042465	0.10660291	0.1755557085	0.23642433	0.137500765	0.016232135	0.014089705	-0.013548374	-0.15639591
AGTRAP	0.0912358775	0.444225429	0.2354244025	0.077613951	-0.181608322	0.8184647575	0.542284005	1.0678265125	0.39005029375	0.3358331925	0.6017596775	-0.2218999875	0.0516526695	0.322260498	0.3667705075	-0.18147731	-0.0580346575	-0.549946185	-0.23221087325	-0.02930986825	-0.18789005375	-0.01282024375	0.06433224825	-0.0810953375	-0.2583968675	-0.03071940125	-0.15955341	-0.1852393125	-0.08181226325	-0.3118821375
AGVR6190	0.080043316	0.099906206	-0.14054632	0.005652905	-0.061731815	-0.2513126	0.11504316	-0.3861872	-0.061120987	-0.03564644	-0.069987774	-0.10760641	-0.014898062	-0.031217098	0.027872562	0.003174782	-0.041460276	-0.17662072	-0.19741106	0.1247983	0.25667095	-0.118783	-0.003174782	0.010112524	0.14801955	0.06744003	0.06823826	0.16054153	0.36464334	0.34278965
AGXT	-0.117028473333333	-0.0843284143333333	-0.0473299023333333	-0.455193996666667	-0.000630618333333332	-0.134058	-0.103571176666667	-0.0558222966666667	-0.0569277586666667	0.115884938	-0.0667905003333333	-0.132773318333333	-0.0743992366666667	-0.25346446	-0.14620209	0.0380357116666667	-0.139178076	0.0796236186666667	-0.13347586	0.060930729	0.006736359	0.0757644966666667	0.110085012	0.21549773	0.0390654403333333	0.223439615	0.338790816666667	0.07510646	0.168428898666667	0.216168473333333
AGXT2	-0.018152595	0.061894654	-0.2605797075	-0.345389	-0.1178931	-0.290755155	-0.061196685	-0.1162047405	-0.242487315	-0.0393130775	-0.128618598	-0.02680242	-0.0320763585	-0.078377722	-0.0275568965	0.40896988	-0.091472625	-0.112043141	0.067530635	0.2354345325	0.262033465	0.173129202	0.301090831	0.44265175	0.24698949	0.288190245	0.2214223175	0.39628661	0.458692195	0.25554323
AHCTF1	0.134785175	0.147080895	0.126626015	0.33560919	0.396855595	0.0148952	0.028834345	0.001349448	0.0955245515	0.06040382	-0.327201125	0.150235175	-0.097161532	0.1454427235	0.42927885	-0.07249713	0.111353159	-0.021855115	-0.33021736	0.18567324	0.0500285635	-0.24580407	-0.47196984	-0.0731365675	-0.0629360675	-0.38861084	-0.255431415	-0.01262426	-0.00858665	-0.064794779
AHCY	1.6277574	0.231225965	0.6004181	-0.41337172	-0.512543683333333	0.817484846666667	0.765972456666667	0.55503274	1.0986471	1.41721436666667	-0.0198796533333333	-0.69464842	1.07016723333333	1.28141625	1.00757409333333	-0.0176086426666667	-0.17888673	0.823694553333333	0.371108213333333	-0.23086087	-0.267644886666667	0.00356562966666667	-0.0268791516666667	-0.18371868	-0.329095516666667	-0.28278176	-0.127388477666667	-0.101998329	-0.155987896666667	-0.292352835333333
AHCYL1	-0.182102283333333	-0.188194356	-0.1886465585	0.666057266666667	0.417229418333333	-0.130662758833333	0.0515490385	-0.386150363333333	-0.299875578333333	-0.660519045	0.0156692668333333	0.0589525695	-0.207645893333333	0.0313185053333333	0.159697455	-0.164330640666667	0.0570261476666667	0.382716816666667	0.01017189	0.0379714958333333	0.114956695	0.155496756666667	-0.184656221666667	-0.148379405	0.418364123333333	0.036468981	-0.072659095	0.0698628436666667	0.0590759906666667	0.186636764333333
AHCYL2	-0.7441864	-1.10937	0.380740642	-1.3615508	-1.4395177	-0.352458475	-1.6266894	-1.301138875	-1.381078	-1.760651575	-1.48202825	-1.25536062	-1.460357175	-1.047311085	0.01017213	0.10550261	0.289057255	0.8814988	0.340530635	0.545114285	0.58750008	0.191936254	-0.40689993	0.212967871	0.51335049	0.333173985	0.192810295	0.28855419	0.247509005	0.88853025
AHDC1	0.06965542	-0.15065098	-0.30711985	-0.20890951	-0.08875847	-0.14124107	-0.16118097	-0.18568468	-0.23075008	-0.12002897	0.046733856	0.16923141	0.02048254	0.025810719	-0.048863888	0.21301556	-0.04170084	-0.13959599	0.29310465	0.033563614	-0.044625282	0.10790491	-0.01936531	0.01936531	0.4361534	0.24252224	-0.069897175	0.08062124	0.26330757	0.23507881
AHI1	0.0456333175	-0.1113491075	0.1375702625	0.738337275	0.499154205	-0.3968934425	-0.06088113775	0.01699089975	-0.69197279	-0.849160775	-0.4121812645	0.361968399	0.101730285	0.3711836275	-0.08602774	0.371454958	0.12929296525	0.1709203725	0.4919370325	-0.08791721025	-0.0333117845	0.14827012875	-0.08918321375	-0.134855629	-0.1768937705	-0.33031792	0.07050192375	-0.05404889575	-0.06683766875	-0.13524532475
AHNAK	-0.45913815	-1.06783845	-0.664500005	0.972450475	0.71248007	-0.448779573	0.12037468	-0.0225365165	0.933515315	-0.280413615	-0.14510535	0.5223632	0.013524535	0.44995928	0.659132475	0.73333075	-0.193108083	0.291604515	0.879183035	-0.59211301	-0.655039545	-0.053463455	-0.121508596	0.15589714	0.03749132	-0.11308336	-0.32344485	-0.12329292	0.353421688	-0.17847562
AHNAK2	-1.44531696666667	-1.13158085	0.624830876666667	3.76979443333333	4.99685366666667	0.791986933333333	2.09444486666667	2.54655203333333	3.87444396666667	-0.63554803	2.01120233333333	2.86239606666667	0.60446485	3.22916253333333	-0.153414646666667	-0.927336933333333	0.0122350843333333	-0.33866859	1.4100809	1.00687966666667	-0.25455904	-1.0946983	0.09406694	-0.638142733333333	-0.036335706	-1.1512479	-0.339553836666667	-0.782676623333333	-0.538193306666667	-0.786043833333333
AHR	0.11969709	0.00940370333333333	0.0788942933333333	-0.07543723	-0.790094533333333	0.43962812	0.40935421	0.0285863906666667	0.705759846666667	0.92921415	0.25582679	0.156685185	0.059038163	-0.0367997503333333	0.8936955	0.0768768033333333	-0.179389323333333	-0.170657952666667	0.0964337966666667	-0.507508603333333	-0.395241093333333	-0.161624433333333	0.131937027666667	-0.518317056666667	-0.242263156666667	-0.283991013333333	-0.337573521	0.023011365	-0.307657880333333	-0.0272037166666667
AHRR	-0.269640684	0.0383331775	0.62140084	-0.257102015	-0.39772582	0.0333939775	-0.27783776	-0.145553591	-0.089182495	-0.02054441	-0.26019871	-0.2980361	0.141255025	0.070699455	-0.095173965	-0.029947399	0.7414498355	-0.356244085	0.07056153	-0.078486205	0.10466051	0.08747113	0.106193781	0.2200186235	0.059228539	0.04488456	0.200992232	0.962481735	0.21016789	0.151497125
AHSA1	0.964703733333333	0.39417076	0.41778104	0.393635113333333	0.661212123333333	-0.17266019	0.161246936666667	0.160196306666667	1.08048902	0.508171396666667	-0.038657347	-0.023705959	0.232176618	0.0838311503333333	0.363048713333333	-0.19282055	-0.166983765666667	0.247717696666667	0.0392765996666667	-0.128618556666667	-0.381251333333333	-0.152297339	-0.054473558	-0.32465441	-0.237235705333333	-0.287025133333333	-0.200043046666667	-0.222505566666667	-0.409634913333333	-0.234412832666667
AHSA2	0.078089235	0.282470465	0.1691822985	0.46901536	0.149324181	0.181657075	0.45249916	0.54191708	-0.566241882	-0.6435656665	0.27390933	-0.06872058	-0.34314323	0.019475938	-0.631003625	0.24908495	-0.027500151	0.0438828465	0.00413942	-0.0949401865	-0.01855373	0.10863328	0.041682959	-0.322551965	-0.189977407	-0.23828006	-0.21186089	-0.75110054	-0.155181885	-0.76379967
AHSG	-0.00998056	-0.042418005	-0.052856805	-0.045069219	0.1315866725	-0.001304985	-0.1349383615	0.005784512	-0.11038506	0.294932005	-0.00221895999999999	0.218204255	0.0030964615	0.0115562675	0.085476039	0.0024678705	-0.07835841	-0.077529074	0.0386896135	-0.07292521	-0.09017861	0.050872445	0.103082535	-0.043196438	0.0590507975	0.1013966815	0.016982913	-0.15319979	-0.08236921	-0.093461632
AHSP	0.001640797	-0.11051202	-0.04955101	0.07916832	-0.07119179	-0.35838032	-0.114322424	-0.19362378	-0.07234597	-0.0511775	0.23348236	0.33962178	0.06576967	-0.018137217	-0.2845087	-0.001640558	0.015195847	-0.12997031	0.05441284	0.1274836	-0.034225464	0.36297274	0.175179	0.56401134	-0.049412966	0.30992746	0.34586716	0.1307571	-0.016441345	0.3613026
AICDA	-0.07037037675	1.8040268075	-0.06121236	-0.1717695025	-0.09820551	-0.169032157	-0.13499236175	0.053135454	-0.2336422775	-0.06171011925	-0.08894252825	0.451019285	0.2182776995	-0.2590686075	-0.0725055905	0.0710432535	0.1525138045	-0.0348830235	-0.176059961	0.01342928025	0.0121449825	0.01651406275	0.0947343115	0.08018761875	0.089954675	0.169175922	0.1284767975	-0.027421951	0.09321230775	0.10394781875
AIDA	-0.0945311386666667	0.221143128	0.117756087833333	0.524384221666667	0.613145271666667	-0.0789931633333333	0.378100355	0.528692798333333	0.2771649335	-0.0809821295	0.567030588333333	0.355934181666667	0.122030579	-0.0490212038333333	0.307021932833333	-0.273764297	-0.1056857105	-0.0814182773333333	-0.0489975213333333	0.0759749045	-0.138089776166667	-0.0756936083333333	-0.0977098136666667	0.0580176495	0.00097064066666667	-0.262727579	-0.281632623333333	-0.344451465	-0.219312667333333	-0.159873168333333
AIF1	0.716347704	0.537339024	0.4342898312	0.348595996	-0.1026445376	0.151161672	0.636301238	0.90933162	0.133870792	0.82539971	0.755367466	0.255018712	0.9275957	-0.0625716212	-0.028021526	-0.591366294	0.0784564028	-0.934050654	-0.53466892	-0.611113082	-0.362153434	-0.225933364	0.487784292	-0.72618503	-0.81013556	-0.334419248	-0.162683298	-0.1807767858	-0.7775053148	-0.2132990912
AIF1L	-0.0590621946	-0.1630297672	-0.1773906236	0.2771363746	0.0683915134	-0.0543645384	0.2063002136	-0.2014955036	-0.3072269896	0.1080700888	0.1095392216	0.270797158	-0.1853858438	0.1603127954	-0.324746896	0.022521974	0.0099684714	-0.314669844	0.1725945938	0.0516772276	-0.1223830206	0.1164444466	-0.017297078	-0.178883695	0.1412400236	-0.062104989	-0.0651600834	0.0595165266	-0.084962464	0.0491283422
AIFM1	0.20176268	-0.075512886	-0.35790157	-0.97162294	-0.6251602	-0.32630444	-0.238307	-1.1810136	-0.99324703	-0.38006258	-0.4357748	-0.9982376	-0.33167505	-0.69665813	0.48453236	0.07551336	0.75327206	0.5219374	-0.10220146	0.9452152	0.8436775	0.4652605	-0.37475586	0.10765028	0.80853367	0.52727795	0.23311996	0.7387104	0.23992491	1.1273232
AIFM2	-0.1970308415	0.1204370255	0.6511835325	-0.3200906225	-0.38875681	0.29502052	0.11279869225	-0.00694418025	-0.3780809075	-0.14614928375	-0.195250456	0.2009584915	0.06730288175	0.5059870475	0.977259985	0.05343031975	-0.14968455225	0.2278321985	-0.1255075925	-0.3645287755	-0.57749188875	0.05320841075	0.0496674185	-0.34265279675	-0.104994536	0.2383759025	-0.1621992575	0.103836893	0.04677998925	0.1229018575
AIFM3	-0.38141322	0.018150325	-0.27092302	-0.21867466	0.056099175	0.046245337	0.053559303	-0.1403294825	-0.229972123	0.18042755	0.178217886	-0.22047401	-0.03230858	-0.12998748	-0.16256869	0.160585165	-0.1523489955	-0.105981113	-0.233823895	0.008485079	0.312233925	0.11253071	-0.099683283	0.004123211	0.033704998	0.42562199	0.23101926	0.128837825	0.150024415	0.17620802
AIG1	-0.97940495	-0.42098296	-0.12540436	0.145542265	0.237836835	-0.489615925	0.2205652	0.252074233	0.7285173	-0.60739672	0.06926942	-0.114246605	-0.3837242	0.04353547	0.112758875	-0.052880045	0.134794115	0.2976787075	0.3104819	-0.217190505	0.1030752625	0.00592399	0.2621162	0.18575263	0.016705395	0.3295364285	-0.174445035	-0.0857386575	0.126203655	-0.012146473
AIM1	0.432408653333333	1.02737077666667	0.24443515	-0.8046519	-1.0995155	-0.680073416666667	-0.418158846666667	-0.151238121	1.2635271	-0.410838763333333	0.708268633333333	1.53226866666667	-0.408428986666667	-0.244190534666667	0.43027178	0.43023411	0.149894716	1.61902903333333	0.93319148	-1.05702955666667	-1.18802015	0.135176498	0.56095378	-0.176802961	-0.567223226666667	-0.086491109	-0.326673346666667	-0.45666679	0.0786259973333333	-0.0654039366666667
AIM1L	0.85136056	0.28389835	0.7871616	-0.29625034	-0.23590636	0.048089266	0.61947656	0.81914544	1.8544085	0.9386294	0.46304274	-0.4737277	0.08548474	0.5590098	0.35937238	-0.048089266	-0.4069991	0.69155	0.33071208	-0.5269339	-0.50092125	-0.28292584	-0.1854732	-0.5129814	-0.11161661	-0.5904958	-0.32584953	-0.41124845	0.14289165	-0.5273521
AIM2	2.44482635	3.3075097	0.60744691	-1.619601	-1.0932492	-0.162148955	1.01170135	0.693561785	-0.091504097	1.6976469	2.59581685	1.9939819	2.0023327	-1.46171425	1.21344615	0.38970995	0.60891462	-1.10549555	-0.641844035	-0.6929693	-1.003948	-0.9239571	2.00180295	-1.175201885	-0.216251135	0.26531219	0.074174167	-0.7814493	-0.77481365	-0.84350276
AIMP1	0.1523151426	-0.044440651	0.0481601718	0.141051484	0.202911192	-0.057563019	-0.433490278	-0.3899731664	0.0815284732	0.000208187199999987	-0.150056842	-0.227230932	-0.1587070464	-0.0170407306	0.3899294946	-0.0828753458	0.0683136936	0.329483794	0.199399662	0.0174106594	0.117189791	-0.138525675	-0.549485684	0.053354068	0.1252344132	-0.1594158176	-0.0346811288	-0.1154593478	0.183451272	0.0134561538
AIMP2	0.803123225	0.511160865	0.64911748	-0.6498673	-0.197197203	0.606639635	0.35330225	0.36742686	0.98459722	0.71067573	-0.032259465	-0.390537975	0.281321525	1.3784375	0.92936495	-0.210709808	-0.130000588	0.736505015	0.152950045	-0.2983255365	-0.437745335	-0.19036651	-0.2150852675	-0.513426785	-0.101455925	-0.590591185	-0.3514492625	-0.1852393155	-0.59821487	0.0123887065
AIP	0.38185263	0.64760303	0.13495636	0.81121874	0.34814262	0.19259214	0.47860146	0.0286932	1.0487099	0.046269894	0.5558114	0.32365274	0.5734234	0.30702448	-0.43816853	-0.11502981	-0.23399162	-0.2309618	-0.02215004	-0.17370749	-0.20157337	-0.6346364	0.022149563	-0.11561108	-0.37367678	-0.49788666	-0.49345922	-0.378613	-0.36077785	-0.8391385
AIPL1	-0.0976358406	-0.019573546	-0.0514282222	-0.243909308	-0.0541108612	-0.0547611708	0.0044617632	-0.1101726066	-0.2006258468	0.0164851666	0.071616508	-0.0192602642	-0.0055275906	-0.1074551568	-0.178645466	-0.051054528	0.067027139	-0.093713187	-0.0646163472	0.0616038816	0.141723679	0.179344655	0.1631768682	0.1582761288	0.12546544	0.140216542	0.357690048	0.1740003134	0.1556274876	0.064418268
AIRE	-0.155309679	-0.149895193	-0.29610586	-0.43605376	-0.108361485	-0.299205065	0.20737648	-0.171594144	-0.134374143	0.1228020215	-0.100313185	0.219418765	-0.0858876725	-0.050801278	-0.261472225	0.068251611	0.1182832705	-0.0155727865	-0.21560359	0.0546267035	0.0968310825	0.379309645	0.04884386	0.23176527	-0.108258963	0.1354150775	0.34844446	0.055845024	0.185079335	0.209437371
AJAP1	-0.332963386666667	-0.198099295	0.00515921966666667	0.437158035	0.64059909	-0.118104696666667	-0.0627323	-0.325612306666667	1.6987528	-0.021727244	-0.113000473333333	0.0265137366666667	0.15775625	0.63115788	-0.0986398066666667	-0.0727599466666667	-0.161176205666667	-0.242352796666667	-0.12981391	0.03248922	0.162229695	0.181559323333333	0.101311443333333	-0.0280244346666667	-0.0429773366666667	0.0599648166666667	0.112398466666667	0.04335499	0.063928053	0.104097286333333
AJUBA	0.685437356666667	0.154464166666667	0.766171773333333	0.480724086666667	-0.650935896666667	0.67728893	0.7941227	1.58789826666667	3.1408556	2.6239131	0.550251	-0.67800467	0.666172426666667	0.453397742	1.43565295333333	-0.345207533333333	-0.228458406666667	-0.33073577	-0.33193922	0.261473498333333	0.107852456666667	-0.140270708	-0.288578503333333	-0.231852372	-0.276504516666667	-0.38916866	-0.260187388	-0.123000304666667	-0.491677763333333	-0.0261656433333333
AK1	-0.541199675	-0.344608065	-0.000376224500000001	0.50368477	0.3107991225	0.46401119	0.4788847	-0.153170825	-0.195712805	-0.00335884	-0.004554748	-0.00424242	0.0404918205	-0.135890965	0.71232247	-0.2601413715	0.049811602	0.40737796	-0.123224495	0.003131628	-0.086828945	0.007855654	-0.3987782	-0.305021045	0.18616176	0.0052256585	-0.02824807	0.30269289	-0.15400553	0.51911067
AK2	0.60927779125	0.118989349	-0.264463991125	-0.4037798065	-0.714807208375	0.000817927875000013	-0.448765033375	-0.296887397375	0.269633293	-0.1691274025	-0.0227067475	-0.41997205375	-0.22802281375	0.02946034575	0.4584472175	0.039959548875	0.11332714525	0.276748477875	0.068919749375	-0.130339383625	0.2754836665	0.108915865125	-0.090359808625	0.080457509125	0.02142742175	-0.0200725775	-0.1026665575	0.024839937625	0.065046787375	0.1532930725
AK3	-0.2589694245	-0.731330275	-0.09064018575	-0.082501056	-0.00459289475	-0.8540798475	-0.3997462425	-0.880305825	-0.6898877625	-1.174113775	-0.572219015	-0.18026185	-0.37692642	0.07334971425	-0.2097286025	0.3738270975	0.4854850775	0.380449055	-0.04101717625	0.709532745	1.0346580675	0.3646059025	-0.10022115925	0.5259049	0.6258060975	0.65841161	0.2444896775	0.59996343	0.2015420195	1.0350212825
AK4	-0.92138455	-1.32372915	-1.8060062	0.197077035	0.89554765	-1.78354295	-0.914389365	0.1826152815	0.058169365	-0.1706059	-1.19819715	0.0106298925	-0.72396087	0.684047925	0.27095175	0.154370065	-0.54247786	1.35630465	0.855788725	0.2212693695	0.107582807	-0.2092411495	-0.3653698	0.39672422	0.261022335	-0.05306554	-0.0973730075	-0.065617802	-0.1868848775	0.185879467
AK5	-0.222338591	5.16466666666363e-06	-0.0127057233333333	0.825800946666667	1.26301381666667	-0.0888405653333333	-0.151421626666667	0.0514023296666667	0.235835633333333	-0.14607978	0.16118614	0.227526903333333	-0.0603095706666667	0.273033936666667	-0.0677319353333333	-0.049075045	-0.0681737266666667	-0.181125203333333	0.413127826666667	0.0297591683333333	-0.0753176966666667	0.017393748	0.0206603996666667	0.0389046686666667	0.0405430793333333	0.0655931633333333	0.172184157333333	-0.139986036666667	-0.0779526633333333	-0.16075961
AK7	0.32730174	-0.27060413	0.92667484	-0.4084952	-0.2963376	-0.22120476	-0.62192225	-0.80828094	-0.41450572	-0.40541673	-0.120456934	-0.46396327	-0.38903022	-0.28371334	0.35893488	0.3942001	-0.09131861	1.3440127	1.0254683	0.011736631	-0.166857	0.39389777	-0.011736393	0.14822316	0.38952518	0.24032378	0.41346645	0.14392328	0.3187313	0.19641161
AK8	-0.11905599	-0.010291338	-0.4556718	-0.17211127	-0.11330485	-0.46871805	-0.11582255	-0.11258173	-0.3152578	3.8151984	0.070192814	-0.019633055	-0.27736688	0.024077415	0.1644535	0.15083694	-0.3271978	-0.36718535	-0.032458067	0.16054726	0.02631712	0.14098644	0.17369127	0.23825693	0.53957224	-0.086761236	0.07887602	0.23619461	0.0102911	0.36244106
AK9	-0.464662485	-0.1502411375	-0.3298859065	-0.00472861549999999	0.2478765255	-0.39017236	-0.47223556	-0.3584020175	-0.5205898925	-0.4901683375	-0.2121423475	-0.0777799475	-0.08372855	-0.155097365	-0.0858080975	0.1452552105	-0.04431611275	-0.1600720285	0.0284593105	0.2917440025	0.298210255	0.247457325	0.095834137	0.3407026015	0.10777861	0.3579621335	0.1703251675	0.1894442425	0.48049772	0.266428766
AKAP1	-0.1964706452	-0.873586172	-0.39417944	0.501931382	0.305292709	0.030326461	-0.473035242	-0.99296292	-1.11251814	-0.71114082	-0.962238306	-0.378116036	-0.120871355	0.2057334892	0.2090281492	0.2281546614	-0.223340322	0.412334354	0.417578504	0.1164485938	0.215977192	0.1314573288	-0.712799836	-0.132122326	0.615005112	-0.061314294	-0.1469712278	0.0506972322	0.348015402	0.253008936
AKAP10	0.2528892775	0.135770678	0.029750345	-0.084985495	-0.13865911825	-0.2119750985	0.1105273975	-0.0901258075	0.5791134825	-0.2971489385	0.400152444	0.00969624525	-0.2501263645	-0.2705243825	-0.6788592375	-0.17779457375	0.22549593175	-0.1283061515	-0.3719708925	0.16661930725	-0.04015886675	0.08792400375	0.0671048145	0.2988162025	-0.24585974625	0.1328825925	-0.064812897	-0.4507319875	0.1708432425	-0.11151123
AKAP11	-0.426785146666667	0.4061745	0.189390173333333	0.772831126666667	0.843143456666667	0.152159691333333	0.124090830666667	0.0536545133333333	-0.107393899333333	-0.590951753333333	0.0862568206666667	0.5358626	0.3992095	0.362085663333333	0.0611549996666667	0.165154456666667	-0.0330012633333333	-0.0760493283333333	-0.0522677123333333	-0.0530625996666667	-0.0609960566666667	-0.308490433333333	-0.083382447	-0.169159411333333	0.013307573	-0.165376028666667	-0.107690493333333	-0.177752176666667	-0.0348849283333333	-0.193591276666667
AKAP12	-1.6424577	-1.3551757	0.53333973	2.7180622	2.66237565	0.447805165	1.2671719	-0.1040742395	0.46993017	-0.83228445	0.405337335	2.7534492	1.3905499	1.6882155	-1.3490839	-0.1851572985	0.314762115	0.021409273	-0.13437033	0.46401834	-0.22059393	-1.4733613	0.8181212	-0.408690465	0.138683557	-1.3829658	-0.38070345	-0.601566325	-0.93658732	-1.6452973
AKAP13	-0.2737472572	-0.0125844964	-0.0197767264	-0.2685468642	-0.1928817272	-0.13203807	-0.0581734664	0.162645244	-0.1462008	0.0477818486	0.2349048198	0.726486212	0.217347901	0.091622066	-0.066499567	0.0947983744	0.0295432116	-0.249073842	0.0063984868	-0.0773083682	-0.2749164574	-0.258630466	0.2827211848	-0.170861909	0.1071409258	0.2559410576	0.0728650092	0.000876618399999995	0.2199405672	0.137227108
AKAP14	-0.0091229675	0.15400946	0.132546665	-0.060176434	-0.053782226	0.01296103	-0.18358755	-0.0577273365	-0.157299035	-0.074347854	-0.14908135	-0.02392614	0.005343914	-0.1023895725	0.08968258	0.009712338	-0.0312930345	0.195228575	0.078956724	0.267788521	0.096388459	-0.05896151	-0.002366782	0.007923245	0.378728627	0.11686051	-0.015245795	0.094559907	-0.148689865	0.024521589
AKAP17A	0.120039305	0.303361496666667	-0.227275291	-0.307516016666667	-0.0133008166666667	0.14575314	0.207274516666667	0.057171821	-0.416859466666667	-0.27333967	-0.140485128	0.11708649	0.0681012466666667	-0.39356406	-0.148517768666667	0.31408517	0.078468164	-0.0855135106666667	-0.12061707	0.0726323126666667	0.123511946666667	0.0643351856666667	0.121555883666667	0.0328722786666667	-0.0658001106666667	-0.0137206733333333	0.203147411666667	0.03428618	0.178333763333333	0.00974305600000001
AKAP3	0.15796518	0.24487162	0.011578321	-0.33657455	0.29990792	-0.3265717	-0.26126313	-0.44390965	-0.09915781	-0.005001307	-0.029523373	0.15201354	0.24696589	-0.19768906	-0.2082119	-0.06902456	0.10575056	-0.17032313	0.09566212	-0.005001307	0.1230104	0.14375782	0.005001545	0.21669722	0.14880419	0.14168286	0.29127717	-0.015268087	-0.041921854	-0.11638498
AKAP4	0.064391136	-0.10579395	-0.1212759	-0.3134048	-0.20218039	0.044679165	0.21939683	-0.42972898	-0.14144349	-0.053401947	0.18330026	-0.16703844	-0.194633	0.027775288	0.14902854	-0.000957489	0.106818676	-0.17203426	-0.039014578	-0.061589718	0.3362093	0.11694956	0.000957489	0.5281744	0.08808756	0.40242887	-0.007207155	-0.021163702	0.20648909	0.21075535
AKAP5	0.17837775	0.650232685	0.031167505	-0.128193973	0.0134845975	0.18315375	-0.155558105	0.362608065	0.06819904	0.263303398	-0.1876502	0.175140856	0.26165819	-0.04841268	-0.065032127	0.024792195	0.077914595	0.028104305	0.046350717	0.1051204225	-0.015580535	0.01448167	0.096379995	-0.09609401	-0.032598615	0.073283195	0.056506995	0.134079813	0.006692055	0.032082915
AKAP6	-0.114357393333333	-0.0326312393333333	-0.136135813	1.33595791	1.13788858333333	-0.0183329566666667	0.131189425333333	-0.174004873333333	-0.164026181	-0.301296946666667	0.106371481333333	0.628813496666667	0.458847996666667	0.334499921	-0.223200476666667	0.074863989	-0.0687996546666667	-0.158441703333333	-0.0806177466666667	0.268912873333333	0.0629717526666667	-0.0243773466666667	-0.0879487216666667	0.195805626666667	0.294531896666667	0.324434193333333	0.138497031666667	-0.038830122	-0.0708789833333333	-0.0747114833333333
AKAP7	-0.335526534285714	0.080121211	-0.282700572	0.0251772745714286	0.133527419142857	-0.751601881428572	-0.110747302285714	-0.153302635714286	-0.299847637714286	-0.417331422857143	0.188172375428571	-0.0143487791428571	-0.276941368571429	-0.291566511	0.533627406714286	0.0690446241428571	0.405346120714286	1.53316827285714	0.250139338285714	0.313379695857143	0.136518818571429	0.317425081428571	0.0499530185714286	-0.0569818674285714	-0.0842172757142857	0.0106131022857143	0.0359650321428571	0.0588623118571429	-0.0929849144285714	-0.0860877062857143
AKAP8	0.2034680205	-0.10232627375	0.07764578	-0.13883608325	-0.08534604425	0.41756123	0.13765901175	-0.04761212975	-0.05624705675	0.14026171	0.07684773025	0.04751342575	0.15694803	0.21118933	-0.2600055325	0.028499844	-0.1542993175	-0.01253759825	-0.154411912	-0.26964222575	-0.12961495	0.0880886895	0.02404689775	-0.0685548165	0.05141967875	-0.029184878	-0.04961073475	-0.15215856175	0.082889495	-0.3287358225
AKAP8L	0.43958711	-0.062841414	-0.15855312	0.26384115	0.096550942	0.226938485	-0.005044222	-0.314877035	-0.090978385	0.654093025	0.12061262	0.0619990845	0.10440302	-0.41709399	-0.318498615	0.17531395	-0.11142087	-0.19904137	0.1178188315	0.13448858	0.14243722	-0.18885398	-0.26117063	-0.0258708015	-0.168386458	0.08736825	0.148003815	0.025588036	-0.482250685	-0.10782075
AKAP9	-0.273907365	-0.0141230815	-0.27425891125	-0.0215617375	-0.13674224025	-0.18397069125	-0.1823261375	-0.26378905825	-0.1084043375	-0.4712118525	-0.2998984475	-0.12899410575	0.07079642875	-0.4601360425	-0.1497662655	0.126514435	0.23510491775	0.09255481	0.18717449375	0.3648040325	0.3017013675	0.249807	-0.05778432	0.19911474	0.0848376775	0.243795635	0.1990864875	0.14933556425	0.33173316	0.263425886
AKIP1	0.377928415666667	-0.038521448	0.298207683333333	0.381882666666667	0.543791436666667	0.13804372	0.242064	0.534395063333333	0.35714642	-0.220510006666667	0.00961780566666667	0.00518608166666666	0.001839002	0.403740566666667	-0.13877948	-0.312183224	-0.00303014433333333	0.115666233333333	-0.139211496666667	-0.0959459933333333	-0.116437276666667	0.106752712333333	-0.078013897	-0.108778793333333	-0.229800859666667	-0.120610873333333	-0.08578467	-0.025544642	-0.032636643	-0.11926341
AKIRIN1	-0.03357082375	0.018955290375	-0.4244714425	0.3995713	0.4624372125	-0.057686268125	-0.0443803065	0.193344773875	-0.075309275	-0.281670628	-0.343468789625	0.710962463	-0.3359733815	-0.13279390225	0.2093946895	-0.04462796	0.227728901875	0.297738614875	-0.41210216375	-0.005727231	0.423228502	-0.214720187	-0.033027114875	0.098527372	0.2955216775	0.124684034375	0.073780298	-0.016561925875	-0.024285972	0.343965708
AKIRIN2	0.361505027	0.549223885	0.181326865	-0.057062865	-0.032580375	0.2398438475	0.10760522	0.389406675	0.448694465	0.556391715	0.150651455	0.251395465	-0.00358725	-0.009426833	0.0280470845	-0.163322925	-0.026302338	-0.0847799785	-0.066941975	-0.20596695	-0.359809635	-0.204991817	0.1345083695	-0.135925055	-0.284461255	-0.1158893125	-0.220572235	-0.374362235	-0.2195982945	-0.13459182
AKNA	0.544987443333333	1.43783204	0.130082606666667	-0.367574058333333	-0.37405468	0.049840927	0.284115793333333	-0.220795631666667	-0.572400253333333	-0.21686228	0.934362274666667	0.991366216666667	0.603805933333333	-0.38445997	-0.33151953	0.221081735333333	0.474415765666667	-0.034552175	-0.181740758666667	-0.267893156666667	-0.282933716666667	-0.11598285	0.559509108	0.182214893333333	-0.0307655353333333	0.0405775696666667	0.21421862	-0.0210755666666667	0.146584353333333	-0.200515508333333
AKNAD1	-0.0499876735	-0.1300174	0.156310795	0.141061545	-0.01288068	-0.03380072	-0.177860975	0.0403614045	0.26471269	-0.1346995215	0.084584119	0.14170456	0.0336236955	0.0492533455	0.07416308	-0.1448437	-0.071631432	-0.118076682	0.07940173	-0.068794728	-0.007107735	0.0504289865	0.217665675	-0.122548462	0.03408551	-0.025547624	0.0671844505	0.0317751175	0.209312555	0.10134363
AKR1A1	0.014490128	0.23111439	-0.2943697	-0.77692795	-1.2320843	-0.26773167	-0.05435276	-0.35842228	-0.7237234	-0.44466686	-0.51146793	-1.0403929	-0.38109684	-0.74890566	0.43466854	0.113212585	0.18462372	0.38397884	0.30349922	-0.057803154	0.018154144	0.35194588	0.2703991	-0.014490128	-0.04623604	0.2162056	0.25104618	0.2662363	0.048319817	0.46416473
AKR1B1	0.5267954	0.20544529	0.4727373	-0.00139904	-0.30059242	0.08995628	-0.20267868	0.095887184	0.41448689	-0.11941433	0.24973488	-0.32481956	-0.014006615	-0.39665985	-0.08337116	-0.19835663	0.0022192	-0.8661423	-0.6954026	0.22718239	0.40708256	-0.10596275	0.069060326	-0.039183617	0.06528664	0.00139904	0.0740509	0.012691498	-0.022206306	-0.12210846
AKR1B10	1.14724585	-1.51475575	-5.021493	-2.6563077	-5.0321707	-6.776128	-4.72000515	-5.03670165	-3.7764573	-4.0121615	-1.95616005	-2.1524878	-1.9552436	-3.0546286	-0.470565325	2.10785535	1.35713245	1.5520048	1.651423	0.0092406275	-0.0092406275	1.86952495	1.040886425	0.4945059	0.24895239	1.19948245	1.48621225	0.97173405	1.64093205	1.7176056
AKR1B15	1.1222105	-0.9880338	-3.1831489	-1.9240541	-3.4898498	-3.6183102	-2.7620955	-3.14428	-1.8887706	-2.751873	-0.74499035	-1.271286	-0.90891457	-2.2776127	0.019034386	2.2481117	1.3720694	1.7099314	1.7631807	0.086400986	-0.051921844	1.9834776	1.1917543	0.55907726	-0.019034386	1.103962	1.4913206	0.8786812	1.7927647	1.7272863
AKR1C1	-1.83640935	-4.0851285	-1.58594415	-0.0733194335	-1.8572278	-3.3761146	-0.310558795	-3.91577555	-2.2402971	0.23291874	-0.751656775	0.51579618	-1.2970729	-1.4021902	0.149401665	1.9524026	1.48131995	1.5292511	0.993623735	-0.30913019	-0.94055535	1.0782843	0.40344858	-0.326922655	1.01444293	0.36626005	0.450295925	0.0733194335	1.41948655	1.31571625
AKR1C2	-1.41465012666667	-2.37144041666667	-1.7984643	-0.50137822	-1.17549116	-2.03432163333333	-1.51652026333333	-2.17526404	-1.25347065666667	0.153310776	-0.829176193333333	0.106815178666667	-1.45892133666667	-1.47421569333333	1.42274682	0.965791214666667	1.29134131	0.947292333333333	0.805879993333333	0.302832122333333	-0.896916153333333	1.2986361	0.0202420546666667	-0.2313455	0.997351824	1.01784181333333	0.345993843333333	0.0291932426666667	2.21696586666667	1.01367926666667
AKR1C3	-0.49416053	-1.177661525	-0.765897995	-0.98065842	-1.20383071	-0.61514509	-0.7830174	-1.31113272	-1.8709197	0.10781169	-0.017665625	-0.88318133	-0.967828607	-0.97586346	1.62300635	0.71058811	0.87506007	1.12649347	0.50204016	0.31381333	-0.01177907	1.42103015	0.780296215	-0.1091493375	0.452736615	0.83922805	0.623348835	0.10416555	1.3895923	1.055923825
AKR1C4	-0.22085428	-0.13994646	-0.17225718	-0.4834056	-0.7435689	0.05646515	0.39932752	-0.22363544	-0.74175715	0.3358147	0.01485467	-0.014854908	0.26146126	-0.51436424	3.8746443	0.87388086	0.17024922	1.4252424	0.8490429	-0.37501788	-0.22628856	0.3620739	0.27462554	-0.26507807	-0.05403328	0.29968238	0.3899653	-0.014854908	-0.03955102	0.6632781
AKR1C6P	-0.08984089	0.092675686	-0.13749456	-0.2062819	-0.056158066	-0.23396683	-0.07195854	-0.08715391	-0.072643995	-0.10291672	-0.011447907	-0.026976585	0.08065128	-0.10843086	0.011447907	0.26944828	0.10568619	-0.02327919	0.030260086	0.15869617	0.06200075	-0.054075956	0.029746056	0.06959057	0.3885758	0.20158124	0.2604046	-0.08404589	0.4666195	0.12780857
AKR1C8P	0.012902498	-0.012902498	-0.18932748	-0.43812704	-0.24253821	-0.23185658	-0.111362934	-0.18494081	-0.37764597	0.08273053	-0.039612055	-0.4057486	-0.1863842	-0.052467108	0.09016776	-0.19626188	-0.10726428	-0.15644741	0.04065633	0.0469532	0.1745441	0.12678957	0.26196408	0.30987215	0.12993741	0.29932165	0.40657735	0.15839577	0.1378746	0.3099873
AKR1D1	-0.05767107	0.0613091	-0.015878439	-0.043776512	0.14017105	-0.02283144	0.10966253	0.08648586	-0.20982718	0.015856743	0.10433388	-0.051113367	-0.015878439	-0.026771307	-0.010088205	0.23970485	-0.14521646	0.010088205	-0.24570417	-0.06875706	-0.032145023	0.2457366	0.12735629	0.1272428	0.11065292	0.15470076	0.37695527	-0.050964594	0.1272428	-0.16259551
AKR1E2	-0.1468107706	-0.0776854984	-0.1454032434	-0.064024258	-0.090847968	0.1938413122	-0.1216542228	0.111583379	0.0599122546	0.293055248	-0.0265815246	-0.0548832432	-0.0400897984	-0.177982138	0.245496892	-0.0307662968	-0.0429753308	-0.1370462422	-0.1111997612	0.1185311328	0.195840502	0.1512627122	0.104044626	0.104381321	-0.0181122294	0.1282408236	0.3371263868	0.0185055732	-0.028142831	0.100440502
AKR7A2	-0.058749676	-0.0158994983333333	-0.0771169666666667	-0.0654198343333333	-0.229739506666667	0.1589338	-0.19339879	-0.145327091666667	-0.189480144333333	-0.108154295666667	-0.174113909	-0.423092836666667	-0.335478473333333	-0.015239875	-0.144789536666667	0.183497904666667	0.01764822	1.05986118666667	0.68534899	-0.043041389	0.111201603666667	0.13442262	0.0465866716666667	0.0570495913333333	-0.142341929	0.32601293	-0.0373752916666667	0.199804463333333	0.0563484823333333	0.167692663333333
AKR7A3	-0.63455105	-1.1589851	-1.570046	-2.9222574	-2.9509811	-1.4040542	-2.621068	-2.1231337	-4.562172	-2.386034	-2.816547	-1.221942	-2.4663372	-0.94737244	-0.6483159	1.1193247	1.912219	1.4030313	0.669816	1.5079756	1.6478577	1.2600403	0.63455105	1.4023857	1.5022221	1.5399876	1.2381048	1.3483458	1.4211683	1.8127527
AKR7L	-0.4375105	-0.89246845	-0.8845916	-1.8368363	-2.2885628	-0.005402565	-1.9783943	-1.5883031	-2.2415442	-0.05624485	-1.392482	-1.5064261	-0.9649763	-0.7290578	-0.41072083	1.1031189	1.0100746	1.3786368	0.9753313	1.0025687	0.79131985	1.1644554	0.005402565	1.1288528	1.0134392	1.2975187	0.7887869	1.3874269	1.4516525	0.902163
AKT1	-0.0904444083333333	0.0276284233333333	-0.193350477666667	0.024060567	0.00485627	0.204206226666667	-0.0343772573333333	-0.0626383616666667	0.114782963333333	0.192311287	-0.175163428666667	-0.0443088216666667	-0.20092901	-0.18124946	-0.334757486666667	-0.156472682666667	-0.25791693	-0.270663496666667	-0.04777805	0.091139318	0.173593523333333	0.102369943333333	-0.0633896183333333	0.229307653333333	0.242268248	0.280177122333333	0.0735077863333333	0.195521515	0.179181583333333	-0.051130775
AKT1S1	0.243907926666667	-0.237835724	0.204311843666667	-0.0188711486666667	-0.01320823	0.120647113333333	-0.0719416943333333	-0.0724662133333333	0.0178551673333333	0.0263864193333333	0.019399483	-0.0371136686666667	0.120928446666667	0.020031452	1.22723437666667	-0.101029077666667	-0.157255491666667	0.0425796506666667	0.14411672	-0.206312816333333	-0.0252219833333333	-0.0670768416666667	-0.4474036	-0.191353959333333	0.0253051143333333	0.0181543033333333	0.0427238166666667	-0.0957091636666667	-0.126085442666667	0.05567821
AKT2	0.0637667578333333	0.241167885166667	-0.04731567675	0.394055465	0.361507219166667	0.473142680833333	-0.0106219248333333	-0.0885675345833333	-0.105074782916667	-0.00135997983333334	0.176483948333333	0.235297004166667	0.0184654186666667	0.0528940740833333	1.352532955	-0.16229152525	-0.01013171625	-0.139089306666667	-0.135223707583333	-0.023364981	-0.16666881175	-0.293118897833333	-0.00151499008333334	-0.18616636725	-0.15047573975	-0.08617373425	0.0644076464166667	-0.088601891	-0.0725925768333333	-0.0391107999166667
AKT3	-0.393406391666667	-0.103309392833333	0.171724121666667	1.71148862333333	2.00412063333333	0.201443196666667	0.640983068333333	0.520345489166667	0.495728051666667	-0.290316783333333	0.575302245	1.2543579	0.617150497333333	0.929420975	-0.382737358666667	-0.103833637333333	-0.0352886518333333	-0.227874796	-0.12558393	0.1208358215	-0.1537293975	-0.221168915	-0.0679957463333333	-0.285404208333333	0.146620870333333	-0.238699117	-0.112921717166667	-0.0900099693333333	-0.132794898	-0.350867744
AKTIP	-0.0308419466666667	0.084207654	-0.0942552886666667	0.970277583333333	0.661847062166667	-0.0613983076666667	0.0951762595	-0.215507109833333	-0.313129743333333	-0.248068609	-0.156109848333333	0.300069085	-0.110889475	0.0646214083333333	0.595070565	0.216178341666667	0.342021108333333	0.164785346666667	0.0168739565	-0.00895516166666667	0.168298522833333	0.00562560183333335	-0.2183020925	0.0621571978333333	0.010453106	0.0390686206666667	-0.2682166095	-0.117472612166667	-0.0972837983333333	0.0294331703333333
ALAD	-0.508089305	-0.41185784	-0.15748286	-0.275094035	-0.312452315	-0.223032	-0.380348445	-0.194990875	-0.991928325	0.15960859	-0.679588325	-0.30650805	-0.30109668	-0.65396785	-0.263982535	0.5190363	0.634762285	0.30949282	0.0778079025	1.32070445	1.0908742	0.88730335	0.0822064875	1.46864245	1.3088927	0.79403925	0.53245186	0.690050125	1.04392745	0.61167335
ALAS1	0.29895091	-0.09169495075	-0.0798772575	-0.9331941625	-0.77094675	-0.8593833375	-0.6580463625	-1.04775654	-1.293359725	0.146145465	-1.30203295	-1.244470475	-0.570430635	-0.9062923075	0.4136986725	0.3726839975	0.2966811675	0.508953585	0.08045184475	-0.0069699285	0.313189985	0.2387593975	-0.1639621215	-0.32445657	0.5165491175	0.088872909	0.2550616225	0.4241001575	0.0162317745	1.01157831
ALAS2	0.127969419	0.0179027726666667	-0.091008029	-0.0533703176666667	-0.156453369	-0.237055140666667	-0.0379193636666667	0.005290826	-0.22049109	0.359308714	-0.0763674583333333	0.886600183333333	-0.178593396666667	-0.216852824	-0.279871703333333	0.106170654333333	0.092397529	-0.202704273333333	-0.171430827666667	-0.116328717	0.0821221683333333	0.236890316666667	0.312413846666667	0.086740971	-0.0870104623333333	0.0836466166666667	0.35781129	-0.155306736666667	0.462233386666667	-0.217229211666667
ALB	0.606575738333333	-0.471887033333333	-0.54514949	-0.495897536666667	-0.330659466666667	-0.529584256666667	-0.498448846666667	-0.466914506666667	-0.17550285	6.61682233333333	3.117561	-0.299210230666667	-0.488419293333333	-0.515961	0.583487833333333	4.21659056666667	0.0335346053333333	0.069469612	-0.545995156666667	2.32514236666667	0.9410119	-0.163113911	-0.164447864666667	1.62105733333333	1.6980535	0.140782045666667	0.271660886666667	0.429921228666667	-0.0777239823333333	0.152541083333333
ALCAM	-1.17077900875	-0.98892773	-0.068478257	-0.76826149625	-0.223085017	-0.9955521875	-0.87641690375	0.27478989775	-0.2469820965	-0.39845368175	-0.2002012145	-0.50811078875	-0.89241704	-0.9268020325	-0.334256975625	0.345299131625	0.38854558125	-0.30702370625	-0.298851338125	1.028352765	1.1287305575	0.85024903375	0.44049969625	1.2893476925	0.90513303	0.89552173375	0.76561847625	0.7635536535	0.61653670775	0.78074695875
ALDH16A1	0.9356699	0.6193538	0.04918003	-0.7648139	-0.80321455	0.2380209	0.070718765	-0.20114279	0.30085325	0.55466795	0.0999341	-0.1014204	0.48437214	0.048261642	0.87458324	0.015207291	0.000490665	0.10375404	0.18548441	-0.2554326	-0.033326626	-0.032674313	-0.17829323	-0.493711	-0.041374683	-0.14794683	-0.29831123	-0.097085	-0.54822826	-0.000490189
ALDH18A1	-0.003122805	-0.190129043	-0.029691219	-0.818469045	-0.92902873	0.510117295	0.2156667765	0.28188157	0.237995145	-0.0573349	-0.22272849	-1.1165302	0.114088299	0.425644165	0.34341406	0.292707685	-0.12057972	1.1251664	0.667791375	0.0018486975	-0.084137679	0.083379984	-0.085895061	0.0722751625	-0.051519155	-0.125522855	-0.002634048	0.029657365	0.18966174	-0.107807398
ALDH1A1	-0.165959676666667	-1.13878283333333	-1.98596236666667	-0.926765123333333	-1.36093936666667	0.0528252913333333	-1.64681243333333	-1.81773406666667	-4.85374406666667	-0.23771509	-1.08550073333333	-1.28588103333333	-1.4567731	-1.159173	1.1574653	0.81078625	1.16829933333333	-0.245650926666667	-0.0547892246666667	1.4191386	1.55488523333333	0.885895433333333	0.608723333333333	1.00679303	1.3987535	1.11257333333333	0.694322273333333	1.02650801666667	0.977558153333333	1.45366733333333
ALDH1A2	-0.208642563333333	-0.115167062333333	-0.0378345646666667	1.25197246466667	0.433552976666667	-0.205589133333333	-0.308761835	1.492964753	0.251811589	0.0449260083333333	-0.010263046	0.387969094333333	-0.011954469	0.076515361	-0.182705563333333	-0.01855286	0.0955535613333333	0.250760633333333	-0.0482717353333333	0.11215957	0.305962876666667	-0.0544670413333333	0.0497167923333333	-0.0850999353333333	0.42389202	-0.11597045	0.121348298666667	-0.0193199333333333	0.0239595583333333	-0.0205504883333333
ALDH1A3	-0.748843336	-0.144349099	1.1102299844	0.309565728	0.1174899114	0.538524727	1.0944451444	0.498365594	1.21116744	0.0112915994	0.6844727504	0.0119317062	0.7630018148	0.860564138	-0.6388415392	-0.883349434	0.271927741	-1.07427352	-0.451503856	0.2730999	-0.0790041012	-0.805370636	0.0296043416	-0.783812726	-0.50099354	-0.398832602	-0.0656489356	0.220700932	-0.86855158	-0.604475594
ALDH1B1	-0.151239155	-0.8069253	0.850362525	1.3285749	2.8167198	0.2768864525	1.62431715	1.04924987	0.321304315	-0.29476094	-0.42262054	1.27548695	1.0884733	1.68198465	0.09300351	-0.54424429	-0.342038635	0.356203795	0.0292387	-0.5243504	0.1050689225	-0.451517575	-0.2373035025	-0.229687215	0.0624742505	-0.45671343	-0.23075676	0.155456543	-0.36431861	-0.513428445
ALDH1L1	-0.132598755	-0.29990506	-0.354212045	0.624046095	0.321774005	-0.313053965	-0.2972182	-0.163282275	-0.275181535	-0.144126893	-0.19302392	0.8828956975	-0.0696825955	-0.073462128	0.713196025	-0.0569500925	0.054722904	0.0820902585	-0.163734793	0.289148925	0.443765175	0.13269711	0.23220861	0.1215521105	0.418960335	0.40472984	0.32170987	0.01497365	0.14876473	0.383120295
ALDH1L2	-0.161147115	0.0673373915	-0.15464878	-0.1297249815	0.2334975	-0.0955261	-0.0288357735	0.0187517385	0.2825706	-0.186920285	0.2344985	-0.16128957	-0.139268875	-0.114028695	-0.22665489	0.021118045	-0.065356492	-0.025912045	-0.355871565	0.262527465	0.123489497	0.32081664	0.080996393	0.5835222	0.4103663	0.142952681	0.205725191	0.025483011	0.21386254	0.228878735
ALDH2	-0.003261089	-0.884509575	0.3860116	0.238707065	-0.15377378	-0.57237148	-0.818636885	-0.9538679	-1.4850349	-0.692005625	-0.76016855	0.100375175	-0.29437351	-0.7562871	-0.180759905	0.40198899	0.243335245	0.7429757	0.618148805	-0.53139113	-0.522957805	0.48773098	0.38388252	0.0111923215	-0.237428185	0.31585645	0.242599485	0.123505595	0.25503636	0.076528074
ALDH3A1	0.017368317	-2.8769202	-1.8035831	-2.1721864	-2.3133984	-0.01736784	-2.045043	-2.1681595	-3.0474777	-2.0512538	-1.8785439	-0.5273328	-0.34158945	-0.5823493	-0.7247939	2.406746	2.4661808	-0.5018611	1.7438898	0.9273939	0.7719512	1.9803352	2.1135626	0.9288006	1.8447104	1.4211769	1.6011257	2.312048	2.265314	2.5617905
ALDH3A2	0.109948314333333	-1.01556413333333	-0.54094219	0.0821661933333333	0.05361668	-0.056989675	-0.849612723333333	-1.1974001	-0.399451416666667	-0.546616076666667	-0.725124666666667	-0.343949313333333	0.0646951993333333	-0.407169183333333	-1.05072085333333	1.0658382	0.24374294	0.421920776666667	1.0426267	-0.017720858	-0.19259596	0.846645036666667	0.02405723	-0.00215196666666667	0.1635917	0.318767864666667	0.223325255	0.275572617333333	1.12911986666667	0.111912729333333
ALDH3B1	-0.32921839	0.0865116133333333	-0.227651433333333	-0.25948174	-0.738759523333333	0.401643906666667	-0.00832096666666667	-0.022288482	-0.662078223333333	-0.19526354	0.35130438	-0.525827096	0.000437896333333331	0.427257376666667	1.01175609333333	0.26609706	-0.401347476666667	0.36776288	0.62436597	0.173738161333333	-0.0279103933333333	0.128263313333333	-0.311707973333333	0.31909878	0.002728622	-0.14458243	0.015037855	-0.0204451883333333	0.340541368666667	-0.00781488333333335
ALDH3B2	0.2416523	0.31100272475	-0.092856884	-0.17629468575	0.0456053025	-0.021338525	-0.049315215	-0.1842127475	1.256729675	0.0463522075	-0.0195991395	0.3575468675	0.04808408	-0.13303995075	0.158268155	-0.0564150815	-0.04347938275	-0.10663128	-0.179966451	-0.01784115925	0.15368747675	0.134558795	0.0782278185	0.2526087765	-0.04529380875	0.19179511	0.2774044875	0.01052093525	0.00628858825	0.14183002625
ALDH4A1	0.0080626	-0.08904314	-0.462384225	-0.405138965	-0.1128079915	-0.275657175	-0.311620705	-0.46372436	0.316442735	-0.03601599	-0.549614445	0.22723222	-0.30369854	-0.155455115	-0.068617108	0.045207263	0.1453306615	-0.56263542	-0.417562715	0.2127838135	0.670742035	0.202286005	-0.079630375	0.00228118500000001	0.87330771	0.315230845	0.278969765	0.2775228	0.43607879	0.49066256
ALDH5A1	0.19855332	1.05660867	-0.329751965	-0.622292755	-0.714349875	-0.28577256	-0.962615025	-0.147904157	-1.325204975	0.9046874	-0.747463825	-0.45721412	0.22756458	-0.871671535	-0.225154755	-0.199727655	0.00562787000000001	0.263352635	-0.17818105	0.577413785	0.620309365	0.163308855	0.0631632805	0.36755014	0.621291875	0.358463525	-0.14720261	0.4039507	0.52621102	0.56396485
ALDH6A1	-0.5486498	-0.26944256	-1.2420301	-0.48070192	-0.12785864	-1.2995367	-1.0040584	-1.1084723	-1.5963593	-0.45910645	-0.61992884	0.018124104	-0.6841798	-1.283104	-0.018123627	1.062315	0.75381804	-0.1386919	0.12823534	1.7299109	1.4027481	1.3576908	0.54395723	1.5103817	1.6296139	1.8403091	1.3002701	1.3714676	1.2300758	1.5195789
ALDH7A1	-0.29422188	-0.86493983	-0.36009383	0.05453240875	-0.12032092	-0.40285694	-0.32896686	-0.09612661325	0.1640914075	-0.8124305725	-0.3010293265	-0.621877894	-0.4509208125	0.047561048	0.14242411	0.0449743275	0.11652934625	0.19854754	0.045189201	0.24168384	0.3806667325	0.3503431075	-0.1175889975	0.12598180925	0.0312933925	0.264506225	-0.0155493625	0.39193451	0.15283715925	0.099802613
ALDH8A1	0.118108035	-0.018447875	0.438837645	1.7651459	1.7692062	-0.150167348	0.70133674	0.1494630565	-0.056563734	-0.067362191	-0.050898194	-0.0555372215	-0.09585107	0.248926648	0.0552221525	-0.127443315	-0.042841913	0.017783284	0.216628075	0.2041478225	-0.035081745	0.00553297999999999	-0.07625711	0.12396895	-0.158211827	0.123306633	-0.115871905	-0.103533265	-0.191574695	-0.23083377
ALDH9A1	-0.083604496	0.313910163333333	-0.509949686666667	0.138841626666667	-0.20847384	-0.44588216	-0.009757678	-0.59736983	-0.53153483	-0.394945303333333	-0.118353844666667	-0.259262403333333	-0.561077106666667	-0.41443125	0.02253596	0.00260083133333333	-0.0293057763333333	0.45577924	0.222793103333333	0.0512925786666667	0.121349813333333	0.286767163333333	0.0207084023333333	0.2300717	0.0793943393333333	-0.0611982346666667	-0.00169960666666667	-0.00239896766666667	0.20893955	0.030948957
ALDOA	0.245323185	-0.13974571	0.0311141015	0.034923076	0.47994805	0.261547565	0.090384482	0.61719465	0.47507906	-0.1828146	-0.051021098	0.006842613	0.0773491865	0.329929355	0.87432528	-0.1068019875	-0.251828195	0.097326755	-0.0270495415	-0.0949311255	-0.334095955	0.019845485	-0.092707635	-0.548586845	-0.167513845	-0.208385465	-0.065536976	0.0072526935	-0.090850355	0.27795458
ALDOAP2	-0.11468935	-0.106734514	-0.061450005	-0.17848825	0.021236897	-0.3873515	0.014333725	0.10088539	-0.3009231	-0.019539595	0.12308025	0.1944685	0.2621255	0.25507402	-0.072217226	0.06823039	-0.13469434	-0.3302307	-0.1490748	-0.19328785	0.13295054	0.1450901	0.47782135	0.6679177	-0.24765944	-0.10403967	0.3306265	0.1501813	-0.014333963	0.04245138
ALDOB	-1.07817049625	-1.17750345	0.92003207	-0.5875296325	-0.6297638385	-0.9753740875	-0.9978943025	-1.0819582345	-1.274327615	-0.74710212675	-0.8392182625	0.1871668075	-1.0135583375	-0.7269490905	3.206073725	0.5355211425	1.80255116	5.965319975	4.36130505	3.61984785	4.55587665	-0.37687582	-0.259114383	0.32975930325	4.43570265	2.8571382	0.300569112	2.4274717	-0.18060451825	3.3240047
ALDOC	-0.899446976	0.170784855	-0.3919040712	0.757899772	0.2873609534	-0.850623688	-0.320634938	0.106718447	0.350495622	0.397451776	-0.455125332	0.41536522	-0.442219642	0.1877715096	-0.433366494	0.491757112	-0.1816180236	0.4739108136	0.94140586	-0.1643231374	-0.359858798	-0.0326270108	-0.0602994916	-0.0693623568	0.130661868	0.495825094	-0.150195122	-0.473017024	1.44413795	0.23304272
ALG1	0.4111204	0.028473377	-0.40302658	-0.4279313	-0.6091378	0.07455397	-0.030060291	-0.6057992	-0.63378215	-0.028473377	-0.1851821	-0.2836795	0.75465775	-0.333261	0.51544714	0.24758959	0.122251034	0.32322502	0.72147894	0.2862296	-0.25970507	-0.3236947	-0.5022254	0.16603279	0.14878654	-0.4540062	0.2811141	0.13827181	-0.2818632	0.3830037
ALG10B	-0.70202804	0.7316077	0.176296	0.24138284	0.27333713	0.9036243	-0.37858748	-0.004898787	0.22552562	-0.13996744	0.052109003	0.15013242	-0.22898221	-0.44498587	-0.07912302	0.3122499	0.5367224	0.004898787	0.13224578	0.113106966	0.34280086	-0.24440336	-0.14197254	-0.21689892	-0.20487809	-0.122522116	0.038953543	-0.006211996	-0.08964324	-0.54169774
ALG12	0.5994935	0.009681225	-0.057272434	-0.42219543	-0.10908508	-0.09310818	0.003228188	-0.16623354	-0.22655582	-0.09282017	0.21134186	-0.1894145	-0.2811756	-0.061393738	1.0028949	0.16987848	0.26379776	-0.005383968	0.062757015	0.24822807	0.10447407	-0.003228188	0.015576363	-0.15959072	0.15498543	0.20066547	-0.10718632	0.1378684	-0.030815601	0.24052858
ALG13	0.19848814	0.1997497458	0.083471484	-0.165610886	-0.344636724	-0.300881386	0.297010998	-0.28746691	-0.13245182	-0.2131677612	0.104860782	-0.050514316	-0.2459676728	-0.540244678	0.0034203536	0.210180564	0.2059747682	0.752736862	0.198742292	0.0727914814	0.0330658908	-0.044715978	0.0670499794	-0.2472083102	0.015409086	-0.0430830008	-0.064381501	-0.2424421798	-0.1235858928	-0.230646575
ALG14	-0.2184825	-0.11790323	-0.3064475	-0.46967554	-0.48860836	-0.076518536	-0.007082462	-0.25562525	-0.2647357	-0.31235647	0.07697964	-0.802094	-0.45604992	0.2641859	0.20352793	-0.2808709	0.05536318	0.59855175	0.042405605	0.007082462	0.00977087	0.48048162	-0.23841286	0.1887126	0.31384373	-0.007612705	0.24766445	0.16374254	0.11631966	0.054152012
ALG1L	-0.06589484	0.1770873	-0.096785784	-0.23465943	-0.42602682	0.068752766	0.012714148	-0.30458713	0.5824876	0.30708385	0.14963436	-0.0356071	0.006271839	-0.013688087	1.1958661	0.00877285	-0.3820517	-0.006271839	0.015280485	-0.022064686	-0.09200072	0.044672728	-0.107703924	0.03560424	0.36543965	-0.27220726	-0.014381647	0.09255862	-0.14573193	0.2800076
ALG1L2	0.033964634	0.076817036	-0.2022419	-0.31671286	-0.252604	-0.05436349	0.077476025	0.014016867	-0.223845	0.048161983	-0.051419973	-0.07419515	0.041749477	-0.04447961	-0.14982438	0.008914471	0.06933856	0.031198263	-0.13183355	0.044285774	-0.31380033	0.03299713	0.05128312	0.027139187	-0.11778355	-0.11086416	0.0216918	-0.12684536	0.076817036	-0.008914471
ALG2	0.0926553406666667	-0.4115696	0.0413338356666667	-0.434143866666667	-0.425101356666667	0.246697902	-0.243528843333333	0.0351719866666667	-0.20736774	-0.219316801666667	-0.280344485666667	-0.500829216666667	-0.485635116666667	-0.30611086	0.175660769333333	0.30163749	0.0828035666666667	0.242908476666667	0.119531633333333	0.168620583333333	0.13590479	0.0466160776666667	-0.0720966666666667	0.14373207	0.063467187	0.0329046246666667	0.0535254476666667	0.045485657	0.126671156666667	-0.003970147
ALG3	0.790040975	-0.0055275	0.43246055	-0.72702145	-0.653785475	0.909801005	0.14133525	0.009147167	0.412644145	0.50600695	0.372074365	-0.45751524	0.0769681925	0.395107515	1.36924745	-0.249986895	-0.40576339	0.184036975	0.040340661	-0.14630866	-0.206284045	0.1597774	-0.249189135	-0.060656785	-0.07296443	-0.22635007	-0.20363641	-0.0599706175	-0.315918445	-0.0730311875
ALG5	0.16155529	-0.12946033	0.26565742	-0.744205	-0.9197173	0.4619732	0.14412117	-0.26869106	-0.5964236	0.25629997	-0.2865858	-0.7782712	-0.020955086	0.57096004	0.2654724	0.11308384	0.06920147	-0.014259338	-0.100564	0.011809349	-0.12027836	0.16913795	-0.3069315	0.085580826	0.11437607	-0.25080872	-0.14772034	0.003771782	-0.003771782	0.16748619
ALG6	0.377449992333333	0.317768566666667	0.117187661666667	-0.256026746666667	-0.351503769333333	-0.0947770286666667	-0.14360094	-0.17303022	0.107271435	-0.179056246666667	0.205357473333333	-0.273613856666667	0.098187922	-0.11542106	0.176468852333333	0.146709996666667	0.0907767613333333	0.243194341333333	0.134776989	-0.0229518416666667	0.0713953176666667	0.0333721613333333	0.186451036666667	0.0165210546666667	0.03232789	0.0738315593333333	-0.119791192	-0.22558125	0.0646367086666667	0.166288533333333
ALG8	1.0146222	0.096140385	0.15823078	-0.66895866	-0.7670789	0.20414686	0.34791803	0.06496143	-0.10597658	0.15039682	-0.16755152	-0.9336815	-0.2715931	0.57358885	0.7897506	0.013823986	0.19034815	0.39136982	-0.089957714	-0.1898222	-0.33213234	0.199749	-0.26030445	0.22256851	-0.071958065	-0.066504955	0.001092434	-0.077432156	-0.20686197	-0.001092434
ALG9	-0.22754474	-0.057663634	-0.0216134552	0.3752331328	0.3320627678	0.289603372	-0.0337345132	-0.354291014	-0.1153567312	-0.225182394	-0.347119713	-0.105289746	-0.2763521192	-0.0104228036	0.0196741086	0.0124801652	0.116938829	0.1658273188	-0.1452461724	0.122967291	0.49916053	-0.0321959514	0.0263162624	0.376223989	0.1343612196	0.0863727118	0.2010935306	0.296212434	0.2877447128	-0.0538282326
ALK	-0.23583603	0.0187369585	-0.020670055	-0.155585885	-0.0075062515	-0.173281905	0.0293912885	0.07200873	-0.03877449	0.147506475	-0.0449675315	0.152026295	-0.035803079	0.101835725	-0.208656195	0.08903885	-0.0599404575	-0.10197115	-0.175720093	0.0089350935	-0.121561649	-0.000666738	0.059818268	0.030624865	-0.23815238	0.218396665	0.25034833	0.2423050425	0.17527759	-0.14231312
ALKBH1	0.617212295	0.171729805	0.0165970325	0.149032595	0.40041208	-0.085304855	-0.01124072	-0.18457937	-0.046898723	-0.173548695	-0.40512252	-0.24111951	-0.35554051	-0.319907305	-0.41193116	0.294241905	-0.1576927905	0.37350893	-0.08391118	0.343850855	0.15528524	0.0755540115	-0.0985186075	0.1949116	-0.1282072075	-0.0894271125	0.111485005	-0.119484065	-0.125037195	0.03907799
ALKBH2	0.50253701	0.05290532	0.647271395	-0.03841591	0.0374226565	0.090367555	0.04539323	-0.019117355	0.59273505	-0.07173133	0.27490902	0.004516365	0.1595511435	0.4920721	0.287220235	-0.255840305	-0.29329014	0.067481755	-0.360628595	0.02644039	-0.461093185	-0.075600623	-0.110867977	0.0509347925	-0.4940808	-0.19188952	-0.14081669	0.134003165	-0.066732405	-0.207936765
ALKBH3	0.26720953	0.4368391	-0.068953514	-0.22105312	-0.38260412	0.21252298	0.2184887	-0.21983862	0.15546656	-0.33294678	-0.25648403	-0.20534897	0.14578295	-0.57296276	0.113884926	-0.011173725	0.12649298	-0.00838089	-0.18949795	0.0890007	0.015284061	0.31827497	-0.0772562	0.4728546	-0.28756237	-0.06507969	0.00838089	0.4566965	-0.040207863	0.15064287
ALKBH4	0.15886927	-0.040812016	-0.14963484	-0.33734894	-0.33951426	-0.08334875	0.001700878	-0.2803235	0.03438425	-0.3094411	-0.019334316	-0.3320155	-0.24024248	0.20717764	-0.48432636	-0.14410543	0.045525074	0.02635336	-0.18440962	0.120462894	0.4065361	0.12521553	-0.001700878	0.09065485	0.20063877	0.35399103	-0.06432581	0.27961493	0.32122517	0.11279726
ALKBH5	-0.060462315	-0.106238684666667	-0.133879026666667	0.366986433333333	0.573849516666667	-0.0855652496666667	0.00343576966666667	-0.113171896666667	0.279787056666667	0.0224436113333333	-0.091490426	0.109676838333333	-0.08624808	0.0257053373333333	-0.334340253333333	-0.0838341733333333	-0.0209668476666667	0.0350292526666667	-0.0901255606666667	0.074851829	0.0112932516666667	0.0645389566666667	0.09279569	0.050615312	-0.068470953	0.0993564926666667	0.0702304843333333	0.0212526333333333	0.0550430613333333	-0.0549844123333333
ALKBH6	0.0162321733333333	0.108028573333333	-0.230541226666667	-0.177033906666667	0.134291171666667	-0.4220794	-0.0336058933333333	-0.42175515	-0.275550846666667	0.0464463236666667	0.0623628343333333	0.0216655733333333	0.07639726	-0.285767553333333	0.668456406666667	-0.0411181433333333	-0.0999428416666667	-0.441884996666667	-0.40999619	0.103822232	0.100316523333333	0.131656328666667	0.0389612516666667	0.170723756666667	-0.0971581143333333	0.114497183333333	0.174497921666667	0.172391096333333	0.148622028333333	0.341528253333333
ALKBH7	-0.2268043725	-0.24894350575	0.1036832925	-0.08504587275	-0.0948960765	-0.13854903	-0.1453039025	-0.291871489	-0.4650117125	-0.0852525225	-0.1454057125	-0.24517762425	0.028783321	-0.14700490375	-0.21861893	0.133114219	0.1689832225	0.3989198815	0.1734094035	0.253217874	0.38890039075	0.2039058225	-0.1788172125	0.27782476075	0.08764886975	0.12671679	-0.0777994985	0.1850538825	0.21695149	0.32484239
ALKBH8	0.313698285	0.370511775	0.09204292	-0.000472544999999998	0.086724638	0.2322016975	0.1294959775	0.18498528	0.7838527	-0.17848039	0.285085085	0.14770162	-0.12678623	0.410127995	-0.0455986275	-0.197192428	-0.09586394	0.08642245	0.093305705	-0.100964305	-0.07514131	-0.1016365275	0.000533819	-0.130692125	-0.0657101875	-0.111495734	-0.019689797	-0.00394118	-0.119204045	-0.23033595
ALLC	-0.07168841	0.013298988	-0.16678405	-0.41379523	0.08238387	-0.3123896	-0.39932704	-0.026892424	-0.27838755	0.07067323	-0.10345125	0.048594236	-0.013298988	-0.04701996	-0.4807403	-0.12430787	0.0234344	-0.19562507	-0.36645794	0.06462884	0.1921556	0.52321506	-0.08489561	0.3186345	0.11608982	0.53674984	0.18962932	0.16698194	0.24690199	0.04612899
ALMS1	0.15123653	0.059889317	0.20454264	0.34963608	0.38961172	0.22474432	-0.10282755	0.031084538	0.3022833	-0.2575016	0.23761797	0.10070944	0.73836374	0.10236597	-0.14005566	-0.1683321	-0.26236534	-0.22966528	-0.05660963	0.054650784	0.016475677	-0.29772282	-0.023842812	0.005815983	-0.24588776	-0.107186794	-0.10583687	-0.005815983	-0.16971779	-0.148458
ALOX12	-0.013179302	-0.017714262	0.7974975	-0.000787973	0.17738533	1.2230453	-0.17831445	0.000787973	1.0137873	0.07654357	-0.005361319	-0.003053904	-0.044596434	0.44412398	-0.10447717	-0.100504875	0.1790204	-0.02278018	0.09739828	-0.027182102	0.15151763	0.22684574	-0.099129915	0.08696747	-0.15573835	0.013219357	0.097325325	-0.030323744	0.11110473	-0.01130414
ALOX12B	0.097985506	-0.07168603	0.14004159	-0.25660396	-0.013635874	0.13669825	0.121953964	0.3357303	0.17704916	0.05552602	0.056331396	-0.17076612	0.48956847	-0.19101024	0.09073901	-0.039778948	-0.039959192	-0.21623063	0.06867576	0.04437232	-0.25970173	-0.024663687	0.12697649	-0.25750613	-0.3172021	0.14663458	-0.11450982	-0.18571305	0.013635874	-0.21905375
ALOX15	-0.163036266666667	-0.04181067	-0.00747950666666666	-0.266789836666667	-0.167629403333333	-0.247286636666667	-0.146463	-0.17850693	-0.0557216006666667	-0.0198721883333333	0.037401836	0.111904143333333	0.00453114533333333	-0.0104169846666667	-0.24781227	0.086882909	0.031674464	-0.169926728333333	-0.0514287966666667	0.0225372313333333	0.0149589376666667	0.3848567	0.219498076666667	-0.000621955333333336	-0.039696297	0.42826781	0.252788943333333	0.21828286	0.0150474713333333	0.108448186666667
ALOX15B	1.5841031	0.582813366	0.715235176	-0.464492509	-0.3328996628	-0.328293272	0.397902532	1.236854978	-0.3136172804	0.1243756774	0.114044716	-0.020896673	-0.233866788	-0.335912418	-0.0666573042	0.1464598192	-0.0237283238	-0.249108888	-0.354795408	0.0508731378	0.0928425804	-0.073325348	0.54986253	0.299360087	0.0654739376	0.0367673878	-0.00979638099999999	-0.144289494	-0.1016416578	-0.0398699748
ALOX5	-0.699197775	1.4992244	0.49295093	-0.39134049	-0.153147222	0.526638275	0.812346475	2.17042085	0.0084528925	0.041974783	1.28485845	0.56504394	0.392643215	0.56641102	0.36950278	-0.6368637	0.266601323	-0.67479038	-0.650374515	-0.1711392425	-0.4245224	0.03634334	0.1126368035	-0.416499855	-0.40395451	-0.127689124	-0.005337	-0.192578075	-0.448453905	-0.475628375
ALOX5AP	0.18031645	0.9906435	0.6570997	0.25806808	-0.15551376	0.1422553	0.47576046	2.0219774	-0.39476967	0.2894311	0.85007	0.41400814	0.9737654	0.09888983	0.5200958	-0.8173132	-0.09888983	-0.7674246	-0.83885765	-0.8357024	-0.71946144	-0.5677204	0.18758059	0.14849854	-0.5218401	-0.60547256	-0.4025426	-1.1153579	-0.7111716	-0.58690643
ALOXE3	-0.10990762775	-0.052375076	-0.141208349	-0.10799861	-0.040616156	-0.16996973975	-0.13589584625	-0.049096524	-0.05176937625	-0.0128449195	-0.00879263775	0.065816225	0.000567317000000005	-0.02960115675	-0.04413068225	-0.02828049675	-0.01159221	-0.0709951525	-0.08390081025	0.1375382525	0.11127132175	0.10970658175	0.13492810675	0.1649593665	0.108804585	0.2042981975	0.1902530775	-0.033926665	0.12520694825	0.023459553
ALPI	0.040565013	0.020676136	-0.125019195	-0.263853075	-0.181583405	-0.19606519	-0.13715434	-0.099271773	-0.33853841	0.41389942	-0.04719925	0.0006794935	-0.112461565	-0.053214075	-0.20548368	0.069736005	-0.111263755	1.1346431	0.427339552	-0.201977373	0.336744785	0.045561075	-0.04829621	0.000925775000000004	0.226198435	0.2190830725	0.25770879	0.142666578	0.199825766	0.29397154
ALPK1	0.28847988	0.203337591333333	0.187893947666667	-0.222552138333333	-0.14432025	-0.0155181893333333	0.222449623	0.44360105	0.184846489	-0.221766553333333	0.053312618	0.117244563333333	0.29416593	0.07732105	-0.121605873333333	0.0121139666666667	-0.13921531	0.0692182423333333	0.266747396666667	-0.22388037	-0.38534005	0.134794471333333	0.157442254666667	-0.0694307473333333	-0.0416713533333333	-0.088638305	-0.129008133333333	0.00740909566666667	-0.139609815	-0.00433341800000001
ALPK2	-1.1460438	2.3411875	0.25443792	1.6581335	-1.3574939	0.13190079	0.5510535	2.0477142	0.8349657	-0.33544874	0.593843	1.9150071	1.399662	0.54963017	-0.77650976	-0.67170715	0.095705986	-1.126941	-0.8429365	-0.37775207	0.3301816	-1.1921301	-0.095705986	-0.6679344	0.9245324	0.43173695	-0.33481836	-0.3232267	-0.6007695	-0.14794469
ALPK3	-0.326889764	0.099995931	0.00792423866666667	0.807457373333333	0.906857313333333	-0.219891946666667	0.105683484666667	-0.0320034043333333	-0.0883771566666667	-0.13022955	-0.095490294	0.165638769666667	0.0171006533333333	0.11245998	-0.42304946	-0.212127448666667	-0.182660420333333	-0.40818993	-0.218535265	0.0226287843333333	0.120290598333333	0.0776569833333333	-0.0980934306666667	0.150589149	-0.141905546666667	0.21995258	0.336098351333333	-0.0630690263333333	-0.0177607533333334	0.148006356666667
ALPL	-0.21998329	0.2562619232	-0.0563052172	-0.630704594	-0.409329316	-0.209585714	-0.270745274	-0.426678042	0.3246310216	-0.0173604012	-0.0769283284	-0.00907774140000001	-0.0658071508	0.1048849112	-0.3352001656	0.0257150632	-0.0145819668	-0.318641756	-0.0550596248	0.199700642	0.061329938	0.269343378	0.144490146	0.1080699918	0.29240923	0.0678403856	0.1820820814	0.33646116	0.1721275316	0.0429995542
ALPP	-0.25306177	-0.0564812425	-0.164765836	-0.16099429	-0.1134937985	-0.030120375	-0.4990244	0.4495034125	-0.238923548	0.150021546	-0.1798596365	-0.1126734025	-0.31124925	1.8211887	-0.097177504	0.14302087	-0.0176242585	-0.140095475	-0.27247596	0.0808219925	0.092360495	0.244829545	-0.172495485	0.35145402	0.0056997535	0.24139309	0.448230265	0.282680275	-0.084099055	0.18034911
ALPPL2	0.97300196	-0.20086241	-0.30015516	-0.3639841	0.0335598	2.8596935	-0.6139188	2.104567	-0.48044586	-0.06678963	-0.324512	-0.13602638	-0.49579287	4.0923877	2.7561488	0.1497302	-0.33809042	-0.2006526	-0.327981	-0.01947546	0.36843824	0.01947546	-0.09513664	-0.054846764	0.21494198	0.28928614	0.41783047	0.057870865	0.18404722	0.46849918
ALS2	0.1870129098	-0.1739931118	-0.06244421	-0.189415744	0.018881226	0.1142799862	-0.0191283706	0.002413607	0.207722807	0.0283402	-0.0750231732	-0.010262298	0.231697608	-0.0590199956	0.0997968172	0.169133568	-0.144959974	0.1324223994	0.0217566964	0.1030246258	-0.0011946672	-0.0397172918	-0.044075584	0.0781836094	-0.046060179	-0.031314755	0.0016513348	0.0666884896	0.2019494058	0.060085008
ALS2CL	-0.29817184	-0.0240062066666667	0.333759143333333	-0.292511306666667	-0.117751598666667	0.751568163333333	-0.159886676666667	0.29747025	-0.62726887	-0.272914484666667	0.179128489333333	-0.253354232	-0.173543292	0.0390237176666667	0.423767881333333	0.0632227263333333	0.0860973966666667	0.677975016666667	0.5128177	-0.403539183333333	-0.178320725	0.233462493333333	0.108090401666667	-0.112935385333333	-0.0447136556666667	0.234378496666667	0.0355008446666667	0.028468133	-0.04666996	-0.0243560476666667
ALS2CR11	-0.013896227	-0.07184124	0.1093874	0.35934687	0.26279902	0.23125482	0.05105734	0.29484034	0.000324488	-0.22151399	0.38711095	0.32206464	-0.000324488	-0.1265161	-0.1257968	-0.05639434	-0.09580779	-0.19923663	-0.238873	0.07749939	0.39391828	-0.019233465	0.14247537	0.03247428	-0.1898508	-0.0344429	0.05105734	0.055219173	-0.22151399	-0.036183596
ALS2CR12	0.01970661	0.161055085	0.0313861365	-0.1341340525	0.113515856	-0.0432373275	-0.04525244	0.099425552	-0.196596085	0.062372446	-0.16348481	-0.027507543	0.15918195	0.095443607	-0.063260736	0.06670642	0.038608909	-0.193575085	0.0255901815	0.0068544145	-0.0495958325	0.005848528	0.0342713595	-0.019656897	-0.130490185	0.211300615	-0.0067302	-0.333484965	-0.032339811	0.0755738015
ALX1	-0.20297194	-0.04619503	0.11674929	-0.18146944	-0.32884598	0.057838917	-0.27990532	-0.33104515	0.3119192	-0.10692787	-0.064573765	-0.2912693	-0.007666111	0.04541588	-0.19500828	0.13836908	-0.16573668	-0.08883238	-0.14457607	0.04360771	0.07769203	0.032730103	0.01553154	0.27529335	0.065924644	0.007666111	0.293993	-0.30091715	0.27689314	0.08270216
ALX3	-0.11302519	0.16231441	-0.15762973	0.07036996	-0.0453856	0.013704062	-0.30877876	-0.26758504	-0.259979	-0.38910222	0.13060617	0.02789712	-0.10368323	-0.37991166	-0.013703823	-0.10110879	-0.069437265	0.112606764	-0.26005745	0.059988976	-0.037474394	0.1553278	0.025780678	0.029493809	-0.18830395	0.41270518	0.40179586	0.119692326	0.25012827	0.14632869
ALX4	-0.12247753	0.061320305	-0.016050339	-0.09757519	-0.13643694	-0.23631048	0.041229725	-0.05182171	-0.10403681	0.17682028	0.255785	0.05918646	-0.017295837	-0.0901494	-0.06673527	0.15373802	0.03939104	0.037100792	-0.17209291	-0.009230137	0.03451872	0.1402154	-0.031284332	-0.12172556	0.009230137	0.17976475	0.095852375	0.11505604	0.10357523	-0.06409407
ALYREF	1.47752	0.8707876	0.68682003	-0.19081593	-0.14324522	0.30704975	0.14228487	0.38219643	1.516078	0.6502962	0.3260746	0.2437849	0.70141983	0.84453773	0.65582085	-0.3223567	-0.38419962	0.15814781	-0.025265694	-0.6576309	-0.79903984	-0.12980652	0.025265694	-0.494905	-0.67647505	-0.9066801	-0.2999487	-0.2384038	-0.54491186	-0.3480153
AMACR	-0.38330984	-0.085893991	-0.072435975	-0.24597787	-0.193419465	-0.602981583	-0.168281553	-0.46950532	-0.457258225	0.68775926	0.2867856	-0.83187649	-0.52001344	-0.72977172	0.04761159	-0.081792113	0.0149244085	0.33651126	0.1787930705	0.374018075	0.103990913	0.441058275	-0.0588425405	0.56464887	0.48807609	0.1358906055	0.551695705	0.12984884	0.09534502	0.290015579
AMBN	-0.31012273	-0.12168455	0.12082124	-0.20712852	0.47335267	-0.14210343	-0.006179333	-0.39079309	-0.03617716	-0.3733096	0.008422136	-0.077677965	-0.21453285	0.20457196	-0.3729825	0.2578895	0.3231318	0.006179333	-0.12568164	-0.114863396	0.020143986	0.57124734	-0.09310937	0.27761006	-0.037909985	0.08812809	0.41994023	0.33573556	0.028760672	0.30184388
AMBP	-0.071900525	0.037876287	-0.213648073333333	-0.657189393333333	-0.268205018333333	-0.0369899266666667	-0.21006417	-0.36624225	-0.478064613333333	0.0628099433333333	-0.214027086666667	-0.244697655	-0.154273191	-0.190195163333333	1.46448111	0.301229953333333	-0.122520686666667	-0.205705883333333	0.128443797666667	0.176321269333333	0.111446856333333	0.100999275	-0.0240053336666667	0.195692463333333	-0.012764692	0.21957255	0.332610441666667	0.328517913333333	0.385032333333333	0.0747680656666667
AMBRA1	-0.117585498666667	0.264911015	-0.00170691833333333	-0.20735677	-0.057874202	0.20054372	0.0612260516666667	-0.206051031	-0.13223632	-0.02904781	-0.362032413333333	-0.100312391666667	0.0991678256666667	-0.103999773333333	-0.17172464	-0.157633313333333	-0.0493016246666667	-0.2071503	-0.225560189	0.113444963333333	0.149391174333333	0.121446610333333	0.335413776666667	0.1152002	0.0731271116666667	0.274443619	0.27560488	0.35751756	0.354029964	0.045766672
AMD1	0.894654023333333	-0.125197646333333	-0.23311297	0.184997483333333	0.0258564956666667	-0.083473445	-0.1852998735	-0.246219794333333	0.651404288333333	0.769359195	-0.310523347333333	0.505992966666667	0.338605798333333	0.282564243666667	0.570992233333333	0.00567142216666667	-0.147752048833333	0.0658935708333333	-0.409810141666667	-0.332135914	-0.2479732025	0.045820793	0.0107723875	0.390906331666667	-0.0551249981666667	-0.1360737475	0.0353028785	0.138746581	-0.198420365833333	-0.177892922333333
AMDHD1	0.27288818	-0.009975195	0.22736526	0.086818695	-0.03123331	-0.00521946	0.14959097	-0.004729986	-0.23294163	0.03321314	0.053156137	-0.24034357	0.17863512	-0.08877659	-0.10113907	0.36378932	-0.044373512	-0.36337662	0.016106129	0.06496072	0.004729986	-0.10791111	0.18662548	-0.2076354	-0.07619238	-0.30630374	0.17962742	-0.10662985	0.10671759	0.23615122
AMDHD2	0.357526542	0.31985306575	0.11702669175	0.0166565195	-0.123984101	0.28802359	0.324484707	-0.0135148765	0.102904315	0.31269228075	0.337258575	-0.1085411285	0.216997265	-0.109758496	-0.251958485	-0.2012742775	-0.1681100135	-0.40056801	-0.23113655875	0.045762419	-0.074215891	-0.0633646255	0.00244927599999999	0.1125861425	-0.32176864175	0.1250656845	-0.18700242	0.0503513825	-0.07542002275	-0.01840329125
AMELX	-0.24464536	-0.0183017255	-0.0337374215	-0.078129768	0.00307107	-0.23006391	-0.102793215	-0.1742711115	-0.31852245	-0.115914347	0.027959587	0.0788786425	-0.056727647	-0.17178154	-0.19411516	0.0117583275	0.0516665	-0.16516185	-0.097935675	0.046241043	0.27298594	0.47298932	0.41465044	0.29366613	-0.0317966925	0.56840563	0.34957719	0.247615335	0.2917788	0.406358
AMELY	0.105831307	0.226089795333333	0.04314359	-0.063162805	-0.119316736666667	-0.21096651	-0.042429607	-0.000662644666666666	-0.131675241666667	-0.00838629366666667	0.0209933926666667	0.128511743666667	0.08286031	-0.179446542	-0.0840247476666667	0.049199901	0.0153495486666667	-0.0168951366666667	-0.186633269666667	-0.115634281666667	-0.058423838	-0.0466539056666667	0.190990766666667	-0.110095500666667	-0.0241308213333333	0.415202933333333	0.217778683333333	0.151862460666667	0.181418576666667	-0.0472993833333333
AMER1	-0.094910145	-0.005944967	-0.028048992	0.068386795	0.075373648	0.4322707565	-0.23495948	-0.350767135	-0.45936906	-0.19013858	-0.229864835	0.124501465	0.047187805	-0.1068062785	0.2133782	0.25468683	-0.007559065	0.02469349	0.0025668145	0.284825325	0.417047985	0.037371275	0.147440435	0.186371089	-0.02430189	0.41203642	0.262667895	0.124029399	0.1840515125	0.27091455
AMER2	-0.120363397333333	-0.16296776	-0.151611088333333	-0.0279630033333333	1.22915156666667	-0.12710253	-0.264654953333333	-0.0347995756666667	-0.223709424666667	0.00774502666666666	0.01933694	0.32894389	0.075594505	0.130732136666667	-0.179693142333333	-0.091400942	-0.194945971333333	-0.216351586666667	-0.121085163666667	-0.114360806666667	0.308124939333333	0.214346646666667	0.0629638036666667	0.27345013	0.149793863666667	0.08833941	0.260237693333333	0.0397096493333333	0.152832188	0.0341325596666667
AMER3	-0.130920886666667	-0.0158943333333333	-0.164762418333333	-0.127690873	-0.136588254333333	-0.192599138666667	-0.16792687	-0.0842245423333333	-0.0517510566666667	0.0208268946666667	-0.046528896	-0.046375751	-0.006344398	-0.015212612	-0.210696618	0.0276534566666667	0.0581308213333333	-0.061173838	-0.102632680666667	0.23168437	0.14352886	0.156638146666667	0.181123576666667	0.0903453833333333	-0.0496927933333333	0.108408450666667	0.282447813333333	0.0183416993333333	0.220928348	0.178140798
AMFR	-0.16323662	0.19647026	-0.051932336	0.3319702045	0.453207255	-0.16767883	0.238434316	-0.008002998	-0.098093511	-0.148426055	0.1085906	0.33102369	-0.004636525	0.005579233	0.179235935	-0.197226045	-0.086795093	0.416246895	0.152749775	0.027174711	-0.046861649	0.00236988	0.009424448	-0.139350893	-0.023833513	-0.028002499	0.0428915035	-0.2475190175	0.0186347955	-0.0826816535
AMH	-0.02299007	-0.199438099333333	-0.06765763	-0.07241694	-0.191716273333333	-0.222282089333333	-0.157449403333333	-0.06946214	-0.188142701333333	-0.235278453333333	-0.108485536666667	-0.061958948	-0.0955119146666667	0.0184446943333333	-0.176819167666667	0.18247128	-0.122243004333333	0.0680128733333333	-0.00967788666666666	0.35228967	0.374732333333333	0.403270563333333	-0.00585603666666667	0.672315596666667	0.268141427333333	0.555876256666667	0.517321113333333	0.38520813	0.315940223333333	0.131704644666667
AMHR2	-0.187345823333333	-0.11590163	-0.177240846666667	-0.387667813333333	-0.22071886	-0.307104903666667	-0.1533076	-0.298783146666667	-0.111172518	0.539838473333333	0.03611406	0.0453991903333333	-0.159635703333333	-0.115068751	-0.166571616666667	0.238888423333333	-0.0409841516666667	-0.0856898626666667	-0.23113076	0.204103153333333	0.440850423333333	0.242704076666667	0.169476664666667	0.203590716666667	0.217512128666667	0.528139593333333	0.406321366666667	0.378555136666667	0.398663046666667	0.62727864
AMICA1	0.412509545	0.56385229	0.180978775	-0.83879375	-0.18511629	0.015008092	0.182187795	0.133414984	-0.7408464	0.182478194	0.66060947	0.03655231	0.40721893	-0.3626889	-0.031396747	0.01762724	0.3089118	-0.50926101	-0.50072385	-0.35563433	-0.095957519	-0.2028524875	0.232475165	0.088895086	-0.29712355	-0.15422094	0.1052444	-0.041803478	0.178072805	-0.0881429915
AMIGO1	-0.6020405	-0.055337667	-0.24830127	0.0653646	0.6395881	0.22862458	-0.13331628	-0.28778815	-0.38682675	0.09057784	-0.28425598	-0.005512714	-0.11442137	0.053035498	-0.3203261	0.08859658	-0.095493555	-0.04989004	-0.036382437	-0.008269548	0.25486255	0.005512714	0.04281974	0.17544603	0.19075751	0.0846014	0.23374104	-0.07556987	0.28171754	0.2683382
AMIGO2	-0.341775652	0.23366461	0.27580571	0.829730323	0.730257565	0.5785663158	-0.0101544852	1.8589192498	1.1481626908	1.1869533228	0.7693477956	0.2478140364	-0.0132799148	0.716444152	1.161389156	-0.3019310488	-0.0616519454	-0.1098629	-0.344644206	-0.154593752	-0.0638181684	-0.65923023	0.1545545566	-0.526524382	-0.1786277784	-0.614422035	-0.312742278	-0.228898238	-0.771484843	-0.7679211984
AMMECR1	0.98663545	0.33415366	0.25249768	-0.7421193	-1.3919969	0.223742961	0.335553645	-0.140819548	0.72572755	-0.51909112	0.398570775	-0.569914565	0.33111334	-0.33005476	0.84963608	0.391306875	0.18946385	0.0859882825	0.32730174	-0.263927695	-0.47554684	0.065208435	-0.0028829575	-0.728529925	-0.334969755	-0.1336417175	-0.0749063475	-0.24591184	-0.27207613	0.1270239335
AMMECR1L	-0.0971868042	-0.0709032544	0.0413053988	-0.029221248	0.062998679	0.039987609	0.0039054878	0.12415619	0.528691006	0.620320756	-0.2711722408	0.1972568982	-0.0891195312	0.2026312368	-0.180791856	0.189740897	-0.188730527	0.066412734	-0.21990404	-0.0145744806	-0.1366867048	-0.0664032	-0.0481361392	0.1469774718	0.1219006052	-0.0908022842	0.00442510039999999	0.1915256988	-0.0748262896	-0.013218928
AMN	1.34899313333333	-0.0134334573333333	0.397423106666667	-0.739083933333333	-0.595677373333333	-0.384295623333333	-0.361968827666667	-0.4948438	-0.374862673333333	1.0214079	0.003657977	-0.48539955	-0.27545325	-0.214394253333333	-0.0771940533333333	0.63200902	-0.203802906666667	2.4483512	1.05281733333333	0.1383063	-0.0573689133333333	0.0485345546666667	0.32157962	0.425269606666667	0.224085491333333	0.0969885193333333	-0.000735601	0.0238966933333333	0.193632605666667	0.0925270676666667
AMN1	-0.682668435	0.52762317	-0.41457748	0.0376043325	0.16508937	-1.19415665	-0.611726525	-0.77589797	-0.866392965	-0.907042485	0.118854045	-0.0897498115	-0.987128235	-0.6441338	-0.61936308	-0.024066925	0.1108238735	-0.58202863	-0.53932452	0.592397935	0.8544419	0.16934037	-0.2518098365	0.25698352	0.417995455	0.19207978	0.0997440815	0.36717819	0.13239503	0.222615005
AMOT	0.1926426285	-0.111894369	-0.28359425	0.46614892175	0.09347909725	-0.13345390625	0.085575164	0.12449920325	-0.3890972085	-0.765973808	0.1461107425	-0.13402685	0.0807167895	0.071677626	0.1277195235	0.2866101295	0.0791412275	0.48756594575	0.331666827	-0.000636160999999996	-0.2112483275	0.17504090075	-0.00583350825000001	-0.409733285	-0.1026325225	0.083329498	-0.0025134075	-0.1137410415	-0.0233699675	0.039139152
AMOTL1	-0.12906921175	-0.4205137475	0.37778197925	1.6929158475	2.1021185925	0.39896803	0.6900477325	0.252740145	1.759196425	-0.37210047575	0.5026276	1.0024260325	0.712906494	1.1006480375	-0.6592084925	-0.3662186875	-0.3049047	-0.4160204575	-0.10570407	0.378551006	-0.01072359075	-0.3481903175	-0.204524161	0.1237602245	0.11777078975	-0.2338965025	0.04573249825	-0.083794116	-0.262679935	-0.4764033525
AMOTL2	-0.154472511	-0.14550694	-0.100055137333333	0.259368181	0.117739596666667	0.022603829	-0.173617843666667	-0.106705349666667	-0.0710112246666667	-0.0294732233333333	-0.0509094383333333	0.660120963333333	0.227327825333333	-0.0869330543333333	0.0341792913333333	-0.0745581783333333	0.117459934	-0.420040446666667	-0.245766636666667	0.000764928333333331	0.0440244666666667	0.05142069	-0.0893668316666667	0.198224463	0.056485415	0.118949492	0.07024741	0.376016456666667	0.0430982906666667	0.16807008
AMPD1	-0.76251173	0.20255613	-0.36034584	-1.2026377	-1.1674163	-1.0833597	-0.029090405	-0.52044916	-1.2342069	-0.73899364	-0.64523983	-0.6663914	-0.523891	-1.1451576	-0.86345553	0.1095953	2.0446405	2.1085882	0.029090405	0.3085494	0.6307268	1.1031928	0.99195623	0.7965269	0.68418264	1.6981945	1.0078988	0.1516099	1.1094241	-0.22176456
AMPD2	-0.211783288	0.10449719425	0.334151985	0.09838509775	-0.11704230425	0.2357027575	0.284028889	-0.0049132095	0.21328628075	0.1554704885	-0.0723422765	0.049692155	0.0175257925	0.1104027035	0.3109970125	-0.0657907725	-0.12531721725	0.2062228925	-0.0973000525	-0.241021511	-0.1741169665	0.065260887	0.149565221	-0.12934040875	-0.20918237825	-0.089001895	0.0744993725	-0.07668769325	-0.06107163275	-0.27272319825
AMPD3	-0.651573727142857	1.23905936857143	0.418177027142857	-0.50415261	-0.686311001428571	-0.165640457714286	-0.0437238207142857	0.928041051428572	-0.141700097714286	0.0298737117142857	0.382209643571429	0.151069468571429	0.203012363857143	0.158489398	0.194090742428571	-0.136475148571429	0.169349943714286	-0.257294521428571	-0.316466121285714	0.0841575008571429	-0.220850766714286	-0.196717947142857	0.185581858	-0.222975491428571	0.125095061428571	0.018997806	0.0458216642857143	0.0620234682857143	-0.0227055902857143	0.161903886857143
AMPH	-0.30590987	-0.342749845	0.397198093	1.266604425	2.4132483	-0.2866275315	0.45022249	-0.221886275	0.1572183375	-0.28170955	0.12755406	0.2271399565	0.03601289	0.4588358385	-0.338871	-0.249373195	-0.069890978	-0.0868362185	0.009227155	0.178557395	0.070963025	0.088806748	0.100799675	0.129246235	-0.086439608	-0.040963172	0.0544791215	0.02912724	0.3006873135	-0.065815685
AMT	-0.244696721222222	-0.442684386666667	-0.370554128888889	0.268719408111111	0.206057177777778	-0.714908601111111	-0.198163772777778	-0.236383227	-0.841825232111111	-0.193240747777778	-0.168295121	-0.162751674555556	-0.238689901	-0.286227542666667	-0.00839593599999999	0.252733016888889	0.105429120111111	0.0157077054444444	0.0628061296666667	0.126618384222222	0.0533013862222222	0.257941772	0.134568478888889	0.299906466666667	0.135025077777778	0.0623533448888889	0.260606926666667	0.255533167333333	0.385758508888889	0.0310028922222222
AMTN	-0.05138302	-0.68555117	-1.0244026	-0.8340306	-1.2213101	-0.4049039	-0.3020711	-0.56838655	0.087188244	0.14663267	-0.39578152	-0.37756395	-0.036604404	-0.37376595	-0.589416	0.89956284	-0.3436985	-0.21565151	0.27799892	0.6309185	0.9605527	0.41460562	0.5359993	0.50664616	1.6848569	0.67832994	0.4778986	0.6003413	0.5551939	0.036604404
AMY2B	-0.23127508	1.057651	1.5160089	1.5624104	1.2203178	-0.22063589	0.49953985	-0.49181032	-0.8717036	-1.0319726	1.4168429	0.66054535	0.3600726	0.21560669	0.57774067	0.4915905	0.11622763	0.37647676	0.3511014	-0.77614784	-0.41614866	-0.84236073	0.31839657	-1.0298126	-0.5551233	-0.6483612	-0.68846226	-0.93155146	-0.11622763	-1.5624616
AMZ1	-0.070400115	0.085051537	-0.1089884025	-0.339324475	-0.26649773	-0.0911595835	-0.1293332595	0.052683592	-0.1949369905	0.0663778775	0.078355905	0.048669815	-0.098268629	-0.0712683215	-0.2075609	0.105118991	-0.113139747	-0.2506187	-0.12115085	-0.025625825	0.0181145675	0.3494184	0.24805367	0.134478452	0.042893765	0.28411078	0.287079815	0.239936825	0.33777344	0.22026181
AMZ2	-0.48108816	0.20390177	-0.18704939	0.3980794	0.39794683	0.41325712	-0.036117554	-0.44620228	0.3927436	-0.25476503	0.5412593	0.20792055	-0.20623112	-0.1307826	0.13553572	-0.23491192	0.22456121	-0.38086843	-0.5109086	0.28379202	0.09617281	-0.17549562	-0.11262512	0.05319929	0.04895401	0.09694481	-0.060920715	0.011944294	-0.011944294	-0.25681162
ANAPC1	1.192862	0.83880806	0.43941593	0.29249907	-0.014653683	0.30440283	0.65400696	-0.23913097	1.0971055	0.53224134	-0.003573418	0.003573418	0.3340478	0.2963667	0.6397214	-0.29677153	0.031811237	0.34591866	0.08322239	-0.4517727	-0.24272203	-0.2924924	-0.18737125	-0.4604578	-0.42210913	-0.43932438	-0.33887672	-0.30137157	-0.52482796	-0.03684187
ANAPC10	0.04336691	0.18269777	-0.050144672	0.50836563	0.2555294	-0.19796276	0.13079786	0.39076567	0.76253796	-0.18188953	0.15600443	-0.20159721	0.17912674	-0.2658558	-0.13828278	-0.085488796	-0.07350826	-0.16957808	-0.17830515	-0.005450726	0.19633627	0.1420579	-0.6151762	0.005450726	-0.09617329	-0.32463837	0.033842087	0.035681725	-0.10931587	0.06455517
ANAPC11	0.303233718	-0.0810174936	-0.190357114	-0.0842439658	0.0331789014	-0.237192628	-0.0206080434	-0.16791315	0.338214392	0.164098071	-0.125483038	-0.140570736	0.0158991796	-0.0504407882	0.134541798	-0.0765667898	-0.1098230378	-0.284171008	-0.1486694362	0.2277699474	0.1383967406	0.0137588512	-0.1405979148	0.0972950938	0.265248494	0.119593812	0.0554497728	0.1387537972	0.0666108146	0.134152982
ANAPC13	-0.40849042	-0.412143945	-0.24320531	0.142401215	0.191792963	-0.217322585	-0.01350546	-0.33069539	-0.11723423	-0.53141211	-0.1689658105	-0.355381965	-0.60941173	-0.16941595	-0.29714846	-0.022341968	0.243310445	-0.1602969165	0.0040755275	0.4645009	0.634393225	0.2344017	0.0473637595	0.53294039	0.53586625	0.325070865	0.1685419065	0.29330921	0.27803469	0.144582748
ANAPC15	0.016165257	-0.01616478	-0.23038244	-0.14205503	0.17328548	-0.09984636	-0.16876984	-0.45256615	-0.38201046	-0.03352213	-0.091416836	-0.025152206	-0.050845623	-0.14344025	0.21409321	-0.081846714	0.098860264	-0.26940727	-0.11088276	0.44773674	0.4666834	0.39838123	0.12098646	0.23415041	0.68687344	0.2041049	0.3641863	0.4049554	0.36282825	0.60086966
ANAPC16	-0.636861085	0.29496384	-0.62929534	0.360008715	0.410363205	0.128026961	-0.282603015	-0.390184165	-0.97476267	-1.4850671	0.036035062	0.001477719	-0.472962615	-0.166549205	0.161396028	0.05660057	0.15210104	-0.02165699	-0.151800635	0.347445965	0.30591154	-0.03652787	-0.157702446	0.36612749	0.222911835	0.048952577	0.028501986	-0.0334749225	0.290092475	-0.0994124405
ANAPC2	0.14957706	0.188352902	-0.03206261	-0.049846173	0.114175638333333	0.172385135	0.0428551046666667	0.111714761666667	-0.273459834666667	0.0706768046666667	-0.01205953	0.0348403473333333	0.008871555	-0.134551445	-0.276295503333333	0.0270559766666667	-0.0522644523333333	-0.20268615	-0.19845136	0.00987259666666667	0.050337396	0.0888965133333333	-0.0479292076666667	0.150324906666667	0.05316464	0.172416291	0.19475905	0.18686255	0.158107913333333	0.0170490733333333
ANAPC4	0.3245635	0.24477005	0.0687747	0.40009212	0.3937683	0.012196541	0.0783267	0.35582352	-0.2054224	-0.17185545	0.15956545	0.16917515	-0.068938255	-0.07307243	-0.56287146	0.22177124	0.004619122	-0.02909708	0.03134966	0.23006153	-0.018566608	-0.17385864	-0.004619122	-0.18447351	-0.2376399	-0.2698698	-0.025272846	-0.35533714	0.017616749	-0.4023714
ANAPC5	0.0656318675	0.50632239	0.11459112	-0.27338505	-0.362055785	0.52653265	0.233696935	0.203876495	-0.045667648	-0.64171505	0.232929713	-0.20218802	0.55807256	-0.069926262	0.27957821	-0.18545866	0.020875931	-0.164875985	-0.145739077	0.25794172	0.20024443	-0.030099392	-0.070841789	0.097416401	0.041378498	-0.1319360725	-0.014046669	0.07648611	-0.164901255	-0.062195302
ANAPC7	0.182535489333333	0.304025964	0.0910300446666667	-0.0525663616666667	0.108430861333333	0.455637053333333	0.0271032666666667	0.197678166666667	-0.1722308	8.39233333333467e-05	-0.061063291	-0.162183206666667	0.134928464666667	0.222223284333333	0.266475993333333	0.127751033333333	-0.0740512996666667	0.0410923176666667	-0.0627302343333333	-0.023039182	-0.183443705333333	0.0182913116666667	-0.111444393333333	-0.03644252	-0.0804939266666667	-0.118754702666667	-0.0964090033333333	0.0458146733333333	-0.25599567	-0.142270407333333
ANG	0.09326553	-1.1344166	-1.8909011	-1.0017681	-1.9636898	-0.58134747	-1.5564456	-1.521697	-3.290274	0.77983284	-2.0131702	-1.2367115	-0.9186287	-2.2733078	0.4104414	0.94694996	-0.001939297	0.25949526	0.72164154	-0.18842745	-0.14859343	0.5869994	0.32723856	0.34227943	0.24304438	0.7426777	0.22685051	0.00193882	0.9235773	0.7762532
ANGEL1	-0.078764558	0.06638026	-0.03674674	-0.153666615	-0.1913431875	0.0291568045	-0.0427777775	-0.006295562	-0.12877023	-0.2710149345	-0.16550565	-0.179856896	0.032646658	-0.255905985	-0.257318735	-0.0194526905	0.18950689	-0.21753443	0.03241372	0.2219840285	0.402775765	0.0187292095	0.15246773	0.303799745	-0.0414206985	0.36823535	0.37329923	0.012345672	0.2933062305	-0.030216575
ANGEL2	0.257322232	0.367171131333333	0.105373387	0.0914015786666666	0.164321663333333	-0.0458177763333333	0.0957123436666667	0.00340668366666667	-0.366913793	-0.253311955333333	0.376592321333333	-0.00266917333333331	-0.15922864	-0.09595426	0.0489542466666667	0.310927073333333	0.103233656666667	0.0579158466666667	-0.04989322	0.172234217333333	-0.103966872	0.250079948666667	0.0631599433333333	0.118909519	-0.134710945333333	-0.00426864333333332	-0.078563212	0.0549581833333333	-0.0812565476666667	-0.381460676666667
ANGPT1	-0.238121265	-0.87523226725	0.23894774925	1.2938227125	1.0440839025	-0.42123979	0.3150992375	0.2715916015	-0.65289587	0.94789155	0.27351552225	0.7229567125	0.7763472915	-0.0319507125	-0.950468935	-0.00294989375	0.08216077	0.04862284675	-0.1783483015	-0.199649455	0.09345996525	-0.57817002	0.1762327565	-0.47486344375	0.0825755295	-0.245891192	-0.255410018	-0.1896773575	0.1446624375	-0.39467874
ANGPT2	0.339096068666667	-0.214462438666667	0.626380836666667	0.026099838	-0.0565079833333333	0.64275194	0.250622746666667	0.658278533333333	0.731231446666667	0.725125073333333	0.119477591	0.663983566666667	0.12200069	0.481853723333333	0.214332262333333	-0.25851393	0.0701173933333333	-0.516784433333333	-0.076844612	-0.139696598	-0.0633978033333333	-0.331420734	0.013826052	-0.289570086666667	-0.360523306666667	-0.340944686666667	-0.357983590666667	-0.44725601	-0.273094493333333	-0.542360776666667
ANGPT4	0.0183913715	0.14960444	-0.086589338	-0.32840335	-0.109755395	-0.14790106	-0.0663567775	-0.0206035375	-0.105914952	-0.04480052	0.0563961265	-0.039616465	-0.226840375	-0.162953735	0.2625128	0.0233166235	-0.14902961	-0.077098252	-0.0970827365	0.27781093	0.10247064	0.16949451	0.010033965	0.0096737145	0.151502492	0.14901769	0.19544828	0.111708998	0.22732603	0.041187285
ANGPTL1	-0.448218515	-0.675432996666667	0.16137219	3.61794543333333	4.44274383333333	-0.269955716666667	1.68963465666667	-0.0584560226666667	-0.089397671	-0.409996836	1.23858301	2.08892333333333	1.14495602	1.99757692	-0.596938456666667	0.000502030000000001	-0.0745299646666667	0.324729520666667	0.676065747666667	-0.125216801333333	0.00794219966666667	-0.507821873333333	0.373241266666667	-0.131778793333333	0.288925720333333	-0.383599598	-0.361465533333333	-0.37778314	0.205785590666667	-0.410216259333333
ANGPTL2	-1.26147223333333	-1.36286608666667	1.4547148	2.8103563	3.4361788	0.571060183333333	1.62292196666667	1.3080047	1.6062204	0.0861735346666667	1.29443597666667	1.89898076666667	1.0082758	2.44358966666667	-0.677895233333333	-1.01694346666667	-0.0744193406666667	-0.527826466666667	0.973031656666667	0.683012013333333	-0.155443031333333	-0.87824772	0.0363291106666667	-1.23860613333333	-0.435345963333333	-0.951937356666667	-0.231775121666667	-0.323280336666667	-0.486028346666667	-0.856686433333333
ANGPTL3	-0.1299365765	-0.150527238	1.54585395	-0.42823171	-0.1441121125	-0.473716845	-0.62803496	-0.233142615	-0.297090175	0.318327545	-0.57872927	0.041675925	-0.12434089	-0.1415931	-0.19403064	-0.041675925	1.4981729	-0.355971575	-0.233679175	2.94028945	2.43497455	0.6268953	0.51948702	1.4586724	1.47063635	1.2789259	1.57755078	1.52533165	1.21320285	2.33056075
ANGPTL4	-0.3423133	-0.218956	0.23569584	1.5618591	-0.31967878	-0.38412237	0.57923317	0.6020584	1.9083843	2.1160612	0.743238	1.9901958	-0.08408928	1.6035028	0.16998577	-0.1547432	-0.31603765	-0.1631732	-0.058062553	-0.23709488	-0.18488884	0.05378723	-0.024637222	-0.1163311	0.1936078	0.024637222	0.032264233	-0.29087353	-0.2924199	0.1950531
ANGPTL5	-0.073917985	-0.120393515	0.010829449	0.5670731	0.25941157	-0.066293955	0.1114192	0.14430761	0.06106949	-0.007986307	-0.01623416	0.28570986	0.120891094	0.15895987	-0.31605864	-0.045179605	0.08153415	0.02696824	-0.02102995	-0.078602076	0.02090025	-0.045209646	-0.020896196	0.08448911	0.010829449	-0.16637576	0.007986307	-0.2536347	-0.03340149	-0.17323875
ANGPTL6	-0.2055111	0.19845724	-0.1033721	-0.32435846	0.07891083	0.02303791	0.1484561	-0.12408829	-0.10525417	0.009885788	0.80960464	0.26675606	0.28940058	0.15686893	-0.17548275	0.08022976	-0.052785873	-0.032882214	-0.005003452	-0.21983767	-0.1709261	0.015870571	-0.005327225	-0.004768372	-0.075984	0.14372158	0.004768372	0.16315794	-0.14890671	0.10632992
ANGPTL7	-0.10974431	-0.2414999	0.099001884	3.425899	3.3614798	-0.13112426	0.80130196	-0.46359944	0.123488426	-0.08720231	0.56476474	0.6011946	1.3889394	0.38931632	-0.22468829	-0.18589449	-0.18168092	-0.0656209	0.5344963	-0.004567146	0.29379058	-0.23359466	0.004567146	-0.12515712	0.17931628	-0.16827393	0.06767511	-0.1397388	0.27865577	-0.12855983
ANGPTL8	0.094594	0.007099152	-0.2655759	-0.20370102	-0.14572048	-0.2334497	-0.51335454	-0.20379114	-0.24117947	-0.00709939	-0.44638586	-0.1625483	-0.101557255	-0.1834197	-0.33379364	0.047240257	0.06482077	-0.24677634	-0.37376046	0.07572889	0.13720798	0.038990736	0.35996056	0.047179222	0.16814184	0.09529543	0.17362237	0.08197737	0.28276634	0.15710735
ANK1	1.26694746857143	0.283669132	0.872487061428571	-0.506722108571429	-0.372148618714286	-0.469457110714286	-0.542179887142857	-0.474024972857143	-0.684748315714286	-0.524751658571428	-0.253022290857143	-0.0851807251428571	-0.188057525	-0.228808642571429	-0.466836928571428	0.670177295714286	0.250460728714286	-0.218922242285714	0.062171255	0.30260784	-0.0989772582857143	0.203386612428571	0.217366250285714	0.370694911428571	0.382387293857143	0.38137838	-0.0385975127142857	-0.0180528511428571	0.244493142857143	0.271146229142857
ANK2	-0.826598466	-0.00185146559999999	0.271583988	1.983169014	2.300444646	-0.158704137	0.73152061	-0.4553537466	0.874430776	-0.613743112	0.789516115	1.94044428	0.596418476	1.210800844	-0.905744594	-0.3880014928	-0.1049227724	-0.3379297748	0.182577562	-0.0070451258	-0.080585385	-0.3632161034	0.483301646	-0.340068866	0.250864982	-0.429179566	-0.0892583844	0.0504512768	-0.292433792	-0.2870635024
ANK3	-0.585088485	-0.3812798325	-0.8096425625	0.4086230975	0.839290275	-0.74129855	-0.808937545	-1.3842336	-2.066371325	-1.8049507	-1.0267460425	-0.4987983825	-0.13669574325	-0.1806765775	-0.2336432925	-0.1394944185	0.38300598	1.711636775	0.6939814075	0.6638941825	0.70123148	0.0986669075	-0.4701409375	0.14182973	0.2756142625	0.267161609	0.1578797125	0.5212867275	0.3087335825	0.4818073575
ANKAR	-0.134346564333333	0.071585575	-0.388745546666667	-0.0539561923333333	0.0816597166666667	-0.0380957133333333	-0.14311075	-0.124251445	-0.357198789666667	-0.379078953333333	-0.0208284056666667	-0.072115661	-0.210435230666667	-0.022047917	-0.485422053333333	0.0745797966666667	0.007799626	-0.0401662986666667	0.127526683333333	0.237012226666667	0.175916913666667	0.149128675333333	-0.0370243386666667	0.260014058	0.183282138666667	0.05639323	0.196769634666667	0.101355155	0.183889627666667	0.0146839616666667
ANKDD1A	-0.18912395	-0.0771013866666667	-0.00982483333333333	0.462420456666667	0.0923958623333333	-0.070503313	0.54267915	-0.25650978	-0.182841939333333	-0.0753722196666667	0.143658161333333	0.060884477	0.13866488	-0.075189909	-0.194397373333333	-0.137872854666667	-0.03340467	-0.39736938	-0.127484638	0.224619549666667	0.465623696666667	0.113186675	0.095549583	0.451574006666667	0.264980004666667	-0.153580275	0.381607533333333	-0.0466737746666667	-0.0757259546666667	0.091533662
ANKEF1	0.48547888	-0.01474726	-0.494139905	-1.1069648	-1.14064348	0.0092236995	0.0982021115	-1.12768697	-0.73624205	0.076111912	-0.703705785	-0.534486665	-0.1451003575	0.044879913	0.68248415	0.12099386	0.360609175	-0.0363688465	0.013505937	0.114482164	0.27784133	0.1752953535	-0.171921255	-0.085584523	0.052870155	0.069935203	0.000226614999999999	0.152292015	-0.075051906	0.41502929
ANKFN1	0.25795174	0.39659762	-0.01841116	-0.10443401	-0.25483513	-0.06684828	-0.17656493	-0.10470009	-0.11735773	-0.078474045	-0.24340773	0.15386581	0.5250802	-0.116458416	-0.08445215	0.37845302	-0.11115122	0.01841116	0.2803769	0.10764074	0.15610456	-0.124507904	0.124872684	-0.13769054	-0.32059216	0.19340277	0.11542344	0.055381298	0.27682257	0.6321516
ANKFY1	0.547192263	0.256967383333333	0.190482138333333	0.23355917	0.494401457	-0.0463784916666667	0.0392256578333333	0.22125165	0.236246346	0.0861942758333333	0.227401255833333	-0.0964657833333333	0.0363037976666667	0.0394001011666667	-0.509638351666667	0.146403788833333	-0.0850656396666667	-0.133657733333333	0.0953371521666667	-0.178674341833333	-0.1331691745	-0.119103670833333	-0.00321825266666665	-0.183819891333333	-0.192905226333333	-0.224317467	-0.103772760833333	-0.157321292333333	0.0331871116666667	-0.196288107833333
ANKH	-0.457631885	-0.028351425	0.690755855	0.4628208825	0.4992393325	2.0465995	0.32689105775	1.4636513	0.1555302725	0.598677525	0.36243123125	0.27424824	-0.00651824575	0.3669494375	0.18394726275	-0.3216585475	-0.169607161	0.2477718575	0.01364141525	-0.00505930225000001	-0.1282245525	-0.35304587525	-0.311824085	0.00999003525	-0.10434400825	-0.34727621125	-0.1330905555	-0.0903652305	-0.3554686275	-0.49869101925
ANKHD1	0.541535875	0.169559477	-0.1040503975	-0.001166582	-0.154202695	0.03979659	-0.39256739	-0.067638397	0.009909153	0.32612014	-0.0609898565	0.0314328665	0.0548255455	0.14599657	0.18130636	-0.0651750575	-0.183357955	0.2731344575	-0.09843397	-0.1847031125	-0.320261	0.505326505	0.276524545	0.24082875	-0.2603515375	-0.197068215	-0.010908125	-0.130378958	0.18662548	0.309620615
ANKIB1	0.269161383333333	0.0829904876666667	-0.0470439563333333	0.041237355	0.00562715533333333	0.146631242	-0.0455675126666667	0.379065666666667	0.131197294	-0.55957667	-0.167096298666667	-0.0566447563333333	0.16445589	0.125791389333333	-0.0608778003333333	0.121828079	-0.000201701333333336	-0.193119368333333	0.064810911	0.151917773333333	-0.04144033	-0.25364876	-0.35891707	-0.012581189	-0.00976927966666667	0.097502866	-0.148427328666667	-0.012719473	-0.115286031333333	0.00728639166666666
ANKK1	-0.00385046	0.012733936	0.19967651	-0.28568387	0.10419321	-0.11338425	-0.12187767	-0.4619298	-0.12503195	-0.16133165	-0.12736654	-0.00420332	-0.2542243	-0.008053303	-0.076824665	0.31472254	-0.000366688	-0.17060566	-0.073720455	0.000366688	0.19374609	0.31750727	0.19183397	0.04573059	0.33949566	0.14740229	0.4086795	0.38247585	0.4336486	0.3045354
ANKLE1	0.0074484335	0.330595330166667	-0.0680045286666667	-0.2292289725	0.108679452	-0.120696385	-0.00999545966666667	-0.145839055666667	0.184425232333333	0.229315084333333	0.102571765166667	0.0605042781666667	-0.103114207333333	-0.06324776	-0.0822490475	0.101016005833333	0.0304508218333333	-0.164310773833333	-0.154309033333333	0.00778182049999999	0.0688021991666667	0.134538019	0.120559613166667	0.1032288875	0.136157790166667	0.1472370225	0.181515493666667	0.012940805	0.0605099186666667	0.120338043666667
ANKLE2	0.2930009375	0.4061445025	0.194984795	0.1620553725	-0.07473826425	0.6691054	-0.02229523475	0.983433825	0.5255303375	0.0175970775	0.02372789475	0.31416905	0.1851511	0.3868342575	0.28518056875	-0.10336733	-0.1778463135	-0.02537739375	0.222738981	-0.34200263	-0.6606066325	-0.443376059	-0.20343304	-0.4824142425	-0.337781545	-0.467589255	-0.3079165225	-0.30844604775	-0.4179855575	-0.4542953975
ANKMY1	0.001604081	-0.199224628333333	-0.0749999696666667	-0.164665619	-0.218019961666667	0.0766043646666666	-0.126471596666667	-0.0774679183333333	-0.324925023333333	-0.105555931	-0.178363083666667	-0.136139472333333	-0.132264454666667	-0.265137196666667	-0.159065642666667	0.206153001333333	0.00843532833333333	-0.239077406666667	-0.0813246566666667	0.186098573333333	0.147895496666667	0.337279953333333	0.122109331333333	0.195724161333333	0.15394346	0.156795182666667	0.273574354	0.134191195666667	0.22178014	0.197775368
ANKMY2	1.0403557	-0.000776291	-0.13717604	0.000776291	-0.5339527	-0.3602004	-0.38345432	-0.77740145	-1.1230016	-0.4517727	-1.0480161	-0.8493967	-0.21604967	-0.77843237	-0.663012	0.72817135	0.5585003	-0.119812965	0.13395119	0.60331726	0.6369095	0.6578827	-0.05100441	0.43450832	0.19421959	0.616704	0.41986656	0.32670307	0.83102703	0.612566
ANKRA2	0.07943964	0.104378938	0.04734993	0.0107986925	-0.021518232	-0.301270485	-0.121816635	-0.419447415	-1.050910975	-0.585748675	-0.13085294	-0.48003626	-0.48066591	-0.92842007	-0.97324275	0.50561547	0.163452625	0.72061372	0.1206579225	0.22484184	-0.0551929475	0.16294289	0.048567055	0.65011145	0.49324584	0.13981247	0.365465165	-0.491026885	-0.33849502	-0.780396475
ANKRD1	-0.012782097	-0.031825542	0.03583908	-0.07731342	0.008298397	0.104892254	-0.016077042	-0.01222086	-0.26217937	2.0077662	0.09871578	0.011360168	-0.114275455	0.12315369	0.19195318	-0.18363309	-0.04406619	-0.12580061	0.07039499	0.07257795	-0.046236753	0.011360168	0.19520426	-0.008298397	0.112718344	0.22288632	0.0151968	-0.07954073	-0.12449503	-0.073023796
ANKRD10	0.28737665	0.35415363	0.86616635	0.42505525	0.119925735	0.86003852	0.474510435	0.655871625	-0.07493639	0.956626635	0.28531193	-0.0774114125	0.32850528	0.41639161	-0.33804012	0.116173985	-0.11513448	0.043447972	0.127449988	-0.0565063975	-0.30497598	-0.390683415	-0.13326168	-0.51451517	-0.50099181	-0.46116735	-0.513792515	-0.3774271	-0.45248438	-0.606668715
ANKRD11	0.176773706666667	0.23819097	-0.034745376	0.278898716666667	0.30171013	0.161542571666667	0.182096317333333	-0.247457660333333	0.183601857333333	-0.030323663	0.346278979333333	0.433643174	0.316034478666667	0.172161262666667	0.868547766666667	-0.126777808666667	-0.168841523333333	-0.0335925406666667	0.040700436	-0.144092400333333	-0.4414188	-0.540347256666667	-0.17881346	0.0337551453333333	-0.245115596666667	-0.32474248	-0.167193413333333	-0.19593191	-0.0799837116666667	-0.151951473333333
ANKRD12	-0.138997197	0.50086356	0.0096409335	0.50293684	0.773940783	-0.2957854275	0.16175687975	-0.2024096225	-0.352710959	-0.7311614675	0.439291955	0.6798243675	0.45216298	0.08333539375	-0.42013097	-0.02296948625	0.153298024	-0.200003031	-0.090812086	-0.026337745	-0.11449170125	-0.3342694055	0.1888482575	-0.0554786925	-0.0860135585	-0.06253623925	-0.098631025	-0.0736941095	0.1633042105	-0.08733654125
ANKRD13A	-0.100583395333333	0.934878037	0.123721760666667	0.17011102	0.113787653333333	0.318716843333333	0.242290976666667	-0.0459305423333333	-0.227948987	-0.088915985	0.54250875	0.423452526666667	0.303363481666667	-0.103365898333333	0.0698286683333333	0.17057546	0.25211716	0.0173640253333333	-0.0727605816666667	0.026806832	0.0127183613333333	0.018799778	0.107804458666667	-0.287868667333333	-0.0508844066666667	-0.156593481333333	-0.00666666	-0.090077558	-0.114348096666667	-0.200514633333333
ANKRD13B	-0.047929764	0.022421837	0.16620064	-0.2382946	-0.0787096	0.07300091	-0.16972923	-0.14873648	0.005308151	-0.018808365	0.11516476	0.0279603	0.06324482	-0.13442183	-0.044682503	0.070103645	0.06372452	-0.23273563	-0.2004633	0.06793928	-0.25691128	0.1197114	0.40118647	-0.28371143	-0.018316269	0.43108416	0.15955448	0.10006857	-0.023918152	-0.005308151
ANKRD13C	0.0730906928571429	0.152301516142857	-0.104899373571429	0.223778177142857	-0.00384810971428571	-0.0417843205714286	0.0360671808571429	-0.234323226285714	-0.015185761	-0.385881218571429	-0.255999532571429	-0.161971164142857	-0.296064518	-0.0142428224285714	0.516654665714286	0.362142533285714	0.0946932518571429	0.34793428	0.0186445372857143	0.0273758054285714	-0.042843987	-0.111164708571429	-0.235385383285714	0.165397848857143	0.0114280837142857	-0.190188407714286	-0.100688118285714	-0.0254917485714286	0.0611389355714286	0.074781042
ANKRD13D	0.30763101	0.288440235	0.45412946	-0.0603408825	-0.2693069	0.605463745	0.711768875	0.015734911	0.88960363	0.510597235	0.0456254475	-0.0268883705	0.501678235	0.075222253	0.156876565	-0.145187615	-0.014361859	-0.179374935	-0.0658979405	-0.17710757	-0.150717976	-0.315949208	0.17526817	-0.177819965	-0.35653329	0.0233352185	-0.19786739	-0.182785272	-0.5900817	-0.359980345
ANKRD16	-0.551365615	0.038936135	0.12361312	-0.2171938415	0.41242217	0.099801063	-0.004106285	0.01876068	-0.488561975	0.0317509175	0.1123669135	-0.280300618	0.08474493	0.148540257	-0.03957844	-0.228192565	0.06584501	-0.12073922	-0.3311994	0.50877285	0.453234435	-0.40772319	-0.2515885875	-0.0733554385	0.0349121095	-0.09676063	0.1308007235	0.26598525	-0.1612949385	-0.2068521965
ANKRD17	0.1804439574	-0.1811220158	-0.0116251936	0.2373403558	-0.00361776300000001	-0.289257906	-0.151827908	-0.0551133166	0.1823933624	-0.25022478	-0.306863496	-0.012118151	-0.243084524	-0.423898706	-0.2289153132	0.339821624	0.037474918	0.1521686564	0.279912184	0.212701411	0.169414522	-0.0278237342	-0.086660956	0.1156868924	0.1353816998	-0.0666171052	-0.012375262	0.0558433532	0.0782970426	0.1146584518
ANKRD18A	0.0666506265	-0.1131597175	-0.12536603	0.0429304835	0.1808331	-0.04825151	-0.054149985	0.0189243555	-0.1051453345	-0.01885605	-0.13277012	-0.1336768875	-0.1954779	0.156735895	0.024317265	0.1212776895	-0.0857495645	0.0481662735	-0.015207052	0.0386770965	0.183167935	0.038241625	0.030374885	0.08159244	0.057287933	0.02741456	0.093944907	0.125440595	0.251752255	-0.0908499365
ANKRD19P	-0.114582122	0.14184117325	-0.00130909675	-0.1636224715	-0.00546333149999999	-0.08034318675	-0.1621111925	-0.075625448	-0.16913822175	-0.0352111455	-0.04273611225	0.038930237	-0.05158549475	0.000561534999999998	0.102950156	0.12253206875	0.00055128425	-0.04882436925	-0.141885549	0.022474856	0.09652739725	0.2771662475	0.0337760475	0.15808862575	0.2705605625	-0.01787668475	0.2712285525	0.036583841	0.23686462425	-0.0403828615
ANKRD2	0.12605071	-0.28186584	-0.15859556	-0.060608387	-0.10592747	-0.101293325	-0.100610495	0.11214709	-0.17609978	-0.028782368	-0.1426866	0.048963547	0.046250343	0.025235653	0.08724165	0.13991904	-0.1100378	-0.19318318	-0.10060644	-0.007279158	0.072117805	0.007279396	0.16624308	0.1581583	-0.23575139	0.01717329	-0.033121824	0.56088305	0.30934906	0.31884098
ANKRD20A5P	-0.4234562	0.0501194	0.004605293	-0.24293041	-0.20291233	-0.9436064	-0.30174637	-0.48235083	0.002368927	1.1986084	-0.024039745	-0.1963315	-0.002368927	-0.60423136	-0.9948168	0.40754986	0.24785185	-0.33881092	-0.020197868	0.89469147	0.20745134	0.26109123	-0.22976208	0.50960875	0.13690186	0.2029481	0.520329	0.3064499	1.0899138	-0.09030247
ANKRD22	0.536964415	-1.8849833	-1.28371072	-3.66386215	-3.2574908	-0.18995142	-1.78226995	-0.63717102	-2.8148432	-1.14916395	-1.44803215	-1.6519573	-0.8861327	-0.022091627	-0.6131382	0.98227455	0.2761728785	-0.26514292	0.0712516285	1.04152275	0.493169315	0.9789417	0.68159032	1.77014685	0.763802525	1.41558745	0.87566615	0.5414586	0.810308685	1.1068442
ANKRD24	-0.10684657	-0.18596697	-0.29244304	-0.091998816	-0.072021246	-0.49100804	-0.04331994	-0.1780591	-0.15719485	-0.001094818	-0.14263582	-0.019780874	-0.027129173	0.001095057	-0.03348446	0.40623713	0.16884375	-0.24177933	0.09627676	0.11576319	0.8494086	0.35787535	0.17450666	0.36202765	0.31615257	0.54058695	1.0772643	0.5946698	0.5422826	0.3644991
ANKRD26	0.074451684	0.16629577	-0.28368759	-0.132909892	0.204782725	0.0568706985	-0.084230183	0.06746745	0.0077869895	-0.274814365	0.091863155	0.085193395	0.33421803	-0.0605291115	-0.29557991	-0.046748878	-0.01823759	-0.18710589	-0.31677997	0.132540465	0.34564519	0.263247965	0.1618313775	-0.029894353	-0.2186629775	0.038713935	-0.232947467	-0.008914232	0.00263929500000001	0.066896915
ANKRD27	0.24420118	0.4054556	0.16968107	0.8292136	0.59177256	-0.5381942	-0.05181074	-0.2507801	0.1288886	0.77890444	1.1716743	-0.035850048	0.4348216	0.19098806	0.814836	0.30350113	-0.20434237	0.045830727	-0.08333635	0.035850048	0.043668747	-0.3525071	-0.31414223	-0.15947247	-0.160429	-0.23721409	-0.28169012	-0.30913782	-0.11142111	-0.4008112
ANKRD28	-0.276003125	-0.4450048825	0.20310443	-0.20106840025	-0.7210773725	0.0414683225	-0.08065629	-0.3063652525	0.41519677375	0.1270657775	-0.148511522	-5.82375000000026e-05	-0.21716851	0.39137912	-0.12503820375	-0.36565106875	0.1410323375	0.05781889	-0.3079553825	-0.1066945825	-0.14365816	0.10645282425	0.0271492	0.3886706825	0.5994504675	0.26800299	0.3501611975	0.115647255	-0.013469159	-0.0844041125
ANKRD29	-0.60977554	0.4577446	-0.94196606	0.23716831	0.2951622	-1.7188468	-0.11500883	-1.620604	-2.3156376	-1.3150043	-0.45195627	-0.018514156	2.464552	-0.4403863	-0.32523918	0.803216	0.33457613	-1.3604403	0.018514633	0.5511446	0.60207653	0.21052027	-0.526845	0.09529686	0.44699335	0.2725854	-0.21192694	-0.21037388	0.6997032	0.21491575
ANKRD30A	-0.13045311	-0.12831092	-0.006642342	-0.030097485	0.15322137	-0.08423877	-0.25061893	-0.117970705	-0.23900032	-0.024974585	0.006165266	0.2456429	-0.17947555	-0.08008456	0.02128172	-0.034080505	0.045449734	0.014636755	0.090783834	-0.07218313	0.21105027	0.18915582	0.3505566	0.089958906	-0.006165266	0.066993	-0.07648778	0.19854283	0.1977613	0.27581477
ANKRD30B	-0.10528779	0.036358356	-0.004281044	0.1461873	0.31724	-0.035962343	-0.06297827	0.007576704	0.10140872	-0.09297252	0.014923334	0.27075195	0.090007305	-0.031034231	-0.109265566	0.08619666	-0.09969783	-0.028088808	-0.044265985	-0.031601906	0.12708664	-0.07606077	0.2453618	-0.020115376	0.13750792	0.004281044	-0.04986477	0.1167891	0.08272576	-0.116055965
ANKRD30BP2	0.1333581215	0.040030957	0.182493692	-0.256311715	-0.06377089	0.0035283565	-0.146343115	0.016388535	-0.01434958	-0.104498862	-0.18652743	-0.0033483505	-0.052307604	-0.010604143	-0.021383643	0.05436194	-0.0734777465	0.050483467	-0.0664145955	0.058012248	-0.00270939000000001	0.09989357	0.146176814	-7.93935000000003e-05	-0.00048256	0.162225718	0.063186764	0.0045878885	0.238503575	0.0140732525
ANKRD30BP3	0.10582495	-6.91e-05	-0.13181257	-0.09166193	-0.027295113	-0.21284437	-0.24918962	-0.044658184	0.14724398	0.13010192	0.04067087	-0.1601057	-0.12576485	0.009900332	-0.26402545	6.91e-05	0.05379939	-0.055535316	-0.054509163	0.16377378	-0.022736788	0.33305788	0.10726118	0.18087435	-0.05010104	0.15943813	-0.15645933	0.49454403	0.09993839	0.07989311
ANKRD33	-0.034928203	0.0722162705	-0.1294457915	-0.53159905	-0.262177465	-0.21259534	-0.119710089	-0.211178185	-0.223643897	-0.13239813	-0.2335332585	-0.0620348435	-0.1473066815	-0.287128805	-0.008954406	0.1458809365	-0.004913925	-0.085897086	-0.1922093625	0.103746765	0.1787731665	0.342119565	0.080958009	0.61342181	0.43454754	0.27614248	0.337907315	0.183564905	0.31785118	0.42185986
ANKRD34A	-0.010781765	0.025880337	-0.010781765	-0.019165039	-0.09079027	-0.2809615	-0.29249382	-0.07056475	-0.29202318	-0.16057253	-0.25230455	0.10058308	-0.5310569	-0.08859348	-0.526711	0.4583044	0.043718338	-0.26569414	0.010781765	0.3766055	0.3288474	0.47483587	0.24546337	0.65341425	-0.017185211	0.5673766	0.44072294	0.38129616	0.33087683	0.55077744
ANKRD34B	0.097427725	-0.068644167	-0.0982978335	0.001530648	-0.04917669	-0.035210905	0.124046565	0.069172263	-0.076834918	-0.013354063	0.05471361	0.095232725	0.20340872	0.0058095455	-0.006270766	-0.057807625	-0.074126424	0.050732015	-0.0081844925	0.0458953965	0.023730516	0.078667699	0.10277915	-0.0811668625	-0.011640908	0.016229749	0.0538246035	-0.0783188355	-0.06182033	-0.0368264325
ANKRD34C	0.0631647093333333	-0.0353213943333333	0.00178432333333334	0.106218656666667	0.0391701843333333	0.0860366816666667	0.0275739036666667	0.022562504	0.057156642	-0.099867657	0.11423262	0.098738669	-0.058004777	0.11041975	-0.126783925	0.0752453033333333	-0.142677785	0.0813082056666667	-0.0124923416666667	-0.136202891333333	-0.0870527426666667	-0.0189034943333333	0.158913692	-0.157298484333333	-0.095066307	0.055426836	-0.03584234	-0.020980516	0.0174384113333333	-0.0720918966666667
ANKRD35	-0.44478512	-0.1467977745	0.117615937	1.318174865	1.002534754	-0.238898875	0.250251785	-0.03928363	-0.432065965	-0.17626262	0.36183344	0.49949562	0.319121838	0.21703055	-0.384972215	-0.105393531	0.14746702	-0.097214102	0.109029415	0.448271275	0.030744195	-0.087363244	0.021929503	0.291049232	-0.097456933	0.00886035000000002	0.168311355	-0.07383716	0.152196405	0.030961155
ANKRD36	-0.0946884933333333	0.117198306666667	0.0808626833333333	-0.0999716133333333	0.00152333433333333	-0.0686298206666667	0.255124172333333	0.220973256666667	-0.14192573	0.137385926	-0.130490145333333	0.48961218	0.340237616666667	0.0184946066666667	-0.7369938	-0.021521648	0.436890996666667	-0.539386986666667	-0.128179707666667	-0.405856443333333	-0.58443293	0.66479428	0.36895005	-0.70952232	-0.140292644666667	-0.0746637176666667	-0.02537179	0.224943712	0.00834782933333333	0.563344882333333
ANKRD36BP2	0.0236048646666667	0.626071693333333	0.0686832233333333	-1.05364275333333	-1.09270523333333	-0.173830906666667	0.48115492	-0.0934908366666666	-0.8300131	0.0580542093333333	-0.069842505	-0.201272871333333	1.33361095333333	-0.67874631	-0.427054958666667	0.0424415283333333	1.137325119	-0.278640503333333	-0.1327552	-0.609785798333333	-0.196153883333333	0.489924266666667	1.3270104	-0.252016463333333	-0.178484043333333	0.30598108	0.59197091	0.633870666666667	0.127245266666667	0.0703644
ANKRD37	-0.526988385	-0.29337215	0.0746438525	0.274013412	0.694911475	-0.74357985	0.044653535	-0.1911684285	0.33954036	0.2640233025	-0.459627975	0.144852515	-0.102757932	-0.34541512	0.40082991	-0.042702912	-0.078833105	-0.105910775	-0.2599495765	0.3834856835	0.209167246	-0.304802775	0.0351055855	0.55160845	0.0868571985	0.059165599	0.004565358	0.763365865	0.094653725	-0.071190119
ANKRD39	0.31330776	0.09213543	-0.028466225	0.25723553	0.2717495	0.2062025	-0.036943436	0.034992218	1.0870123	0.21242523	0.18010807	0.19111347	0.23496628	0.1418333	0.22449636	-0.041360855	-0.08091831	-0.01103878	-0.3009653	-0.13382626	-0.17408943	0.18832588	-0.4357443	-0.14579487	0.01103878	-0.26089096	-0.056134224	-0.03220272	-0.21241283	-0.05487156
ANKRD40	0.191703797	0.0368833535	0.1048023685	0.82923173	0.837485335	-0.0158760545	0.04656887	-0.088294505	0.2681867965	-0.31785274	-0.0407752985	0.3311114325	-0.0701665885	-0.077745675	-0.370454075	0.108793735	-0.0325753695	-0.144659758	-0.0231745245	0.0823555005	0.113290074	0.033886432	-0.3214845655	0.0440909845	-0.041781425	0.02123022	0.0723648055	0.1053929345	-0.172684905	-0.10750675
ANKRD42	0.04208684	0.19663	0.009185433	0.2052958015	0.01794803	0.14414954	0.068022848	0.353919145	-0.383960605	-0.064476967	-0.048214075	-0.064563275	-0.3394835	0.018565653	-0.19865644	0.425745255	-0.016135454	0.273746725	-0.0013728135	-0.001075029	0.08469534	-0.1579642275	0.011674166	-0.050661206	-0.021267655	0.04472506	-0.02097094	-0.0667152385	0.073328495	0.083371995
ANKRD44	-0.040270627	1.4053962	0.1281770515	-0.1213083275	0.08193600025	-0.17896252975	0.767988025	0.02452915925	-0.252446597	-0.02008253475	1.4359629825	1.130526125	0.6069058375	-0.25892931	-0.16669350775	-0.099500241	0.33957696	-0.4446639475	-0.3940069725	-0.22237426	-0.0779530975	0.2194228175	0.54255580625	-0.07659935825	0.047032118	-0.033878685	0.1382769925	0.07500398175	-0.00421005475	-0.1014108675
ANKRD45	-0.135849475	-0.0097943545	-0.0293058155	-0.23859966	-0.123565196	-0.051736833	-0.3164562	0.0618716495	-0.0064022545	0.114941478	0.172360779	-0.147637485	0.05171323	-0.041421415	0.156984465	0.064694045	0.0670744205	-0.074159979	-0.1020962	0.043340682	0.136045812	0.07328844	-0.137099148	-0.034499765	0.1544137005	0.2932475825	0.121815802	0.09418297	0.06454527	0.199772355
ANKRD46	-0.32370019	-0.058457375	-0.19419718	0.162468195	0.123021365	-0.38113475	0.009456875	-0.39697099	-0.0233917235	-0.1399910445	-0.255973815	-0.216676952	-0.078077078	-0.09657431	-0.587845805	0.1039497845	-0.03363538	-0.071098329	-0.06066227	0.540397645	0.47637416	0.0478982925	-0.240421535	0.2529614	0.31817174	0.0918505225	0.22018028	0.3534457615	0.188012356	0.0785117165
ANKRD49	0.1600604	0.75642633	-0.35053492	-0.29550695	-0.10113144	0.36450434	-0.1408186	-0.3907585	-0.23191023	0.020190239	0.3958707	-0.002692223	-0.09776974	0.12343502	0.41708326	0.36293793	0.17776299	0.07359743	-0.003511429	0.25177622	0.012947083	9.82e-05	-0.04731989	0.11188412	-0.10372448	-9.82e-05	-0.15292549	-0.12343788	0.095341206	-0.16669512
ANKRD50	-0.932941665	-1.5493345	-0.338841675	0.17376374	0.72386765	0.22090316	0.45459414	0.7130778	0.813124875	-0.479511035	0.2717998035	-0.553019275	0.08747506	-0.1177167905	-0.120053766	-0.0477704985	0.037409065	-0.40428544	-0.378134725	0.1023604875	0.215509177	0.42611146	-0.389630555	-0.585445405	0.126970055	0.240324973	-0.0787472745	1.18790175	-0.25914812	0.149269105
ANKRD52	-0.003085136	0.003968239	-0.24375772	-0.23097181	0.003085136	0.26434994	-0.33259392	0.062171936	-0.20938826	-0.07064819	-0.013604641	-0.04635048	-0.34684992	-0.1345973	0.08097172	0.11704683	-0.18262196	-0.19907236	-0.2727909	0.21011019	0.025574684	0.003085136	0.11882067	0.041450977	-0.147089	0.3666277	0.06453514	0.14612913	0.40151596	-0.017199993
ANKRD53	-0.149266	-0.25102663	-0.28953052	-0.05005598	0.2489872	-0.37372017	0.008572817	-0.23652196	-0.10360241	-0.30932903	-0.1737032	0.18887639	0.116909266	-0.008572817	-0.45736003	0.07063031	0.1558609	-0.251858	-0.29857373	0.11077762	0.07698798	0.07171559	0.12052679	0.37465525	-0.13764715	0.22723198	0.22290897	0.43937302	0.21548271	-0.19944811
ANKRD54	0.17383862	0.02394247	-0.15792608	0.30025578	0.41402388	0.6696396	-0.00829649	0.008296013	-0.11615276	-0.16071367	-0.37090826	0.038570404	-0.10923147	0.14726639	0.4302535	0.09425259	-0.25312757	0.2887845	0.09927368	-0.1794486	-0.07949686	0.008794785	-0.5720148	-0.19877481	-0.37024355	-0.312016	0.13009405	0.094463825	-0.34128952	-0.2171464
ANKRD55	0.14387369	0.4220357	0.118953705	-0.20345402	-0.17297363	-0.17235756	0.25955677	-0.30841494	-0.39026165	-0.09209633	0.9439311	0.35806227	-0.06887579	-0.17907715	0.1793189	-0.07703018	0.10809517	-0.29634523	-0.090340614	-0.20431948	0.11563635	0.30975008	0.19723606	-0.04383087	0.12801456	0.25384045	0.21864557	-0.033459187	-0.08215952	0.033459187
ANKRD6	-0.7181194	0.70774877	-0.3330735	1.14055785	1.01627245	0.70829142	0.811895475	0.97399365	0.50869858	-0.33341955	0.9733511	0.02435088	1.2981054	-0.205948115	-0.81968808	-0.090094326	-0.144704465	-0.800827635	-0.016429305	0.547598595	-0.0444717425	0.00215733000000001	0.006040454	0.0256251095	0.2121030075	-0.120993374	-0.318419575	-0.217217327	-0.097007514	-0.172448155
ANKRD65	-0.08216715	-0.12548923	-0.05401039	-0.21555233	0.3819995	-0.12924623	-0.24687386	-0.28231668	0.10235405	-0.2228632	-0.117212296	0.064926624	-0.034264565	-0.064432144	-0.4124093	0.11536312	0.034264565	-0.33983898	-0.14807796	0.37070942	0.32861233	0.23245335	0.24722767	0.23355627	-0.06974554	0.15466976	0.42131376	0.4838214	0.14795971	0.23768377
ANKRD66	-0.122171521	-0.17141092	0.075115205	-0.20237911	0.076389075	-0.061609865	-0.1303832535	-0.0123821495	-0.27181935	-0.13092828	0.07347131	-0.198300125	-0.214669225	-0.009696365	-0.101015093	0.23578739	-0.016076685	-0.15954995	0.17768836	0.21067238	0.195520281	0.1004347795	0.00769185999999999	0.517285465	0.198512317	0.277212145	0.364352105	0.09118521	0.29414499	0.0423135755
ANKRD7	-0.014072895	-0.11791706	-0.057858467	-0.42972755	0.077791214	0.16947341	-0.15132499	-0.010872841	0.35276484	-0.001168966	-0.15599203	-0.061848164	-0.33534145	-0.25162745	0.029903412	0.07799864	-0.10934162	0.09229493	-0.2149117	0.036672354	-0.05995226	0.1665349	0.21167469	-0.054054976	0.16505575	0.015839577	0.32723927	0.001168966	0.14437962	0.14532161
ANKRD9	-0.315014365	-0.4633665	-0.216863155	-0.300156355	-0.42192316	0.32359123	-0.44254661	-0.2544446	-0.81481338	0.100251198	-0.347288125	-0.41355157	-0.019489765	-0.46969461	-0.302565815	0.180343865	-0.045935629	0.266335725	0.364610435	0.32160735	0.354147435	-0.0510997775	-0.158616545	0.29452634	0.285340785	0.33155108	0.180784225	0.3002131	0.489754685	0.460591315
ANKS1A	-0.162392996	-0.144379614	0.0068130972	0.5438460316	1.052721592	-0.45863905	0.212818622	-0.303464457	-0.0585730548	0.050636626	0.10884304	0.6259332682	0.0235525602	0.231220579	-0.11391611	-0.1576748374	-0.0307490342	-0.0102074122	-0.162411601	0.000766756800000001	-0.109095292	-0.1344087106	-0.0625924112	-0.022825526	-0.0319952	-0.1439474134	0.0515721816	-0.0179440996	-0.0405861394	-0.0330040452
ANKS1B	-0.0029505017	-0.0374178162	-0.1368436575	0.3866816743	0.638884504	-0.1707600115	-0.035768914	-0.1070607686	-0.2415837513	-0.1381413228	-0.0670079227	0.257640339	0.1075975668	0.0288402592	-0.080660678	-0.0531833394	-0.1457631115	-0.0707786081	-0.0323760279	0.023730648	0.080695916	0.1319217908	-0.0449288843	0.1411793497	0.1368489844	0.0887826317	0.101253604	0.1016368168	0.097631121	0.1297980067
ANKS3	-0.0293687595	0.0441432005	-0.032240629	0.187941195	0.26857746	0.0718898775	-0.04019664875	0.23367690475	-0.097932465	0.087130785	0.039321185	0.0834150305	0.060848713	0.01369679	-0.05579090075	-0.008521081	-0.1853530385	-0.3705892575	0.0136238325	0.06415772425	0.086492657	-0.173657538	0.141782045	0.023222208	-0.1600110515	0.039110662	0.08273696875	0.01950514275	-0.02856135225	-0.21461057525
ANKS4B	1.16549945	0.0394918915	-0.0497455595	-0.83485675	-0.792676445	-0.635816815	-0.103832365	-0.159745455	-0.88936745	0.347175955	-0.47475839	-0.307744265	0.421243785	0.183327435	1.52370855	0.791829835	0.0025697945	2.5670998	1.7999585	-0.53734779	-0.2392776	0.40990745	0.065233587	-0.79568455	-0.002569914	0.19631505	-0.241343975	-0.43571139	0.16469395	0.40219176
ANKS6	0.120444138	-0.273790679333333	0.0958827326666667	-0.176308946666667	-0.177054883333333	0.0882472966666667	-0.249007703	-0.215440596666667	-0.552131326666667	-0.402591223333333	-0.109669366666667	-0.157437803333333	-0.068426927	0.162072975	0.243744532333333	0.102650800333333	-0.13624382	-0.136716367333333	-0.0170949306666667	0.299446585666667	0.0176351833333333	-0.0277813266666667	-0.193462216666667	0.08961153	-0.102498532333333	0.170122464	-0.022513072	0.071225802	0.163559277333333	0.08856964
ANKUB1	0.0171283873333333	0.0762700236666667	-0.16583391	0.0278775693333333	0.0242417666666667	-0.0768060723333333	-0.0153208966666667	-0.0824302033333333	0.0592998663333333	0.1081357	0.04368194	-0.0634747353333333	0.004947265	-0.04055353	-0.0724705076666667	0.0124290776666667	0.0802704483333333	-0.00256315833333333	-0.0910669163333333	0.022180954	-0.0114308993333333	-0.00289177933333334	-0.121167501666667	0.047137896	0.136396966	0.0274640706666667	-0.004950285	-0.024422565	-0.0273069533333333	0.23759167
ANKZF1	-0.020385265	0.589323275	0.14350033	-0.25858069	-0.0978827485	-0.132904765	0.084130763	-0.217241285	-0.431518315	-0.36316347	0.52414847	0.0207395535	0.370782855	-0.127236365	-0.547329675	-0.06887531	0.083794594	-0.132282255	-0.174802065	0.179404735	0.15877032	0.25536108	0.0220971105	0.295493365	0.014925005	0.0284929275	0.335493325	0.062421558	0.194530963	-0.265753748
ANLN	1.636157875	0.918896815	1.040909175	-1.376590025	-0.9715952825	1.6018288	0.3995822675	1.891679425	2.6075245	0.9676354025	-0.04625964125	-1.333419875	0.3036677825	1.575976475	1.70306565	-0.0078856945	-0.49335409	0.3651480575	0.16371703	-0.7352107825	-0.8987758125	0.26864396925	-0.17251223575	-0.368337215	-0.871125095	-0.59515137	-0.1137590975	-0.311792675	-1.2997971	-0.207395315
ANO1	-0.333183923333333	-2.19540325333333	-0.220182423333333	0.690924633333333	0.543277253333333	0.262479143333333	0.00765800466666667	-0.896584516666667	0.39354975	-0.920752866666667	-0.5042073	-0.479738233333333	1.98825693333333	1.5030624	1.2471021	0.493062013666667	0.057175953	-0.361663023333333	0.0402820913333333	-0.70009391	-1.25069857666667	0.53948322	-0.39589358	-0.574748206666667	-0.394747266333333	0.02645858	-0.08139849	0.013997873	0.43298801	0.202475393333333
ANO10	-0.1923523	-0.102039814	-0.13117647	-0.045342445	-0.11419582	0.06601238	-0.10339403	-0.1914587	-0.08834362	0.20887566	-0.2604251	0.002240181	0.053095818	-0.19282055	0.106068134	0.05674362	-0.050544262	0.4955101	0.09864426	-0.051682472	-0.079304695	0.12384701	-0.002240658	-0.10171652	0.17122936	0.24232244	0.13530064	0.11994791	0.15503311	0.058146954
ANO2	-0.30664015	-0.029988766	-0.003514767	0.003514767	0.29599285	-0.2822578	-0.11358309	-0.1999197	-0.049678326	-0.012350798	-0.16737771	0.11870837	-0.098454	-0.092840195	0.006065369	0.07628989	-0.2603984	-0.06261802	-0.18363881	0.47020483	0.22123575	0.17727327	-0.012302637	0.14420867	0.31135464	0.25155067	0.09804487	0.26184368	0.032217026	0.11338282
ANO3	-0.05696487475	-0.0162742135	-0.16026198925	-0.1282807575	-0.04491835675	-0.2942585975	-0.0291817185	-0.1274641745	-0.1592002505	-0.0394120215	-0.1075670125	0.05088239875	0.11753100375	-0.0391578665	0.04910051875	0.01984375725	-0.04302716225	0.14109617575	-0.15078866525	0.1884530225	0.03063625225	0.13180500275	0.16420864925	0.1442059275	0.1237601625	0.334890845	0.13429111	-0.0519609455	0.25686735	0.183693465
ANO4	0.00705051433333333	-0.005239328	-0.069344044	0.0173721333333333	-0.013180018	-0.174019336666667	-0.059439581	0.306557973333333	0.0770832703333333	-0.116003275333333	-0.121983923333333	0.0103991033333333	-0.0702915986666667	0.024797837	-0.0798491623333333	0.09945933	-0.0787820033333333	0.173844566666667	-0.0269160266666667	0.00233578566666666	0.008790416	0.167283373333333	0.014506421	-0.008303563	0.120288293333333	-0.0147139206666667	0.0602565603333333	0.0665397646666667	0.092394432	-0.09491094
ANO5	-0.8754422675	-0.41096568	-0.22743273	0.78265441	0.8200729	-0.56150316	-0.10985577	-0.775397906	-0.654325585	-0.89065614	-0.50840436	0.20670712	-0.13172364	-0.44097722	0.07247317	0.366749765	-0.0366596	0.70705173	0.28865051	0.212984922	0.28895891	0.002977255	-0.168065667	-0.004834056	0.0677772765	0.195786837	0.234740855	-0.152168276	-0.0038237575	0.492028125
ANO6	-0.209406100166667	-0.238699991666667	0.15147225	0.988544303333333	1.02767018833333	0.02567621	0.338849028333333	0.25669233	0.374818409166667	0.3767628225	0.0141776388333333	0.403087413333333	0.2522140325	0.407481073333333	-0.119449141666667	-0.134718933666667	-0.0123163856666667	0.3005477555	0.150412875166667	-0.146031379333333	-0.0875759133333333	-0.0720875645	-0.10854423	-0.467390937333333	-0.32178863	-0.238086103	-0.46474703	-0.106415270666667	-0.205069102833333	-0.229966402666667
ANO7	-0.204223556	-0.761153213333333	-0.40537103	-0.428184198333333	-0.452112028333333	-0.458540923333333	-0.743055991666667	-0.65465133	-0.714840873333333	-0.66028357	-0.771000062333333	-0.217445051	-0.700648718	-0.377851814666667	-0.321075597666667	1.093843451	0.558226891	0.45271031	1.44946956666667	0.716603114333333	0.431618041	0.691533101666667	0.195529461333333	0.358708698666667	0.723537763333333	0.616392313333333	0.509940133333333	0.125439006666667	1.05911399333333	0.467665512333333
ANO8	-0.11190319	-0.4110794	-0.009347439	-0.2937708	-0.3057952	0.43705225	-0.39316177	-0.20279884	-0.49252462	-0.23502922	-0.56795835	-0.47984552	-0.23071384	-0.48140526	-0.30214643	0.22944307	0.17759895	-0.49514818	0.063755035	0.009347439	0.21894646	0.4249549	0.08710003	0.49927092	0.55964804	0.3123374	0.14528227	0.37840223	0.08719206	0.47154522
ANO9	0.225984215	0.083863135	-0.057559847	-0.663134335	-0.506684305	-0.065845968	0.16410351	-0.416821835	-0.78757287	0.1928491665	0.239516854	0.1936287875	0.476967096	-0.05355549	-0.00927710500000001	0.15707004	0.0024514195	0.63290668	0.12706065	0.07154322	-0.187615873	0.01467347	0.08598566	0.179418795	0.11094713	0.1077981	0.32316756	0.18962121	0.0593212825	0.258345365
ANOS1	0.098941805	0.00695657566666666	0.47489715	0.351607876666667	0.161282696666667	1.26155886666667	0.997047825333333	2.05310041666667	1.48896146666667	0.295982201666667	0.774340776666667	-0.196135125333333	0.29329912	1.06727822066667	0.165973664333333	-0.130450091666667	-0.583814936666667	-1.13802608333333	-0.306212903333333	0.674255043333333	0.115858158	0.040273428	-0.0857619433333333	-0.101903361333333	-0.240509828666667	-0.29086614	-0.237015643333333	-0.127919356666667	-0.561161672333333	-0.463104873333333
ANP32A	0.4956816	0.0491944956666667	-0.21998723	0.03198576	-0.486435733333333	-0.748174516666667	-0.135671456666667	-0.319011526666667	1.0466032	-0.10714356	-0.123127776666667	-0.32066584	-0.216777799	-0.125724952	-0.0361447333333333	0.0387269633333333	0.371694563333333	0.0923050233333333	-0.177771730666667	-0.0719782513333333	-0.234362922666667	0.391405106666667	0.00424274099999999	0.243643286666667	0.150721708666667	0.104957263333333	-0.058515548	0.062919459	0.563640116666667	0.37187958
ANP32B	0.63038157	0.38581801	0.6141038	0.35632086	-0.050122261	0.21473694	-0.204930305	-0.24891662	-0.001924038	-0.192348	0.058681965	0.16946125	0.1504817	-0.12763357	0.277516845	0.119758605	-0.137957095	0.28421832	0.023713589	-0.1120638865	-0.10992241	-0.16873169	0.0546245565	0.092294215	-0.29846955	-0.149671555	0.0321903225	-0.15642357	-0.15953636	-0.436317205
ANP32C	-0.04898238	-0.12204313	-0.1417371	0.04860115	0.001176596	-0.001176596	-0.07256639	0.06258774	-0.07428372	-0.17622256	0.11166692	0.08688426	-0.18271828	0.022155046	-0.3440318	-0.005739212	-0.08347678	-0.10679555	0.018717527	-0.13743186	-0.030344486	0.09717727	0.07564092	0.04457426	0.005101919	0.10875487	0.08577657	0.01343298	-0.041130543	0.023587942
ANP32D	0.0434019565	-0.071587325	-0.1339420075	-0.11316431	-0.02307141	-0.110959528	0.143714547	-0.0617114305	-0.093035697	-0.100735785	0.0794781445	0.04083526	0.0001119375	-0.046167135	-0.17822242	0.085965275	-0.077736735	-0.099096297	-0.157349465	-0.0095053915	0.14142561	0.14744043	0.0992262365	0.058418035	0.168118	0.0997831825	0.063016415	0.047566532	0.180375335	-0.0009304285
ANP32E	1.353133574	1.56168784	0.70415202	0.201045706	-0.040324877	0.662293434	0.306166936	0.816486928	1.526783174	0.914286036	1.04335545	0.134464741	0.437257388	0.641135316	0.931386384	-0.570366666	-0.302512362	0.0603731164	-0.320131308	-0.879758734	-0.768034452	-0.224550724	-0.246685411	-0.0791261664	-0.889959468	-1.05913445	-0.698216712	-0.76337796	-0.98178936	-0.901986788
ANPEP	0.341536284	-0.1021547325	0.60776758	0.6990478	-0.8427274	-0.2764090285	0.090407847	1.3587084	0.56482912	1.272269	0.458660845	-0.0324721335	0.28786659	0.678024525	-0.0707318765	1.335131625	-0.17825389	7.2624425	5.4890707	-0.71965445	-0.697247375	-0.607370615	0.19230175	-0.323030945	-0.27807665	-0.21473074	-0.249110697	-0.0487282275	-0.286561485	-0.325770625
ANTXR1	-0.5920851725	-0.27043384375	0.487357805	0.43362040375	0.459467835	0.99633039	0.38320570875	2.091521934	0.80792566	0.217547535	0.637386732	0.049467742	0.0861457005	0.3988417275	-0.327165665	-0.4174248675	-0.16384380975	-0.3805354225	-0.1700818575	0.2005066275	-0.14501416825	-0.250403812	-0.04787153175	-0.33583659	-0.013418377	-0.28887118075	-0.032076355	-0.05448538625	-0.09960103125	-0.39174301575
ANTXR2	-1.05586565	-0.1855781655	0.3137112875	2.30537425	2.11969184	-0.00833314625	1.04151332	1.3989944625	0.2164747115	-0.56569063	0.38828987	1.33820265	1.058274735	1.16143334	-0.45593763	-0.4396493475	-0.08829498225	0.69139654	0.188811303	-0.0758044725	0.1162818065	-0.63801373	-0.05171478	-0.47671686675	-0.244076965	-0.6245107075	-0.18099492675	-0.07557040225	-0.14186281225	-0.606590625
ANXA1	-0.349983022	-0.700741186	0.468646058	1.54152174	0.422674658	-0.15878911	0.653923898	0.88456078	1.57666886	0.742540072	0.6774872728	1.66350984	-0.10280857	0.8604854814	0.409025904	-1.3852435	-0.278211402	-0.61074791	-0.0273899086	-1.17918712	-0.346811958	-1.60638944	0.047131825	0.500764466	0.0616086966	-0.95513124	-0.552942658	-0.080310536	-1.19521636	-1.069136228
ANXA10	-0.21680355	-7.1044083	-2.6832294	-3.5040994	-4.7793612	-4.607763	-3.3550377	-4.723881	-7.9572496	-4.0091105	-3.5325322	-2.6762543	-4.802408	-3.7949862	-2.3591223	0.80609035	0.5563421	0.45538712	0.7512903	0.24870872	0.3872385	0.7318859	0.36617756	0.21680355	0.47173882	0.6298237	0.42176628	0.42303276	0.82500553	0.7129421
ANXA11	-0.16148269125	0.086935519625	0.04352009325	-0.33794391125	-0.52008771125	0.49836534625	-0.1257330195	-0.10768377725	-0.83026552375	-0.49797271875	-0.3423286625	-0.44593214875	0.248281361625	0.52222579875	1.0849951375	0.18535381	0.02340072375	0.119680703375	0.396327315	-0.11397117475	-0.167775215	0.00434774125	-0.060860337125	-0.18410527725	0.047733307375	0.129972457	-0.116551935	0.13176405375	0.21559077425	0.1921302075
ANXA13	0.48420787	0.19091809	-0.0742475985	0.263161775	0.166407467	-0.21221125	0.1611784685	-0.067263484	0.0065357685	-0.050894735	-0.19542122	-0.345684525	-0.196523665	2.5579519	2.74169775	1.30910995	-0.093101145	4.7454605	3.8846507	0.14185965	-0.1893862475	-0.010035515	0.036065459	0.002929093	-0.1168713585	0.1356586225	0.23796868	-0.061031938	-0.0813783425	-0.23791087
ANXA2	1.18926063333333	-0.179356655166667	0.431114513333333	-0.179340916666667	-0.689048933333333	0.586078965	0.548640016666667	1.24148258333333	1.47940945	0.108075064166667	0.290359254	-0.215606291666667	-0.398142733333333	1.04812845	0.638286751666667	0.106712419666667	-0.246806228333333	0.992349676666667	0.680069053333333	-0.652076236666667	-0.769154645	-0.0524779145	0.100783508166667	-0.438075145	-0.243501902166667	-0.349187768333333	-0.177821635	-0.257038751	-0.281725645833333	-0.209152616166667
ANXA2P1	0.07301974	-0.14055753	-0.053481817	0.026435137	-0.08737135	0.019114494	-0.08505869	0.39158082	0.23029542	0.19495273	-0.27461195	0.006361246	-0.36148763	0.08432412	-0.001811266	0.031401396	-0.2581458	0.54845953	-0.11531353	-0.09917784	-0.040086746	0.35632515	-0.007514954	-0.075140476	-0.045799017	0.001811266	0.17929053	0.2674153	0.011301756	-0.25045133
ANXA2P2	0.9960747	-0.05716896	0.49253178	-0.05604744	-0.6204634	0.5859442	0.66184425	1.0998697	1.4033823	0.12756824	0.31681442	-0.2523327	-0.33469677	1.0460024	0.6845722	0.05604744	-0.14333153	0.9993744	0.6758766	-0.7607393	-0.88920116	0.066833496	0.14157581	-0.5710449	-0.48350525	-0.39968395	-0.18517017	-0.3746214	-0.35414124	-0.5219784
ANXA2P3	0.22569346	-0.191823	0.1730659	-0.38125896	-0.47052407	0.007670164	-0.05933547	0.47582793	0.308558	-0.28360152	0.47329378	-0.3385818	-0.1660161	0.33802438	0.20025826	0.13121343	0.10325909	0.3950727	0.39291024	-0.067522526	-0.16799617	-0.08407378	0.098198414	-0.006061792	-0.4602437	-0.001694679	-0.042221308	0.10880113	-0.36456156	0.001694679
ANXA2R	0.53174543	1.4525261	0.19531918	-0.2665944	-0.33123398	-0.007584095	0.4970994	0.939096	-0.16843653	0.20067072	1.4120936	0.9611883	0.46663046	-0.24448061	-0.19802141	0.13979387	-0.030706406	-0.08189583	0.15443993	-0.07698202	-0.21185827	-0.7571974	0.33884907	0.111231804	0.007584095	-0.08872986	-0.01904869	-0.06584263	0.14383936	-0.30550098
ANXA3	0.28390598	-1.007767425	-1.2841697	0.094814778	0.355197905	-0.7875998	-0.62119173	-0.4881544	-0.9011216	-0.252876765	-1.2374496	-1.01554845	-2.1295566	-0.10226917	0.39307499	0.5860715	0.25805092	0.178005218	0.456297875	0.0088691715	-0.42109323	0.541425705	-0.038070202	0.21485806	-0.0088691715	0.32648898	0.19003868	-0.089504242	0.26505804	0.4282508
ANXA4	0.137747181888889	0.369090190555556	0.511444172666667	-0.788084685555556	-1.72569717	-0.224950051666667	-0.333105406666667	-0.201733058111111	-0.614419995555556	-0.403590228333333	0.739687633333333	-1.34484527222222	-0.375793112	0.374080336	1.49172492	0.427145143333333	0.347269006666667	0.882314224444445	0.472605941777778	-0.619801148888889	-0.311092483333333	0.471697465333333	0.478505212222222	-0.189330419333333	-0.370487395555556	0.174369943777778	-0.0135392876666667	-0.0939883642222222	0.0500072633333333	0.240079589222222
ANXA5	-0.775039985	-0.152018387333333	0.479374011666667	0.804863775	0.366325375833333	0.14353474	0.4122266795	0.776020515	0.873171153333333	0.255783081666667	0.30101355	0.0757985903333333	0.0221162646666667	0.32673661	0.307630691666667	-0.48098684	-0.0147808393333333	-0.0940757575	0.112113872166667	-0.152451355833333	-0.204276403333333	-0.391344945	0.0150403976666667	-0.148877144333333	-0.30502923	-0.645848595	-0.436397396666667	-0.373399653333333	-0.540902776666667	-0.678284565
ANXA6	-0.13502598	1.3681092	0.5648322	1.658134	1.8900075	0.20059586	1.5349841	0.28799057	-0.049138546	0.16780901	1.202416	1.4883437	1.0930552	1.1438327	-0.920176	-0.7936621	0.20326424	-1.1018257	0.049138546	-0.12540388	-0.29487276	-0.8887358	0.39381456	-0.5653744	-0.2754655	-0.72424173	-0.36371994	-0.25640965	-0.8352394	-0.8731885
ANXA7	0.0873103125	0.40795803	0.0172028535	0.282521725	0.212961198	0.660277375	0.25235939	0.38967657	0.4498906	-0.56161189	0.078801156	0.0285320285	0.124548435	0.6249032	0.730123535	-0.204413891	-0.134934427	-0.019164086	0.087792875	-0.32205009	-0.39407587	-0.1713795645	-0.1793828	-0.297603605	-0.32757425	-0.457141175	-0.445876835	-0.359343525	-0.17809391	-0.285664082
ANXA9	-0.41469026	1.1002555	0.636425	-0.75695944	-0.35004377	0.19835329	0.9674487	-0.34159994	-0.7766566	0.7150698	0.46399546	-0.5720372	1.3495302	0.6597452	1.6502867	-0.05713463	-0.18152809	-0.1206069	-0.01338768	0.111494064	-0.005541802	-0.030790567	-0.16125703	0.10870552	0.042205095	0.17514944	0.08823991	0.005541802	-0.010861874	-0.28019404
AOAH	1.9364314	1.2010036	0.5915308	-0.5822506	-0.6501398	0.160326	0.73312664	0.04270363	0.19476652	0.9602332	1.0551019	-0.006260872	0.76477146	-0.82745504	-0.5924411	0.006260395	0.552227	-0.7250066	-0.6628709	-0.6472411	-0.30392742	-0.27502537	0.70141125	0.22140837	-0.3362527	-0.24177265	0.092720985	-0.31541872	-0.27240944	-0.5011873
AOC1	-0.5370116	0.06125021	1.671793	-0.81742907	-1.1761832	2.459846	1.1786652	-0.16947126	-0.646163	1.0710163	0.20229626	0.08370638	1.5356679	0.7665844	0.73743296	0.5345864	-0.4866991	4.141829	3.0632586	-0.15757608	-0.43559074	-0.1010375	-0.7036376	-0.22381258	0.4028139	-0.36868143	-0.045794487	-0.5761647	0.045794487	-0.3199544
AOC2	0.01832366	0.08626413	0.1954813	-0.17151833	-0.313622	-0.30880833	0.002719402	-0.03955674	0.19665527	0.08593559	-0.27028728	0.40089488	0.11553478	-0.15118027	0.22023034	-0.19055581	-0.10775137	-0.30021787	-0.23853922	-0.13550758	-0.053694487	0.1295042	-0.0666697	0.10728812	-0.13052273	0.1980195	0.28745556	-0.002719402	0.36917853	0.08932495
AOC3	-1.259090065	-0.67836784	0.68662883	2.99111225	2.7088399	0.261050815	1.7010255	-0.504171725	-0.240746375	-0.706480625	0.38350141	2.66538855	1.25099465	1.31683562	-1.40380403	-0.46292509	0.34945846	-0.0708898305	0.18893218	0.01496363	0.1379886875	-0.316318514	0.077221629	-0.69180535	-0.17039037	-0.489840005	-0.31165159	-0.309961325	-0.47486973	-0.645678035
AOX1	-0.8679037	-0.4271698	-0.002707481	1.8502321	0.58148336	-0.07233906	0.4953103	0.04197502	0.31021023	-0.38767624	0.9933543	0.7249236	0.143157	0.4180131	-0.83840466	-0.061897278	0.38057232	-0.048191547	0.002707005	-0.060438156	-0.22158909	0.023217678	0.7479377	-0.008381367	0.32871008	-0.075984955	-0.18014479	-0.6379194	-0.1539793	0.008929729
AP1AR	0.60299777	0.054204942	0.504930025	-0.158394575	-0.16418028	0.74080707	-0.24083709	0.15461707	0.34278631	-0.1122458	-0.442465295	-0.1702108375	0.1721172315	-0.34645367	0.8585527	0.639710665	0.017896414	1.0353496	0.36183595	0.0033841135	-0.21203566	0.1537420775	-0.151082993	-0.2183795	-0.138269188	-0.099375725	-0.485834835	-0.023984669	0.171453235	0.062487602
AP1B1	0.074523445	0.39398791	0.0129091735	-0.48982906	-0.266353359	-0.2315831175	0.0766267795	-0.201289415	-0.169258595	-0.102497338	-0.0654606835	0.036900995	0.023397446	-0.18144965	0.00980282	-0.1485705385	-0.08253765	0.0766539555	-0.076815845	0.122193097	0.060127974	-0.0198197365	0.0325975425	-0.20258665	0.140147685	0.00439048	0.1191988	0.16987443	0.002429485	0.26902962
AP1G1	0.0872019115	-0.0546484798333333	-0.202753382666667	-0.41517739	-0.601670378333333	-0.53742341	-0.211537716666667	-0.173916975	0.2495387445	-0.0981757245	-0.32884829	-0.278802911166667	-0.301821033333333	-0.40149156	0.848252063333333	0.153900466666667	0.0763925715	0.0668177598333333	-0.00539811466666667	0.0122663161666667	-0.0266855958333333	0.1108338825	0.0929063186666667	-0.058520635	0.121708711833333	0.0546992615	0.106890520333333	0.103072323666667	0.18069601	0.180681469
AP1G2	0.85676956	0.32375622	-0.106304646	-1.3394976	-1.655827	-0.27469826	-0.5971031	-0.9042301	-0.10237789	0.34873867	-0.17662668	-0.34526825	-0.16414833	-1.2861109	-0.5229969	0.8467741	0.21555138	-0.011085987	0.6660423	0.14852619	0.07594204	0.01108551	-0.028400898	-0.17009163	0.029806614	0.36823845	0.07239914	0.088362694	0.21783543	0.15210247
AP1M1	0.142951725	0.603863	-0.089053634	0.50142646	0.6335976	0.246204615	0.2519629	0.238304855	0.4503579	0.41867185	0.34682083	0.410095215	0.326153755	0.26485658	-0.58248925	-0.46285368	-0.052428007	-0.2080407165	-0.42050814	-0.286116365	-0.381625665	-0.58656503	-0.001149416	-0.222902535	-0.218036658	-0.357229	-0.1258590225	0.161430598	-0.194367885	-0.316282035
AP1M2	0.19732666	-1.2852821	-0.4168172	-3.981178	-4.1504483	0.4886675	-1.3416381	-1.132402	-0.85857725	-0.31271982	-1.0646391	-2.346221	-0.8186574	-0.44208956	0.31328487	0.33675718	-0.05674267	0.6644006	0.6008439	0.063224316	0.05674267	0.36151505	-0.2501192	-0.08532667	0.12780333	0.2409029	0.058862686	0.28871965	0.20867205	0.3698902
AP1S1	0.40058994	-0.416501525	0.463907005	-0.564794525	-0.76153635	0.059855935	0.01978612	0.385930785	1.2805991	-0.1582050315	-0.4936843	-1.2151239	-0.13228297	0.96420312	0.49114275	-0.0898361185	-0.188835145	1.2102876	-0.12620902	-0.581360825	-0.082705735	0.30481243	0.27963423	0.0974788665	0.153008223	0.1773250165	-0.26858616	-0.1224627465	0.190546035	-0.115184778
AP1S2	-0.00151271959999999	0.472672845	0.0828056366	1.075910088	1.373474866	0.2174223436	0.68746256	0.1563418372	-0.152648974	-0.0331052798	0.4539745714	0.7964508886	0.560266936	0.392842045	-0.421586521	-0.2273713148	0.0252419474	-0.2334298596	-0.0081046588	-0.2152788676	0.0052170766	-0.199943978	-0.0019099708	-0.40080133	-0.26697588	-0.3035025548	-0.161623666	-0.3305882926	-0.3698053946	-0.500260448
AP1S3	0.00894315866666667	0.163319030333333	0.14734133	-0.382270097666667	-0.59666241	-0.141142405666667	0.231174465666667	0.0369366816666667	-0.288034201333333	0.00899772099999999	-0.125501711666667	-0.365320126666667	-0.302399045666667	-0.194018683333333	0.518073316666667	-0.022778591	-0.02856167	0.25065986	0.112101153333333	-0.172430435333333	-0.172037445	0.173979441333333	0.0877306446666667	-0.103009581	0.0930833053333334	0.103735686666667	0.062626202	-0.0195162306666667	0.0185121686666667	0.0552563673333333
AP2A1	0.00148963975	-0.11217957675	-0.10425365125	-0.08750683075	-0.02622777275	-0.04021304875	0.012314021	-0.030003489	0.060309232	-0.083762229	-0.0695578455	0.0557909005	-0.0203267345	-0.1422539945	0.0432170625	0.00336319225	-0.067122697	-0.00622165275	-0.090284168	-0.1329586475	0.1141514795	0.16848164625	0.1930892475	0.19574666	-0.070116042	0.10579532325	0.241096674	-0.00109762075	0.18551707325	0.1048842665
AP2A2	0.545363903333333	0.166644403333333	0.0539862333333333	0.577297366666667	0.329573314666667	0.054719131	0.34734345	0.0561591766666667	-0.0990020433333333	0.126221176666667	0.456738146666667	0.164554275333333	0.239747681666667	0.267196972666667	0.26540614	-0.171416914666667	-0.0726100603333333	0.027857941	-0.035893121	-0.280726591333333	-0.527694056666667	-0.632815689	0.05752214	-0.42356714	-0.3780214	-0.37162145	-0.38741065	-0.397323448	-0.17255497	-0.798333326666667
AP2B1	0.568786378	-0.15836167	0.164047962	0.50400232	0.20356822	-0.214932445	0.22185421	-0.100421675	0.2264185	-0.097989325	-0.002249241	0.054778338	0.141494037	0.6662395	1.01909758	-0.46240616	-0.08192993	-0.236642836	0.238621475	-0.151873115	-0.96487905	-0.546654225	-0.284355165	-0.674616325	-0.69787215	-0.55025101	-0.208040231	-0.123297915	-0.61002779	0.01078248
AP2M1	0.1159250248	0.05775261	0.532609846	0.595476238	0.60923819	1.00758469	0.402326676	0.37323151	0.905925368	-0.208548356	0.419744788	0.1018096944	0.171757938	0.22862997	0.169757036	-0.29486379	-0.159920979	0.275959207	-0.1319869048	-0.248640064	-0.3492673868	-0.311074119	-0.213208672	-0.502285808	-0.375843338	-0.453427166	-0.405420164	-0.475110626	-0.1896017076	-0.51508065
AP2S1	0.797883343333333	0.134398778	0.170722326666667	0.016501109	0.101328212666667	0.302673656666667	0.661245656666667	0.5886736	1.11666296666667	0.84951115	0.706337613333333	-0.097985109	0.521895083333333	0.45944246	1.5288232	-0.196302096666667	-0.202079135	0.101227441	-0.103377975666667	-0.435372356666667	-0.397121273333333	-0.337428403333333	-0.103616715333333	-0.775001516666667	-0.390001613333333	-0.438187133333333	-0.449810343333333	-0.195696514	-0.617818816666667	-0.214000386
AP3B1	-0.026248695	-0.1883597325	-0.15487862	-0.66697812	-0.265864605	-0.59648991	-0.271246665	-0.197343832	-0.027521612	-0.407958745	-0.229213715	-0.329202415	-0.089007856	-0.187554364	0.373501775	-0.03218174	-0.040144205	-0.0760593405	0.1061217725	0.116710905	0.14312792	0.371221065	0.04533815	-0.009480715	0.68683481	0.207779885	0.100701811	0.170997145	0.118986844	0.9318707
AP3B2	-0.0304345293333333	-0.141739528666667	0.00552328466666667	0.0427104633333333	0.153596322	-0.129687946	-0.184292317	-0.229603688666667	-0.130270003333333	0.198890206	-0.1805973	-0.0245074413333333	-0.15922443	-0.028144519	-0.249348876666667	0.029389778	-0.0925569533333333	-0.0854539886666666	-0.040052177	0.232774653333333	0.0629763613333333	0.186110813333333	0.133979002	0.22417744	-0.101403633333333	0.329020013333333	0.141036988	0.233309426666667	0.193854493333333	0.207585176666667
AP3D1	0.2783432	0.042971927	-0.020444393	-0.0453058886666667	0.211503346666667	0.339515366666667	-0.03600486	-0.19550641	0.121393205333333	-0.0519415533333333	0.0345320713333333	0.0310185743333333	0.208141643666667	0.104729811	0.0101146696666667	0.0449430143333333	-0.0675722716666667	-0.0340828913333333	0.101937453333333	-0.0892430966666667	-0.29196087	-0.243969916666667	-0.0514656703333333	-0.224164167666667	-0.164611655	-0.208287875333333	-0.0796058973333333	-0.104456582333333	-0.0373380986666667	-0.118986293333333
AP3M1	-0.1905087225	0.00939488375	-0.217375875	0.112903596	0.2888284925	0.6129220775	0.032649873	-0.00855159775	-0.0228598125	-0.6397584675	-0.471735965	-0.2933256675	-0.11274159325	0.32618606	0.5327529875	-0.24077129325	-0.0590336315	-0.071358325	-0.1575492635	0.07827270075	0.14252030975	0.01344192025	-0.1509315965	0.18224680475	0.06168735175	-0.12650979	0.05183494	-0.17326187925	-0.0510886905	-0.24143183825
AP3M2	0.4392591775	-0.01159864675	0.9283949825	0.19095987	-0.037323296	0.83290405	0.568180205	1.3091543	0.79013611	-0.3853749675	0.20817727	0.02955544	0.2672472	0.548674345	-0.313602805	-0.285486875	-0.0660465955	-0.0590560425	-0.15376776625	0.0325500325	0.1550728665	-0.06289249525	-0.197957576	-0.4221028075	-0.10294180875	-0.2205940475	-0.3919603275	-0.08263218325	-0.055481676	-0.6481813225
AP3S1	0.014292717	0.25180626	0.123547554	0.30340672	0.07972622	-0.3166151	-0.1414833	0.11718941	0.34307957	-0.51555634	0.09631443	-0.2680292	-0.29357243	0.11839485	-0.01279068	0.1416645	0.04527855	0.48930836	0.33766365	-0.008565903	-0.0635767	0.008565903	-0.02044487	0.03817177	-0.11709404	-0.22412205	-0.06323719	-0.2877407	-0.08676624	-0.011482239
AP4B1	0.772068673333333	0.541998552	0.429360703333333	-0.135793366666667	0.155036128	-0.05028073	0.21989012	-0.139148713333333	-0.275616957666667	0.0305032736666667	0.50787886	0.0510666356666667	0.0678912816666667	0.0830243433333333	0.10084224	0.0188546196666667	-0.225397984666667	0.187077837666667	0.0890447316666667	-0.0201505033333333	-0.331220466666667	-0.0383495486666667	0.235468862	-0.1359334	-0.235261605333333	-0.265542497666667	-0.0573220233333333	-0.252216896666667	-0.4061691	-0.459149266666667
AP4E1	0.135213334833333	0.0396624433333333	0.0180822611666667	-0.0479351688333333	0.142867128666667	0.0423460806666666	0.102501036166667	0.154920895333333	0.633766818333333	-0.0633410223333333	0.109306377	-0.00056143499999999	-0.0186616978333333	0.0404784256666667	0.013765018	0.0285036588333333	-0.081364631	0.109475215666667	-0.09527767	-0.218116661666667	0.00257201616666666	0.00611035166666666	0.0431660401666667	0.0379818676666667	-0.012393593	-0.0490437751666667	0.0634680188333333	-0.101471146666667	-0.0693813171666667	-0.0382789785
AP4M1	0.2521363262	-0.223297406	0.1201968186	0.3758399972	0.279198929	-0.0279797548	-0.0689767834	0.437785148	0.436823468	-0.31993179	-0.1057570456	-0.355767056	-0.2017954814	0.234029296	-0.0877116242	-0.2753356944	-0.0742934234	0.133072664	0.1004238134	0.0372931476	0.080545521	0.0169483186	-0.1783864954	-0.0373426444	0.037412168	-0.0320001608	-0.133102796	0.0418185216	-0.0511394508	-0.044200893
AP4S1	-0.029411555	0.30733359	-0.20967472	0.653689752	0.785629272	-0.11082411	0.09043193	0.0181277995	0.1514913	0.0132111325	0.035979748	0.392530905	0.211445573	0.004675388	-0.18455148	-0.010517	-0.105512262	-0.19609165	-0.178313965	-0.13480878	-0.154004215	0.265634775	0.0631263265	0.013454318	0.15877175	0.04124713	-0.20294428	-0.092841865	-0.0605464	-0.07939601
AP5B1	0.10512161	0.0103161325	-0.02938342	-0.33227301	-0.076501845	0.384837865	-0.202909465	-0.190496445	-0.284612175	0.208737135	0.017974615	0.03420639	0.178375725	0.010100125	-0.038885355	-0.245126725	-0.015399456	-0.1163570885	-0.148044355	0.068612101	0.08116603	0.089935303	-0.0141568175	-0.104329823	0.0827522275	0.057492018	-0.033549547	0.03426981	-0.13066745	-0.1093161085
AP5M1	0.007102203	-0.0850683694	-0.058087826	-0.581153102	-0.205601646	-0.126646944	-0.2940307148	-0.356810184	0.125773854	-0.5563377396	-0.2095629686	-0.548812776	-0.200235892	-0.689548008	-0.0131210802	0.0925139918	0.146659471	0.6109849054	0.0240169992	-0.0444072716	0.156776574	0.421825364	0.0696802134	0.089910318	0.2674091812	0.12851863	0.0738158704	0.03225112	0.212845368	0.350740051
AP5S1	0.0468233423333333	-0.085371971	-0.293228466666667	-0.500914081	-0.347530683333333	-0.107077438333333	-0.0334703113333333	-0.129351461666667	-0.22062397	0.0869401286666667	-0.0561596556666667	-0.306410631	0.0632344863333333	-0.133013090666667	0.08997202	-0.00411923733333333	-0.02743594	-0.228377343333333	-0.0663647633333333	0.0663574533333333	-0.00111436933333333	0.08769862	0.0976168306666667	0.191505589333333	0.020546278	0.138888517	0.25562382	0.249763653333333	0.020184994	0.158859092666667
AP5Z1	0.123543025	0.172026875	-0.0009891985	-0.64101291	-0.258752815	0.32203246	0.092032435	-0.2075455175	-0.0940172675	0.481740715	-0.135840885	-0.210507165	0.27946401	0.39791441	-0.121880533	0.27959752	-0.097970485	-0.266688345	0.010093212	0.04339075	0.13422251	0.0206229685	-0.23967076	-0.1408641365	-0.23691058	0.115483523	-0.000626802499999999	-0.1067121045	0.120196106	-0.016793015
APAF1	0.000837087499999993	-0.01753312225	-0.01544219	-0.4671911025	-0.311340392	0.0215101215	-0.083907838	0.12614113	0.1079279775	0.038078071	0.05499243825	0.04722946925	0.21956825875	-0.036587955	0.094260515	-0.0541988025	-0.1194553975	0.13571673425	0.00492894625	-0.1279249185	-0.04778796525	0.05489087075	0.3270523525	0.05575764225	-0.10831535575	-0.017083405	0.05775010475	0.06356078475	0.13164669225	0.108742655
APBA2	-0.07526167	0.384514016666667	0.322522886666667	-0.379693908	-0.28534031	0.089197477	0.48787777	0.841652223333333	0.138801341333333	0.120848571666667	1.02468013333333	0.60074878	0.133757196666667	0.0448469316666667	-0.340879516666667	-0.2302622	0.150600831333333	-0.261692683333333	0.0115338933333333	-0.255968252	-0.606990896666667	-0.391919693333333	0.310737136666667	-0.4301989	-0.264569996666667	0.0751121846666667	-0.256779113333333	-0.323768533333333	0.094720681	-0.377189476666667
APBA3	0.26824474	0.15160656	-0.004128456	-0.58796215	-0.1883316	-0.061246395	-0.19556141	0.000716209	0.014508247	0.24366331	-0.064789295	0.326797	0.27361965	-0.01209259	-0.36336613	0.40032578	0.001431942	-0.09611797	-0.12547874	-0.034770012	0.3432722	0.12349558	0.28559542	-0.13885498	-0.000715733	0.11952734	0.23666334	0.011509419	-0.02079773	-0.009095192
APBB1	-0.332884484285714	-0.048573187	-0.00888555514285714	0.739595424571429	0.833404673428571	-0.241401875714286	0.12268373	-0.0364184037142857	-0.329637561428571	-0.0979823365714286	0.453309977142857	0.386424437714286	0.152645011857143	0.197229793285714	-0.558992971428571	0.0846937038571429	-0.112129890142857	-0.235606462857143	-0.216909784285714	0.112445695285714	0.0484311582857143	0.0237426081428571	0.200811863571429	0.10584324	0.0247973044285714	0.0948317724285714	-0.0234060971428571	-0.0505635064285714	0.0515805321428571	-0.0827097561428572
APBB1IP	0.880637635	1.22869652	0.29719055	-0.08097267	-0.595571285	0.2499247765	0.202986715	0.251583932	-0.2257106315	0.169335115	1.279348835	0.714710115	0.65526914	-0.0250127315	0.108861565	-0.31819594	0.1858443	-0.6679113	-0.401850465	-0.59525765	-0.196162935	-0.225652215	0.680878625	0.17450476	-0.09125591	-0.255338665	-0.0102226725	-0.26750636	0.010560155	-0.400305155
APBB2	-0.244750771428571	-0.574125561428572	0.281009130714286	0.857863494857143	-0.100754740571429	-0.116722722857143	0.509641378	0.716091547142857	0.386925215714286	-0.162603547142857	-0.169382298857143	0.225753579714286	0.292860645714286	-0.0291109077142857	-0.888008254285714	-0.283209528571429	-0.0379253791428571	0.0890071732857143	-0.0658420837142857	0.154278481714286	0.363558017142857	0.016801289	-0.541563448571429	-0.0684619624285714	0.385225705714286	-0.0125192228571429	-0.0363203464285714	0.0317730218571429	-0.168694765571429	0.0410561214285714
APBB3	0.0274888666666667	-0.0912814146666667	0.031901836	-0.000336964666666667	0.15037203	-0.0669638316666667	0.119516211666667	0.127378465	-0.258874733333333	-0.066356977	-0.101882296666667	0.186605766666667	-0.014962355	0.0315014523333333	-0.352087973333333	0.1102314	-0.0964746486666667	-0.191319306666667	-0.143639244	0.09580962	-0.0855186786666667	0.090508144	0.271599453333333	0.114849091666667	0.06918669	-0.0375801713333333	0.069236278	0.141382852333333	0.0229249	-0.295664306666667
APC	-0.084976039	0.158122141333333	0.105735383333333	0.7334385	0.815777	-0.244664597333333	-0.120150724666667	-0.161148946666667	-0.164037863333333	-0.547808956666667	-0.103265606666667	-0.00705035666666666	-0.063665071	-0.0529605533333333	0.14130346	-0.0296182633333333	0.163445395	0.51003981	0.378237566666667	-0.224706337333333	-0.08551351	-0.0141351983333333	-0.219519296	-0.1698273	-0.0979609466666667	-0.17659203	-0.105137187666667	0.0802676733333333	-0.144294415333333	0.0413633206666667
APC2	-0.10041475	0.10807562	-0.1525011	-0.08958864	-0.105778694	-0.37621212	-0.15021229	-0.43082523	-0.21979666	0.030125141	-0.021780968	0.037698746	-0.26506042	-0.26089287	-0.2475977	0.15231991	0.021780968	-0.32546425	-0.2746911	0.10935974	0.1329689	0.46768236	0.092431545	0.38812876	-0.10158539	0.3883829	0.6251569	0.41923523	0.48194218	0.290555
APCDD1	-1.2363539	-1.876658	0.113363265	1.285697	1.5670321	-0.57455705	0.219211815	-0.19976163	2.0343697	-0.2465357725	0.30803013	0.099830627	-0.288074015	0.3866551	-1.214056235	0.01403141	-0.261191365	-0.28342652	0.366531365	0.32277536	0.0364677915	-0.0732491	-0.12027693	-0.03657055	0.217691897	-0.245881085	-0.1194291125	0.03018522	0.39786029	-0.50584316
APCDD1L	-0.25963959	-0.1798207	-0.122686866666667	-0.23759222	-0.116858006333333	-0.47785441	-0.25204341	-0.0772441233333333	0.0673815433333333	-0.0440738996666667	0.131356876666667	-0.0809041666666667	-0.357729433333333	0.141461213333333	-0.26243162	0.09049082	-0.0704051646666667	-0.139944712	-0.275759063333333	0.36344958	0.294343626666667	0.258763473333333	0.192152976666667	0.349594433333333	0.0823075	0.252523263333333	0.322001773333333	0.235561846666667	0.422580243333333	0.232058683333333
APCS	-0.06252837	-0.1945821	-0.012452602	-0.3255515	0.013221026	-0.16869819	-0.30450404	-0.0900991	-0.16608775	0.09337163	0.20310688	0.017843962	-0.02418065	-0.10033071	-0.030605078	0.003734112	-0.036857843	-0.22913563	-0.13823867	0.1962049	0.026712894	0.09337163	0.16603422	0.13536692	0.56270957	0.19498181	-0.003734112	0.15683508	0.15579033	0.07842827
APEH	0.39182663	-0.052435875	0.4781332	-0.6804056	-0.5347624	-0.17501259	-0.16113997	-0.51129293	-0.3431015	-0.06353378	-0.39189196	-0.62668467	0.101297855	-0.5569711	0.38458824	0.061877728	-0.008223057	0.3378768	0.10983515	0.17589426	0.16978931	0.1620965	0.044126034	-0.004885197	-0.001253605	0.001253605	0.050664425	0.21641064	-0.160285	0.23631144
APELA	0.04718852	-0.06968379	0.045046568	-0.18910098	0.08530378	3.0301218	0.11169028	3.972602	0.5009496	0.19885588	-0.16098237	0.050512075	-0.21679425	0.34232354	0.100515604	-0.14113998	-0.25314212	-0.15255785	0.16354203	-0.1558001	0.012108803	-0.07455921	-0.012108803	-0.09252763	-0.039817095	-0.086886406	0.022988558	-0.016977787	0.05907345	-0.19512868
APEX1	0.42640018	0.57068634	0.36341667	-0.22317886	-0.36141014	-0.5066061	-0.02111721	0.10471153	0.90477467	0.8152561	-0.14955997	-0.3747635	-0.007623673	-0.27689362	-0.07166958	-0.2043562	0.007623673	0.348423	-0.16804981	0.115097046	0.21583843	0.010328293	-0.093875885	0.009328842	-0.14211273	0.114411354	-0.009044647	0.27327156	-0.05666542	0.12114334
APEX2	0.34624242	0.180776835	0.0231907375	-0.637162925	-0.66368389	0.313664675	-0.023757935	0.075243951	0.53272772	0.075571297	-0.42964005	-0.17032409	0.23494077	-0.126821275	0.44253589	-0.08212924	-0.14686966	0.013966555	0.02358818	0.0330419545	-0.308094985	0.085934163	0.017492533	-0.024549723	0.055291415	-0.017832518	-0.00860548	-0.017415045	-0.055962325	-0.044272423
APH1A	-0.135692460857143	0.461504254285714	-0.291558608571429	-0.707116124285714	-1.02346236285714	0.302119321714286	-0.00808538714285714	0.253810542857143	0.275998662857143	0.386284278571429	0.680466992857143	-0.686410902857143	-0.238473007142857	-0.00305863814285714	0.065439565	-0.0298187385714286	-0.204569404571429	0.442815027142857	0.111706665714286	-0.2117204	-0.249410425142857	0.126161643	0.0338840488571429	0.161150792857143	0.00585746757142857	0.104345252571429	-0.349952017142857	-0.104528426714286	0.117363179285714	-0.493313315714286
APH1B	0.299403505	0.333325304166667	0.478202620833333	0.377019411333333	0.350632983333333	-0.332804288333333	0.603501278333333	0.383579691666667	0.204744376833333	0.293390714666667	0.601196246166667	0.2570840095	-0.0139640566666667	-0.079586306	-0.583952073333333	-0.0332465191666667	0.230758151	-0.204264084166667	-0.222870111666667	-0.0917390978333333	0.0536580875	-0.233500877333333	0.308651045666667	-0.300724189166667	-0.100327889833333	-0.08718272	0.0546516983333333	-0.0112257416666667	-0.152805486333333	-0.219182808333333
API5	0.03596842325	0.63014711	0.0294324175	0.19853127	0.221417785	0.1264872575	0.1224333045	-0.1638970395	0.7636672125	-0.1220895045	-0.194505929	-0.10712349575	-0.041968705	0.09525942725	0.5851017325	-0.168920995	0.04058051075	0.19535732225	-0.0358301375	-0.10440683275	-0.039379	0.079897405	-0.1287183775	0.12881266875	-0.06206071425	-0.1373759495	-0.0831793535	-0.1927002675	-0.00761890425	-0.3145969415
APIP	0.234508755	-0.285898445	-0.09493351	-0.154015065	0.319012645	-0.183765175	-0.040473225	-0.12467432	-0.101615428	-0.32407141	-0.505653135	-0.32214999	-0.23986244	-0.49923539	0.89584994	0.38136626	0.0220839975	0.4689579	-0.36569739	1.10826375	0.0152533065	0.41057039	-0.044785976	0.782520785	0.42646909	-0.0404076575	0.198101275	0.40449023	0.380387065	0.489150285
APITD1	0.62784386	0.5362406	-0.22789669	-0.59626865	-0.5270796	0.6611452	-0.13216972	-0.0748868	0.06372166	-0.4560442	-0.9931927	-0.5230789	0.4221487	0.17641735	1.0857735	-0.011336327	-0.12718105	0.524971	0.40013075	-0.09639883	0.09731197	0.30520248	-0.17178059	-0.318573	0.12675905	-0.079236984	-0.11699104	0.011336327	0.040836334	0.58773136
APLN	-0.44448662	-0.5350332	-0.3971238	-0.042654037	-0.26744366	-0.5205054	-0.011254311	0.011253834	-0.11551666	0.36925077	-0.5397234	-0.1047225	-0.5968456	-0.048030853	0.13609076	0.22226858	0.019551277	-0.24060631	-0.17227554	0.5442114	0.26670218	0.4923911	0.42079258	0.40370035	0.44044542	0.31995535	0.24147367	-0.013052464	0.20168877	0.40516043
APLNR	0.3536458	-0.0083863735	1.7503755	-0.8358996	-0.425737385	2.13477875	1.29849885	0.204444885	0.0532710545	-0.1249015325	1.31023575	0.6631639	0.77015185	2.1647813	-0.263120175	-0.71573305	-0.239489555	-0.8139472	0.26316189	0.4305036	0.29429817	-0.52386069	-0.515235535	-0.85476445	-0.8716097	-0.45749403	0.086950302	0.307828425	-0.76170814	-0.214024306
APLP1	-0.633487076666667	-0.523764133333333	-0.615680213333333	-0.4024938	-0.162247023333333	-0.540015843333333	-0.3580513	-0.367641286666667	-0.458015603333333	-0.324795723333333	-0.25907882	0.0770092	0.139570713333333	-0.0797952	-0.483850876666667	0.79751888	1.6832957	-0.352579426666667	-0.25980775	2.86822746666667	2.6442318	1.58982423333333	0.519484203333333	2.1169475	2.5148932	1.7985546	1.50837466666667	2.35941696666667	1.7466841	2.91339253333333
APLP2	-0.8437923	-0.7442994125	-0.449084405	0.53869319	0.2050734725	0.3605399175	0.4902844475	0.191648245	0.5240204425	0.6576375875	0.12937426525	-0.01866400225	-0.2328045375	0.22916818	-0.16037607	-0.3747766025	-0.0772007705	0.658871895	0.4898052125	0.1712653625	0.3263041975	-0.1598212725	-0.324896811	-0.3449816725	0.12316835125	-0.07140803275	-0.2695221875	-0.01947116875	0.040274501	-0.20032989875
APMAP	0.4616034	0.26280677175	0.3702914725	0.0491610775	-0.477379075	0.65561866	1.129457975	0.5057003525	0.9450419075	1.05542996	0.408223385	0.0768033265	0.3638151825	0.5124439	0.79476965	-0.264921899	-0.145016314	-0.082219361	-0.01336252675	-0.08895194375	-0.1528414475	-0.22199416175	-0.05994188775	-0.15585911425	-0.20470059	-0.27668667	-0.2383059275	-0.303225046	-0.2699044925	-0.433044195
APOA1	-0.218213041666667	-0.233027698333333	-0.279238826333333	-0.244533578333333	-0.32724992	-0.1622093505	-0.41836759	-0.467312573333333	-0.361626627166667	7.00338618333333	-0.0967202186666667	-0.200579644333333	-0.113631089833333	-0.379887221666667	-0.0699182728333333	1.10984141666667	-0.151359557333333	4.48059711666667	3.82089455	0.874237203333333	0.829438841666667	0.148933490666667	0.010249855	0.907523541666667	1.63762036666667	0.161793071666667	0.0942171406666667	-0.0701932953333333	0.211310226666667	0.341684181666667
APOA1BP	-0.1096429825	0.25967741	-0.1731472	-0.316801315	-0.0597724915	0.539175985	0.164136885	-0.62829495	-0.26032877	0.19995737	-0.15625858	-0.598864795	-0.38865733	-0.173220635	0.50409652	-0.24706316	0.142309665	-0.103956225	-0.21709013	0.49610519	0.143455982	0.1146745665	-0.46055102	0.069262981	0.333132265	0.135161875	-0.0507054325	0.23610306	0.165677545	0.456876275
APOA2	0.278216916666667	-0.093641798	-0.180687743333333	0.0508544436666667	-0.158341328666667	-0.126684743	1.81255663333333	0.0183858076666667	-0.15045619	9.19730033333333	-0.0381368	-0.0727887143333333	0.041180372	-0.0160056763333333	-0.0157678113333333	-0.035969178	-0.055569647	-0.162974516666667	-0.247071665	0.0708284386666667	0.0468876366666667	0.0655189343333333	0.03543997	0.119832116666667	4.481801	0.0991349233333333	-0.0419656443333333	0.0311090946666667	0.00601879733333333	3.29864716666667
APOA4	-0.25425792	-0.1487112	-0.45209646	0.197335	0.009473324	-0.3166833	-0.16919565	0.15903807	-0.32110357	2.4617362	0.024369717	-0.13289332	-0.05857277	-0.32259083	0.120925665	0.65828323	-0.15037918	5.3003635	6.162384	-0.119534254	-0.11517	0.21476793	0.0564723	0.18228388	-0.14753437	0.25791883	0.15828848	-0.0502491	-0.009473085	0.028029919
APOA5	0.003870963	0.0928592685	0.056404828	-0.1511755	-0.1416379195	-0.291244628	-0.2596668005	-0.2922932965	-0.1370168915	0.75937581	-0.106124635	-0.125165225	-0.090285065	-0.29645801	-0.16779184	0.0996760115	-0.025761485	0.0361927745	0.226012935	0.12251377	-0.033459425	0.016613602	-0.00104308	0.160333515	0.197785375	0.1415777215	0.35320806	0.058308362	0.347134115	0.108708502
APOB	-0.12569797	-0.11210328375	-0.13675207175	0.37677168925	0.0548550495	-0.28206169625	-0.06893798925	0.0436853175	-0.135083225	2.4183165675	0.093652485	-0.116563024	-0.06283867325	-0.07376194	-0.2621046915	0.8675773025	-0.0106668475	5.3319843625	3.9120897	0.000819861249999998	-0.071167768	0.0745055685	0.09200209275	0.013155581	0.1415196005	0.09121674175	0.022882284	-0.0193780665	0.08793151375	0.1062757375
APOBEC1	-0.5942805	-0.5876727	-0.6316142	-0.4876547	-0.62844586	-0.86587906	-0.47183967	-0.745121	-0.7952709	-0.6801255	-0.4454558	-0.23816061	-0.107872725	0.16066074	-0.665174	1.442626	0.66121674	3.9323945	3.672853	-0.39289403	0.38514328	0.5064521	1.1438012	0.22296476	1.0043755	1.2725801	0.480834	0.10787296	0.56123877	1.1109414
APOBEC2	-1.18449435	0.54070497	-1.1551796	-0.035228967	-0.16323185	-1.0569887	-1.38939305	-1.151850225	-1.19761052	1.94020315	-0.84276905	-0.885138735	-0.5925287	-0.6180011	-0.59703815	0.401701915	2.361496	-1.06435527	-1.083915	1.89166855	1.7652154	0.9226358	-0.0734761955	0.584851375	1.75085995	1.177751075	1.61619665	1.16230535	0.8821015	2.8521967
APOBEC3B	1.1109152	1.5804181	1.2725911	-1.9951351	-2.191776	0.5657115	1.0706296	-0.66316414	-1.3760083	2.862588	2.32122	-1.3334961	1.4457874	0.16752815	1.0570679	-0.39927006	-0.12378359	1.0029206	-1.9986005	-1.6417665	-0.76083446	1.0509014	-0.64598703	-1.0461829	0.12378359	-0.3178563	-1.9142692	0.7267127	-0.9671562	0.78747463
APOBEC3C	0.0935591033333333	0.61954244	-0.296915366666667	0.0936039283333333	-0.110145091333333	-0.540943626666667	0.0154786113333333	0.0211180066666667	-0.302114488333333	0.0559344293333333	0.483136016666667	0.063994248	0.363898596666667	-0.492423056666667	-0.820040396666667	0.0395808213333333	0.0747151386666667	-0.37599071	-0.028286775	-0.0769755053333333	0.017010848	-0.0886893263333333	0.187747003333333	0.053022858	-0.1134189	0.133821487666667	-0.000329176666666667	0.179343859666667	0.180422619666667	-0.122159958333333
APOBEC3D	-0.15179014	0.20950031	-0.24632406	-0.34986544	-0.2854061	-0.2768922	-0.009308815	-0.08956957	-0.3377533	-0.06891489	0.14375925	0.009308815	0.038417816	-0.3066702	-0.40765142	0.4059744	0.1737485	-0.24438334	-0.013193131	0.12597513	0.19915247	0.1451931	0.14675522	-0.06827164	0.16800833	0.29810333	-0.06963539	0.23268557	0.3568039	0.24002266
APOBEC3F	0.4544428826	0.8864467116	-0.157255364	-0.086402558	-0.2141944874	-0.2079370512	0.0312391748	0.0569801326	-0.3147538656	-0.0102804656	0.3968427154	0.059505129	0.1922385612	-0.470035558	-0.076054094	0.00240421200000001	0.158418368	-0.32267418	-0.1302713854	-0.187977028	-0.0497417914	0.0180050852	0.328218794	0.1182463164	-0.148835324	0.018160766	0.0357799056	0.0312761302	0.031554647	-0.100010396
APOBEC3G	0.6376364	1.204244375	0.100497008	-0.141788245	-0.608301395	-0.0839352615	-0.03537178	0.3412983375	-0.260284185	0.331509105	0.52307224	-0.066721915	0.5164711265	-0.309625385	-0.016372919	-0.0584268575	0.4166071465	-0.354851722	-0.1253304475	-0.13981557	-0.135019063	-0.17835736	0.31683731	0.468188763	-0.227742435	0.204714055	-0.1378474245	-0.052052735	-0.203624953	0.0609622
APOBEC3H	0.95089183	0.545780035	0.240880966666667	-0.370273986666667	-0.25219846	-0.222424983333333	-0.173579136666667	0.302749477	-0.118054391333333	0.258189361333333	0.296212355	0.12673966	0.222116149666667	-0.21336182	-0.0645494456666667	0.06447069	-0.0195147186666667	-0.135801156333333	-0.0535123333333333	-0.0385856633333333	-0.212505183333333	0.0412183633333333	0.351932676666667	1.06488418	-0.199408693333333	0.0633811966666667	-0.0517160866666667	-0.09469684	0.163350582	0.00973653733333333
APOBEC4	-0.048259735	0.10602093	-0.032182455	-0.5208359	-0.18453193	0.17145634	-0.1475215	-0.25574088	0.119122505	0.0820055	0.14286351	-0.11067724	-0.31566787	-0.008903742	-0.22330475	-0.044641256	-0.10571289	0.13739538	0.023996115	-0.025213003	-0.1025064	0.22863507	0.00890398	0.15623522	-0.19847059	0.28508663	0.4085424	0.16532135	0.07667923	0.0350945
APOBR	0.08852959	0.07867718	-0.17015982	-0.55369234	-0.3317814	-0.10955906	0.06850147	-0.057837963	-0.29205227	0.010372162	-0.025288105	-0.058136463	0.2092495	-0.39673567	0.002929211	-0.002929211	-0.06783867	-0.1322527	-0.20601463	-0.06548214	0.28775167	0.09571743	0.26336098	0.4198618	0.25867987	-0.13649654	0.30278873	0.1509242	0.043822765	0.19492722
APOC1	1.329341508	0.987312298	0.480533686	-1.167994784	-1.31205358	0.8572721454	0.5981383308	0.527071722	0.234714032	1.13169118	0.380381206	0.3771312244	1.034202726	-0.568118294	0.4463291174	0.000492670000000006	0.045042991	-0.908938898	-0.6069327284	0.1176792598	-0.526620108	-0.2323228346	0.5112029492	-0.360085212	-0.3615608756	-0.074432804	-0.557628482	-0.072971006	-0.4270655632	0.024696152
APOC1P1	0.77977514	0.4479704	0.013391018	-0.5992904	-0.4890108	-0.44863796	-0.35747766	0.15483332	-0.4130826	0.7967124	0.095756054	-0.05435896	-0.09327173	-0.27946186	-0.48731565	0.28607082	-0.009545326	-0.14432621	-0.11873436	0.39321995	-0.4181509	0.11808443	0.21337461	-0.3276348	0.6103816	0.13160753	-0.016637325	0.06807709	0.5148444	0.009545326
APOC2	2.8563833	1.8817134	1.325697	-0.7023277	-0.57359076	2.1069956	-0.14520979	0.30204725	0.20851088	2.0335307	0.27466965	-0.56498384	1.440629	-0.067715645	0.521945	0.37825203	-0.18278694	-0.52738976	-0.3596325	-0.012558937	0.080794334	0.012558937	-0.075782776	-0.36681056	-0.5317328	-0.12901163	0.11421251	0.036839485	-0.04363537	-0.615252
APOC3	-0.29440713	0.03121519	-0.19074011	0.12019777	-0.17993855	0.069247484	-0.041555405	-0.3353672	-0.13478684	2.9615211	0.35440683	0.00295639	0.13354039	-0.28684354	-0.116105795	0.27898407	-0.13162994	3.8467007	2.8516507	-0.07202554	-0.24216938	-0.12328386	0.002574682	-0.3301785	0.12670279	0.058012486	0.3068521	-0.20156431	-0.002574921	0.12123799
APOD	-0.92125479	-1.05045969666667	0.842989433333333	0.996913586666667	0.0222711553333333	1.08849073	0.767114483333333	-0.219359874	-1.71669799	-1.14409066333333	0.275367816666667	0.738317516666667	1.53855059	0.664535285333333	-1.76317176333333	0.172440686666667	0.32339715	-0.231010436666667	-0.27617312	-0.00320712733333333	0.468061368	-0.245510263333333	0.48235448	0.0207366943333333	0.426444043333333	-0.185954806666667	-0.07814288	-0.0713926953333333	0.358049560666667	-0.36516309
APOE	2.6280184	2.0881357	1.6927414	-1.0652018	-1.5866632	2.1473217	1.4165888	1.919486	0.9752922	2.4070377	1.6539125	1.1923771	1.70578	-0.7635646	0.8348999	-0.43962288	0.52556515	-0.861011	0.032456398	-0.032456398	-0.56962633	-0.559206	1.2581978	-1.6026473	-0.59717655	-0.4547329	-0.33864212	-0.22698784	-0.93335104	-0.9362383
APOF	-0.08512282	-0.215168	-0.025071144	-0.0992043	0.016921997	-0.36842155	0.0776906	0.034616947	0.032203674	0.009251356	-0.0539186	-0.13463116	0.2296319	-0.050642967	0.050608397	0.06262946	-0.18120933	-0.08001804	-0.005200386	-0.021202087	-0.0552485	-0.007751703	0.042390823	0.087114334	0.26298928	-0.059238672	0.005200386	0.12407994	0.10568118	0.05672908
APOH	-0.023837566	-0.15312624	-0.48322153	-0.2933712	-0.22922993	-0.16638756	0.3651793	-0.40519953	-0.22646475	4.51643	1.9686289	-0.29110837	-0.12372589	-0.24351859	0.052770615	0.037219524	-0.043513298	0.4287343	0.12994385	0.019938946	0.07709575	0.26070142	-0.17895603	0.6178441	-0.019939184	0.3416252	0.17406774	-0.04947734	0.10514164	0.05234313
APOL1	0.278259488333333	-0.467120381111111	0.0799365571111111	0.0160153155555556	-0.727683112222222	-0.0234981643333333	0.313954727666667	1.09798543222222	-0.52681515	-0.134041256222222	0.0752325066666667	-0.317226623	0.115086337777778	-0.0598000948888889	-0.0676001944444444	-0.217881942222222	0.4426997	-0.105267791111111	0.797307865555556	-0.94800949	-0.465279261666667	-0.182765059444444	1.26810185555556	-0.22304132	0.242634296777778	0.83040121	-0.160971693111111	-0.285884964444444	0.386525855	0.366109796666667
APOL2	-0.41025734	-0.6217494	0.003709793	0.3873005	-0.42210388	-0.06638336	0.5715847	0.8610239	-0.09176779	-0.371233	0.028571129	-0.003709316	-0.06442642	0.64458275	-0.18173218	-0.23489666	0.25007248	0.61027527	0.4562235	-0.974278	-0.7475605	0.22373676	0.80725384	-0.39503574	0.026376247	0.49694252	-0.6336589	-0.49470997	0.8166046	0.33819056
APOL3	0.65696558	0.98142672	0.371106786666667	0.528710996666667	-0.242613155	-0.0101035446666667	0.44427077	0.278565398333333	-1.04959803333333	0.13322719	0.9695948	0.171867053333333	0.8004112	-0.0541296	0.226412613333333	-0.0379284223333333	0.258755841666667	-0.127490045	0.509227586666667	-0.441706816666667	-0.351109503333333	-0.344164846666667	0.385605333333333	-0.410987383333333	-0.420544153333333	-0.450253166666667	-0.33601284	-0.112994984333333	-0.435972526666667	-0.538418293333333
APOL4	0.968515036	-0.035938085	0.02129501	0.42055792	0.010852335	0.183232307	0.0481811725	0.4217957775	-0.07951635175	0.1148996915	0.39545177925	-0.047471282	-0.0156140925	-0.10272902325	0.3503723175	-0.1436622675	-0.03917741675	-0.1600946195	0.032667398	-0.027300355	0.04346192	-0.238713565	0.48878997675	0.0357330475	-0.25645267925	0.11187326875	-0.1630045775	-0.1078042375	-0.03070378225	0.0458426475
APOL5	-0.15211391	0.21168208	-0.3908341	-0.26539063	0.21168208	-0.30012155	-0.29591966	-0.2678373	-0.05143261	-0.047448635	-0.002470017	-0.17497349	0.09312153	0.03956008	0.082232475	0.1567421	-0.06254506	-0.22315621	-0.18286204	-0.033058167	0.08424449	0.29213	0.002470017	0.36601138	0.006515026	0.25139356	0.2471745	-0.08185315	0.4735527	0.32496285
APOL6	0.68358869	0.0285098068	-0.134478091	-0.257423691	-0.854972269	-0.237442874	-0.2317020432	-0.003756236	-0.822851004	0.1891980166	-0.412069322	-0.4624198	0.2108921052	-0.418263528	-0.0731566446	0.018996048	0.407279394	0.32523851	0.678828522	-0.625600052	-0.0587559708	-0.161033821	0.414179514	0.687545874	-0.2763540264	0.1983462332	0.1641950612	0.125499629	0.351919272	-0.1159638392
APOLD1	0.0261178	-0.3757543565	0.58187102	0.517053976	1.303549515	-0.257010459	0.863202115	-0.142893555	0.030261874	0.0963029835	-0.146545648	2.00322775	-0.39137888	0.391335	-0.56246853	-0.079954865	0.5144082395	-0.050619602	-0.43240904	0.283947465	-0.639282012	0.390071865	0.2701659185	0.201230528	-0.025014165	-0.267650595	0.030629155	-0.78324272	-0.2597925685	-0.3037183285
APOM	0.13938522	-0.025794983	-0.07837629	-0.7908077	-0.28728008	-0.76003265	-0.28654575	-0.48776293	-0.52097845	0.20936632	-0.06408739	-0.6076002	-0.2188797	-0.06798029	-0.6589489	0.13452864	0.23843765	0.35079193	-0.16360188	0.025794983	0.10511923	0.3806796	-0.04756832	0.41886663	0.12642527	0.3920126	0.4930544	0.5895295	0.18056726	0.29959297
APOO	0.12226915	0.12427378	-0.3332448	-0.5933547	-0.4670143	-0.105555534	-0.1294117	-0.62894106	-0.80075264	-0.57237816	-1.2042832	-0.8021321	-0.5993366	-0.2549057	0.9103985	-0.021577835	0.8786168	0.021577835	-0.47672558	1.0049763	1.037302	0.17853498	-0.039292336	0.3000555	0.92953396	0.52355623	0.32219934	0.44576788	0.27616882	1.2049751
APOOL	-0.190570115	-0.28773451	-0.402806745	-0.234350456	0.003800155	-0.283824447	-0.0561351765	-0.4742293335	-0.185892585	0.0177531225	-0.215041635	-0.3644693	-0.24577642	-0.262549875	0.60114263	-0.032420875	-0.067848685	0.0098905565	-0.146865845	0.604360585	0.589946265	0.341291432	-0.141368865	0.178580995	0.84306741	0.43184948	0.407877925	0.452734475	0.4979639	0.958457
APOPT1	0.18645954	-0.142313	0.002513409	0.5092225	0.68836117	-0.17617512	0.10992861	0.035185337	0.22924471	0.13212681	-0.1437273	0.1461811	-0.14294195	-0.041270256	0.5156479	-0.1780281	-0.014801025	0.35545683	0.04412651	0.29120445	0.053830624	-0.4036827	-0.25528383	-0.15592766	-0.002513886	0.13050699	-0.15901518	-0.12987041	-0.05617714	-0.11482859
APP	-0.55360043	-1.25049396307692	0.725628846153846	1.25180221923077	0.892614922	0.189612242769231	0.945621167692308	-0.0590851853846154	0.0785914183846154	-0.603155247692308	0.0118145759230769	0.456119428461538	0.419827386923077	0.179413612461538	-0.504110356153846	-1.08515486884615	0.442674963461538	0.733524435384615	0.0386407925384615	0.205361166153846	-0.779032535384616	-0.498064922307692	-0.289401071461538	-0.819540653846154	-0.757268025384615	-0.953336389230769	0.0201274059230769	0.287641030769231	-0.444723202307692	0.0122445545384615
APPBP2	-0.1652687	-0.2081051808	0.0176348684	0.628140344	0.517942718	0.1043038358	0.096647453	-0.0734463688	-0.00225000320000001	-0.502942464	-0.154810908	0.0733294492	-0.185589503	-0.06614647	-0.329312615	0.0773244848	0.0500141164	0.0294672956	0.1790145866	0.107993793	0.0494807234	-0.1613575928	-0.099834918	-0.2163678126	-0.1771114398	-0.228279114	-0.144519518	-0.0245806712	-0.0840075502	-0.0493489292
APPL1	-0.01918500675	-0.0624235255	-0.23303693225	0.199011923	-0.03011328	0.01930660175	-0.24154061175	-0.17477279875	-0.74504119125	-0.47884231875	0.048167705625	0.0902414975	0.301974646875	-0.5227384	0.43295002125	-0.162351074375	0.0201376075	-0.100820540625	-0.19563091125	0.16843605075	-0.068703530625	0.173528850875	-0.24841785375	0.23116767625	0.245221554375	-0.01142311125	0.20017755	0.200081168875	0.10684257725	0.105300247125
APPL2	-0.44291652	-0.1981914025	-0.4614313875	-0.8197892825	-0.93927516	-0.368406775	-0.3890956625	-0.157720685	-0.0057498215	-0.1559363585	-0.30024433	-0.55434013	-0.2414542435	-0.44477033	0.56464982	0.10166311275	0.1015847925	0.7106142	0.317953705	0.6891815675	0.070012326	0.1084629275	-0.4375996655	0.5583344675	0.419366	0.3713841425	0.322655555	0.20420145875	0.6817609125	0.2689770475
APRT	0.4050846	0.47722626	0.08668709	-0.9266672	-1.0120544	0.15373611	0.00756073	-0.17173004	0.002356529	-0.13668442	0.05266571	-0.26308632	-0.39862442	0.009933472	0.5265522	0.010744095	0.21558857	0.38432312	-0.1902237	-0.09926605	-0.00363636	0.14997864	0.08678913	-0.05652809	-0.1406889	-0.17459202	-0.002356529	0.20903492	-0.1856041	-0.08501625
APTX	0.390975476666667	-0.1430528955	0.361593645833333	-0.223655461666667	0.245799777333333	1.14300361833333	-0.408370961666667	0.0471301873333333	-0.0167781516666667	-0.107894420666667	-0.389280878333333	-0.258847472666667	-0.431218223666667	-0.146182776	0.192317326666667	0.0913749541666667	-0.00684356583333334	0.0782741698333333	-0.08283011	0.218761682	0.082965135	-0.044088126	-0.168392738333333	0.0756475126666667	0.193282124166667	0.0737216461666667	-0.0324956573333333	-0.456960911666667	0.0759287676666667	0.0192941833333333
AQP1	-0.1432462955	-1.0788065125	1.80804945	2.43903085	2.908955425	1.029867035	2.426397225	-0.45446086	-0.16767644475	0.8022672	1.5354643	1.8352944	1.777891025	1.7016672	2.2688496	-1.2690817125	0.00733852475	0.4425752125	0.424857135	-0.3806220325	-0.934267525	-0.3491940525	0.04052317175	-1.15958	0.002409458	-0.823789725	-0.8924114625	-1.1434313075	-1.4795031075	-1.2035650125
AQP10	-0.0395126345	0.021557331	-0.1268122175	-0.48898387	-0.244320155	-0.38728928	-0.21270299	-0.310067298	-0.197502495	0.59547162	-0.290194505	-0.166348815	-0.41481185	-0.015277862	-0.26891875	0.0345771325	0.0862381435	0.605590355	0.843087425	0.0256179585	0.350296975	0.3410356	0.08172393	0.407467725	0.32229292	0.274784325	0.36116718	0.2832674895	0.53863667	0.470038165
AQP11	0.951251	0.0509130955	-0.73204205	-1.23966802	-1.17220425	-0.1537359975	-0.299612525	-1.037392475	-1.6305425	-0.0802199825	-0.87877905	-1.06674433	-0.81559087	-0.462900515	-0.50926233	0.0810997505	1.0494628	1.6426115	0.8287859	0.280274157	1.1899767	0.57104516	-0.47059881	0.27463627	0.2348208475	0.57857225	-0.217722655	0.73906281	0.189543723	0.94498707
AQP2	-0.066246429	-0.0407812603333333	-0.0700280653333333	-0.18543069	-0.0200371756666667	-0.070125818	-0.202014526666667	0.0687077033333333	-0.0806847403333333	-0.0278385486666667	-0.003139179	0.056191364	-0.0125780886666667	-0.007617553	0.90842309	0.026613712	-0.0493042466666667	-0.164857945666667	0.019860824	-0.0565319856666667	0.0203620593333333	0.101545570666667	0.173882086666667	0.262865782	-0.0225158536666667	0.185833213333333	0.139528353333333	-0.0641335643333333	0.06200878	-0.01591746
AQP3	0.288320065333333	-0.460933366666667	-0.699830066666667	-0.856476943333333	-1.19848155333333	0.681569563333333	-0.602293806666667	-1.22654263333333	2.0029006	0.43401766	-0.04448986	-0.60442082	-0.819724883333333	0.0987073586666667	0.407464515666667	-0.0619578356666667	-0.297393483333333	-0.216609956666667	-0.010808469	0.26527803	0.206987531	0.0805867533333333	0.0698378856666667	0.456764383333333	0.248431203333333	0.158473811	0.154142379333333	0.2466286	0.042303402	-0.373606043333333
AQP4	-0.659184578	-0.690386966	-0.68155223	-0.261497118	-0.1787389734	-0.63943606	-0.667588388	-0.4014848728	-0.79498662	-0.3239589294	-0.375431532	0.2926373496	-0.1752302556	-0.0899136072	-0.694438886	0.5733784674	3.37663502	-0.728907222	-0.424029016	3.83112908	4.6331565	3.89417338	0.627169906	2.73621258	4.05273498	3.7552458	3.60571886	3.84458726	3.59413112	4.26363478
AQP5	-0.987865	0.4538598	0.3234763	-0.93026876	-1.2748752	1.0122647	1.4184623	-0.61055803	-1.2737083	-0.47766113	-0.49516964	-1.4370389	-1.5224986	0.7847376	2.6264186	-0.25338888	-0.019250393	-0.039283276	2.1561084	0.06326723	0.13800907	0.1263485	0.16197777	0.019250393	-0.31469393	0.113018036	-0.2597518	0.21997166	0.068529606	-0.028303623
AQP6	-0.12859702	0.101373315	0.00625621999999999	0.07148552	0.306135902	-0.074694755	0.066076158	0.10355389	-0.205648898	-0.016179681	-0.0483196975	0.00279498	-0.043383478	-0.106269362	0.6638557975	-0.0300364495	0.081447365	0.012555838	-0.165473225	-0.039167643	-0.013787508	-0.0659337	0.148954035	0.1127659065	-0.029842255	0.265954495	0.19683051	0.043435813	0.119966985	0.096209884
AQP7	-0.046352189	-0.193218868333333	-0.0875138048333333	0.228530883166667	-0.00263301533333333	-0.448855801666667	-0.156735736833333	-0.34536052	-0.3000927395	0.150390466666667	-0.0407538435	1.26962112166667	-0.253278692833333	-0.23109718	-0.396061301666667	-0.0465453855	-0.141402800666667	0.081656855	-0.0464457255	0.2958587405	0.249912938333333	0.155633328333333	0.322598615	0.0987797971666667	-0.322220759166667	0.294076838333333	0.152254981333333	0.138394513333333	0.189457020833333	0.226359447333333
AQP8	0.02896452	0.07050419	0.041796207	-0.022605896	-0.06444454	-0.3084216	-0.14633226	-0.07450819	-0.11438179	-0.026149273	0.21567392	-0.17378426	0.20977259	-0.055811882	-0.38328505	-0.05102682	-0.06444454	-0.04515791	-0.24134731	0.18771505	0.23658323	0.024908543	0.30858946	0.5346503	-0.03212738	0.45484972	0.38544416	0.11580992	0.47855425	0.022605896
AQP9	-0.286942162666667	0.040071568	0.247352044666667	-0.383390346666667	0.235442481333333	0.07689142	-0.272509656666667	1.52166875333333	0.421118266666667	1.23134397666667	-0.374422633333333	0.426029524	-0.279648465	0.580883593333333	0.218869289333333	-0.40891091	0.010260661	-0.555665105666667	-0.03531313	-0.245135298	-0.0800557936666667	0.35940115	0.00612433666666666	0.0566410233333333	0.000616550666666669	0.0709499516666667	0.074232738	-0.0237278146666667	0.0414439066666667	0.155276456666667
AQR	0.482951402	0.261475085	-0.093714955	0.31097722	-0.0884480475	0.2732811	-0.06684447	-0.019441843	-0.32168436	-0.2903628275	0.164831635	-0.017021179	-0.126982688	-0.12368178	-0.25118017	-0.018810988	0.009081602	0.215716125	0.132614856	-0.08597517	-0.11973262	-0.3321445	-0.079929113	-0.350453855	0.002892015	-0.3460194945	-0.17177367	0.1423223	-0.08932495	-0.1944437025
AR	-0.19458538	-0.1782464965	-0.24779856275	0.7722657325	0.5439095395	-0.348314225	-0.14297807375	-0.05883020175	-0.37615281	-0.1770216825	0.092646898	0.334678231	-0.1838380675	0.0375187405	-0.3483830075	-0.036478105	-0.000259936750000002	-0.433040265	-0.2938125125	0.0921450275	0.07321500925	0.146097185	0.30145466125	0.2123407105	0.02091062075	0.2026852355	0.37859392375	0.2431885025	0.0916649725	0.046585263
ARAF	-0.1114378452	-0.0169970038	-0.2972155094	-0.2708649652	-0.217345428	0.412840166	0.0785549144	-0.294203232	-0.684190942	-0.187434911	-0.1615519526	-0.09560733	-0.0347154624	-0.26614642	0.103498079	0.030558159	0.151259612	-0.1623540404	-0.00643849319999999	0.1228318206	0.1149638654	0.2003758414	0.0390497684	0.1377173428	0.2312517146	0.215328597	0.2179274084	0.07847929	0.079821108	-0.014282654
ARAP1	0.2008931625	0.528038735	0.160040855	0.16269159	0.011599303	0.492147685	0.231049062	0.206585882	-0.12379193	0.05042696	0.7979038	-0.018877507	0.35640025	0.156927345	-0.218646045	-0.39547157	0.0205528735	-0.45437956	0.0358159545	-0.0871713175	-0.31872892	-0.364288325	-0.083588599	-0.72336005	-0.522881035	-0.1652233535	-0.306681395	-0.1544411225	-0.1651585075	-0.383516545
ARAP2	0.96998737	1.2236121	0.123886584	-0.29339695	-0.983942385	-0.269766805	-0.232148885	0.54972767	0.06787181	-0.48436546	0.153461455	0.56366372	-0.058993817	-0.61871147	-0.111264707	0.305834295	0.315383435	0.645406965	0.42112445	-0.344758985	-0.094002485	-0.110440255	0.3427837	0.124378685	-0.09953141	-0.1157588975	-0.025907753	-0.030215979	-0.175705675	-0.053762913
ARAP3	0.061582805	-0.1257462515	0.0440180325	-0.098270895	-0.33762884	0.794798115	0.1423223	-0.20784259	-0.304674636	-0.033457755	0.1651863985	-0.0540728585	-0.0264737605	0.11080384	0.0666580185	-0.0183062575	-0.056975602	-0.39289929	0.058373689	-0.0884730785	0.29906392	-0.23481798	-0.1252124315	0.1159966	-0.080015183	0.088410856	0.1210324765	0.1405477525	-0.045497895	-0.02734375
ARC	-0.021746159	0.08677149	-0.14614916	1.5866647	0.9349985	-0.23749685	-0.20512962	-0.12685919	0.48628187	0.5735326	-0.2239232	1.3674855	0.43561935	1.139101	-0.25337505	0.03340578	0.2150693	-0.36904597	-0.1487093	0.20050097	-0.15379763	-0.120099545	0.28928566	0.055446148	-0.16684628	-0.26164246	-0.12685919	-0.045587063	0.021746159	0.20542002
ARCN1	-0.415825206666667	-0.215250173333333	-0.188658238333333	-0.0478216803333333	-0.131666503333333	-0.0173576693333333	0.40999221	0.230364321	0.601786773333333	0.156246025	-0.0849367753333333	-0.0970161773333333	-0.383075393333333	0.17470026	0.209596476666667	-0.257705683333333	0.0143542276666667	0.3318367	0.0359279276666667	-0.08591191	-0.113455933	0.327912963666667	0.22746674	0.368593223333333	0.153422198	-0.0506041843333333	0.060200532	-0.181154726666667	0.334443421	-0.055627664
AREG	-0.67495775	-0.7787218	2.135695	-0.74955845	1.5450721	-1.5360053	0.8803253	0.16849613	3.1315866	2.2839909	-1.9581289	1.6894965	-1.6908662	0.963984	1.4833016	0.89678574	0.13753271	0.82193184	-0.23232317	-1.6161602	-0.54799414	-0.57082987	0.81724167	1.2047391	-0.8507128	-0.61728287	-0.15372133	-0.13753271	-0.35972786	0.9990134
AREL1	0.0688918235	-0.056713224	-0.07326769775	-0.3840363595	-0.389877681	-0.051491737	-0.16035139925	-0.00730896000000001	-0.0031601165	-0.05304736	-0.09007155825	-0.161314307	-0.02879786575	-0.11713314025	-0.1120719325	-0.14123034675	0.00108176575	-0.06441634775	-0.11641293825	-0.10144263825	0.08319389925	0.0631176825	0.0225068345	0.2655482925	0.2895852325	0.1630082735	0.211687269	0.194358106	0.1864331375	0.182293235
ARF1	0.12513876	0.0047421455	0.007435798	-0.21817971	-0.163269525	0.25620079	0.09443712	0.145430085	-0.161801815	0.242286205	0.0600667	-0.21830464	-0.03762293	0.02188015	0.5679865	-0.103311537	0.0278491975	0.191170695	0.30764818	0.0472102165	-0.17019367	0.057012082	-0.109825135	-0.20131922	-0.0732789035	-0.066811086	-0.168708325	-0.07181549	-0.073838235	0.026689053
ARF3	0.5443290485	-0.0275731095	-0.2274423825	-0.068661333	-0.1388612965	0.1435831775	-0.00711464749999999	0.075927733	-0.0727772725	0.1531767795	0.071068646	-0.14744723	0.0512858625	0.1805894375	0.3369288455	-0.1316406685	-0.0960599185	-0.137361883	-0.03644049	0.0570693025	-0.018969534	-0.1783608215	-0.2236602345	-0.202951192	0.05148184325	-0.00245892975	-0.080208064	0.07802760725	-0.01771795625	0.064306498
ARF4	0.38583803	-0.144322395	0.23573351	-0.154953955	-0.25803947	0.0100712775	0.097073555	0.48387146	0.217029095	0.0662350665	0.08081341	-0.60553741	-0.29204273	-0.12045956	0.896449575	0.144347195	0.086633205	0.38676978	0.3032608	-0.033248902	-0.222095965	0.19165516	0.0840172735	-0.0644931795	-0.16330052	-0.22946501	-0.013323784	-0.0700678815	-0.0411405565	0.085471631
ARF5	0.0375422245	-0.2926830025	-0.1148139235	-0.19791043	-0.1394401795	0.02778756625	0.2362796075	-0.04510641075	-0.2287653675	0.060448765	0.078983425	-0.3210361025	0.310465455	-0.0951056455	-0.1237545025	0.027039409	-0.00624597025	0.2139297725	0.1591280675	-0.06115961175	-0.14167082175	-0.02365791775	0.06770145925	-0.2345298535	-0.0316258655	0.05247879075	-0.0937571525	0.101627468	0.160807969	-0.01593077175
ARF6	0.555284176666667	0.322441103333333	0.339941346666667	-0.231926603333333	-0.608324533333333	0.0578044236666667	-0.33424377	-0.23848057	0.335943862333333	-0.0468934366666667	-0.0298048653333333	-0.0863281886666667	-0.122021041	-0.545349913333333	-0.0572684616666667	0.26890087	0.0876646036666667	0.459760676666667	0.122324625333333	-0.366587003333333	-0.321932795	0.00151824866666667	-0.057915051	0.0806589133333333	-0.113563539333333	-0.0224288353333333	-0.124895414333333	0.0841204326666666	0.03947417	0.0313510883333333
ARFGAP1	0.595366194	-0.0529565802	-0.0266899102	-0.254009581	-0.1405441298	0.224308112	0.323651502	0.326879314	0.332863428	1.29621506	0.01667795	-0.0675061238	0.383112914	0.0690726274	0.3849100208	0.1997754084	-0.1905572414	-0.1825207724	0.1432308186	-0.1819925334	-0.2135622034	-0.011706925	0.00896797200000001	-0.021368502	-0.052016735	-0.091760446	-0.0261853226	-0.1027141566	-0.1107364662	-0.2071478828
ARFGAP2	0.39480841	0.27649390625	-0.116861403	0.316486835	0.2146568275	0.1053023325	0.06386614	-0.02604085125	0.348820745	-0.146381199	0.1971980955	-0.03754931725	0.03734636175	0.00589680725	0.101574	0.00334751724999999	-0.0589731335	0.00369566624999999	0.06752133075	0.0530543325	-0.069665075	-0.014191388	0.00454127850000001	-0.0212588325	-0.09354174	-0.05564772575	-0.0231816775	0.07913482125	0.00329411075	-0.1841274525
ARFGAP3	-0.469058765	-0.362056015	-0.09505868	-0.209198235	-0.713163615	-0.00705957	-0.239366292	0.209968805	-0.166556122	-0.153915405	-0.73963665	-0.353440765	-0.72691035	-0.41331219	0.183704375	-0.019519091	0.003508808	0.209901095	0.092041729	0.191480157	0.21960854	0.30920291	0.0258364675	0.57585978	0.27897501	0.00628114	0.162146806	0.0093917845	0.093726873	0.1037428385
ARFGEF1	-0.1672422885	-0.079589844	0.200977325	-0.225987435	-0.479763025	0.305063485	0.0790610315	0.31473589	-0.030567883	0.293409585	-0.31227541	-0.41305255	-0.21421242	-0.18759632	0.216474295	0.313231233	0.102540967	0.416365385	0.53277658	0.059645415	-0.086013555	0.036395075	-0.119659427	-0.061457872	-0.063126088	0.074280022	-0.066631793	-0.0665633665	0.146914246	0.0278663635
ARFGEF2	-0.0388090625	-0.03630638	-0.45150685	-1.00013875	-0.825799215	0.00534606	-0.0489614025	-0.34944415	-0.02226472	0.427164795	-0.7176087	-0.7834933	0.1258809555	-0.36421943	0.3934161675	-0.08509469	0.220487117	-0.403965707	-0.339874025	0.48903347	0.3641636235	0.26524377	-0.20451999	0.1780355025	0.437641875	0.294240715	0.40059017	0.284514665	0.2023026965	0.34220861
ARFGEF3	-1.358289	-1.362300625	-1.3205278	-1.9756775	-1.9705287	0.024717331	-1.3398298	-1.3645823	-2.37763145	-1.9486933	-1.6037842	-2.35721635	-2.2560493	-0.623900665	0.441352835	0.228619827	0.177634955	0.390499595	0.392388345	0.163282873	0.52883959	0.243452547	0.101324325	0.58403206	0.23674488	0.45851636	0.458405975	0.354193925	0.342396735	0.225493197
ARFIP1	0.02515876425	-0.738614565	-0.163783665	-0.01319956725	-0.23851812	-0.2436839325	-0.4043719795	-0.1207813025	-0.04765796625	0.02923583875	-0.49332106	-0.62456525	-0.6009111425	-0.7047036975	0.22482932	0.332476495	0.2905080275	0.7039686475	0.4618459925	0.1225366585	0.09660530175	0.437601575	-0.00741589125000001	-0.111507295	-0.02163684475	0.14385557	-0.027895809	-0.01551425525	0.11957633625	0.2841920875
ARFIP2	0.10067439	-0.483319595714286	-0.298741442857143	-0.574060852142857	-0.405247176	-0.128389322714286	-0.139813967857143	-0.328679941428571	-0.227655717714286	-0.3595641	-0.387239558571428	-0.599529224285714	-0.217523162857143	-0.428139344285714	0.564021518571429	0.0594486164285714	-0.125937494571429	0.185260295428571	0.135151590285714	0.314854275428571	0.355284485714286	0.434973446571429	-0.0791433537142857	0.693703795714286	0.462740654428571	0.152946506428571	0.352756198571429	0.491677518571429	0.451350004285714	0.393802882285714
ARFRP1	0.184021946666667	0.244235674666667	-0.0949592603333333	0.241502443	0.03943316	0.216106896666667	0.171277213333333	0.116911093333333	0.208470023333333	0.373852578666667	0.0217552196666667	0.07986037	0.301014751	0.149847506	-0.184092996666667	-0.221568743333333	-0.330565293333333	-0.0234969416666667	-0.0288926766666667	-0.0118853253333333	-0.157087964666667	-0.141543396666667	-0.00060907966666666	-0.0882266356666667	-0.129660446666667	-0.125267506666667	-0.14199241	-0.146066031333333	-0.12925339	-0.343898149333333
ARG1	-0.12203741	-0.13953257	0.012883186	-0.031723738	0.6699884	-0.062071085	-0.022567034	-0.00121665	0.40020943	0.46598554	0.11595273	0.26738906	-0.2941544	0.5330825	-0.13185835	0.09331393	-0.1588695	-0.2516408	0.002015352	-0.05072689	0.018522263	-0.012099505	0.00121665	0.1817522	0.13033652	-0.14787793	0.14172459	-0.030685663	0.25107884	-0.16739488
ARG2	0.395428175	-0.72882892	-0.03284323	0.331899755	0.1111355985	-1.02597785	0.13019121	-0.35082913	1.63012505	0.015063285	-0.44311142	0.27742123	-0.89860785	0.017756224	0.1068371545	0.079600811	-0.164120078	0.294121265	-0.002969742	0.30426836	0.12841129	-0.37426972	-0.45058155	-0.03556907	-0.1643275	-0.1229000085	-0.04368019	0.1053057925	-0.78266608	0.24070382
ARGFX	0.006763458	0.078716755	0.037038326	-0.09951258	-0.08391714	-0.13032722	-0.084242344	-0.12989616	-0.11911774	0.018371105	-0.03426695	-0.3517332	0.05209303	-0.14616966	-0.09274769	0.018095016	0.24342775	-0.006763458	0.08467388	-0.13179493	-0.024759293	0.19298649	0.09703112	-0.09363127	0.32217264	0.5351348	0.0777421	0.10083246	0.07895565	-0.12804651
ARGLU1	0.13493919	0.014085764	0.238549996	0.0113638878	0.0470041288	0.033665466	0.2676633884	0.08896923	-0.377051453	0.751353464	0.419912048	0.3580727608	0.3574036612	0.2230543146	-0.2932993898	0.128117364	-0.129102992	-0.1858552942	0.0029894372	-0.2002488106	-0.362897968	0.1014716158	0.2910486238	0.0025357176	-0.0948009496	-0.2031292974	-0.0977216722	-0.263440132	0.1160046572	-0.537024742
ARHGAP1	0.06024218	0.130458115	0.33419871	0.24860001	0.1310193535	0.502074	0.670382265	0.65809035	0.763145225	-0.58860588	-0.12819934	0.016603948	0.017240762	0.1956729905	0.228769065	-0.127352002	-0.191780085	-0.0869097705	0.1102674005	0.080210926	-0.1460742935	-0.059523585	0.08562827	-0.28891397	-0.26465607	-0.212517025	-0.174888373	-0.0205295085	-0.07265067	-0.301934
ARHGAP10	-0.14653397	-0.5583372	0.087608814	0.29239702	0.81377935	-0.34846687	0.42681694	-0.29910707	0.019499779	-0.11596203	-0.025175571	0.45977497	0.22724009	0.41367483	-0.63687706	0.31361818	-0.014865875	-0.35956478	0.0562582	0.2269988	0.08724785	0.006844997	-0.006844997	-0.102603436	0.13375187	-0.15281963	-0.12431383	-0.16287088	0.16557932	-0.0951848
ARHGAP11A	1.476846225	0.408107695	0.3440704975	-0.866146105	-0.608820975	1.4903955	0.3431469175	0.7808547675	1.141296675	0.13017141975	0.61524666	-0.191402495	0.21345717	0.5203297725	0.713205755	-0.122808276	-0.5112153925	0.34631228	0.0491512415	-0.52916181175	-0.52804006	0.162194014	-0.07853931175	-0.2858995175	-0.601958875	-0.308899046	-0.00416392075	-0.07947516375	-0.581160421	-0.0536370285
ARHGAP12	0.198500395	-0.439321995	-0.38183856	-0.1903080935	-0.961405775	-0.324128875	0.045804025	-0.209296475	-0.72299075	0.340385912	-0.261486285	-1.2590792	-0.004477501	0.01814723	0.765133625	0.46180844	0.313441978	0.1779127135	0.68169045	-0.10533595	-0.025641443	0.26758456	-0.2611157915	0.20906496	-0.044290781	0.203343395	-0.310014486	-0.14537716	0.352024555	0.364736795
ARHGAP15	1.015353215	2.27676295	0.517848485	0.319032435	-0.1604573745	0.1286225325	1.236065625	-0.19000554	-0.7320287	0.3095350265	2.39110855	1.71843985	1.1340115	-0.0888443	-0.38388562	-0.5927825	0.68948746	-0.88129235	-0.68857695	-0.095701217	-0.16863847	-0.708894485	1.1363635	0.0819797495	-0.129199265	-0.50228478	0.197809695	-0.260077715	-0.311294315	-0.72169208
ARHGAP17	0.1018078326	0.583903448	-0.051523732	0.211266468	-0.082906964	-0.0246498584	0.2001307012	0.0113017566	0.011335707	-0.0063043124	0.22254195	0.0358479026	-0.028259039	-0.033468008	-0.200179814	0.0589929554	0.1170410158	0.1590480326	0.0697740058	-0.0093276502	0.1490757904	-0.00877799800000001	-0.051758432	-0.0793802748	-0.0642212398	-0.1248746376	-0.024650907	0.1285053724	-0.0751005666	0.1268749724
ARHGAP18	-0.5113376	-0.813452253333333	-0.294121106666667	-1.12956921666667	-1.23529673333333	-0.194125493333333	-0.315465763333333	0.304835633333333	-0.33100144	-0.196262516666667	-0.121092957666667	-0.664897906666667	-0.399277846666667	-0.6075926	0.0785508143333333	0.165390963666667	0.714232443333333	-0.0626772243333333	-0.160265921666667	0.647588566666667	1.1670753	1.06750361333333	0.38575411	0.809939233333333	0.835552063333333	1.1395567	0.664761706666667	0.887300953333333	0.6512122	0.926684546666667
ARHGAP19	0.538770825333333	0.541563344333333	0.190570354666667	0.153444853333333	0.116379578666667	0.236574487333333	-0.170654453333333	-0.020864486	0.308124063666667	-0.291455104	0.39182933	0.0170979493333333	0.09369707	-0.166367213333333	0.0130063696666667	-0.097171627	-0.0559957813333333	-0.018712679	0.022129856	-0.106683258666667	-0.141042233	-0.207989534333333	0.097191016	-0.10140435	-0.0246681366666667	-0.086355845	0.024442037	-0.0777002953333333	-0.000613210000000012	-0.0699437433333333
ARHGAP20	-0.152986645	-0.036527872	0.020418165	1.05204952	-0.1896357545	-0.22031915	0.178994895	0.181761025	0.030125975	-0.086586	0.1044727575	0.0190052985	0.11102104	-0.077516793	-0.279322505	0.103256943	0.03799844	-0.3061999	0.167075755	0.18657971	0.048142076	0.06818998	0.093405008	0.0322833065	-0.0515422805	-0.04707623	0.040578365	0.178217888	0.038311005	0.0186963085
ARHGAP21	-0.01400780375	-0.780059035	-0.7110666625	-0.1779147425	-0.5916412575	-0.0208173365	-0.1148448625	0.07324642	0.115235092	-0.372935665	0.236255285	-0.3039978775	0.24778998	0.3809759025	0.667441488	0.000586688249999981	-0.1459088375	-0.43669682	0.11164706775	-0.0821001525	-0.091072747	-0.0165323	-0.07033985825	-0.033047318	0.31550389	0.21608537425	0.1450569075	0.19372665975	0.45304537	0.364932002
ARHGAP22	-0.121180296	0.46607208	0.43613935	0.6565633	0.36333823	0.24363017	-0.12015796	0.8606672	0.7314191	-0.11276364	1.0650969	0.1440115	0.49119902	0.8531084	-0.13392687	-0.000586033	0.000586271	-0.51284695	-0.24674702	0.43178678	0.3733318	-0.21672654	-0.071568966	-0.1072278	-0.16156697	-0.31951642	-0.243608	-0.4520247	0.1575954	-0.30832505
ARHGAP23	-0.3788756025	0.0899131295	0.19594121	0.659230975	0.597952	0.4352665	0.3245210775	0.16231096	0.723579863	0.180931805	0.1330595	0.62305522	0.259744765	0.4036628	0.304773095	-0.169569015	-0.1098301425	-0.598345045	-0.160154225	-0.0067538	-0.20006132	-0.1022520075	-0.089532495	-0.1380809565	0.21471095	0.14719749	0.135266785	-0.1326634895	-0.2270117935	0.31151366
ARHGAP24	-1.2562375	-0.76015996	-0.370167093333333	-0.151811916666667	0.156238076	-0.41909869	-0.401487196666667	-0.703022	-0.849651013333333	-1.06411851666667	-0.490699136666667	-0.00950861	-0.718915143333333	-0.36112023	-0.72307505	0.458667916666667	0.851404976666667	-0.698012506666667	0.28990237	1.22310606666667	1.20024636666667	1.0154594	0.154394465666667	1.06541028333333	0.831199633333333	0.771412366666667	0.749496633333333	0.785229516666667	1.02292333333333	0.634895476666667
ARHGAP25	0.734868012	1.4664561752	0.0974098212	-0.218291046	-0.3506442528	-0.00592684800000001	0.471845862	-0.08315549	-0.428040118	0.233477258	1.145590168	1.0464035324	0.481127788	-0.393519648	0.0806635396	-0.1476258294	0.223049786	-0.481385564	-0.3649689228	-0.427457088	-0.0081359392	0.0028822438	0.50337729	0.0557402134	-0.370391654	-0.0522164832	0.193303634	-0.0788422576	-0.0050255792	-0.1586683266
ARHGAP26	0.0664046606666667	-0.2192632345	0.00339444416666667	-0.249050847666667	-0.599447246666667	0.710394545	-0.1829123505	-0.427608091166667	-1.413708	-0.392020619	-0.1316658645	-0.378615306666667	0.413756524	0.117986520166667	1.46147903333333	0.512415884166667	0.0842215216666667	0.932640068333333	1.22580806666667	-0.501584375	-0.387548206666667	0.218888441166667	0.047928809	-0.321915863333333	0.0403505188333333	0.214257240333333	-0.1989827155	-0.0448153823333333	0.280598478333333	0.239129227666667
ARHGAP27	0.0826532055	0.253671647666667	0.132488132833333	-0.74688868	-0.671199189833333	-0.0448700983333333	-0.147434036666667	-0.163207928333333	-0.204461973333333	-0.0683869116666667	0.0606521378333333	-0.0423618951666667	-0.200025798833333	-0.0104674505	0.060418685	0.0838322255	-0.0125650573333333	0.3744779055	0.0524402425	-0.2190913355	-0.0579775186666667	0.0160687775	0.176730115833333	0.0726578251666667	0.0479811451666667	0.091335734	0.153457683833333	0.136448819666667	0.142962059333333	0.0187097805
ARHGAP28	-0.400634447	-0.0361210466666666	-0.02177787	0.11085271	-0.053924798	0.450150907	0.135214725666667	0.724439546666667	0.879360533333333	-0.419283385333333	-0.05733784	-0.00199008	-0.251885107333333	0.064432383	-0.431954214666667	0.0404478716666667	0.019497314	0.0257739233333333	0.1330781	0.002073128	0.338273365	-0.129564363333333	-0.058416129	-0.09234651	-0.182809276666667	0.207120656666667	0.089698792	0.162522950666667	0.0814026986666667	-0.022847016
ARHGAP29	-0.4299504	-0.309812983	0.1724733915	0.31328296	-0.310348868833333	-0.081648665	0.708429698333333	-0.473604805	0.709636285	-0.235696116666667	0.0177549515	0.0599620726666667	-0.00751606800000001	0.1269184355	-0.0760604958333334	0.016812325	-0.127434928166667	-0.431105605	0.0171907766666667	0.182288211666667	0.2808499	0.323054907	-0.0886955661666667	0.183963495833333	-0.0901592938333333	0.00433989483333334	0.0788027065	0.101883892	0.161686818666667	-0.100468873
ARHGAP30	1.0850258	1.8938184	0.41401005	-0.44758606	-0.8890629	1.641367	0.37214708	0.40889645	-0.5589142	0.0942893	1.2159047	1.0088367	0.98186636	-0.70997477	-0.15314579	0.06469202	0.5662551	-0.8642788	-0.57062817	-0.60891247	-0.16347218	-0.47355604	0.49908447	0.0369215	-0.35647345	-0.32186985	0.10108662	-0.0369215	-0.19060421	-0.24609852
ARHGAP31	-0.0169255743333333	0.31841461	0.105493625666667	0.237798053333333	0.147054117666667	-0.00333539666666667	0.307424696666667	0.366975866666667	-0.267256262666667	-0.074740011	0.409267033333333	0.414765193333333	0.189434446666667	0.115542333333333	-0.121675016	-0.206936042666667	0.0476855433333333	-0.24728211	-0.165994485	-0.237762533333333	-0.0811043553333333	0.094213405	-0.195602493333333	-0.162853636666667	-0.00401942066666667	0.038901249	-0.122216700666667	-0.00327007	-0.000206310000000006	0.007439535
ARHGAP32	0.00259272333333332	-1.4259523	-0.291946886666667	-0.959790623333333	-1.15009846666667	0.388282933333333	-0.714898283333333	0.308446246666667	0.418783503333333	-1.02924194666667	-0.961012583333333	-1.06013275333333	-0.977640066666667	0.37378867	0.46944936	0.456382116666667	-0.035424073	1.45407103333333	1.29594296666667	0.057249069	-0.164654413333333	0.0757972393333333	-0.263880094666667	-0.02168083	-0.0852149333333333	0.079017321	-0.195233186666667	0.0127894083333333	0.47158495	0.308397616666667
ARHGAP33	-0.03099954075	-0.00547415	-0.203163974	-0.312651455	0.18404024625	-0.2382507885	-0.0807840235	-0.052249016	-0.19164109125	-0.0219903	-0.12085968175	-0.023879588	-0.11010753875	-0.075220645	-0.2289257075	0.1663066765	-0.003714623	-0.1853390335	-0.2721506365	0.27310902	0.22493862525	0.179669322	0.16113364575	0.3175380225	0.31748277175	0.466073095	0.3056931575	0.4058421225	0.31045199	0.14970053
ARHGAP35	-0.0347091678	-0.1382891664	-0.2014755726	0.0293815124	0.2305018932	0.1131440658	-0.2129462254	-0.134446098	0.164124963	0.1161733156	0.0218694218	0.1260438444	0.195386316	0.0182259552	0.83173742	-0.085445451	-0.093906592	-0.064590074	0.173116206	-0.0777548304	-0.0733489996	-0.0974514	-0.24826498	0.1341689106	0.066112996	-0.0340397374	-0.06624136	0.07480011	0.0306188114	-0.0424532874
ARHGAP36	-0.010788797	-0.1004103445	-0.05929363	-0.149073602	-0.0276304485	-0.155108097	0.0563545225	-0.141249775	-0.295807245	0.0437152375	-0.1060274825	-0.04134786	0.065653443	-0.0002927785	-0.108039262	-0.0301200145	-0.0213826895	-0.13385928	-0.128186347	0.126381995	0.10322261	0.202456591	0.0896914	0.145397902	-0.035247922	0.1581949	0.2817769075	0.090257645	0.2096282175	0.230083705
ARHGAP39	0.2479512745	0.23777962	0.226186035	-0.23102916	-0.1517536655	0.82743227	0.30709696	0.20233941	0.056718112	0.5220457425	-0.0208067895	-0.020853281	0.43548118	0.281454088	0.13241172	0.0080262425	-0.0964615345	0.156556605	-0.0958061215	-0.0437943935	-0.0661070345	0.068989275	-0.124234915	-0.066938999	-0.127236248	0.07709384	-0.033658386	0.0818361055	-0.01804173	-0.048285365
ARHGAP4	0.2921099725	0.9833576775	0.5660318125	-0.2792900775	-0.4068234	0.15079033425	0.1822037695	-0.090935825	0.04710888875	0.3085165025	1.01079595	0.56174088	0.40729403625	-0.223575235	-0.3345763675	0.0064477905	0.2962344875	-0.5075621575	-0.2950743475	-0.14663123975	-0.00650739499999999	-0.1246215125	0.323658705	-0.07203936575	-0.0636024475	-0.05323720125	-0.0158331385	-0.018872261	-0.027467251	0.052389026
ARHGAP42	-0.305259705	-0.43418978	-0.42369532	-0.57557893	-0.56768893	-0.5075562	-0.61368155	0.1071043015	-0.43684483	-0.05317235	-0.66780305	-0.491084575	-0.54493712	-0.177636385	-0.264447215	0.63322402	0.0574989345	-0.032808535	0.2816913135	0.77380418	0.36846829	0.674709085	0.07926774	0.45562364	0.486698865	0.7114444	0.1088814735	0.653621915	0.73749544	1.0527425
ARHGAP44	0.08644724	-0.330440053	-0.33545089	0.304716224	0.235231163	-0.009039043	-0.15565467	-0.45779931	-0.76083114	0.681123505	-0.57711005	-0.541420465	0.5257119985	-0.354841589	-0.328910825	0.0373010635	-0.2413872485	1.25433661	0.5592343615	0.164048673	0.283791305	0.190037965	-0.068329095	0.215021133	0.212933305	0.054206132	-0.03069067	0.05159092	-0.181765793	-0.0339097965
ARHGAP5	-0.067701	-0.547932147142857	0.0915346137142857	0.974048202857143	0.554469647142857	-0.204146654285714	-0.179890970428571	-0.0825470507142857	0.228517055714286	-0.215414730857143	-0.788041601428571	-0.0374990857142857	-0.0844249041428572	-0.315011500428571	0.151123659571429	0.212997912	0.00558546542857144	0.59803799	0.312810152857143	0.083446707	0.0478854868571429	0.015865462	-0.34393698	-0.0435673845714286	0.0940020401428572	-0.000818047999999997	-0.273595402857143	-0.292473994285714	0.0108823091428571	0.0918797068571429
ARHGAP6	-0.4376138325	-0.38543968875	0.00593328325	0.1908842175	0.472079997	0.58253623	0.26294337925	-0.2898373595	-0.4552354775	-0.23947710125	0.029331922	0.1526604895	-0.0351285365	0.203267931	0.14530075125	0.142691317	0.0777816165	-0.07383132	0.07452422525	0.086652873	0.14333975425	-0.0168762795	0.0620332375	0.10132074425	0.1064073455	0.011107624	0.079603433	-0.12732422	-0.0587230925	0.000907129999999999
ARHGAP8	0.39551067	-0.09105873	0.06389284	-0.46097946	-0.53454447	-0.03872013	0.068378925	0.44051647	-0.48729897	-0.24572659	-0.17625332	-0.32012558	-0.12884045	0.17074299	-0.17629814	0.01841259	0.056859493	-0.09190035	0.08168793	-0.07541275	0.49288177	-0.013039112	0.39224148	-0.16135597	0.14240742	0.31109905	-0.22563362	0.025099277	0.05313015	0.013038635
ARHGAP9	0.2594240935	1.3660480875	0.03503406025	-0.2884162045	-0.39342499125	-0.054162144	0.218648435	-0.01664835	-0.4035036625	0.23118985075	1.0214722125	0.7426356725	0.209788795	-0.4928988225	-0.3062405625	-0.193553686	0.27678739875	-0.558287855	-0.5648679725	-0.360843771	0.02199661725	0.019614335	0.4820958375	0.2608144275	-0.078812956	0.04040545	0.21152603825	0.0406252125	-0.13628995625	-0.04746276375
ARHGDIA	-0.01687538675	0.0581480285	0.019382	-0.22336495	-0.31268715175	0.0679844605	0.1651542185	0.2331787385	0.5345042875	0.0460966805	0.0838787555	0.04564118325	0.0350394245	0.2793849725	-0.0696979755	-0.0988328425	0.039290906	0.231992125	0.1026473035	-0.3315825475	-0.2599259625	8.22545000000018e-05	0.06869840625	-0.2489274715	-0.042248844	-0.06248712575	-0.04370105275	-0.020195605	0.06325852775	-0.069707874
ARHGDIB	1.2429912	2.4628045	1.03944805	-0.152202845	-0.364433285	0.51243472	1.15479685	0.7142694	-0.143732072	0.99964785	1.8464396	1.5612576	1.36647295	-0.013710975	0.043907404	-0.123341085	0.713578	-0.473485475	-0.420500285	-0.63584422	-0.4354229	-0.31022358	0.915772665	0.237902882	-0.31839871	-0.062147379	0.095642803	-0.22731996	-0.273416755	-0.4961903
ARHGDIG	-0.09251356	-0.16170025	-0.004738331	-0.14850569	-0.39246273	0.03800726	-0.20333862	-0.44319487	-0.50826025	0.12557125	-0.12261677	-0.10606289	-0.014763355	-0.19255304	-0.2601819	0.004738331	-0.15527487	0.4987979	-0.3024249	0.44762182	0.772995	0.35104942	0.034790993	1.1088753	0.6571493	0.25098133	0.039907455	0.46107435	0.16943836	0.60517406
ARHGEF10	-0.739383383333333	-0.06875896	-0.343660353333333	0.872629013333333	-0.111883003333333	0.296051819	0.98776278	0.256317296666667	-0.0809607513333333	-0.40717221	0.190428416666667	-0.04625543	-0.153293453333333	-0.234138488666667	-0.27865934	0.512232948333333	-0.124503774	-0.626230396666667	0.0152572003333333	0.40572866	0.45243804	0.0814448996666667	-0.241059303333333	0.187845703333333	0.526381643333333	-0.29506175	-0.132614133333333	0.114417232	-0.019408066	-0.14173222
ARHGEF10L	-0.365041811666667	-0.0183864833333333	0.112910313	0.452632428333333	0.152417660166667	0.1490764195	-0.0527096176666667	0.122734387666667	-0.75223537	-0.322915196666667	-0.409455461666667	-0.240091046666667	-0.0414083798333333	0.150450707	-0.439236800833333	0.1296814265	0.00109410233333334	0.470060474166667	0.43769692	0.0640753911666667	-0.0502587115	-0.0038205385	-0.0702104566666667	0.0262246935	0.0228677566666667	-0.101566990833333	0.0576011338333333	0.0442511263333333	0.0370264843333333	-0.127781390166667
ARHGEF11	0.0321504266666667	-0.027512868	-0.0253756846666667	-0.323022763333333	-0.0446678806666667	0.411916413333333	-0.122860592666667	0.020675342	-0.355162063333333	-0.0952525143333333	-0.100134055333333	-0.0490789423333333	0.230989137	-0.113951047	-0.046895823	0.100494861	-0.016058126	0.0212853763333333	0.04196135	0.135784308	0.046878339	0.0999342573333333	0.094261168	-0.0635180466666667	-0.06580607	0.200349016666667	0.24519364	0.226503373333333	0.0553081833333333	0.0266583733333333
ARHGEF12	-0.330927942	-0.338190936	-0.017345048	0.24284573	0.1127180072	-0.0517567138	-0.141590404	-0.15102501	0.1680926798	-0.326345396	-0.475609251	-0.497214794	-0.3498604278	0.2697305654	-0.1703168884	0.0491815586	0.055294132	0.133701704	0.303704168	0.2534173032	0.22395916	0.09499612	-0.172224335	-0.0149667738	0.0477768898	-0.078803634	-0.109653615	0.195113468	0.056331443	-0.0231176396
ARHGEF15	-0.10161817	-0.327376845	-0.181883808	-0.0521858935	-0.17973316	-0.0186171525	0.34992887	-0.13105321	-0.565159575	-0.292353985	0.002333999	0.439895035	-0.096746802	0.192458035	-0.3726595535	-0.18905735	-0.000555514999999999	-0.514763	-0.171726465	0.0443463325	-0.0126163965	0.0628033875	0.084602	0.222165705	0.131024955	0.083000065	0.0828509345	0.18316686	0.0168728825	0.22504437
ARHGEF16	-0.206834474	-0.0484170923333333	0.057115555	-1.22554491666667	-1.1467417	0.393990043333333	-0.502182331333333	-0.0983287493333333	-0.816328533333333	-0.167262554666667	-0.756333506666667	-0.7856606	0.0175471333333333	-0.690551123333333	0.174041746666667	0.436388024333333	-0.0626564043333333	0.415906266666667	0.50031043	-0.0963417703333333	0.0593824383333333	0.197968803333333	0.00293461666666667	0.023680687	-0.00145435266666667	0.131680013333333	0.0634450936666667	0.125388622333333	0.243908566666667	0.092761677
ARHGEF17	-0.34312344	-0.2960868	0.16819143	1.2448745	1.3602266	0.80761623	0.84743214	0.28429413	-0.19674301	-0.012456417	0.122776985	0.41526604	0.5372801	0.5901842	-0.5456276	-0.27779722	-0.02754736	-0.4895935	-0.26307058	0.008039951	-0.008040428	0.047810555	0.021124363	-0.1664834	-0.08724022	-0.052699566	0.101807594	0.009315968	-0.059091568	-0.2687397
ARHGEF18	0.11405945	1.0353022	-0.35119915	-0.41748285	0.7082758	-0.48260403	0.020769596	0.10236502	-0.5314193	0.002781868	0.6757517	0.35271263	-0.36194897	-0.002781391	-0.48415804	0.14876938	0.087780476	-0.24559212	-0.4004426	0.39299965	0.38728428	-0.1281333	-0.2918086	0.028812885	0.07375574	0.21117163	-0.016796589	-0.19963026	-0.084183216	-0.01864338
ARHGEF19	-0.32772684	0.20499134	-0.122979164	-0.44349432	-0.5715685	0.39265537	-0.1190567	0.23426294	0.6688595	-0.07235098	-0.12651205	-0.21892309	-0.41122866	-0.25559044	0.037561417	-0.055547714	-0.09893751	-0.27189445	-0.18237925	0.34979153	0.5098796	0.17791128	0.22169876	0.32639217	-0.037561893	0.37640238	0.29825926	0.34247255	0.30268192	0.10072899
ARHGEF2	-0.288145623333333	-0.129200856666667	-0.199445168333333	0.0360960166666667	-0.555283866666667	0.286248686666667	0.039466064	0.142052887666667	-0.35216379	-0.096354324	-0.14701152	-0.0635387876666667	-0.174894015333333	-0.125127075	-0.419241436666667	0.19571567	0.141410588333333	-0.365155616666667	-0.00748030233333334	0.041620096	0.0692028996666667	0.0591059516666667	0.05004541	0.0319504736666667	0.332305273333333	-0.0135108616666667	0.203467126666667	0.0509241423333333	0.208797773333333	0.315534356666667
ARHGEF25	-0.55863	-0.58424664	0.6355481	3.4895191	3.908514	0.84883785	1.9993458	0.17765331	-0.5819793	-0.25398207	0.9509506	2.420457	1.6757059	2.183301	-1.1101732	-0.080619335	0.58550644	-0.7429886	0.31125927	0.16170168	-0.6667056	-0.64581394	-0.6824641	-1.0483897	-0.6995535	-0.73053503	0.080619335	0.15411043	-0.51246405	-0.124388695
ARHGEF26	-1.41378178	-0.859180888	-0.2563529972	2.2265028	3.34295742	-1.15871563	0.86476326	-0.1427910804	-1.28778014	-1.25917084	-0.027682877	1.08226374	0.497769167	1.206240174	-1.20723848	0.403078842	0.0915483482	-0.297361944	-0.764488214	0.395944786	-0.169101145	-0.0874604244	-0.414957144	0.910150812	0.234408663	0.307706356	-0.032559586	0.0234049796	0.32494173	-0.517027296
ARHGEF28	-0.545598458	-1.04183588	-0.541338622	-1.4694704	-1.55800956	0.0328444474	-1.03256893	-1.393398792	-1.04181743	-1.25631286	-1.17560328	-0.915247768	-1.18897844	-0.749252704	-0.1114797594	1.23577708	1.32056886	-0.151749514	0.777616118	0.953772168	1.054615228	0.86626252	0.431926058	0.79226903	1.005550768	1.19344474	1.069948	1.12730331	1.097168448	0.9914052
ARHGEF3	0.9238761675	0.425867555	0.01087093275	-0.06782484	-0.614546295	-0.1922863725	0.50854028	0.38937235325	-0.1934617755	-0.22956657425	0.5010886275	0.3946719275	0.5513956575	-0.11507093725	0.2194600075	-0.410672415	0.02932048	-0.7432088925	-0.28431678	-0.219721197	-0.02246511075	-0.0684127805	0.4621454425	-0.0264327535	0.0762039405	-0.10353660375	-0.3140492425	0.3794544925	-0.006292223	-0.1858614695
ARHGEF33	0.12997746	-0.25763726	-0.18407011	0.31430674	0.011903524	-0.035597086	-0.007875204	-0.22519732	-0.013727188	-0.004290819	0.40796852	0.004202128	-0.4433632	0.114732504	-0.32068706	-0.2073977	-0.056549072	0.113191605	0.002220631	0.27321768	0.017438173	-0.18083692	-0.14840555	0.07198119	-0.016358852	0.53	0.17896795	-0.002220631	0.23766923	0.06786704
ARHGEF37	-0.707132173333333	-0.5457492	-0.634494693333333	-0.057793935	0.145709196666667	-0.18409109	-0.86744863	-0.892171306666667	-1.03380265333333	-1.02650879133333	-0.666481022	-0.321726395333333	-0.573905790666667	-0.120375314333333	-0.508613732666667	0.312540692666667	0.562788166666667	-0.246824343333333	0.173668382	0.476297393333333	0.71802726	0.410545516666667	-0.011861961	0.63107951	0.487579983333333	0.884777863333333	0.396421108333333	0.366091895	0.602149796666667	0.385466416666667
ARHGEF38	0.48962927	-0.21575785	-0.08024788	-0.14986372	-0.07660723	0.22851944	0.021062374	-0.07225227	-0.19259167	-0.06509733	-0.2263608	-0.44252205	-0.12541127	0.20913267	0.5668118	0.14152956	-0.13808942	0.36195898	0.19066858	-0.07241583	-0.031341553	0.67058635	0.5027995	0.093714714	-0.023431301	0.24005032	-0.021062374	0.274271	0.44216847	0.31795526
ARHGEF39	0.910849477666667	0.023048877	0.573539726666667	-0.382636953333333	-0.330976804666667	0.81255762	-0.45501669	0.144222419333333	0.140746831333333	-0.02207549	-0.248902003333333	-0.291684076666667	-0.154415765333333	-0.135055223333333	0.76556096	0.238485018666667	-0.0451548913333333	-0.0475164266666667	0.149871905	-0.14367135	-0.185287953333333	0.398820086666667	0.149982847333333	0.115025918	-0.092309	0.076846517	0.27867588	0.0411307033333333	0.19046823	0.374433676666667
ARHGEF4	-0.300931335	-0.20907116475	-0.22040081	0.62071614475	1.008528525	-0.0664275925	0.0142141575	0.048811141	0.76933342	-0.0308992865	-0.1294305925	0.522664713	-0.0571913135	0.3128649025	-0.33884644	-0.206987199	-0.2281172875	-0.41457785	-0.0012483	0.195381939	-0.0238054385	0.23817676575	0.0546426775	0.11685115	-0.031621576	0.1536214375	0.1525166675	0.1248015755	0.0558527115	0.032551229
ARHGEF40	-0.1721781465	0.03327155	0.338737355	0.6006744	0.29112244	-0.1189208015	-0.242055892	-0.353798745	-0.327123045	-0.2613294	-0.0425097945	0.090444087	-0.14210379	-0.0996677895	-0.332072135	0.044642089	0.057466507	-0.102390052	0.500633475	0.19660712	0.086069107	-0.1247313	-0.086567521	-0.26583338	0.1539061065	0.0850062365	0.18382001	0.020079255	0.014169455	0.011260032
ARHGEF6	0.111287274	0.55047281	0.0889426866666667	0.402280565333333	0.251086623	-0.0655511986666667	0.239979187666667	0.051785387	-0.318252563333333	-0.02518185	0.94436862	0.878794566666667	0.43716295	-0.160284036333333	-0.193598587666667	-0.155349811666667	0.0848655716666667	-0.423637783333333	-0.369192443333333	-0.0707206713333333	-0.0405113676666667	-0.0872745433333333	0.379709006666667	0.088442166	-0.004207532	-0.20338933	0.023198525	-0.0881344463333333	-0.0122821333333333	-0.268505333333333
ARHGEF7	0.0105604754285714	0.050831897	0.139751911571429	-0.00757428571428572	-0.0826700404285714	0.0138702064285714	0.223920586	0.00988963757142857	0.0507205211428571	0.887759992857143	0.0494442991428571	0.100663050142857	0.156635316857143	0.0630535742857143	-0.119941541714286	-0.0172367117142857	-0.144790991428571	-0.115830967571429	-0.0727852768571429	0.0273756985714286	-0.156659366142857	-0.199653660571429	0.031694411	-0.0801806795714286	-0.037664618	-0.0801399447142857	0.0285122741428571	0.0459270134285714	-0.014594759	-0.0986493321428572
ARHGEF9	-0.229486624666667	0.0751640006666667	-0.113581018	0.20791451	0.494640992	-0.327111723333333	0.266406536666667	-0.305271459333333	-0.228998338	-0.166973283333333	0.129628497333333	0.206615606666667	0.146899063333333	-0.11835432	0.00281206733333333	0.245540462	-0.09333245	0.0207187333333333	0.155207471333333	0.224963030666667	0.0475083953333333	-0.267105415666667	-0.17064936	-0.0276741953333333	0.132289886666667	-0.156744478	-0.038560388	0.00828186666666667	-0.0282425873333333	0.0874700533333333
ARID1A	0.0592056105	0.380895225	-0.144713878833333	-0.0312131685	-0.0073039525	0.130936863333333	-0.15812699	-0.0857953233333333	-0.116868733	-0.0336328333333333	0.267602721666667	0.054940779	0.234928728166667	-0.344560824166667	-0.0193024483333333	0.028633951	0.0305882288333333	0.0727765966666667	0.048466045	-0.0848375558333333	-0.0240723266666667	-0.1481481805	-0.0481057961666667	-0.409778426833333	-0.0179644436666667	-0.0287522063333333	-0.0903718865	0.134902675833333	-0.20765674	-0.0582118821666667
ARID1B	-0.207340715	0.58131004	0.01247549	0.449605935	0.31659937	0.32954288	-0.044637679	-0.078093767	0.172632454	-0.5177567	0.335632805	0.255411865	0.19935584	0.054886818	0.1359300675	0.12422514	0.227435587	0.192521809	0.27497482	-0.136276961	-0.13175869	-0.47725773	-0.25370478	-0.376956465	-0.1664836425	-0.131801605	-0.2490673075	-0.08730507	-0.022560595	-0.129047865
ARID2	0.05193901	0.120490703333333	0.0489258766666667	0.0205356276666667	0.114625293333333	0.203142486666667	-0.30971877	-0.184005096666667	-0.10554282	-0.113226736333333	-0.176705837	-0.248395445666667	0.323088169	-0.184155143333333	0.0998770366666667	0.00110705666666667	-0.189975106666667	0.169784706333333	0.120142143	0.0540191316666667	0.0746593466666667	0.0949405016666667	-0.310325623333333	-0.149012729	-0.0681864416666667	-0.123143353333333	-0.0650580726666667	0.001069388	-0.00731865433333333	0.0778644866666667
ARID3A	0.20326471	0.23732758	0.005317688	-0.26399326	-0.5282426	-0.016893387	0.05156517	0.08136892	-0.16904068	1.5811048	0.12473631	-0.4356966	0.56224537	-0.059356213	-0.48752594	-0.06167507	0.001284123	-0.6168542	-0.5356436	-0.19348621	-0.16998959	0.030723095	-0.11658239	-0.001284599	-0.118487835	0.06710148	0.10330391	0.05110836	0.16740036	0.21225739
ARID3B	0.667142854666667	0.3897651	-0.0899407066666666	-0.402310213333333	-0.448153826666667	-0.334072736666667	-0.162822883333333	-0.53337861	0.10701672	-0.0452254623333333	-0.0812087073333333	-0.14514319	-0.00805679666666667	-0.12737274	-0.388050713333333	0.27294906	0.140431086666667	0.15352138	0.166585447666667	-0.176955701	-0.0796213133333333	-0.00902239466666666	0.116056442666667	0.123183093333333	-0.172656058	0.157831986666667	0.130894976666667	0.132989724	0.16094017	0.2294108
ARID3C	-0.10488272	-0.003037214	0.01320982	-0.005962372	-0.009206772	-0.42215323	-0.09247899	-0.07617521	-0.28672338	0.07511401	0.28354907	-0.068615675	-0.1855948	0.08970094	-0.013549328	0.3089726	-0.08064389	-0.001373291	-0.13315225	0.001373291	0.026785612	0.15704513	0.06007576	0.13984942	-0.13758683	0.26519227	0.20650697	0.44037795	0.20560026	0.24884295
ARID4A	0.2126185412	0.585126216	0.117873	0.474162588	0.38607731	-0.234862518	0.0275383942	-0.1227155684	-0.391117478	-0.569428728	0.1452082638	0.1658660908	0.263682746	-0.435539718	-0.495818518	0.2000392888	0.0256319028	0.2703311916	0.225413896	-0.0315155992	-0.0549200998	-0.162947079	-0.1297634092	0.007159901	-0.29545641	-0.153445433	-0.088042546	-0.1089810378	0.307033826	-0.54202385
[truncated: 17,860 more rows]
