# Supplementary material for: Identification of potential biomarkers associated with immune cell infiltration patterns in Kawasaki disease via bioinformatics
Source: PLoS One. 2025 Jun 2;20(6):e0324337. doi: 10.1371/journal.pone.0324337 (PMC12129191; doi:10.1371/journal.pone.0324337)
Supplement: S2 File — (ZIP) [file pone.0324337.s004.zip › 2. Organize Data/probeMatrix.txt]

ID_REF	GSM3351220	GSM3351221	GSM3351222	GSM3351223	GSM3351224	GSM3351225	GSM3351226	GSM3351227	GSM3351228	GSM3351229	GSM3351230	GSM3351231	GSM3351232	GSM3351233	GSM3351234	GSM3351235	GSM3351236	GSM3351237	GSM3351238	GSM3351239	GSM3351240	GSM3351241	GSM3351242	GSM3351243	GSM3351244	GSM3351245	GSM3351246	GSM3351247	GSM3351248	GSM3351249
11715100_at	0.8940916	-0.050072193	-0.22430539	-0.17108917	-0.31414747	-0.042619705	0.22228599	-0.40797424	0.5062618	2.1046925	0.18199372	-0.35550165	-0.11034036	-0.12248826	2.9469442	0.28008914	-0.43005848	0.2837894	0.06156802	-0.05182457	0.19551182	0.22224855	-0.08331466	0.15805364	-0.1117661	-0.024087667	0.041794777	0.024087667	-0.09335303	0.32585645
11715101_s_at	0.28187132	0.18358898	-0.018934727	-0.31480932	-0.31436586	-0.10658312	-0.05187702	-0.10671711	0.34212494	0.82026625	0.019032478	0.086116314	-0.108347416	0.018934727	1.6139503	0.1290102	-0.24399519	0.077002525	0.21352339	-0.3736639	-0.35180044	0.18017101	-0.07264185	-0.019815922	-0.38709927	0.17108297	0.05568552	-0.04160738	-0.06029463	0.15731192
11715102_x_at	0.82820654	0.03261614	-0.11728907	-0.40261316	-0.24984765	0.016566753	0.45095825	-0.2826619	0.49914598	1.6630864	-0.08934927	-0.043733835	-0.20513487	0	2.445003	0.105336905	-0.5097096	0.19718456	0	-0.12100434	0.18739033	0.196836	-0.16557789	-0.009469509	-0.17859817	-0.08833766	0.14906096	0.26306105	-0.008361101	0.30164003
11715103_x_at	0.051861763	-0.04338932	0.04338932	1.0494785	1.6968427	0.5567012	0.43447638	0.06951761	0.15274525	0.087305546	0.07978535	1.2526274	1.0297456	1.0914526	-0.2319603	-0.23550797	-0.45731544	0.1399045	0.1739583	-0.5982721	-0.58650756	-0.5216491	-0.12208843	-0.54105043	-0.50747466	-0.539855	-0.5770116	-0.6254647	-0.4695251	-0.525218
11715104_s_at	0.041282654	-0.18597174	-0.20689344	-0.4863882	-0.37544155	-0.4202566	-0.3727703	-0.19541931	-0.29412746	0.049827576	-0.06455517	0.24450159	-0.14739704	-0.21598768	-0.1538806	0.11386728	0.0959692	-0.11161375	0.056082726	-0.041282654	0.16343164	0.21371412	-0.15965843	0.25397635	0.547276	0.22748232	0.6222563	0.16865683	0.13822985	0.33639717
11715105_at	0.2473607	-0.06446242	0.1742444	-0.10751319	0.14864945	-0.21365666	-0.122751474	-0.122235775	0.001294613	-0.25461745	-0.14401531	-0.057354927	0.18070531	-0.006751061	-0.12491608	0.11678624	-0.041831255	2.3177636	0.7106364	-0.022529602	0.2058518	0.10750079	-0.15069437	0.040423155	-0.37457275	0.122382164	-0.001294613	0.2615471	0.017930746	0.13358378
11715106_x_at	0.068989515	0.003257036	-0.064977884	-0.7805102	-0.38907743	0.063114405	-0.7132244	-0.1739552	0.05201125	-0.18047214	-0.06275654	-0.21194768	-0.49179292	-0.3111968	-0.5703461	0.13253355	-0.048298836	0.22464967	0.66075206	-0.003257036	0.05432582	0.036302328	0.18036127	0.5113847	0.05159068	-0.028403997	0.2823782	-0.120256186	0.26481104	0.07883811
11715107_s_at	-0.08788109	0.3255515	-0.14096165	0.03211403	-0.17849588	0.25977993	0.2712865	0.14371443	0.24370766	0.1528554	0.52318335	-0.012955189	0.34288216	-0.14769411	-0.011117458	-0.09242582	0.07024336	-0.006099224	0.27017403	-0.32399225	-0.18870735	0.4460907	-0.05779791	-0.25599718	-0.097340584	0.33755016	-0.15147638	0.15360546	-0.2513938	0.006099224
11715108_x_at	-0.024327755	-0.114880085	0.047142506	-0.07536197	0.16708541	-0.094126225	-0.17683125	0.03215289	-0.15050864	-0.12778711	-0.01213479	0.004044771	-0.23286462	-0.004044771	-0.041704416	0.12238264	-0.092653275	0.20517612	-0.035071373	0.011265278	0.22061014	0.26331687	0.015334845	0.23387551	-0.01627183	0.34758925	0.31857896	-0.03343582	0.4606974	0.24857473
11715109_at	-0.44607425	-0.066865444	-0.2935846	-0.42726254	0.19117165	-0.36931753	-0.2596767	0.21515083	-0.11962485	-0.09159303	-0.21943593	0.036737442	-0.15483451	0.1857779	-0.28690267	-0.00499177	0.004019499	-0.19569111	-0.22996092	0.08687711	0.34429765	0.15684867	0.083735704	0.036880493	0.29255772	0.25231647	-0.004019499	0.22430944	0.28342676	0.02366519
11715110_at	0.45660925	1.0424929	0.16269779	-0.41286373	-0.06775379	-0.24631977	0.16865826	-0.16187572	-0.50509787	-0.15064621	0.7217493	0.5009575	0.1428914	-0.10704899	-0.18591785	0.06533337	0.14103031	-0.20517588	-0.07675362	-0.106113434	-0.1348505	0.011267662	0.34336472	0.22867489	0.06628466	0.09314346	0.12193298	-0.15140915	-0.026242733	-0.011267662
11715111_s_at	-0.35332823	0.063112736	-0.047583103	-0.14223385	0.13206434	-0.4547162	-0.33984804	-0.22185802	-0.29148054	-0.2730999	-0.09482336	-0.05098915	-0.30002546	-0.15056849	-0.4741645	0.047583103	0.06870937	-0.15094471	-0.2201643	0.6175184	0.52963066	0.6182189	0.16764212	0.9084158	0.3707428	0.44623852	0.6956134	0.30788565	0.31011248	0.3978753
11715112_at	-0.020456314	0.28787804	-0.12917805	-0.29971528	0.020456314	-0.11938286	-0.2453599	-0.10960436	-0.37387276	0.06884241	-0.1238327	-0.07846451	0.70527244	-0.18353415	-0.36100483	0.18552256	-0.026011467	-0.24402046	-0.079740286	0.08217502	0.31134343	-0.10674381	0.14192963	0.04129815	0.27936983	0.1963253	0.21252108	0.1377964	0.101405144	0.18622875
11715113_x_at	-0.104904175	-0.15594244	-0.07843733	-0.120548725	0.007362366	-0.111469746	-0.18388128	-0.1263833	-0.05953884	-0.054980278	0.09699011	-0.019974232	-0.24282074	0.011735916	-0.12582874	0.12619686	-0.079823494	0.14637518	0.071125984	0.008469582	-0.002268314	0.20505619	0.012868404	0.002268791	-0.10132885	0.39766455	0.13613749	0.2178564	0.10258198	0.005369186
11715114_x_at	-0.26606226	-0.1606183	-0.041835785	-0.10165024	0.25106716	0.007730007	-0.34114265	0.007730007	0.13332224	-0.21597338	0.088027954	-0.3167882	-0.24599838	-0.007730484	-0.16007519	0.12864828	-0.10669899	0.09665012	0.07704592	0.09229183	-0.15723991	0.18545628	0.14120293	0.05000639	-0.2516284	0.24835396	0.13133287	-0.009363651	0.06809521	-0.02843523
11715115_s_at	0.5923259	0.15964746	-0.10093999	-0.22397423	-0.1899035	0.11394048	-0.09310126	-0.032975912	-0.059776545	0.3155768	-0.00240016	-0.051082373	0.09035349	-0.059613228	0.33411622	0.045540333	-0.036223173	0.000377178	0.010667324	0.016101599	-0.000377178	0.3074684	-0.019194126	0.38773465	0.22305155	0.2915728	-0.15758848	-0.017829418	-0.22773695	0.24079895
11715116_s_at	0.530561	0.037623405	0.26642418	-0.3222294	-0.3079908	-0.10651374	0.22388148	0.2898705	4.74E-05	0.20968223	-0.2629223	-0.12078428	0.36289024	-0.032333136	0.95843935	0.032869816	-0.19868684	0.08516741	0.082854986	-0.045300722	-0.053097963	0.68776155	0.19921279	-0.0783906	-0.102202415	-0.3235531	0.112757206	-4.77E-05	-0.20101738	-0.3878472
11715117_x_at	0.14317155	0.03933549	-0.04436505	0.07976246	0.016901612	-0.084798455	-0.14729798	0.1091485	0.087809086	-0.008860111	-0.10380268	-0.079841614	0.3121531	-0.16828656	1.0061481	-0.007771015	-0.06702304	0.012933016	-0.002220154	0.011672378	-0.044366956	0.06723142	0.002220154	0.093452215	-0.057457924	-0.11262989	0.029675364	-0.060701966	-0.376711	0.049948454
11715118_s_at	1.0858986	-0.031836033	-0.10729003	-0.4282055	-0.059051514	-0.085288525	0.053476334	0.070540905	0.03732395	0.7690706	0.052221775	-0.13049078	0.22159553	-0.11395168	0.26041746	-0.03113532	-0.14885426	-0.011788845	-0.24396086	0.15068865	-0.023895264	0.68775296	0.58425593	0.011788845	-0.14639139	0.12576914	0.31455278	0.15144777	-0.20469952	-0.056220055
11715119_s_at	-3.1761072	-0.65893936	1.3417387	-1.0189104	-0.32982254	-0.14772987	-0.35630703	-2.295074	-2.347703	-0.14918661	-2.0102882	-0.5422144	0.51853275	-0.4180131	0.031083107	0.91032314	-0.114729404	0.8265543	0.23094273	0.6972132	1.4267159	2.2516088	0.38396263	0.5954976	-0.40263844	0.047247887	1.5426035	2.7738638	0.23570728	-0.031083107
11715120_s_at	0.20135069	-0.13811111	-0.49108815	-0.3922963	-0.3892417	-0.35477352	-0.3186133	-0.2786317	0.002856255	0.004909039	-0.49119687	-0.24382663	-0.28712583	-0.25484514	-0.002856255	0.019068241	0.21866989	-0.3949356	-0.31603527	0.6080909	0.7225027	1.040031	-0.02927494	0.9664283	0.44099712	1.1477757	0.9474745	1.1856518	0.4512744	1.1782999
11715121_s_at	0.11638546	-0.031449795	0.049663067	-0.199152	-0.15116405	0.064621925	-0.3580308	-0.00713563	0.20273876	0.09912467	-0.07111025	-0.040824413	0.3474598	-0.07244301	0.85536957	0.2597208	-0.1321516	-0.2967193	-0.27317572	-0.046175003	0.00713563	0.2666452	0.007309675	0.11589551	-0.20837307	-0.048609734	0.25913143	0.24526286	0.12800217	-0.034639835
11715122_at	-0.26233053	-0.30596447	-0.500185	-0.5231662	0.16639471	-0.29729223	-0.16228628	-0.4579425	-0.38407612	-0.16956663	-0.40822554	-0.48990393	-0.36866522	-0.33152008	-0.5947504	0.21867847	0.35295868	0.16228628	-0.3088994	0.6955905	0.7716274	0.7581277	0.20090199	0.88159037	0.828578	0.8583207	0.809433	0.90089035	0.8370943	0.39313602
11715123_s_at	-0.13807249	0.14394808	0.026836157	-0.23288465	0.05162382	-0.06376195	-0.09813452	-0.1696465	-0.09098625	-0.19159746	0.001176596	0.04436493	0.15222478	-0.003420591	-0.022900581	-0.001176357	0.059830666	-0.23736477	-0.038393497	-0.04072666	0.07389879	0.004835606	0.18128777	-0.18706656	0.039897442	0.26201963	0.3585422	0.07980132	0.1447835	-0.13370037
11715124_s_at	-0.03303194	-0.11356306	-0.10385895	-0.29573202	-0.25408745	0.005073547	-0.08047056	-0.03528595	-0.26441908	-0.19639206	0.039360523	0.14602375	0.23424292	0.024891376	0.11181736	0.037682533	-0.005074024	-0.019194603	-0.032995224	0.08703232	0.20582342	0.106057644	0.1613965	-0.08779383	-0.046610355	0.1725049	0.1909399	-0.074950695	0.19341803	0.45270157
11715125_at	-0.029673576	0.11038971	0.41541386	0.2185216	0.2883854	1.0300307	0.13907242	0.5509558	1.0177269	0.65208673	-0.12199879	0.019343376	0.20661592	0.25431252	0.19501257	-0.048502922	-0.2138567	-0.08085632	-0.3153882	0.16850281	0.1265006	-0.22019005	-0.2328434	-0.41959667	-0.019343853	-0.5287657	-0.1380167	-0.31303215	-0.2831993	-0.145195
11715126_s_at	0.7078762	0.16744947	-0.07556677	-0.028084278	0.25387812	0.028084278	-0.1409831	-0.48241425	-0.1877203	0.27573586	-0.3040552	-0.3404975	0.22044802	-0.29852724	-0.07711792	0.23337555	-0.17581415	-0.43548465	-0.3221526	-0.144104	-0.09876633	0.2779374	0.23731327	0.20383406	-0.41693425	0.2853074	0.5799823	0.13635874	0.32996988	0.24514723
11715127_s_at	-0.025143385	-0.017182589	-0.011982918	0.072416544	-0.092531204	-0.17470026	-0.08068347	-0.15188766	-0.056078196	0.14902925	0.017982483	0.12478328	0.20159459	-0.09216118	-0.10755849	-0.08895588	-0.10795355	-0.14201379	0.049709797	0.33984923	0.19218326	0.6515076	-0.09682441	0.23654103	0.5724418	0.011982918	-0.100091696	0.10451436	0.16799378	0.2204411
11715128_s_at	-0.08937502	0.13155794	-0.059115887	-0.11999607	0.17139292	-0.029229641	0.02601862	0.19017506	-0.12030935	0.069253445	0.001127243	0.19789743	-0.05153656	0.06254864	0.08479786	-0.02113247	-0.024377346	-0.23737669	0.030099392	-0.16119766	-0.007754326	-0.001127243	0.059408665	-0.016693115	-0.19777822	-0.121670246	0.0061059	0.053246975	0.48658514	0.03490877
11715129_s_at	-0.18608665	0.42106295	0.13887072	-0.32801533	-0.060495853	-0.23567867	-0.092496395	-0.15202856	-0.7475519	0.5565157	0.24456692	0.03449297	-0.015519142	-0.020386219	-0.004971504	-0.054582596	-0.00807333	-0.029004574	-0.09187698	0.20019054	0.048418045	0.004971981	0.16630602	0.10990572	0.054786682	0.23235416	0.21669006	0.054509163	0.14960766	-0.19446468
11715130_s_at	-0.12662649	-0.35076952	-0.13410473	-0.4719	-0.27493048	-0.42238522	0.010571957	-0.14334631	-0.000206947	0.011399746	-0.50938845	-0.1595149	-0.039173126	-0.18138313	-0.16921377	0.11378479	-0.07011747	-0.10837126	0.010571957	0.1677928	0.19019651	0.2064991	0.23963594	0.1607399	0.07651377	0.1518488	0.2884469	0.000206947	0.07517433	0.12356377
11715131_s_at	0.031695366	-0.058193207	-0.19198036	-0.0631063	0.044570684	0.19924521	0.17836666	-0.10703039	-0.058193207	-0.26601386	-0.32676315	-0.067964315	-0.51719475	-0.16519928	-0.1144371	0.1355319	-0.023913145	-0.007632256	-0.10776043	0.007632256	0.5552969	0.14971352	0.2457161	0.45532942	0.08085203	0.031695366	0.39395952	-0.06400204	0.42227793	0.20192671
11715132_x_at	1.1215687	0.2791586	0.018025637	-0.62174225	-0.13360953	0.3016262	0.47487712	-0.057700872	0.7558811	0.9509902	0.1817801	-0.047415257	0.07506561	-0.17034912	0.96116877	0.08072829	-0.14929295	0.6457379	-0.018025398	-0.3063388	-0.1810329	0.5494063	0.12983632	-0.048980236	-0.20966172	-0.2781868	-0.15386605	-0.23561668	-0.2548077	0.15319729
11715133_s_at	0.06180191	-0.099300385	-0.049672127	-0.080417156	0.17684388	0.06480265	-0.121715665	-0.049672127	-0.00859201	0.16279268	0.02334547	0.002971888	0.13445926	-0.011254191	0.000954151	0.11179519	-0.07904184	0.003035307	-0.15491557	0.07474518	-0.05677843	0.09669542	-0.11666727	-0.000954151	0.12585974	-0.09685266	0.080905914	0.008415461	-0.036864758	-0.013995886
11715134_s_at	-0.015315056	0.008541107	-0.07094896	0.02043724	-0.015244722	-0.004032135	-0.061927915	2.86E-05	0.1079483	-0.105348706	-0.047191143	-2.86E-05	-0.021440983	0.09761238	0.093594074	-0.01935196	0.14079309	-0.019014597	-0.11232197	0.07861614	0.29740572	-0.014387131	-0.09554672	-0.17364562	0.2201271	0.08669162	0.16009521	0.24390173	0.032927275	0.09769845
11715135_s_at	-0.06657529	0.251534	-0.32398796	-0.19619584	0.224267	-0.009022474	-0.123357534	-0.3452103	0.004293919	-0.088965416	0.20949769	0.14718914	0.09253383	-0.04296565	-0.23728466	-0.42909455	0.02112627	-0.09285164	-0.30244446	0.20591974	0.07581663	0.19146395	0.14131284	0.5119808	-0.11473036	-0.14296031	0.02112627	-0.004293919	0.052015066	0.13566113
11715136_at	0.47872162	0.074790955	0.23819089	-0.2139473	-0.37463474	0.063485146	-0.118582964	0.16871405	0.002883911	-0.14350224	-0.007009983	0.16512609	-0.03470087	-0.07813048	-0.3216133	-0.020372868	0.02717328	0.037708282	-0.040424824	-0.002883911	0.31680226	-0.12774658	0.03800249	0.041464567	-0.021585703	0.17231607	0.121368885	-0.3243475	-0.027878523	0.04485154
11715137_s_at	-0.10528946	0.021361351	0.16839552	-0.6097641	-0.16493511	-0.32200384	0.001176357	-0.2788329	-0.53035736	-0.11659384	-0.21554518	-0.001176357	0.17500687	-0.33819008	-0.22318554	0.19006157	0.25746965	-0.22835684	-0.13807964	0.072609425	0.08120346	0.2163539	0.35590267	-0.008975506	0.14128971	0.4617586	0.37708902	0.100589275	0.27675867	-0.06418657
11715138_s_at	-0.4031148	-0.023888588	-0.041422844	0.001726151	-0.001726151	-0.46360207	-0.18354368	-0.15437746	-0.2607789	-0.18765974	-0.12266159	0.029441833	-0.12787342	-0.13514137	-0.4665389	0.07043266	0.14850855	-0.16127348	-0.19168997	0.45987177	0.5255623	0.47363043	0.21024084	0.6269326	0.03999996	0.6556778	0.5312762	0.4307351	0.32457304	0.4494362
11715139_x_at	-0.050046206	-0.12541413	-0.008014917	0.036307096	-0.047515154	-0.06605315	-0.013133526	0.005154133	-0.01205492	0.003255129	0.14886522	-0.003255129	0.031093597	-0.03766179	0.122936964	0.050797462	-0.00342679	-0.08836651	0.10577273	0.048401117	0.14100623	0.105045795	0.011596441	-0.08851862	0.076990604	0.04330349	-0.016353846	-0.042851686	0.08580232	-0.19046795
11715140_s_at	0.10386801	0.053077698	0.25422096	-0.13933754	-0.092487335	-0.011423588	-0.14580035	-0.200701	0.003203392	0.03229046	-0.0836544	-0.00620842	0.14166975	-0.093285084	-0.17079759	0.08472872	-0.17646074	-0.32929134	-0.26175642	0.09926319	-0.003203392	0.07929802	0.03752947	0.44852972	-0.11251402	0.037751675	0.059631824	0.0999794	0.10572386	-0.009700298
11715141_s_at	-0.024370909	0.14062715	0.07097578	0.109487295	0.13555217	-0.21998048	-0.18914747	0.10916233	-0.1266172	0.13124275	0.056999207	-0.11032748	-0.23690939	0.16661215	-0.12832308	0.007701635	-0.007701635	-0.13404012	-0.095630884	0.09824586	-0.05038452	0.074986935	-0.13284898	0.086894035	-0.09013486	-0.06653452	-0.04001546	0.031975746	0.035380363	0.1163075
11715142_s_at	-0.15996504	0.04730606	0.049266815	-0.4051795	-0.18246031	-0.1672833	-0.32802892	-0.087186575	-0.18553615	-0.18016744	-0.115911245	0.30537963	-0.033872843	-0.13617182	0.001715899	0.14757681	0.09052253	0.10243988	-0.13007736	0.071986675	-0.1303196	0.09375596	0.24007225	0.21817279	-0.001716137	0.17034245	-0.02225709	0.19358611	0.14925623	0.3525293
11715143_s_at	0.001549482	-0.096362114	0.09356952	-0.2896278	-0.2366414	-0.28082561	0.109921694	0.014126062	0.058302402	-0.035535336	-0.06533885	-0.12568569	-0.00419879	-0.07536006	-0.22853112	0.054496527	-0.18286371	0.24655747	-0.009526014	0.14967132	-0.04778576	0.020460367	-0.18392277	0.011971474	0.15938044	0.14036393	0.40810752	0.025823116	-0.001549482	0.36728263
11715144_s_at	-0.23603249	-0.17486167	-0.25363588	-0.2814076	-0.19474316	-0.43046355	-0.06262088	-0.22941065	-0.18410945	0.006001234	-0.23188376	-0.006001234	-0.18610382	-0.3559432	-0.26812673	0.19798207	0.047380447	-0.083354	0.039037704	0.22494912	0.53339005	0.230304	0.2751007	0.60889673	0.59525776	0.37498283	0.2426064	0.39586592	0.14538479	0.59908104
11715145_s_at	-0.15931082	-0.20097208	-0.15931082	-0.17807555	0.011784554	0.014536619	-0.42226553	0.13280582	0.091109514	-0.069343805	-0.011784315	-0.19350219	-0.3149755	-0.016946554	-0.66401744	0.20879793	-0.021856546	-0.030327797	-0.12968612	-0.12708592	0.18162274	0.54497623	0.26997137	0.1623199	0.32348347	0.047613144	0.31132412	0.3245678	0.29363823	0.50256014
11715146_x_at	-0.14663434	-0.20735693	0.07714462	-0.35486364	-0.15964127	-0.47685027	-0.16355085	-0.28923702	-0.47185755	0.109986305	-0.18832636	0.05420661	-0.028597355	-0.13493371	-0.42773032	-0.10143614	0.18089604	-0.25870752	-0.22045946	0.077629805	0.22526264	0.16153073	0.19025421	0.066551924	0.23036098	0.18380594	0.20115066	0.16333485	0.35683012	0.028597355
11715147_at	-0.36791945	-0.041329145	-0.6588607	0.7882111	0.5181763	-0.57328105	-0.124675274	-0.5324702	-0.7354858	-0.17987251	-0.54346347	-0.01094532	0.3564794	-0.089262724	-0.37073922	0.47029138	0.076122284	-0.27140617	-0.061661005	0.488271	0.12372255	0.7493875	-0.2757063	0.099579096	0.40865636	0.47981715	0.16066027	0.3203597	0.13316202	0.01094532
11715148_s_at	-6.06E-05	0.10433102	0.012073517	-0.16272783	0.008394241	-0.039306164	-0.04458046	0.13165283	-0.108308315	0.10824156	-0.09155464	0.33948278	6.06E-05	0.02570486	0.15127969	0.07489824	-0.03362894	-0.2178464	0.031561375	-0.026826382	-0.07443094	0.020067692	-0.13536787	0.010009527	-0.12202978	0.07973814	-0.011240482	0.08447552	-0.20429134	-0.032589912
11715149_x_at	0.26098943	0.120714664	-0.012961388	-0.049358368	-0.004062653	-0.10553074	-0.15361762	0.28072166	-0.053724527	0.17656517	-0.2344358	-0.02703476	-0.04087472	-0.16678333	0.16484737	0.15333676	0.022684574	-0.25368404	-0.13010168	-0.029807568	0.28595638	0.25301194	0.004062653	0.16659212	0.26320124	0.23600197	-0.04178047	0.12944317	0.5975137	-0.035077095
11715150_s_at	-0.23236609	-0.11536121	-0.08568859	-0.13020515	-0.061536312	-0.3001747	-0.15243483	-0.031386375	-0.27326822	0.36644316	-0.16850662	0.11088991	0.031386375	-0.109797	-0.28422117	0.3710642	-0.06846142	-0.03173828	-0.13191366	0.6097803	0.2206583	0.34810448	0.37951517	0.9036131	0.21147633	0.784462	0.7582855	0.5626168	0.48448706	0.41769314
11715151_x_at	-0.010470152	0.01047039	-0.32936525	-0.41309428	-0.23900914	-0.0416255	-0.34009767	-0.10747194	0.12648082	-0.050300837	-0.11255789	0.19905853	-0.08881974	-0.13336802	-0.12527323	0.08625388	-0.017022133	-0.3311901	0.03540325	0.22142506	0.19396448	0.108394146	-0.11894584	0.040988922	0.27678132	0.6606345	0.3604846	0.04698801	0.049681664	0.08895421
11715152_at	0.13598418	-0.040330887	0.011893272	-0.035894394	0.1869278	0.07022047	-0.028120995	0.35044336	0.054010868	0.004273176	0.014227867	0.100091934	-0.03706646	0.3262663	0.35182953	-0.12751627	-0.038908005	-0.050698757	-0.14770484	0.04470396	-0.037806034	-0.06323767	-0.035248756	0.36485147	0.13238192	-0.035894394	-0.004272938	-0.2844168	0.06483269	-0.02625227
11715153_s_at	-0.2622826	-0.009967089	-0.039091825	-0.17935419	-0.19763255	-0.03579712	-0.018421888	0.36840296	-0.34036374	0.03877139	-0.06971359	0.01181674	0.09280658	0.49722075	-0.029901266	-0.23520303	-0.12691426	-0.056493044	-0.17931867	0.2552421	0.093232155	0.07066035	0.033955336	0.115906954	0.009967089	0.03806138	0.05009246	-0.030059814	0.149647	0.282048
11715154_s_at	0.10136461	0.052610874	0.043505907	-0.061576962	0.033462048	0.17188668	0.051980257	-0.02135849	0.15997696	-0.02375102	-0.22243893	-0.13011122	-0.13736153	0.060521603	0.169523	-0.02375102	0.2276833	0.13134027	0.043617725	0.074441195	-0.034063578	0.076069355	-0.0236907	-0.015632391	-0.07031274	-0.071900964	-0.22188962	-0.059406996	-0.048254967	0.015632391
11715155_s_at	0.2787285	0.043112755	0.21554375	-0.09991503	0.2805133	0.19268751	0.05937147	0.5235548	0.25647116	0.29488897	-0.12426472	0.12672472	0.10671282	0.27171564	0.0355134	-0.10513973	-0.069588184	0.034181595	-0.01794529	-0.07897091	-0.5003576	-0.21724987	0.01794529	-0.13859463	-0.30941057	-0.1338005	-0.16893959	-0.030115604	-0.083526134	-0.059419632
11715156_s_at	0.1356535	0.10582161	0.24298286	-0.29016018	-0.2920208	0.041957855	0.2592659	0.026633263	0.3464527	0.20988464	0.012049675	-0.000184059	0.050970078	-0.034301758	-0.15931511	-0.066615105	0.058390617	-0.19454098	-0.18376541	-0.19575691	-0.24908924	0.13320827	0.29565048	-0.1330843	-0.31812668	0.1664772	-0.019735336	-0.07438755	-0.08680534	0.000184059
11715157_s_at	-0.09982777	-0.09039712	0.034469604	-0.12615967	0.031613827	-0.14818144	0.056770325	-0.17259502	-0.001959324	-0.14118218	-0.046209812	0.016204596	0.11712837	-0.09350157	0.18460321	0.13276386	-0.036008358	0.15567589	0.001959324	0.16971993	-0.023197174	-0.0956831	0.06039095	0.013800621	0.10065174	-0.12976408	0.10136795	-0.02494049	0.11310887	-0.06589031
11715158_s_at	-0.22300792	-0.0947876	0.054883957	-0.038068056	0.07838011	-0.17581701	-0.1408391	0.002521515	-0.037064314	-0.02944684	0.09005928	-0.046528816	-0.010986567	-0.09329748	-0.24284482	0.15822816	-0.003916025	-0.010475636	0.041090965	0.023431778	0.044578075	0.24351072	0.2304864	0.22993565	0.10236788	-0.000450134	0.3377254	0.000450134	-0.016328812	0.1651082
11715159_at	0.4235363	0.30565262	0.07824135	-0.58580875	-1.0734396	-0.23653889	-0.34802723	-0.3738222	0.002105713	-0.31106186	-0.31545544	-0.7256336	-0.70796776	-0.22538185	-0.003082275	0.14893532	0.19320107	0.46536064	0.21538353	-0.03215027	0.16679382	0.28461075	0.14853382	0.13936806	-0.048041344	0.16301918	-0.033550262	0.10720539	0.14976501	-0.002105713
11715160_x_at	-0.25657463	0.10588884	-0.09810352	-0.030981302	-0.006814003	-0.16326952	-0.29709816	0.055515528	-0.33870292	-0.06771302	-0.001655102	-0.050601482	-0.069051266	-0.21413898	-0.061900616	0.2511878	-0.015975475	-0.16326952	0.046928406	0.15783405	0.24191785	0.001655102	0.37454987	0.19416523	0.22046566	0.39605427	0.62052417	0.12624788	0.51138496	0.077528715
11715161_s_at	0.35010815	-0.062120438	-0.15493941	-0.15503049	0.15989923	-0.017083645	0.046133995	-0.007014751	-0.18091059	-0.1339879	-0.18204021	-0.08749533	-0.09858656	0.00701499	-0.042419672	0.111004114	-0.29354358	0.0396626	0.52141047	-0.1921072	0.21282315	0.05298996	0.1814208	0.29564762	-0.15652204	0.1688447	0.10121846	-0.3026471	0.23846579	0.22702265
11715162_s_at	-0.13754845	-0.28039908	-0.29043484	-0.5007491	-0.35643435	-0.4747827	0.19390583	-0.3220811	-0.20025587	-0.001369953	-0.57501197	-0.19679594	0.28169107	-0.31676006	0.20485067	0.001369953	-0.043381214	-0.09170675	-0.21403408	0.097548485	0.23440742	0.5731783	0.24901152	0.1833744	0.11584091	0.29909945	0.032623768	0.13238859	0.17892694	0.26711273
11715163_s_at	0.1903317	-0.15623641	-0.055214882	-0.084377766	0.005714893	-0.19529676	-0.19007802	-0.22971296	-0.12864256	-0.18458366	-0.10935497	0.07784796	0.15011954	0.004281044	-0.004920483	-0.09891057	0.026153564	0.011728525	-0.04924822	0.34796953	0.11749935	-0.083257675	0.19122028	-0.004281044	0.008594513	0.06050706	0.42587996	0.1299324	-0.022505999	0.02146244
11715164_s_at	2.8055143	3.6626348	1.8027797	-1.5299714	-0.61604786	1.6029224	3.3895588	0.4500699	-1.3497496	1.7098503	1.1309333	0.96496964	4.0115404	-0.6199355	1.9149504	-0.37227345	1.806684	1.5792809	-0.00176239	-1.0724177	-0.6058574	-0.32293415	1.7636414	-0.10195875	-1.2043667	-0.13305855	-0.034121037	-0.42017794	-0.28672743	0.00176239
11715165_at	-0.70991945	-1.6811371	-0.16960192	1.5031271	2.2935076	-0.30569458	1.2705321	0.4658103	0.37561798	0.054894447	-0.34445572	-0.029315472	-0.019446373	0.4176712	1.68926	0.5463929	-0.80535316	1.2565994	1.6610775	0.63166094	-0.018137455	-0.6336765	-0.1264534	0.032832146	-0.12789154	0.018137455	-0.10917997	-0.28719187	-0.4005623	0.14274597
11715166_at	0.043911457	-0.18818355	-0.061107635	-0.22493887	0.002969265	-0.1324246	0.23953009	0.013219595	0.1735611	0.18620801	-0.088896275	-0.1977067	0.07612419	-0.08075142	0.6273215	-0.008535862	-0.11618614	0.46489	-0.002969265	0.18865705	-0.12493062	-0.12849426	0.2247994	0.12978029	0.08729863	-0.175107	-0.49461055	-0.074718714	0.08863592	0.29056144
11715167_at	-0.121180296	0.46607208	0.43613935	0.6565633	0.36333823	0.24363017	-0.12015796	0.8606672	0.7314191	-0.11276364	1.0650969	0.1440115	0.49119902	0.8531084	-0.13392687	-0.000586033	0.000586271	-0.51284695	-0.24674702	0.43178678	0.3733318	-0.21672654	-0.071568966	-0.1072278	-0.16156697	-0.31951642	-0.243608	-0.4520247	0.1575954	-0.30832505
11715168_s_at	-0.19704628	-0.2611375	-0.53295135	-0.18719912	-0.19644165	-0.44954538	-0.1619029	-0.000190258	0.13681841	-0.029549599	-0.1002326	0.18813086	-0.06472397	-0.25535107	-0.180264	0.000190258	0.1619277	-0.39005017	-0.03363514	0.23589087	0.38681555	0.46501684	0.21677828	0.5054712	0.19664383	0.62845707	0.4495721	0.36429453	0.3005314	0.8626704
11715169_at	-0.021300793	0.041876316	0.118943214	-0.006448746	0.061632633	-0.047926426	0.1746726	0.08473492	-0.15605307	-0.023714542	0.006448746	0.00921011	-0.06898689	0.19963884	-0.2205267	0.039955616	-0.24994326	-0.06541395	-0.22274351	0.07241726	0.061860085	0.04605484	-0.2054162	0.006726265	-0.24994326	-0.104177475	-0.14174318	-0.17118597	0.11105585	0.01460886
11715170_x_at	-0.027613163	0.011715889	-0.060580015	0.08139014	-0.2595942	-0.19169164	-0.095620394	-0.09109545	-0.1445266	-0.011191845	-0.013349056	0.13558555	-0.027752876	-0.09417081	0.49933624	5.72E-06	0.05928588	-0.013349056	0.10836792	0.3326125	0.036514997	0.16787958	-0.013349056	0.021380901	0.43386316	0.03366089	0.013695717	-5.72E-06	-0.04428959	0.041835546
11715171_at	0.016802788	0.6623297	0.2065649	-0.35911703	-0.43412542	-0.09008217	-0.25620604	-0.60558176	-0.48292637	-0.6291537	-0.07500267	0.02324295	-0.23987436	-0.43888664	0.022585869	0.39346027	0.1376791	-0.016802788	0.16979599	-0.06849909	0.4642172	0.20747852	-0.022906303	-0.28152847	-0.04737091	0.05298567	0.08908272	0.16862822	0.108836174	0.20563507
11715172_at	-0.081754684	0.2962346	-0.009588957	-0.021513939	0.032054424	-0.081045866	0.08189821	-0.103854656	0.19166613	-0.24114561	-0.19543815	-0.032773495	-0.19511557	-0.31301785	-0.007171154	0.045981884	-0.08156347	0.046213627	-0.15429807	0.007171154	0.12882996	0.009409428	0.082784176	0.38066745	0.0365026	0.03753996	0.36063623	-0.02756071	0.036917686	-0.019887447
11715173_s_at	-0.28736305	-0.00860548	0.10241079	-0.15505075	0.009891987	-0.23146057	-0.11341858	-0.038898468	-0.17840576	-0.001657009	0.001657486	0.010499001	-0.23822355	-0.088909626	-0.22986174	0.11916971	0.09065962	-0.10068703	-0.27910376	0.002501488	-0.001657009	0.2549758	0.22009516	0.070745945	-0.20707655	0.26384115	0.2659173	0.079615116	0.11544323	0.11640072
11715174_s_at	-0.14211178	-0.04968691	-0.05412531	-0.22967911	0.33007336	-0.14883089	-0.08776188	0.007862091	-0.0503335	0.028459072	-0.023087978	0.10680151	-0.01086235	0.008179665	-0.298851	-0.112267494	0.07632542	-0.09546614	-0.1945591	0.012648582	0.09888458	0.24074364	0.10063267	0.096959114	0.07370329	0.1824379	0.22830105	-0.007861614	0.13699389	-0.09989405
11715175_x_at	-0.01036644	-0.03555298	0.17560863	-0.41390324	-0.22392988	-0.39607334	-0.16677094	-0.3765459	-0.13333559	-0.25789118	-0.10476017	0.15521765	0.06248665	-0.12424517	-0.19546986	-0.10245609	0.06405163	0.016405582	-0.038636208	-0.06938791	0.010365963	0.06799507	0.22113514	0.09335756	0.018397331	0.31456614	0.33074856	0.46204853	0.08591652	0.011481762
11715176_at	0.26441145	0.5505457	-0.057958603	-0.020066023	-0.24359035	0.30550146	-0.27815437	-0.3370998	-0.3513255	0.29059935	-0.07843757	-0.1759913	-0.23998523	0.020065784	-0.16324091	-0.07748175	0.14058709	-0.25306392	-0.34053326	0.135535	0.15555668	0.36643553	0.07617545	0.12037754	-0.029975653	0.3020811	-0.09771943	0.15850806	0.39281178	0.42254782
11715177_s_at	0.550555	0.6534426	-0.093684435	0.14487004	0.6478975	1.330868	0.11981559	0.8724005	0.26530242	1.1326478	-0.4801433	-0.2882781	0.40140176	0.058173895	1.4691222	-0.09024072	0.10728049	-0.5267923	0.1450808	-0.110013485	-0.044834852	-0.14312792	-0.09400272	-0.29832625	0.044834852	-0.86828303	-0.121872425	-0.12912297	-0.31036854	-0.43006992
11715178_s_at	-0.20720196	-0.046479702	-0.035469055	-0.18909597	0.06541538	-0.4080615	-0.25570488	-0.10010052	-0.03468275	-0.17923403	-0.07402372	-0.0592494	-0.11480522	0.034682274	-0.42739964	0.12269306	0.28612614	-0.040047646	-0.20125532	0.22182941	0.25178432	0.3165512	0.20872307	0.2554245	0.04003048	0.4516201	0.3226881	0.17512989	0.18354797	0.25178432
11715179_s_at	-0.17493653	-0.005735874	0.005208731	-0.36050844	-0.18315029	0.1773274	-0.055164814	-0.106565	0.0590508	-0.057930708	0.04685831	0.28138113	0.008798361	-0.099398375	0.079982996	0.4461608	-0.062672615	-0.45846272	0.1953609	-0.005208731	0.48633432	0.36257815	-0.17780542	-0.07376814	0.2394073	0.07363701	-0.029232502	0.115974665	-0.20609379	0.48882627
11715180_s_at	-0.13592017	-0.07239783	0.020250797	-0.03283763	-0.015049458	-0.19317639	0.011755228	-0.15038133	0.036302805	-0.0800221	0.06535864	0.05271268	0.1398623	-0.04528594	0.032658577	0.18392515	-0.07262695	-0.06795633	0.09203577	-0.062235713	0.24586987	-0.011545181	0.005022526	0.36035943	0.42447376	0.21215177	-0.00855422	0.20403123	-0.034154415	-0.005022526
11715181_x_at	-0.014771938	0.048970222	-0.013667583	-0.2694502	-0.16260767	-0.13600874	0.020242214	-0.0784564	-0.007194519	0.2098751	-0.15485525	-0.019827366	0.0680747	0.007194519	-0.18900537	0.12513733	0.011084557	-0.35449934	-0.11223459	-0.13726091	-0.044605255	0.264997	0.2698636	0.10609293	-0.19012117	0.32685852	0.317616	0.14677572	0.13309526	0.095834255
11715182_x_at	-0.20879602	-0.16645145	-0.010007858	-0.039916992	-0.03269291	-0.25566387	-0.2185955	-0.008069515	0.07921314	-0.13549614	-0.054058075	-0.26291752	-0.44454432	0.016921043	-0.10813141	0.17858982	-0.13394022	0.16937637	0.008069038	0.08768654	0.19899559	0.1773367	0.087691784	0.22957134	-0.29346132	0.2879343	0.19359493	0.21156502	0.035610676	0.1469264
11715183_s_at	0.03496909	-0.009905815	0.30512738	0.0724051	0.1118691	0.14571786	0.049467087	-0.07460451	-0.050569296	-0.011992455	0.057429314	-0.25529432	0.020432472	-0.10463333	-0.096194744	-0.2459917	-0.10463333	-0.003230095	0.003230095	0.069295645	0.17914963	-0.113434315	-0.03835678	0.06308675	-0.20548439	-0.163867	0.10972786	0.09657931	0.09083557	-0.083518505
11715184_x_at	0.15899372	0.17762566	0.2344284	0.17049313	-0.034799576	0.42233658	0.082567215	-0.057120323	-0.10431957	-0.049733162	0.14516258	0.11441231	-0.17284489	-0.016645432	-0.25072002	0.15745354	-0.054678917	0.22184277	0.05225563	-0.0426054	0.14764977	0.068104744	0.008275986	0.02821064	-0.28089237	-0.15747166	-0.008275986	-0.16346264	-0.11196041	-0.058053017
11715185_x_at	0.13540745	0.031204224	-0.14525652	0.09593487	0.07640791	-0.3024354	-0.03073883	-0.17028666	-0.18210554	-0.06343269	-0.11619139	0.2225523	0.07831192	-0.00528717	-0.024490833	-0.09130669	-0.17876244	-0.28174925	-0.21390009	0.25645685	0.22841883	0.022528172	-0.061758995	0.07792139	0.080907345	0.1838069	0.085158825	0.10097647	-0.06914616	0.00528717
11715186_x_at	-0.13856173	0.0968914	-0.001348019	-0.19139767	0.14637041	-0.030891657	-0.040014267	0.050365448	0.014799833	0.003042698	0.21660542	0.054405212	0.001348019	0.07216692	-0.17843461	0.09325218	-0.20270872	-0.13728476	-0.17508006	-0.079447985	-0.055933475	-0.034128428	-0.00328064	0.05650282	0.2818179	0.04521203	-0.026590347	0.069328785	-0.044073343	0.07233715
11715187_x_at	0.030753374	-0.23652434	-0.1723516	-0.36388612	-0.06121564	-0.22321868	0.047278166	0.022835255	-0.045208693	-0.11675191	-0.04935193	0.015035152	-0.0937736	-0.11315656	-0.066673994	0.007368803	-0.11771202	-0.22163534	0.03553891	-0.013080359	-0.007368803	0.047773123	0.047854662	0.22732401	0.243325	0.20132613	0.20693755	0.2887702	0.25674033	0.1676383
11715188_at	0.07855272	1.2915845	0.75990844	-0.004856587	-0.17085361	0.043887615	0.2920146	0.0933969	0.06711316	-0.12581813	0.9314897	2.8306532	0.07152939	-0.103935	-0.060222864	-0.053527355	-0.18907619	0.004856587	-0.013484716	-0.17529976	-0.22479701	-0.08874428	1.0185366	-0.010803938	0.20864463	-0.13655245	0.21226215	-0.20060647	0.0208776	-0.06645632
11715189_s_at	0.24424648	0.1575079	-0.005858421	0.18269348	0.13610458	0.4603777	-0.088573456	0.13061142	0.7856693	0.37665176	0.13632679	0.30709553	0.42626572	0.43157864	0.55008984	-0.13960552	-0.007544518	0.12564945	-0.02804184	-0.6539364	-0.5784397	-0.51514626	0.005858421	-0.28032494	-0.47337437	-0.46492863	-0.46953964	-0.1243639	-0.08627224	-0.50977325
11715190_s_at	0.038516283	-0.40538025	0.7502332	-0.88762355	-1.1599886	-0.18562102	-0.61816525	-0.65857816	-1.3962443	-0.87729526	-0.9859469	-0.79806924	0.014480114	-0.50760055	-0.58817697	0.63400054	0.11632109	-0.014480114	0.32657743	-0.073521614	0.38804984	0.17119455	-0.43595147	0.55158424	0.30931258	0.22586393	0.15337539	0.6427319	0.58765984	0.46351433
11715191_s_at	-0.008291721	-0.18898869	0.66956806	-0.48107767	-1.0540891	-0.18927217	-0.6633997	-0.8226595	-1.1470629	-1.2282616	-1.2591963	-0.9367893	-0.114951134	-0.78372383	-0.56503534	0.50279546	0.23364735	0.23328066	0.43940568	0.48224807	0.740988	0.53129673	-0.098495245	0.8119364	0.5380671	0.21622992	0.008291721	0.40728378	0.49562168	0.485842
11715192_s_at	-0.03500867	-0.24104619	0.84597087	-1.2826259	-0.9186237	-0.103990555	-0.52622485	-0.8797364	-1.55101	-0.8848665	-0.889586	-1.1454146	0.2105968	-0.93800354	-0.58995795	0.56611824	0.13067532	-0.024951935	0.26426458	0.024951935	0.2818172	0.17571259	-0.34377027	0.81848073	0.3668127	0.090646744	0.28496218	0.17111564	0.37390542	0.2105968
11715193_s_at	-0.1944046	-0.13365889	-0.14488173	-0.43135118	-0.069717884	-0.18666124	0.011584759	-0.36761189	-0.15607214	0.14347172	-0.011584759	-0.08667946	-0.05399227	-0.20846653	-0.17699003	0.06506109	0.01283741	-0.15662003	-0.10779381	0.21797323	0.1671648	0.14867258	0.11637211	0.3790784	0.065953255	0.23976517	0.11784506	0.23392773	0.25698137	0.2596798
11715194_s_at	-0.18353796	-0.024431705	-0.08402872	-0.101201534	0.03827524	-0.32499266	-0.09446859	-0.20946121	-0.29027462	0.007284641	0.03872204	0.002791405	0.043550014	-0.021620274	-0.28757715	0.119885445	-0.19791555	-0.17983389	-0.096384525	0.15971327	-0.002791405	0.18407106	0.071603775	0.15655136	-0.028542995	0.18970728	0.28215265	0.19723463	0.22358894	0.07201958
11715195_at	0.09800625	-0.013430595	-0.38789797	-0.042824745	0.311069	0.040833473	-0.050390244	0.013430595	0.15215302	-0.98679876	-0.4662032	-0.49116802	1.0564041	-0.5608716	0.053269386	0.038017273	0.020450592	0.4710822	0.1308217	0.10940504	0.19859457	0.04020834	-0.46942377	-0.07540178	-0.016919136	-0.30890226	-0.1267209	-0.32187605	0.1341381	-0.09439182
11715196_s_at	-0.36819363	-0.2756548	-0.2540865	-0.55551815	-0.35644722	-0.41304064	-0.24979067	-0.16436338	-0.4542346	-0.024720192	-0.4749875	0.060032368	-0.008999348	-0.49407625	-0.20305634	0.43500948	0.9693575	-0.3517313	0.008999348	0.50349426	0.8956337	0.8295479	0.62172127	0.9510498	0.67747784	0.9143405	0.59891605	0.84026	0.5909419	1.0544825
11715197_s_at	-0.020068645	-0.009658337	-0.09594512	0.031945467	0.43881726	-0.33185363	0.13921618	0.47262406	0.23881602	-0.21019435	0.13251972	0.43881726	-0.20886683	-0.09142518	-0.27250266	-0.22676897	0.001364946	-0.21695709	-0.32104588	-0.001364946	0.003777981	-0.030024529	0.14280367	0.2715323	0.3000207	-0.16858268	-0.020068645	0.30101442	0.014999867	0.23063493
11715198_s_at	-0.05465889	-0.07585621	-0.12152004	-0.41583443	-0.45272827	-0.23113203	-0.000811577	-0.09876871	-0.110200405	0.00836134	-0.062489033	0.11515617	-0.047011852	-0.11962223	-0.12530565	0.057816505	0.041132927	-0.21016407	-0.021685123	0.1886673	0.17322254	0.3391366	0.18433332	0.3423853	0.000811577	0.45228672	0.33199692	0.1777277	0.28170824	0.34562445
11715199_s_at	-0.26903677	-0.08479929	-0.039013863	-0.51167727	-0.12196255	-0.2644	-0.2512455	-0.14434767	-0.19275618	0.11980438	0.21120071	-0.000103951	0.010726452	-0.066901684	-0.116992	0.10876274	-0.05503416	-0.16937923	-0.041929245	0.12610579	0.00181675	0.37804937	0.30342007	0.25491047	0.000103951	0.44152498	0.4668684	0.28920937	0.21011877	0.29555893
11715200_s_at	-0.1755786	0	0	-0.5545659	-0.23228693	-0.21996164	-0.28761148	-0.16677094	-0.096339226	0.06493139	-0.07501888	0.079640865	-0.007705212	-0.25321436	-0.15293837	0.12446594	-0.022106647	-0.17384577	-0.038716793	0.15146065	0.061247826	0.27824354	0.06702757	0.14321518	0.17711592	0.26555634	0.39628935	0.30951548	0.2038207	0.29161215
11715201_s_at	-0.10723591	-0.11530399	-0.034428596	-0.5439563	-0.30823755	-0.27751732	-0.0936923	-0.13749456	-0.10838032	-0.04824066	-0.017129421	0.21675491	-0.18432093	0.050456047	-0.10955286	0.11100149	0.017129898	-0.2526188	-0.08358765	0.39250612	0.19257498	0.28856945	0.30501032	0.35086536	0.15354586	0.53930473	0.5722604	0.30681324	0.40480328	0.2844677
11715202_s_at	-0.6505952	-0.50310373	0.15748882	1.5416632	1.2235231	-0.27377367	1.1433973	0.07142067	-0.30502033	-1.0241213	0.049752235	0.42042732	0.17709637	0.40737915	-0.8285289	-0.0842185	-0.029495716	0.18539906	-0.18252897	0.23109436	0.066874504	-0.08236408	0.029496193	-0.09958553	0.21553802	-0.20232248	-0.04806328	-0.08549833	0.14787102	-0.39045715
11715203_s_at	-0.061092615	-0.12120366	-0.08491635	-0.24450064	-0.36672044	-0.10769987	-0.19784236	-0.16411185	-0.1975851	0.38818908	-0.036037445	0.003059387	-0.04374671	-0.11086798	-0.20280385	0.481282	0.44135833	-0.4253962	0.30470395	0.08665228	0.1793809	-0.003059149	0.25245857	0.35794687	0.20374036	0.7017536	0.10902405	0.17865062	0.46023607	0.36604214
11715204_x_at	0.70020294	0.12753797	-0.13002157	-0.000267506	-0.0790689	0.13785172	-0.036255836	0.83106756	-0.09087086	1.330056	0.3230276	0.3134625	0.9071832	0.2993338	0.39150548	0.18775511	-0.19329989	-0.07156634	0.000267506	-0.17729259	-0.25051212	0.2666123	-0.09406686	-0.1671207	-0.19086647	-0.13127542	-0.34469807	-0.0201931	0.23789144	0.13869071
11715205_x_at	0.003286362	-0.0564332	-0.037190676	-0.14945745	0.17070842	-0.068918705	-0.07845545	-0.21651268	-0.045759916	-0.082585335	-0.015918732	-0.03425646	-0.1659689	-0.07577205	0.030386448	0.43237805	0.15825534	-0.003286362	-0.038383007	-0.016043663	0.4154353	0.319803	0.29058743	0.13562441	0.2840109	0.11473584	0.3700738	0.6305518	0.29540348	0.21556425
11715206_x_at	0.003707171	-0.055834055	-0.03949523	-0.14987826	0.1578207	-0.069339514	-0.09213877	-0.20987058	-0.060914993	-0.07671332	-0.018764734	-0.015985966	-0.15968919	-0.076192856	0.030985832	0.42487502	0.15783477	-0.003707171	-0.03892255	-0.023546457	0.40793252	0.3090768	0.2981956	0.1352036	0.28116488	0.115335226	0.36376095	0.630131	0.29600286	0.21069694
11715207_at	0.76255035	3.2181015	0.7247634	-0.69938517	0.07331228	0.31227303	1.1248283	0.7407565	-0.1611476	0.49956036	2.0973234	2.1575937	1.427783	-0.45918417	-0.09334326	-0.041002274	0.39574766	-0.1295991	-0.6697035	-0.28129864	-0.25274658	-0.31760263	1.0699525	-0.27074575	-0.2533579	-0.29012823	0.45270157	-0.2892623	0.041002274	-0.58903265
11715208_s_at	-0.06769848	0.36878252	-0.27662897	-0.45945644	-0.15696955	-0.004938602	-0.002361774	0.06262636	0.002361774	0.14103937	0.15703344	0.0774045	0.10666466	-0.16845703	-0.18169832	-0.010269642	0.1505394	-0.1678319	-0.010741711	-0.39844322	0.059208393	-0.10213709	0.011812687	0.28846788	-0.17292356	0.19176388	0.3796053	-0.010043144	0.19034195	0.33664942
11715209_s_at	0.051311493	-0.004339218	-0.0627079	-0.5891485	-0.38299656	-0.19089413	0.032598495	-0.15680313	-0.3176775	0.24661446	-0.13801098	0.012471199	0.004339218	-0.055799484	-0.20461369	0.21592236	0.5678539	-0.15186024	-0.009331703	0.15640736	-0.00726223	0.21074486	0.4851818	-0.004751205	-0.053313255	0.48133183	0.38698673	0.09753609	0.23490238	0.21126938
11715210_s_at	-1.0958414	-0.06713009	0.8765273	3.182919	2.0077958	0.18389082	1.0430574	1.9428635	0.5129967	3.3368607	0.3329792	-0.005645275	0.7449422	0.87112427	-1.087338	-0.5602844	0.6464839	-0.58859825	0.80998516	0.005645275	-0.36021185	-0.49623728	-0.5028188	-0.8672521	1.1840806	-0.62654305	-0.36689496	-0.89920616	-0.23288274	-0.81792235
11715211_s_at	0.09422064	0.15004516	-0.20959902	-0.30971193	-0.082901	0.208251	0.22203279	-0.03522587	0.1729474	0.24837565	-0.11131239	-0.37446475	-0.15347457	-0.2340002	0.62571335	-0.050541878	0.26796508	0.022847652	-0.056184053	0.29954147	0.18674731	0.30355	-0.23925734	-0.02284789	-0.19360566	0.17575145	-0.13936329	-0.17529988	0.088698626	0.29434013
11715212_x_at	0.69443893	-0.096336365	-0.053659916	-0.43758917	-0.237185	-0.007349491	0.56598854	0.323102	-0.06213236	0.7451935	-0.1832881	0.005449295	0.41635227	0.22241783	0.11190605	0.22786236	-0.06213236	0.06020975	0.122776985	-0.005449772	-0.17790079	0.022965431	0.10634041	-0.007944107	-0.056561947	-0.040848255	0.03392124	0.14527798	-0.028972149	-0.14112043
11715213_s_at	-0.057119846	-0.054406166	-0.105544806	-0.22376752	-0.24787617	-0.08737707	0.29643917	-0.08087492	-0.001588345	0.02812028	0.10016489	-0.013547182	-0.19796753	-0.09804678	0.11804867	0.001588583	0.0288589	-0.04747367	-0.2926619	0.32825208	0.21326494	0.099205256	0.47807932	0.52090764	-0.02552867	-0.009868622	0.17007113	0.10226679	0.038176537	0.38059282
11715214_at	-0.006990433	-0.22709274	0.085325	-0.14712882	0.004511833	-0.011418819	-0.006454706	0.041092634	-0.12805009	-0.18247151	-0.18623233	-0.06752491	0.15274048	0.096316576	-0.048106194	0.36386108	-0.004511833	-0.12560725	-0.40853167	-0.02765274	0.09651923	0.17284632	0.088838816	0.298625	0.4059906	0.04257703	-0.0860579	0.006581783	0.36096334	0.19710398
11715215_s_at	-0.000114203	0.18516755	0.081564665	-0.13263917	-0.12195921	-0.14140701	-0.08605862	-0.021291733	-0.12057948	-0.030787706	0.12489605	-0.38458037	-0.3638265	-0.14202046	-0.056715965	0.000114203	0.008508444	0.2794397	-0.17866325	0.13797498	0.0644815	0.03307438	-0.07421017	0.037731647	-0.06266141	0.2849207	0.08510542	0.15468097	0.16014624	0.002401829
11715216_s_at	-0.16369796	-0.120221615	-0.17783117	0.069777966	-0.111843586	-0.15891981	-0.00737381	0.15924835	-0.09229183	-0.09330678	0.156816	0.02844286	0.00737381	-0.27939796	0.114711285	-0.13829517	-0.27502704	0.16349936	0.07357836	0.04543543	0.057915688	-0.31401563	0.16335249	0.032527447	0.4222517	0.038310528	0.19024539	-0.10398817	-0.12162399	-0.2645285
11715217_s_at	-0.25655007	0.24216175	0.09779477	-0.42281985	-0.5181565	-0.49615288	-0.32095408	-0.45525718	-0.09629536	-0.45641017	-0.22570658	-0.37390614	-0.75500655	-0.2618196	-0.25327754	0.29152155	0.30476546	1.7162502	1.1998689	0.06302953	-0.03218913	0.3032081	0.03218913	0.10121107	-0.2302103	0.34838438	0.26134825	0.21373367	0.4628737	0.12749815
11715218_s_at	-0.85525227	-0.6425905	0.29607868	1.1206341	1.2545052	0.36283112	0.90937805	0.7177782	0.73828316	0.063331604	0.5683832	0.61691475	0.22433662	0.4959736	0.21986961	-0.30542183	-0.21443939	-0.71676064	0.044734955	0.115659714	-0.2908783	-0.5654335	-0.35219955	-0.6196594	-0.044734955	-0.4712181	-0.50684166	-0.33384228	-0.5615549	-0.3028841
11715219_s_at	0.25571966	0.116009	0.058238983	-0.37120748	-0.26379943	0.005800962	0.10211134	-0.12973881	0.32906365	0.18568516	0.07228255	-0.10542512	0.36769915	0.3433318	0.8788779	0.005867243	-0.12915874	0.05658865	-0.09362674	-0.01234436	-0.024820566	-0.052618504	-0.005800962	0.15662217	-0.041998148	0.24069667	-0.036685944	-0.14194655	-0.06495094	-0.07081604
11715220_s_at	0.71815324	0.45636058	-0.0884769	0.54605126	0.5409405	1.102279	0.34024072	0.10808873	0.54939866	0.03963113	0.47789836	0.29773307	0.38001513	0	-0.11551738	0.15596557	-0.3858812	-0.012288094	-0.12701869	0.5321591	0	-0.16986513	-0.21630073	-0.18227315	-0.27868557	-0.29730916	-0.12128067	-0.442492	-0.17937756	-0.12227011
11715221_x_at	0.4932027	0.69568825	0.5782113	-0.052881718	-0.09383154	0.6894417	0.53616667	0.30531216	0.9366193	0.4956565	0.618834	0.16446543	0.741941	0.74810266	0.6951361	-0.2034936	-0.58204126	0.0904479	-0.009614944	-0.6095519	-0.46123886	-0.23430586	0.009614944	-0.3332653	-0.6797786	-0.7454052	-0.19724798	-0.18798113	-0.37300825	-0.23240519
11715222_at	-0.18664217	-1.0274634	-0.7408724	-0.18596172	-0.073562145	-0.70910025	-0.98699474	-1.1158586	-1.3123803	-1.621839	-1.3553724	-0.99945974	-1.0180087	-0.7868643	-0.16820526	0.90421534	0.6923189	0.38720036	0.79259825	1.0146718	0.9633746	0.5731559	0.073562145	0.37566137	0.76511955	0.99430466	0.53725195	0.634953	1.1534309	0.8072653
11715223_s_at	-0.22435188	-0.07326031	-0.31293535	-0.16606069	0.5450287	-0.1401074	-0.19267201	0.10979462	-0.3711486	0.10076141	-0.08071303	0.017546654	-0.23590088	-0.090458155	-0.14317322	0.118263006	0.05109048	-0.42974854	-0.22236466	0.054174423	0.10657072	0.60079384	0.19308233	0.36210942	-0.1388936	0.5450287	-0.017546415	0.16630816	0.2316904	0.36223674
11715224_s_at	-0.110934734	0.13308	-0.105733395	-0.51901245	-0.40930533	0.011247158	-0.01386404	0.23917437	-0.046154976	0.11020374	0.06089759	-0.06620002	-0.09176278	-0.020069838	-0.2657001	-0.07193327	0.2305193	-0.31089115	-0.19586158	0.14657879	0.1615982	0.37316895	0.08451462	0.038927555	0.21120358	0.26356888	0.26997757	-0.042007208	0.31596518	-0.011247158
11715225_s_at	0.11658001	0.047680378	-0.5005088	0.22591972	-0.10680103	0.000457764	-0.001178265	-0.16563797	-0.29365635	0.084144115	-0.14766264	-0.6122222	-0.59577036	-0.026181698	-0.8227186	0.52809286	0.031339645	0.37464333	0.64976454	0.31409645	0.032903194	0.31759167	-0.24385118	0.27417088	-0.024197102	-0.000457764	-0.111475945	-0.06989622	0.04175234	0.01427269
11715226_s_at	-0.22625351	-0.25347805	-0.19811964	-0.11877775	0.003768444	-0.32738972	-0.40528107	-0.29557133	-0.28891945	-0.019618034	-0.21618748	-0.048290253	0.10641289	-0.19222593	-0.10914898	0.20683575	-0.2314434	-0.003768444	0.1467905	0.362854	0.12665558	0.5126138	0.14630985	0.35954475	0.3973093	0.2974162	0.41844034	0.22990894	0.2630372	0.373487
11715227_s_at	0.1539793	0.11878276	-0.4044497	-0.036188602	-0.35838008	-0.3061614	-0.019849062	-0.14828897	-0.2396133	0.16885686	-0.2645979	0.028480053	0.06155014	-0.072117805	-0.10490394	-0.011785984	-0.02837944	-0.27537298	-0.04502058	0.047121525	0.40488863	0.31583786	-0.111110926	0.027907372	0.12204695	0.011785984	0.38327074	0.21327806	0.17807364	0.63366413
11715228_s_at	-0.04691434	0.31108856	-0.18398046	-0.11703873	-0.44795632	-0.20871735	-0.23943424	-0.0531044	-0.20636606	0.3608868	0.22790861	-0.04125762	-0.20272899	-0.17162156	0.03874111	0.39240503	0.006685972	1.4341679	0.36839557	0.14818025	-0.018686295	0.19962096	0.037890673	-0.03838396	-0.006686211	0.089015245	0.26015162	0.020281553	-0.101775885	0.05758667
11715229_s_at	0.037267685	-0.07862282	-0.15872478	-0.3453827	-0.061294794	-0.3301494	-0.47648907	-0.077717304	-0.30424356	0.39783573	-0.18663979	0.011354446	-0.25761294	-0.17091823	-0.060133457	0.18678617	-0.044025898	-0.011354446	-0.3934238	0.282382	0.34028625	0.36134052	0.0393281	0.45008802	0.4263153	0.5049162	0.062287807	0.34353685	0.19879675	0.05622101
11715230_s_at	0.3056631	0.17792416	0.17463017	0.33929062	0.18993855	0.3758726	0.13769913	-0.37501764	-0.7852998	-0.3576374	-0.80485344	0.078174114	-0.19064617	0.07838535	0.58759165	-0.24884701	-0.32847118	-0.012980461	-0.26437283	-0.061756134	0.09921646	-0.45904398	-0.3427806	0.34520578	0.16268158	0.012980461	-0.34939384	0.024139404	-0.29095554	-0.097364426
11715231_x_at	0.7136507	0.47575474	0.52852154	-0.023578644	-0.21555519	-0.06859207	0.14918518	-0.05674076	0.32314873	0.09928799	0.54174423	0.2149601	0.35514164	0.40674114	-0.2698002	-0.00444603	-0.009388924	0.3145733	0.0907135	-0.2739544	-0.15504742	0.02268219	0.0342741	-0.04430294	-0.24900341	-0.19669628	-0.025180817	-0.005233765	0.00444603	-0.33547497
11715232_x_at	0.5506153	0.15293121	0.21903038	-0.16377163	-0.19983196	-0.20485783	-0.14776945	-0.21086025	0.40565443	0.18044853	0.01871109	0.11117649	0.39403057	0.2694378	-0.32854843	0.000243187	-0.013952255	0.37211132	-0.17195702	-0.023407936	-0.025342941	-0.09309101	0.13296127	-0.061062813	-0.13692856	0.064632416	-0.000243187	0.034827232	-0.01649952	0.29893112
11715233_s_at	0.34063148	0.29612923	-0.06150627	0.17376566	0.11403465	0.7023201	-0.15863752	-0.051932335	0.27156973	0.40942526	0.016172886	-0.3176918	0.3358369	-0.19619465	-1.0440555	-0.016172886	-0.16108847	-0.5032444	0.27156973	0.16227627	-0.022006035	-0.059092045	-0.23545551	0.01623869	-0.5267086	-0.1060853	0.038239956	-0.09636831	0.19487953	0.13505316
11715234_s_at	0.7989073	0.1799717	0.15970516	0.094965935	-0.09125328	0.012199402	0.12156248	-0.1157732	-0.13562012	-0.07837057	0.28501987	-0.003159523	-0.21411037	-0.11356783	-0.3319664	0.3137083	0.11009741	0.23355675	-0.031162262	-0.067938805	-0.22394276	-0.08186817	0.003159523	-0.21570969	-0.09264088	0.2610607	0.17586613	-0.13178635	0.014158249	0.011408806
11715235_x_at	0.035606384	0.10243225	0.14143372	-0.10740471	-0.20390892	-0.066230774	-0.2621622	-0.33689976	-0.09024429	-0.5114956	0.02965355	-0.2323513	-0.2750578	0.21566391	0.21862793	0.020051956	0.4312849	0.6088352	0.21114731	0.16064453	0.28282547	-0.004070282	-0.15450573	-0.06197357	0.23986435	-0.027046204	-0.083192825	0.004070282	-0.1143446	0.20506096
11715236_s_at	-0.14608407	-0.29432535	-0.019757986	0.33139253	0.36644173	0.02428937	-0.18436003	0.296808	-0.24894166	-0.13034463	-0.09598398	0.118174314	0.08774352	0.24467897	0.15695572	0.103485584	0.01964593	-0.14441109	-0.056258917	0.07417202	-0.07010627	0.22398853	-0.041821003	-0.18101859	0.007897854	0.14878893	-0.026160002	-0.007897854	0.025996923	-0.08451772
11715237_s_at	-0.028082848	0.21019363	0.19791603	0.35168839	0.029326439	0.1158371	0.103738785	0.11480522	-0.23162746	-0.24923038	0.17808723	0.347723	0.1114769	0.13083744	-0.29326725	0.016291618	0.23259354	0.2819605	0.05045128	-0.1742487	-0.11101627	-0.07093334	-0.016291618	-0.24020767	-0.17399788	-0.18454838	-0.16296482	-0.19945526	-0.017015457	-0.2097969
11715238_x_at	-0.008397102	0.34777546	0.12546635	0.37104034	0.08124828	-0.18668556	-0.08448124	0.002209663	-0.52814865	-0.2341814	0.21743679	0.3817072	0.1955595	-0.06297016	-0.48954868	0.20031261	0.1658392	0.19478416	0.13260555	-0.0819273	-0.033574104	-0.002209663	0.037816048	-0.15838909	-0.08093166	-0.06354141	-0.055869102	-0.016158104	0.07312584	0.015461922
11715239_x_at	1.1811199	-0.4677372	0.892889	0.9041424	0.3136816	0.92514706	1.368247	0.6914787	0.5843067	1.1653423	0.8717289	0.35972786	0.7594967	1.3195724	1.1407642	-0.9362011	-0.22603321	-0.81409454	-0.10564613	-0.72805405	-0.9871292	-0.6398506	0.10564613	-0.53956413	-0.800087	-0.6939144	-0.41513824	-0.25918674	-1.261055	-0.74263
11715240_at	0.7185106	0.74423647	0.80789137	-0.115893364	-0.48808336	-0.06609821	-0.10204983	0.70018435	0.7985363	0.10974026	0.004768372	-0.22937393	0.1502943	-0.042704582	0.85950613	0.5335994	0.36991358	0.64168406	0.60419893	0.017841816	-0.017814636	-0.053291798	-0.07878542	-0.17012548	-0.2360549	-0.25960398	-0.26627493	-0.004768372	-0.30797434	0.08449316
11715241_s_at	-0.3395691	-0.08946562	-0.16589212	-0.3206668	-0.01619625	-0.41359234	-0.13805103	-0.23933029	-0.12956047	0.06429291	-0.08659458	0.07483339	-0.034471035	-0.0891819	-0.22321606	0.016196728	0.05860901	-0.20425987	-0.24736834	0.24952316	0.06580925	0.3694849	0.21695042	0.2489605	0.07387304	0.56713295	0.41514587	0.30999565	0.32031822	0.48962688
11715242_s_at	0.004315853	-0.06826568	-0.011406422	-0.07116556	0.0691371	-0.15969563	-0.22546196	-0.051353455	-0.20999575	0.19488358	0.16008615	0.2880969	-0.008202314	-0.004315615	0.050554752	0.056384325	-0.02600336	-0.12153816	-0.25501442	0.05662918	-0.13559985	0.1714654	0.21608853	0.20126462	-0.34161973	0.29945135	0.3602376	0.17998314	-0.029666185	0.3383546
11715243_x_at	-0.3863516	-0.19548321	-0.22503757	-0.35278702	0.053011417	-0.6818938	-0.16459942	-0.30717373	-0.42201948	-0.003066063	-0.057959557	0.025623798	0.17990208	-0.30538368	-0.45599794	-0.22148657	0.068620205	-0.61618423	-0.13275766	0.003066063	0.2630267	0.33663034	0.39258766	0.3501649	0.09563351	0.50873137	0.54919577	0.2957778	0.38050318	0.3550501
11715244_x_at	-0.3950305	-0.10016632	-0.25291586	-0.13408041	-0.015677929	-0.29152012	-0.16888094	-0.23494577	-0.49800205	-0.03844595	-0.13486338	0.01952219	0.11543274	-0.15974379	-0.44324827	0.015677929	0.23230839	-0.4843216	-0.13077068	0.1259489	0.34216404	0.35703754	0.31656694	0.12052107	0.20998716	0.394248	0.31543875	0.13700342	0.29546976	0.34609556
11715245_s_at	-0.2136507	0.21640205	0.047008038	-0.011711597	-0.11782503	0.014669895	0.053855896	0.1460247	-0.108281136	-0.018741608	0.06264591	0.16448784	-0.014916897	-0.16980219	-0.17540264	-0.001073837	0.001073837	-0.22734165	-0.0284338	0.23239994	-0.14079952	0.34444714	0.14798832	-0.22907305	0.002558708	0.030373573	0.14787865	-0.006856918	0.13743019	-0.06941891
11715246_x_at	0.16197968	-0.14408875	-0.3000803	-0.18090057	-0.08615112	-0.42564297	-0.30981207	-0.26279926	-0.12811232	-0.001652718	-0.25597572	-0.13106918	0.001652718	-0.19268751	-0.14891052	0.007753849	0.18334532	-0.26620102	-0.1749959	0.34881592	0.3893466	0.27626324	0.19888115	0.39126825	0.1612525	0.19300365	0.24740553	0.30923033	0.21395636	0.3968835
11715247_s_at	-0.107964516	0.32553577	0.037240505	-0.05375004	-0.13543749	0.24071217	-0.06469679	-0.11312103	0.016461372	-0.4465227	0.46743107	0.17526102	0.22809649	0.03351593	-0.20642757	-0.04091549	-0.051325798	0.059016228	-0.4828496	0.3064928	0.12643194	-0.059304714	-0.016461372	-0.19782019	-0.075366974	0.03513336	-0.10551882	0.3820529	0.15709114	0.17988396
11715248_s_at	-0.05997014	-0.10651779	0.4229045	-0.20787024	-0.11228752	0.37246108	0.054171085	0.02764678	0.2581339	0.20090246	-0.006566763	-0.24532199	-0.11916733	0.0896647	2.9968176	0.14592123	-0.11767626	-0.17532349	0.22195077	0.29368854	0.2176621	-0.04622388	-0.20981932	0.14078403	0.44374657	-0.07455206	-0.006223679	0.006223679	-0.018551588	-0.20333958
11715249_s_at	-0.09847033	-0.010936976	1.0868837	-0.09612489	0.02542305	-0.051245928	0.10526049	0.5455817	0.022071958	1.607169	0.18752992	-0.057513833	0.44447982	-0.021974206	3.795515	-0.14610147	0.1828394	-0.114398	-0.11297405	0.080338	-0.21800137	0.010936976	-0.021779656	-0.014311552	-0.01842463	-0.025709867	0.02287221	0.03147936	-0.017742753	0.067685485
11715250_s_at	0.5778105	-0.14998937	0.121100664	0.009223223	0.2005384	-0.032861948	-0.34867334	0.2301054	-0.13606668	-0.3023193	-0.099175215	-0.13434911	0.20191073	-0.1739018	0.023425102	0.2717309	0.06446147	-0.009223223	-0.2551949	0.00971818	0.081506014	-0.12608743	-0.15437818	-0.22095609	-0.06323409	0.036249876	0.023837328	0.19980407	0.07828927	-0.10313964
11715251_at	-0.35109377	0.043376923	0.5630698	0.5496907	0.43159723	0.18785858	0.26499987	0.006236076	-0.42592955	-0.09343243	0.07806349	0.16039276	-0.29946804	0.33956861	-0.6300001	-0.2635107	0.018844128	0.006701946	-0.29550982	0.12119579	-0.20346975	-0.5377846	-0.006236076	-0.04391098	0.68072367	-0.3489852	0.12600994	-0.46459293	-0.2083292	-0.56579304
11715252_at	0.5765252	0.2959056	0.5367222	0.37763548	-0.012041092	0.8930721	0.012040615	0.29617882	1.4033566	0.22102928	0.10303497	-0.061737537	0.21418667	0.08146143	0.680748	-0.29988956	-0.13770294	0.32636166	-0.21761322	-0.5097523	-0.03226471	0.11545181	-0.17467976	-0.107824326	-0.106999874	-0.39276314	-0.39660358	-0.19990587	-0.19527006	-0.18347168
11715253_s_at	-0.16278744	0.26336765	0.10124397	-0.20689201	-0.30394983	-0.24539804	-0.22170019	-0.23598766	-0.15249014	-0.11210346	-0.062978745	0.015997887	-0.0814538	-0.2234559	-0.28905058	0.05354786	0.10047817	-0.015997887	-0.25549984	0.090643406	0.1559329	0.29611588	0.33361578	0.29449272	-0.12791061	0.4325347	0.6079173	0.2531433	0.28000975	0.51862717
11715254_s_at	0.09715676	0.15960741	0.000328302	-0.000328064	-0.101249695	-0.064588785	0.09465337	0.1709168	-0.13123226	0.07608557	0.014321804	-0.011389732	0.04531026	0.005265474	0.11405516	-0.01746416	-0.027130842	-0.06906104	-0.15953732	-0.06404638	-0.10052657	0.108538866	0.014644384	0.034768343	-0.061288834	0.014371157	-0.047528744	0.106120825	-0.10052657	-0.09698415
11715255_s_at	0.107555866	0.14051914	-0.11578798	-0.13903427	-0.29978895	-0.10731077	-0.055211544	-0.00385499	-0.08287907	0.00385499	0.007126331	-0.10804844	-0.12401843	-0.2089262	0.25178766	0.203547	-0.08287907	-0.07888031	-0.14726257	0.08213067	-0.055211544	-0.17349958	0.025477171	0.4486022	0.0548234	0.13156414	0.040180445	0.021856308	0.04223609	0.047450066
11715256_at	0.09344339	0.110379696	-0.33301115	-0.035939693	0.118234634	-0.39087653	-0.4077592	0.17660356	-0.17613316	0.117100716	-0.03299594	-0.06964064	0.06614399	-0.04850936	-0.13747358	-0.15687013	-0.05201125	0.09782386	-0.10179901	0.11867213	-0.21911454	0.13788176	0.03299594	0.15536809	0.06614399	-0.09524608	0.24033546	0.27609706	-0.03307557	0.10260844
11715257_x_at	0.12909341	0.2922721	-0.3430624	-0.10234833	0.056063175	-0.73479605	-0.13412094	0.04242158	-0.42277503	-0.2268238	0.090825796	-0.20220304	-0.10587382	-0.07449436	-0.15484905	-0.0794096	0.054603815	-0.26621127	-0.5627465	0.11106086	-0.1446507	0.2988124	0.041548252	0.24462128	0.19877458	0.2222526	-0.03651333	0.3350463	0.25461888	0.036513567
11715258_s_at	-0.15083027	-0.15297604	-0.06334734	0.43403625	0.8193488	-0.08841133	-0.005582333	0.1331687	0.22537088	0.26033545	0.23400116	0.25914335	0.24574995	0.1761365	-0.18505192	-0.29783392	-0.022027016	-0.15927362	-0.16599369	-0.034570694	0.12962246	0.11952305	0.08966637	0.010660648	-0.027101517	0.005582809	-0.021445751	0.15803051	-0.04207802	-0.023679733
11715259_s_at	-0.08141494	-0.11507964	-0.019092798	-0.14025426	0.18162656	-0.003605366	-0.16597342	0.008595705	-0.14420247	0.12428975	-0.11349821	-0.24144697	0.003605366	-0.3167019	0.38025832	-0.018872023	0.12571621	-0.046893835	-0.027358532	0.18333054	0.22499609	0.10995245	0.3211975	0.28591418	-0.117456436	-0.18074727	0.004884481	0.20072675	0.090973854	0.0698688
11715260_at	-0.052477837	0.18866491	-0.18584824	-0.027851105	-0.049897194	0.5545521	0.052734375	-0.31789303	-0.19303131	-0.14068413	-0.041719913	-0.078681946	-0.1658659	-0.33217335	0.07825661	0.059832096	0.10815811	0.010684013	0.10186958	0.19622803	0.14794445	-0.14068413	-0.010684013	-0.028704643	0.26912737	0.13043404	0.15539598	0.06390381	0.25322342	-0.011039257
11715261_s_at	-0.031751633	0.08985877	0.07261944	-0.043412685	1.00E-05	-0.0949769	0.102297306	0.275954	-0.014650106	-0.025465012	-0.16236472	0.10213423	0.15411043	-0.08542466	0.4408462	-1.00E-05	-0.06880283	-0.068873644	-0.20768738	0.065485716	0.020574093	0.08500433	0.15064096	0.09293246	-0.061852932	-0.11301088	-0.0880034	-0.025107145	0.064204454	0.010809898
11715262_at	-0.003079414	-0.22267342	0.003079414	-0.11222696	0.07361221	0.56063175	-0.16381598	-0.12604666	-0.025200367	0.028820038	-0.22553682	0.11086702	-0.067121506	-0.19645596	0.076393604	-0.12310505	-0.07243109	-0.20655632	0.076192856	0.123847485	0.18107986	0.08318758	-0.018971443	-0.20789528	-0.13423729	0.38876915	0.38447857	0.33932686	0.19270611	0.24486637
11715263_at	0.019717693	0.001730919	-0.06492305	-0.033210754	-0.001730919	-0.003507137	0.007507801	-0.089187145	-0.3257978	-0.16007781	0.04499054	-0.20858407	-0.19028902	-0.11981869	-0.027419806	0.06674695	0.15542197	0.11868286	0.48345375	0.10632491	0.4858117	0.15980864	-0.10175562	-0.003753662	0.23118043	0.28955007	-0.14109564	0.24776196	-0.11172509	0.02493143
11715264_s_at	-0.22417355	-0.4517789	-0.018432617	-0.30422354	-0.24105215	-0.07190657	-0.30678368	-0.013429642	-0.05722618	0.013429642	-0.091620445	0.118489265	-0.07127428	-0.05225277	-0.14279366	0.27566195	0.046418667	-0.24699783	-0.019885063	0.28177452	0.19447136	0.25916386	0.21631145	0.37733603	0.16451645	0.17849016	0.28177452	0.19965792	0.33279943	0.28103638
11715265_at	-0.18656921	0.3700781	-0.073503494	0.13319826	0.2291441	-0.11621094	-0.25542545	-0.02426529	-0.439466	-0.92711735	-0.12756872	-0.22593355	-0.04174328	-0.27625513	-0.28730202	0.22408295	0.06480312	-0.013272285	0.11461878	0.30507708	0.17001724	0.17439175	0.1633029	-0.17779112	0.014980316	0.15077019	-0.040663242	0.08275318	0.013272285	0.1136055
11715266_s_at	-0.124869585	-0.05170417	-0.14606762	0.011642933	0.17847705	-0.08012104	0.000179529	-0.000179768	-0.33252454	0.17119598	0.07157779	-0.16159439	-0.32833433	-0.18701077	-0.01998949	-0.046420336	-0.06510496	0.023410797	0.17705488	0.30300093	-0.013471365	0.038131	0.1260376	0.05303192	-0.1068809	0.044745922	0.3344059	-0.06396842	0.059021473	0.11092329
11715267_s_at	-0.28964853	0.8521776	1.1327934	1.4519124	2.3547034	0.62475634	1.2306285	0.32732534	-0.0344038	1.9647565	0.0344038	0.4553404	1.0125976	0.91067886	1.1236811	-0.6893177	-0.43064308	1.0365305	0.49399757	-0.6528964	-1.257844	-1.004919	-0.63520384	-0.5324974	-0.41510534	-1.055254	-0.70525265	-0.4284582	-0.41200113	-0.21985006
11715268_s_at	-0.3121829	-0.29956484	0.119211674	0.5342655	-0.010851383	0.24424076	0.002345085	-0.08583307	-0.45964193	0.05839777	0.058837414	-0.002344608	-0.21183014	0.07028198	-0.8541341	0.13557386	-0.42640877	-0.30507565	0.16963911	0.19066763	0.13821411	0.02603674	0.25119162	-0.20377302	0.02438879	-0.41670418	0.08271742	-0.20326757	-0.06421423	-0.11197567
11715269_x_at	-0.06589484	0.1770873	-0.096785784	-0.23465943	-0.42602682	0.068752766	0.012714148	-0.30458713	0.5824876	0.30708385	0.14963436	-0.0356071	0.006271839	-0.013688087	1.1958661	0.00877285	-0.3820517	-0.006271839	0.015280485	-0.022064686	-0.09200072	0.044672728	-0.107703924	0.03560424	0.36543965	-0.27220726	-0.014381647	0.09255862	-0.14573193	0.2800076
11715270_s_at	-0.810884	-0.55486107	0.27129984	0.5068383	1.5382576	-0.39431572	0.2831087	0.85574627	2.8794851	0.029033184	0.788332	0.6466594	-0.151999	-0.11479187	0.0689826	-0.104215145	0.10815859	-0.44153547	-0.02903366	-0.0754261	-0.16968536	-0.05497408	0.19139719	0.041409016	-0.1523323	0.055080414	-0.46252155	-0.3107977	0.072942734	-0.64879274
11715271_s_at	-0.25114346	0.026358128	0.05338812	-0.6532979	-0.24512053	-0.35429287	-0.14068937	-0.21176052	-0.19010878	-0.026358128	-0.13185978	0.1510663	-0.032316685	-0.1443944	-0.20947933	0.14028788	-0.14442587	-0.36019945	-0.21285295	0.09843731	0.07967949	0.47213125	0.22297001	0.24036932	0.057834625	0.35586405	0.55146027	0.23842335	0.38341284	0.2850952
11715272_s_at	-0.04066634	0.014487863	-0.08828449	-0.026541948	-0.030640483	-0.1469903	-0.001661181	-0.008298397	0.006933451	0.0115484	0.05930519	0.031840563	0.004478216	0.039159417	-0.012752652	0.21517563	-0.13444364	3.4401498	0.6291406	0.047798872	-0.024734378	-0.00701344	0.001661181	-0.08430004	-0.1606046	-0.091242194	-0.08147168	0.008939981	0.031775832	0.006181598
11715273_at	-0.28599453	-0.4616468	0.001875401	0.824635	2.3804574	-0.22305536	0.3573327	-0.04540491	-0.28798318	-0.001875401	-0.44926095	0.44589853	0.2102108	0.17847157	0.005501747	-0.017229319	0.20349789	-0.29556465	-0.5637908	0.017207623	0.11499405	-0.011707306	-0.30325556	-0.47123766	0.33730745	0.16711044	-0.10303068	0.26296186	-0.058513403	0.5047655
11715274_x_at	-0.2776301	-0.6593044	0.014978409	0.9544122	2.2852304	-0.16094494	0.3341267	0.13697505	-0.028589964	-0.2526152	-0.5760124	0.5346625	0.30060935	0.23840833	0.14220023	-0.014978409	-0.03454423	-0.2854786	-0.38345647	0.3442185	0.17938161	-0.32897902	0.081403494	-0.4444189	0.47564626	0.05868554	-0.13117766	-0.14976001	-0.053667307	0.5418122
11715275_s_at	0.001449943	-0.030786276	-0.19112194	-0.107203126	0.006727099	0.048300147	0.00091958	-0.00091958	0.15164387	0.13043892	-0.08053315	0.065501094	-0.08632946	-0.07862425	0.08930051	-0.090073824	-0.070911765	0.1683687	0.019770741	0.09567821	0.09286225	0.031599402	-0.048044562	-0.059010506	-0.094607115	0.044768214	-0.006980777	-0.055334687	0.08908951	-0.04600811
11715276_s_at	0.55028915	0.041766167	-0.51453495	-0.3117442	-0.13544035	0.17087746	-0.16036081	-0.4095173	-0.3737569	0.1389122	-0.012414932	-0.37330437	0.012414932	-0.41310167	0.50891685	-0.07314825	0.3092718	0.16812801	-0.13149118	0.340353	0.28793335	-0.100690365	-0.3097	0.013910294	0.42577553	0.053085327	-0.08751106	0.18089199	-0.06749773	0.5703907
11715277_s_at	0.6190243	-0.010147095	-0.30616617	-0.25677443	-0.027422905	0.015619278	-0.20094061	-0.33533573	-0.3761363	0.25398827	-0.030451775	-0.34266567	0.09122276	-0.4420395	0.51918983	-0.01778984	0.32274723	0.22455788	-0.11329126	0.38185596	0.2639761	0.010147095	-0.3187294	0.047366142	0.5135536	0.016885757	-0.23652077	0.3154354	-0.08221531	0.64770126
11715278_s_at	0.5809889	0.08545017	-0.45250225	-0.34671926	-0.12119007	0.10860729	-0.14067173	-0.3630247	-0.3919387	0.17440128	-0.081447124	-0.37654114	0.15338421	-0.38852835	0.53778934	-0.021256924	0.33123112	0.15777588	-0.12854958	0.42257214	0.24662876	-0.019377232	-0.26509666	0.025518894	0.42370033	-0.025078773	-0.017787457	0.3142395	0.017787933	0.6860542
11715279_x_at	-0.10411835	0.7058253	-0.44403505	-0.05568552	0.17391777	-0.07323074	-0.012436867	0.029838085	0.13502789	-0.18113995	-0.20486355	-0.10925865	0.06693411	-0.12204552	-0.09283757	0.26076555	0.5165677	-0.08007717	0.022397518	0.020418644	0.16429806	-0.000853062	-0.099986315	-0.31071234	0.1665616	0.0955081	0.17197132	0.29326296	0.000853062	-0.027926445
11715280_s_at	-0.522182	-0.25441933	1.5241475	-0.5749638	-0.2508855	2.3285146	-0.26679897	1.773519	7.9131207	2.5693927	0.42373228	-0.31031322	-0.16702557	3.0110388	6.5048804	-0.28619146	-0.39772844	-0.26423645	-0.34030294	0.1178174	-0.030464172	0.1690054	0.004831314	2.0496244	-0.004831314	-0.10339975	0.46953917	0.27064943	-0.014204025	1.2212663
11715281_at	0.13618946	0.18450928	-0.067141294	-0.1366167	0.14372611	-0.25236917	-0.467546	0.12457466	0.16484356	0.14262748	-0.067604065	-0.011098146	-0.47738457	0.06346345	-0.3035307	-0.030839205	0.11973858	-0.47846007	-0.04891348	0.011097908	-0.054699898	0.011323929	0.029510736	0.18450928	-0.26768875	0.526876	-0.07185078	-0.072814226	0.11934829	0.32179594
11715282_s_at	-0.40273333	-0.02350235	-0.11282349	-0.06851864	0.13975	-0.49957514	-0.18174314	-0.23199844	-0.3283372	-0.18998718	0.023502827	-0.047427654	-0.19767475	-0.16120481	-0.41733408	0.11124849	0.21358395	-0.25905085	-0.20809269	0.61040163	0.5817661	0.45606613	0.14969301	0.46145678	0.3969965	0.60862446	0.44407272	0.5639267	0.26735735	0.41221046
11715283_at	-0.13713408	-0.28658104	-0.43727112	-0.33110404	0.02699995	-0.24639106	-0.18919516	-0.23696709	0.06433511	0.21063852	-0.2256751	-0.022268057	-0.24242544	-0.15137291	-0.17408323	-0.005295992	0.005295754	-0.18631458	-0.07498574	0.49186563	0.7049055	0.13918972	0.39674473	0.93391275	0.65954924	0.5327878	0.4665625	0.50846386	0.6750345	0.40169573
11715284_x_at	-0.10639429	0.050008297	-0.06747246	-0.35042095	-0.08684397	-0.35601044	-0.22948837	-0.15106964	0.07036877	-0.20410872	-0.027301788	0.22306347	-0.025522232	-0.072199345	-0.1001935	-0.02271223	-0.045260906	0.02271223	-0.14854336	0.24285126	0.32276726	0.051359653	0.18032646	0.16776466	0.22672749	0.44277287	0.2494998	0.23965454	0.25247288	0.362998
11715285_at	-1.0371037	0.12467623	-0.28196573	-0.3525133	-0.5702028	-0.7335837	-0.58331037	-0.36583948	-0.20709324	-0.2703638	-0.6254041	-0.10759783	-0.9787054	-0.30910206	-0.23937082	0.52919674	0.4733224	0.024855137	-0.024855137	0.1460166	0.35800123	0.56200075	0.35430813	0.59292555	0.87663746	0.87760496	0.6613593	0.24534035	0.4041438	0.33740187
11715286_x_at	-0.006868362	0.049529076	-0.24225426	-0.2635994	-0.15471554	-0.6457014	0.006868362	-0.29664326	-0.14107418	-0.2015791	-0.44015217	-0.059121132	-0.55388117	-0.1082983	-0.11087227	0.2172575	0.374444	0.12647533	-0.03957081	0.022589684	0.26616383	0.44176006	-0.03424263	0.42918396	0.5380912	0.36637402	0.53153324	0.15012932	0.3624773	0.22371006
11715287_at	-0.40801144	0.12909985	-0.16878462	-0.342103	-0.043931484	-0.2846012	-0.16178799	-0.23899937	0.2890315	-0.12457752	-0.6160412	-0.16561604	-0.3073516	-0.2789092	0.08718777	-0.01227665	0.15258026	0.27004194	-0.08579016	0.12233591	0.2631526	0.2731371	0.01227665	0.5893755	0.38139343	0.29034805	0.33782625	-0.2756586	0.5276871	0.333951
11715288_s_at	0.19508386	0.11168027	-0.029885292	0.1377213	-0.032823086	0.00451231	-0.005253077	-0.08582306	0.31207085	-0.12538695	-0.13095689	0.058341503	-0.0602355	-0.045040846	-0.26425648	0.25624967	-0.177459	-0.02823329	-0.11602688	-0.079837084	-0.00451231	0.16585779	0.0849452	-0.014482975	0.1300571	0.1287005	0.14704037	0.3117373	0.22893739	0.4031961
11715289_s_at	0.09526205	-0.08733559	0.038219452	0.16204786	0.0695982	-0.08323383	0.00160408	0.22459793	-0.14526415	-0.011632919	0.07872772	-0.013687134	-0.08887005	-0.17095089	-0.21827269	0.054493904	0.13986635	0.10669041	-0.17259169	-0.00160408	0.15692043	0.08072901	0.39980793	0.13700962	-0.49440813	-0.04680109	0.03975582	-0.076925755	-0.021319866	-0.13945532
11715290_s_at	-0.64172435	3.0845926	4.434725	-0.42843127	-0.56553984	3.9552996	0.5549996	1.7618835	-0.8521843	1.8949354	0.5544393	-0.5529978	0.24391341	3.4639428	1.4640415	0.32338595	-0.2762177	4.3000307	2.1714838	0.14208484	-0.22764063	-0.16635346	-0.33871722	-0.44830704	-0.22576594	0.10914087	-0.12695408	-0.33565593	-0.16940808	-0.10914087
11715291_s_at	-0.07341218	0.12315297	0.06288743	-0.044652224	0.018516064	-0.036766768	0.011400938	0.1331091	0.08046603	-0.039168596	0.04811144	0.17747521	-0.002125025	-0.1328435	-0.12852931	0.054429293	-0.17159247	-0.04694438	-0.016640425	0.03425193	-0.04669118	0.002125025	-0.1868546	-0.020013094	0.041629314	-0.033539534	0.15052032	0.081326485	0.018516064	-0.0803504
11715292_at	-0.28795195	0.42341352	-0.2616737	1.149982	1.2342243	-0.40292025	-0.17353797	-0.021032333	-0.33356214	-0.5193169	0.7421584	0.9119592	0.78105354	0.18788671	-0.6644244	-0.043469667	0.56072235	-0.47663927	0.28120613	0.1607089	0.103379965	-0.11881065	0.13150835	-0.19670653	0.021032572	-0.2310493	0.20082808	0.042579412	-0.20406699	-0.04068494
11715293_s_at	0.47702026	1.2512808	0.30495858	-0.066515684	-0.5984583	-0.28009772	-0.05708337	0.03887868	-0.38470197	-0.066515684	-0.20984197	0.085590124	0.14022112	-0.3841362	0.070487976	0.94173026	0.5501232	0.28773236	0.3900342	-0.470474	-0.60766673	-0.30819082	0.16566253	0.05873537	-0.5083494	-0.03887868	-0.28372002	0.07645011	-0.21825743	0.31852365
11715294_s_at	-0.10718632	0.4076829	0.123491764	-0.026277304	0.97764874	0.19185257	-0.020683527	1.0982513	0.71475816	-0.28774118	0.18368864	0.053876877	0.20964575	0.7784426	-0.27116632	0.048244	-0.19827747	0.020683527	-0.17950535	0.29691148	-0.06455469	-0.024106264	-0.46930647	-0.124825716	-0.26942062	-0.2836883	0.05077219	-0.18797874	0.34474897	-0.28096294
11715295_s_at	-0.14300156	0.14788413	0.16863775	-0.2918601	-0.34272027	-0.050061703	-0.18896532	0.22011614	-0.27676487	-0.2641492	-0.04443121	-0.014629364	0.28100872	0.06208968	-0.087044	0.09785485	0.16126394	-0.11459565	-0.32463408	-0.001302719	0.020597696	0.464396	-0.003874064	0.19374418	-0.47301006	0.32874632	0.17416668	0.001302481	0.3641615	0.093652725
11715296_s_at	0.010530949	-0.015776157	-0.093835354	-9.82E-05	0.07896328	-0.09289551	-0.17021513	9.82E-05	-0.13100386	0.13599682	-0.11147261	-0.005586147	-0.046812534	-0.07173586	0.072956085	0.009041786	-0.050147533	-0.11058521	-0.05837202	0.15486336	0.06064558	0.14339876	0.26248217	0.18062878	-0.038490772	0.21430731	0.43037367	0.33510876	-0.14905405	0.24133348
11715297_at	-0.048781395	0.20818663	0.082948685	-0.008304119	-0.16374397	0.2716248	0.10768509	-0.000782013	-0.07765865	-0.04535103	0.18887043	-0.003861904	-0.19769764	-0.15818405	0.17086291	-0.05613351	0.2523489	0.000782251	-0.16705418	-0.000782013	0.07784891	0.30446577	0.26168633	0.012641668	-0.11858392	-0.009423018	0.4956298	0.18722558	0.235116	-0.13175082
11715298_x_at	-0.023064613	0.08847809	0.11389303	0.09255862	0.051935673	0.13472605	-0.3782444	-0.02998209	-0.041592836	0.04975891	-0.36815524	0.07403183	0.28157735	-0.044336796	-0.28785825	0.013446093	-0.19929409	-0.43748188	-0.4872749	-0.18643546	0.08268428	0.08041835	0.19562197	-0.028372526	0.005358458	-0.26720238	0.21227908	-0.005358458	0.07941747	-0.019073963
11715299_s_at	0.035109043	0.18448162	-0.15931463	0.004128218	-0.12230158	-0.06948757	-0.054466486	-0.14742112	-0.23472118	-0.06934357	-0.004128456	0.18660831	-0.10660696	0.008383751	-0.025313139	0.13790202	-0.014712334	-0.089468956	0.012639523	-0.00858283	0.14024067	-0.07106328	0.029541254	0.18660831	-0.083417654	0.20068526	0.53874683	0.1940403	0.118869066	0.18013334
11715300_s_at	0.029697895	-0.14003742	0.22245026	-0.0460639	-0.090524316	0.052424908	-0.030678272	-0.045742393	0.1504879	1.6084399	-0.13847029	-0.028402448	-0.12745678	-0.000149608	-0.06528342	0.000149608	-0.020822644	0.058338404	0.013897419	0.19070196	0.03969288	0.002972841	-0.017274499	-0.02759564	0.026242018	-0.033223152	0.05751562	0.003049851	0.019937754	-0.022969127
11715301_s_at	1.6185226	0.1330185	0.7141161	-0.6814313	-0.43868876	0.2987976	-0.122787	0.48811245	1.4006214	0.81619835	0.14355087	0.81707287	0.122787	1.3684416	1.5380116	-0.33931684	-0.21594334	0.7419729	-0.2171154	-0.5583434	-0.7423215	-0.16540384	0.19003582	-0.30446148	0.1231308	-0.65205956	-0.22216988	-0.35149097	-0.75820446	-0.25070715
11715302_s_at	0.023434877	-0.033908606	-0.1850481	-0.19794822	-0.21182728	-0.12600327	0.2013948	0.23285484	-0.1841023	-0.36180353	0.08597946	0.21050954	-0.003362417	-0.105614185	-0.10501361	-0.02427435	0.059140205	0.003362656	0.035489082	0.18025899	0.3904345	0.065929174	-0.1093328	-0.19799733	-0.20255971	0.14253116	0.16559815	0.09904933	-0.01801753	0.027030945
11715303_s_at	-0.1868577	-0.12957668	-0.12820101	-0.15646648	0.12441635	0.03541708	0.2224741	0.15279627	-0.45807934	-0.03828621	-0.047795296	0.061487675	-0.07474089	-0.1366663	-0.33859253	0.22272491	0.10269642	-0.33041477	-0.058237076	0.006845951	0.004324913	0.41312647	0.142488	0.15620947	-0.45619106	0.48098564	0.64833736	-0.00432539	-0.023733616	0.15836477
11715304_s_at	0.9274583	-0.41292	0.79718685	-0.2039361	-0.54525137	1.036377	0.26309586	0.27779627	0.5334048	-0.015373707	-0.054818153	-0.59755325	0.25037193	0.98509884	0.93204117	0.5029988	-0.06620407	1.8430238	1.1088166	-0.4541502	-0.6672654	-0.10784197	0.015373707	-0.36443186	-0.38050556	-0.21416044	-0.5971365	0.07853842	0.529119	-0.11392975
11715305_s_at	-0.12281537	-0.09164953	2.1613998	-0.14613509	-0.2585318	4.2980127	0.2880311	2.7052517	1.3788433	0.9599776	0.8002088	-0.2992401	-0.3546865	2.3272152	1.4999275	-0.2822249	-0.3010776	4.223521	2.6420507	0.042235136	-0.14832711	-0.07723117	0.31813383	-0.26271677	0.2464459	-0.12857175	-0.042235136	-0.074929714	0.051159382	-0.32120204
11715306_s_at	-0.67495775	-0.7787218	2.135695	-0.74955845	1.5450721	-1.5360053	0.8803253	0.16849613	3.1315866	2.2839909	-1.9581289	1.6894965	-1.6908662	0.963984	1.4833016	0.89678574	0.13753271	0.82193184	-0.23232317	-1.6161602	-0.54799414	-0.57082987	0.81724167	1.2047391	-0.8507128	-0.61728287	-0.15372133	-0.13753271	-0.35972786	0.9990134
11715307_s_at	-0.3835125	-0.08166218	0.25569725	-0.009580135	-0.3289032	0.07876873	-0.4239483	0.302454	-0.4847088	0.46174765	-0.32621002	0.16303301	0.6391845	-0.032749653	-0.43018818	0.1560154	-0.22872162	0.30923843	0.25099325	-0.04062128	-0.046704292	0.10097027	-0.15134716	0.14679861	-0.30338097	-0.049854755	0.25887585	0.056056976	0.009580135	0.14065552
11715308_s_at	-0.16245079	-0.00772953	0.25417185	0.04269743	-0.2847538	-0.031488895	-0.27729225	0.079304695	-0.51402426	0.48025513	-0.245677	0.28061676	0.49340534	-0.1297884	-0.44227505	-0.064640045	-0.28113604	0.7286892	0.009161949	-0.0659914	0.23887777	0.08806658	-0.005279064	0.07611847	-0.1791668	0.12578773	0.113161564	0.08199787	-0.036109924	0.005278587
11715309_s_at	-0.45043087	0.010896683	0.22984886	-0.2487483	-0.27423477	-0.24488592	-0.2620964	-0.15159225	-0.50631	0.37018394	-0.25683498	0.28815365	0.5257573	0.041076183	-0.50208473	-0.03895378	-0.27497578	0.39350605	0.002128124	-0.02349186	-0.005703449	0.010293007	-0.002128124	0.08545923	-0.18106222	0.07907057	0.110023975	0.06918287	0.07149029	0.12574768
11715310_s_at	-0.10848951	-0.15085363	0.16698599	-0.2240572	-0.24293947	-0.16247606	-0.35899734	-0.20519543	-0.41948462	0.4132228	-0.028860092	0.25996733	0.37276125	-0.28113937	-0.47743416	0.1231575	-0.16525126	0.60967827	0.03614664	-0.18250799	0.057117462	-0.0043993	0.26199484	0.18887043	-0.3759861	0.28605223	0.15080166	0.0043993	0.048341274	0.086019516
11715311_s_at	0.012271404	-0.06587124	-0.08348417	-0.003257752	-0.10686684	-0.12089777	-0.06100416	0.032378197	0.16783142	0.37102222	-0.07538891	0.28824663	0.020911694	-0.034624815	0.24171782	-0.044591427	-0.00381732	-0.10820365	-0.008772373	-0.06100416	0.272583	0.20201635	-0.057466984	0.11985874	0.2799654	-0.023487091	0.2831316	0.003257752	0.12140179	0.12383413
11715312_at	-0.58594894	-0.2516961	0.054317474	-0.11929846	-0.043518543	-0.15610838	0.029114246	-0.18161297	0.012627125	-0.06209421	0.3420725	0.20447254	-0.08240938	-0.012627125	-0.6191852	-0.12552118	-0.16207457	-0.36390638	-0.32313132	0.0777545	-0.064655304	0.28160906	0.37279367	0.021298409	0.023767948	0.3603592	0.660316	0.28430367	0.06290293	0.09404373
11715313_s_at	-0.26824284	-0.067558765	0.017953396	-0.21765804	0.007220268	-0.14878225	-0.05856371	-0.15759897	-0.26081467	-0.004450798	-0.24258041	-0.019248486	-0.25684118	-0.006801605	-0.3940487	0.13737631	0.036967754	-0.15156794	-0.17096996	0.2216773	0.24006271	0.40340567	0.19942665	0.36509895	0.004450798	0.54183817	0.43667746	0.13462257	0.19061041	0.33043718
11715314_at	0.35812283	-0.027191162	0.054163933	-0.21400452	0.10660577	-0.17912555	-0.05151272	0.40441656	1.2000227	0.5456395	0.29574442	0.5696926	-0.1453085	0.09568834	-0.20761418	0.21288753	-0.10980511	-0.27697706	-0.014258862	-0.06643653	0.033103228	0.0142591	-0.030275822	0.17301321	-0.22339201	-0.12121725	-0.13312054	-0.23183155	0.25903654	0.18050528
11715315_s_at	0.08650732	-0.003266335	0.031333447	0.32976198	0.57011557	0.49020386	0.030416965	0.41222715	1.1039448	0.9663172	-0.2605486	0.69122505	0.072752476	0.33802843	-0.27851677	0.056863308	-0.180192	0.088766575	-0.36534786	0.003266335	-0.008006096	-0.32310343	-0.19346619	-0.15301752	-0.11004686	-0.8898115	-0.07910442	-0.16547298	-0.1856718	-0.5517907
11715316_x_at	6.7141957	0.20240831	6.493649	-0.78674936	-0.69802856	-0.14260864	-0.23985195	6.622111	0.21132278	6.7909284	0.051086426	6.1141534	0.7903075	-0.28056765	-0.051086426	6.8796515	-0.1271944	6.519752	-0.06356716	-0.77667046	-0.5151162	-0.3535552	6.824516	-0.4045701	5.825889	-0.084795	6.215574	-0.5297017	-0.14581585	0.3884387
11715317_s_at	-0.4332881	-0.005413055	0.01368618	-0.20269966	-0.012239456	-0.5612292	-0.15277386	-0.18381357	-0.52417946	-0.07382679	-0.24979258	-0.050964355	-0.2046032	0.005413532	-0.33842278	0.04647398	0.01165247	-0.29246187	-0.11843777	0.51284647	0.3345995	0.34337664	0.005596638	0.6558323	0.25343418	0.50665903	0.20856142	0.564548	0.40493536	0.42367077
11715318_s_at	-0.028594255	-0.12801456	0.006470442	-0.2775712	-0.1863141	-0.15657067	-0.5483005	-0.27159452	-0.4101336	-0.441051	-0.20374489	-0.02167058	-0.16987014	-0.32448864	-0.041194916	0.73519444	0.5633533	0.50767565	2.8232903	-0.006470442	0.13628697	0.82787466	0.86123276	0.43749475	0.1508317	0.9355054	0.23679686	0.39730263	0.65301085	0.91780305
11715319_s_at	0.010727406	0.060207605	3.152071	-0.26462412	0.076221466	3.2683372	-0.27964163	0.45251656	3.9840212	1.9122748	-0.17762947	-0.054618835	-0.08569479	-0.025610447	0.35224652	-0.010727406	-0.1873951	0.060143232	-0.06998682	-0.037912846	-0.14257431	0.07019949	-0.047122	-0.03070712	-0.026934147	-0.024260998	0.031881332	0.24097157	0.031351566	0.043765068
11715320_s_at	0.37900305	2.0109496	-0.003537655	0.6121497	0.18777156	-0.25760412	0.003537893	-0.6100638	-0.50492	0.92443943	0.39658117	0.97591305	0.111905575	-0.4119649	-0.5127337	0.021656275	0.5170536	-0.39152956	-0.24527693	0.5706787	0.2736752	-0.34927344	0.11227369	-0.4922254	-0.4210372	-0.5138693	-0.23734951	0.057558537	-0.23814964	-0.32521534
11715321_x_at	-0.26626778	-0.068003654	-0.10971403	-0.1669774	0.09566116	-0.2732334	-0.13370657	-0.2579069	-0.14540195	-0.14540195	0.007151604	0.2224598	0.003542423	-0.09671831	-0.3989644	0.028900146	0.067204475	-0.19011688	-0.15517282	0.33526802	0.004601479	0.24857092	0.41099072	-0.003541946	-0.12981987	0.38381672	0.1786046	0.13135052	0.16416597	0.048256874
11715322_s_at	-0.13062441	-0.004910469	-0.1664728	-0.08418131	0.17266917	-0.036307096	-0.041079044	-0.07140708	0.020380259	-0.14100027	0.113164425	-0.15431833	-0.10639024	0.004910469	-0.13874984	0.14711404	-0.0878191	0.075948	-0.07475948	0.113204956	0.03400469	0.015160561	0.02709508	0.08386278	-0.10842371	0.015520811	0.28583717	0.038293123	-0.008137465	0.108082294
11715323_s_at	-0.18185377	0.38782406	-0.17759895	-0.22571707	-0.07358456	-0.45235682	-0.23351383	-0.25810432	-0.40783596	0.03515005	-0.23513126	0.16078901	-0.16032934	-0.14645004	-0.1606965	0.15673065	-0.039144993	0.02488184	-0.16793633	0.32293415	0.27029085	0.06327677	0.10487938	0.076918125	-0.02488184	0.46304703	0.29941797	0.3465109	0.122549534	0.31655836
11715324_s_at	-0.10801816	0.16064048	-0.17055607	0.09247208	0.12552667	-0.10441327	0.057195663	0.016068459	-0.20999527	-0.19482827	0.44100356	0.11816192	0.003627539	-0.11491728	-0.095824	-0.07159805	0.11173892	-0.001150608	-0.08349943	-0.10280442	-0.19773388	-0.03567314	0.16020775	0.09562564	-0.3069098	0.001150608	-0.06438804	0.14289904	0.099879265	0.21676087
11715325_at	-0.53681374	0.3224144	-0.4162655	-1.0948629	-0.7227416	-0.49474144	-0.027645111	-0.7155647	-1.0948629	0.32512665	-0.32007933	-0.37268114	0.2693596	-0.709219	-0.70496464	-0.1701231	0.24134016	-0.7836509	-0.86763	0.38301277	0.4900074	0.38862133	0.35814762	0.25162125	0.027645588	0.49362993	0.6487732	0.31369734	0.38212729	0.23860836
11715326_s_at	0.116816044	-0.49771953	-0.29525518	-0.027488232	0.003207684	-0.111973286	-0.3199048	-0.15908527	-0.2505536	-0.003207684	-0.30319357	0.15122223	-0.413759	-0.19779015	-0.24113512	0.34984207	-0.13640165	0.11301565	0.034950733	0.1531229	0.04870367	0.52913	-0.045493126	0.5537305	0.28694773	0.4510131	0.58151054	-0.11825609	0.1934433	0.4944291
11715327_x_at	0.12280893	0.06428099	0.3155303	0.16736889	0.2295065	-0.60100937	-0.102479935	-0.23154497	-0.015710354	-0.5432792	-0.587729	-0.3428545	-0.16211557	0.050146103	0.2868204	0.002501011	0.17092276	0.24618769	-0.107803345	0.03879404	0.09113264	0.16984653	-0.19601393	-0.12870026	0.15525055	-0.133883	-0.13362932	-0.045720577	-0.002501011	0.04892111
11715328_at	-0.13080311	0.13639879	0.06952715	-0.14797163	0.084787846	-0.15226555	-0.0440135	0.09824324	-0.011594772	-0.031411648	0.08989	0.0759964	0.011594772	-0.013345718	0.038620472	-0.1803298	-0.03916931	-0.17145348	-0.0924201	-0.097084045	0.14603138	0.11933422	0.2222414	-0.10693979	-0.093156815	0.25969076	0.15035725	0.023581505	0.07418871	-0.019591808
11715329_at	-0.24352384	-0.058642864	-0.23325539	-0.06893706	0.2807548	-0.04455781	0.008931398	-0.13486075	1.3582077	-0.107234	0.0521605	0.18378544	0.028291225	0.2239821	0.12055087	-0.07279229	-0.17672586	-0.09022856	-0.13486075	0.24218082	0.11683798	-0.11762357	0.002346754	0.1262424	0.39147878	-0.06464696	0.24367166	-0.090163946	0.13708043	-0.002346754
11715330_x_at	-0.027374268	0.051868916	-0.2981856	-0.6442244	-0.51867294	-0.5848954	-0.5704458	-0.28138041	-0.5043907	-0.26918197	-0.50502014	-0.32617736	-0.30819225	-0.33557916	-0.27418923	0.33022404	0.30905962	-0.47340465	0.027374268	0.5251174	0.3844986	0.58508205	0.20792961	0.45761395	0.3081231	0.7731533	0.3331704	0.424325	0.6932373	0.75518036
11715331_x_at	1.3789301	0.8172202	0.13059282	-0.83344173	-0.49904394	0.5040026	0.38809633	0.6936927	0.6691303	1.1399612	-0.035438538	-0.6706977	0.35726643	0.52540016	1.250371	-0.06986952	-0.048708916	0.083842754	-0.12702274	-0.27710342	-0.15048838	0.40083504	-0.23437834	-0.3897028	-0.066058636	0.06997585	-0.23063564	-0.18688297	-0.52236605	0.035439014
11715332_at	-0.18775082	0.060026646	-0.110369205	-0.5596819	-0.18924427	-0.19915438	-0.39634037	-0.058305264	-0.4811797	-0.003072262	-0.26765966	-0.04861927	-0.017742634	-0.21596241	0.003072262	0.17666912	0.2678094	-0.16432667	-0.12770939	0.011460781	0.20617437	0.32155514	0.071395874	0.47056007	0.4248948	0.25156784	0.39859915	0.22029686	0.3633113	0.47352314
11715333_s_at	0.015465736	-0.020248413	-0.022450924	0.089574814	-0.25119114	-0.015465736	-0.15610123	0.21031857	-0.13731861	0.13311338	-0.035084248	-0.026849747	-0.42647147	-0.06474829	-0.15012836	0.262578	-0.019569397	-0.0479455	-0.061941147	0.16883612	0.35315084	0.22453022	0.44248772	0.26043367	-0.11068201	0.28166056	0.57223463	0.23794937	0.42188597	0.35348463
11715334_s_at	-0.01718998	-0.21648622	-0.09982777	0.09291911	0.10463357	-0.24711204	-0.103266716	0.03929019	-0.2301383	0.02163601	0.01718998	0.06998563	-0.12314248	-0.043068647	0.02563572	0.020917416	0.1441052	-0.19062495	-0.048672915	-0.09447813	0.17534947	0.49469352	0.52484584	0.1531117	-0.14109874	-0.03465891	0.34068942	-0.08120513	0.40495515	-0.048290253
11715335_at	-0.09608221	-0.02908969	-0.042250633	-0.30085158	0	-0.22616506	-0.3217616	0.06489158	-0.19748378	-0.13990569	0.034050465	0	0.000618458	-0.28010058	-0.018217802	0.21452665	0.034026146	-0.20958567	-0.04832077	-0.110790014	0.008807421	0.32254457	0.12710547	0.5288832	-0.016874552	0.4075532	0.17021847	0.1250453	0.050330162	0.51249886
11715336_x_at	-0.07501793	-0.10561609	-0.14189625	-0.26168108	0.025659561	-0.37458944	-0.06516981	-0.05892515	-0.10842037	-0.15390873	-0.16941214	0.009261131	-0.08898163	-0.009261131	-0.3944931	0.28022146	0.12703419	-0.25390863	-0.27239656	0.41303778	0.37400484	0.29476976	0.28002405	0.56646633	0.34648037	0.36231613	0.34145927	0.5517678	0.25917578	0.5878997
11715337_s_at	0.16111708	-0.09213877	-0.2663579	-0.44310284	-0.35027885	-0.49208307	-0.2990203	-0.21123552	-0.62895155	-0.023362637	0.06794691	-0.06439495	-0.3085184	-0.18740988	-0.546123	0.023362637	0.22045279	-0.2249484	-0.19693995	0.12652731	0.46500492	0.38185644	0.10895157	0.44071627	0.3864498	0.82059526	0.48760366	0.2702279	0.40057707	0.55610085
11715338_s_at	-0.084079266	0.19293928	-0.23795485	-0.2532537	0.33804035	-0.13689756	-0.21467376	-0.23599768	0.06060314	0.004401684	-0.027954817	-0.004401445	0.21985292	0.06205845	-0.03278327	-0.009146929	-0.023275137	-0.0650301	-0.24354434	0.24334908	-0.020884037	0.040238857	0.33532763	0.15942955	-0.14912152	0.07205105	0.34958982	0.33122873	0.22938108	0.06294298
11715339_at	0.007970572	0.21772003	0.039919138	0.09321308	-0.06514573	-0.001671553	-0.08278203	-0.049152136	-0.17272401	0.024656057	0.027788162	0.0670495	0.083153725	0.06563163	-0.20705533	-0.22032142	0.06228161	-0.11425829	-0.28897	-0.2508917	-0.09256387	0.053888083	0.001671553	-0.036775112	0.20371866	-0.12180424	-0.044418097	-0.08519411	0.22344303	0.14135909
11715340_s_at	0.29680943	-0.13240767	-0.16216779	-0.057050228	0.020299673	-0.30389404	0.054543257	-0.2050209	-0.13300252	0.8134651	-0.10973859	-0.13572001	-0.11335945	-0.21413994	-0.19271922	0.13099575	-0.020299911	-0.27093053	-0.14360952	0.29395604	0.027812243	-0.074691534	0.09122801	0.1694479	0.08409858	0.14911008	0.16290212	0.27594066	0.06420922	0.5241313
11715341_at	0.09817219	-0.20768452	-0.22148156	-0.0815382	0.000150681	-0.12925649	-0.25056028	-0.37632275	-0.047478676	0.040433645	-0.012335777	0.03480649	0.10835147	-0.2618327	0.014015436	-0.1531651	-0.003804922	-0.08391905	0.010168314	0.4569645	-0.016855478	0.14640975	0.15673399	-0.000150442	-0.058715582	0.11322594	0.13837576	0.3118539	0.3389182	0.16815376
11715342_at	0.042593002	-0.09519243	-0.5200074	-1.1230478	-0.92245793	-0.042593002	0.73458624	-0.5526285	-0.044112206	-0.052836895	-0.28570032	-0.4342358	-0.27557802	0.06090164	0.5280595	0.2873211	-0.29726267	-0.38363528	-0.26665974	0.33337402	0.090227604	0.7683201	-0.056515217	0.58496046	0.09251881	0.16212988	0.38138628	0.7425504	0.29299402	0.27268553
11715343_at	0.119114876	-0.30187416	-0.13031816	-0.22295213	-0.017295837	-0.12514067	-0.001446724	-0.24045777	-0.3185432	0.001446724	-0.029067516	0.021427631	-0.055445194	2.0189633	-0.1659081	0.053429842	0.03065896	-0.08169699	-0.007264137	0.086512804	0.41286397	-0.027456284	0.19407344	0.22612977	0.27106333	0.46357298	-0.030631065	0.33100653	0.46108818	0.45488143
11715344_at	-1.257637	0.64059925	0.063243866	-0.063243866	-0.43920326	1.2032404	0.62119865	0.21860981	1.9675407	0.886631	0.8130331	-0.3291769	0.5343723	1.0375767	1.244482	0.6572437	-0.33149052	0.7659445	1.0586653	-1.148056	-1.5273848	-0.3780203	0.09067631	-1.0494871	-0.78062344	-0.56704617	-0.6782665	-0.72753525	-0.36248207	-0.37768745
11715345_s_at	-0.071394205	-0.047905445	-0.20056868	-0.54192734	0.073626995	-0.4043002	-0.35122633	-0.2824757	0.005231381	-0.005231142	-0.12390494	-0.13726997	-0.19467258	-0.20295334	-0.09987211	0.2535305	0.008122921	-0.17201853	-0.25854874	0.15543461	0.20145321	0.42190886	0.10838795	0.33565903	0.42477083	0.5275154	0.294024	0.2392559	0.20243025	0.4758048
11715346_at	1.4669795	1.240583	0.39771986	-0.22395658	-0.4104452	-0.4896655	-0.28648472	-0.27639008	-1.0447531	0.32349682	0.9295597	0.8900566	0.75227165	-0.5653844	-0.04505205	0.047768116	0.19070435	-0.71441936	-0.73789835	-0.8031559	-0.44880295	0.21765423	0.46554184	-0.5870576	-0.33014202	0.32808876	0.33725023	0.2975335	-0.29308653	0.04505205
11715347_s_at	-0.42958355	-2.13441	0.7973604	2.9217863	0.020716667	-1.88974	-2.7265544	-1.0943756	-1.8872728	1.2591572	0.1459341	2.4233599	0.4940071	1.0107241	-0.94436264	0.79903126	0.25172424	-0.020716667	-0.3802843	-1.5614939	-0.37923336	-2.053914	-0.18288422	-1.2740755	1.9461775	-0.68308544	1.3425102	0.16007805	1.1320295	0.6686506
11715348_x_at	-0.3867941	-1.8745832	0.78624535	3.2236557	0.090182304	-1.5051312	-2.2545218	-0.8509617	-1.5632696	1.2914019	0.17979527	2.5812778	0.51847553	1.0135641	-0.780365	0.6918068	0.24982262	-0.090182304	-0.43745995	-1.485383	-0.48888683	-1.4724112	-0.1610403	-1.105339	1.7928581	-0.48454762	1.1276989	0.16904259	0.99579906	0.5745621
11715349_a_at	-0.0738945	-0.055342674	-0.14899158	0.006220818	0.15905094	-0.4183712	-0.38161087	-0.76119804	-0.93476295	-1.0309048	-0.055113792	-0.19762611	-0.2840767	-0.16779041	-0.13681793	0.103453636	0.23652363	0.2236557	-0.006221771	0.3352518	0.44729042	0.15197945	-0.15099525	0.020679474	0.3605671	0.2847805	0.066185	0.3048544	0.13842678	0.5889635
11715350_a_at	-0.028419495	-1.3010588	3.0967083	0.8462987	0.9433899	3.4544373	3.9434166	4.8478775	4.6548996	0.90453243	3.5458822	-0.39167833	1.3474703	2.7322426	0.30529356	-1.0261235	-0.023288727	-1.3819342	1.5561438	2.1961155	0.023289204	-0.9873042	-0.23005533	-1.074678	-0.1770668	-0.69462824	-0.5586233	-0.1952858	-0.7246156	-0.7131491
11715351_at	0.063574314	-0.7023525	2.9942446	0.40031958	0.43932056	3.2955122	3.749631	4.8442802	4.5111866	0.69863415	2.8169508	-0.2407155	1.1457043	3.4650297	0.46116495	-1.0199327	-0.20620298	-1.1333685	1.0176911	2.2512712	-0.07454109	-0.83204556	-0.36350536	-0.8537483	-0.06357479	-0.90342855	-0.6213255	-0.43241405	-0.5103159	-0.605917
11715352_x_at	0.29238892	-1.4521623	3.3344445	0.9036603	0.2582841	3.612865	4.123341	5.039739	4.6170945	0.76673937	2.9743571	-0.54263735	1.2747397	3.6598601	0.9233527	-1.2527142	-0.2582841	-1.1953568	1.0586133	2.260363	-0.5171542	-1.1625247	-1.0534167	-1.4685836	-0.67352724	-1.3523908	-1.2561598	-0.5421996	-1.4106636	-1.443387
11715353_s_at	0.11044407	-0.5320711	2.7463036	1.1085911	1.1529398	2.8699665	3.2152023	3.88054	3.5543652	1.162282	2.5962105	-0.4510126	1.2364912	2.705556	0.7567253	-1.4403367	-0.11044407	-1.9533744	1.1421995	2.1620398	-0.39789867	-1.2782469	-0.7726307	-1.2294803	-1.0049419	-1.8443055	-0.9383583	-0.7940512	-1.1855059	-1.4509549
11715354_a_at	-1.1037083	-1.0449057	2.2520103	1.623785	1.5131788	2.2887993	2.996358	3.6453104	3.434166	0.28411388	2.7282858	0.20424843	0.80106354	2.3823748	-0.5149145	-1.728879	0.03447342	-0.9938712	0.8468914	0.8330059	-0.84833384	-2.114656	-0.03447342	-2.333887	-0.859591	-2.2249584	-1.2035646	-1.1587481	-1.3788557	-2.2959442
11715355_at	-1.4904175	-1.254343	1.9559069	1.2762823	1.2227726	2.0797749	2.5617294	3.1528082	2.9406805	0.17994213	2.2686262	0.10797882	0.66341686	2.054099	-0.75824547	-1.8927627	-0.04381752	-1.346735	0.64747334	1.0299959	-0.579051	-1.6400824	0.04381752	-1.4061108	-0.3217659	-1.630971	-0.74148464	-0.6743431	-0.95513916	-1.7807555
11715356_x_at	-1.3912516	-1.2313843	2.0644789	1.3350048	1.2601957	2.1564121	2.7049656	3.2719812	3.07866	0.26497936	2.4085274	0.13640785	0.6972542	2.137456	-0.61684227	-1.8064728	-0.013329506	-1.1666489	0.6803589	0.9938288	-0.58677197	-1.7926712	0.013329506	-1.6071835	-0.42278004	-1.8347774	-0.78121185	-0.6711483	-0.9760618	-1.8644338
11715357_s_at	0.51107216	0.39086056	0.048277855	0.09221077	-0.31510162	0.19135666	0.2727251	0.22252464	0.50625896	0.72987556	0.45632744	0.13390255	0.5704937	0.43703938	0.428957	-0.1636486	-0.28166008	0.12023735	-0.066534996	-0.34588432	-0.4982195	-0.34123993	-0.048277855	-0.34927845	-0.65667725	-0.4022045	-0.23972797	-0.331645	-0.21044254	-0.5810938
11715358_x_at	-0.398345	-0.69360924	-0.5769415	0.43592644	0.13202763	0.40892887	0.03363037	-0.20543861	-1.0024691	0.6978903	0.6172409	-0.36467838	0.31187153	-0.26141453	-0.28464317	-0.15438366	0.03428459	-0.2797575	0.14524841	-0.0426569	0.21343327	-0.12987137	0.001646996	0.24919415	0.007275581	-0.001646996	-0.10568333	0.12515068	0.32668686	-0.37418747
11715359_a_at	-1.0931792	0.623806	2.219613	0.6333494	0.039985657	2.4136353	2.5624819	3.101513	1.3188467	1.0904989	2.3005695	0.17724133	1.6988621	1.857171	-0.10472679	-1.7662168	-0.48740005	-0.13443851	0.207654	0.12446785	-1.6308537	-1.4062462	-0.039985657	-2.3282804	-1.1207161	-1.7365818	-1.3055544	-1.1190395	-1.4653101	-1.6437454
11715360_x_at	-1.0826826	0.64916325	2.0497446	0.6449261	0.07621956	2.3237715	2.436305	3.016903	1.3115664	0.9834156	2.2384806	0.18859673	1.7118921	1.7792692	-0.07621956	-1.6810393	-0.5026264	-0.15487862	0.2915182	0.13607502	-1.4720464	-1.3940921	-0.09107494	-2.3101501	-1.0091944	-1.7434044	-1.2192745	-0.9486704	-1.6436434	-1.5503182
11715361_a_at	-0.59294987	0.13920975	0.001630783	0.050956726	-0.015408516	-0.43827915	0.2351284	-0.0861578	0.034053802	-0.3102684	0.33357525	-0.31578445	-0.51227474	0.27874947	0.51553726	-0.12928104	0.30709267	0.06925678	-0.14966297	0.090602875	0.001464844	-0.056263924	-0.04970932	-0.20558548	-0.001464844	0.07626438	-0.2920723	-0.027985573	0.08642292	0.23986435
11715362_at	-0.47465515	0.16143227	0.03098011	-0.04788685	-0.03765583	-0.27874184	0.120859146	-0.13130474	0.09493923	-0.18508816	0.33774567	-0.27626896	-0.37307167	0.19535923	0.54328537	-0.13591957	0.15787125	-0.086339	-0.14624023	0.27491474	0.074046135	-0.03098011	-0.22157192	-0.1525755	0.13653374	0.12972546	-0.20479298	0.042546272	0.046560287	0.13532543
11715363_a_at	0.016304016	-0.46369267	1.2232313	1.3532333	0.58509254	1.0618496	1.593934	-0.37629032	-0.10765743	0.42375278	1.1119165	0.54810524	1.0542717	1.2923031	-0.9144087	-0.103331566	0.21658325	-0.33556843	0.43779182	0.24022579	-0.14432621	-0.47203636	0.6194515	-0.8599262	-0.016304016	-0.68503	-0.26421356	-0.1330862	-0.47203255	-0.91100025
11715364_a_at	-0.023946762	-0.09315252	-0.4858408	-1.3143663	-1.0164251	-0.10403156	-0.8081174	-0.32403088	-0.8821554	-0.3133874	-1.0078979	-0.37376928	-0.5444846	-0.37200117	0.48920488	0.5574689	0.017305851	0.07770872	0.70809126	0.28325844	0.43329573	0.37685204	0.6339121	0.53435516	-0.017305374	0.4536605	0.53396606	0.7070041	0.31293535	0.07402277
11715365_x_at	-0.001930714	-0.11899853	-0.6520848	-1.20821	-1.2318649	0.001930714	-0.6215801	-0.20246124	-0.9753227	-0.36620092	-1.0179853	-0.51012754	-0.42771244	-0.36661434	0.5536027	0.5633912	0.041632652	-0.003481388	0.75610876	0.4232688	0.7215185	0.34574127	0.4644761	0.59025097	-0.0902853	0.3297658	0.604218	0.5842824	0.17578173	0.264462
11715366_a_at	-0.20066929	-0.74151134	0.3244543	0.67922974	0.9511938	0.122841835	0.8703604	0.5369787	0.8122492	-0.51354456	0.27512264	0.17194271	-0.23160124	0.15085888	0.001397133	-0.43382025	-0.011597633	0.13821602	-0.34360886	-0.018285751	-0.001397133	0.3642378	0.176157	0.1398611	-0.22616911	-0.07982826	-0.14932823	-0.12732506	-0.12317848	-0.5010648
11715367_s_at	-0.03974247	-0.20734882	0.15664577	0.37412357	0.49053383	0.37136555	0.47459888	0.31696033	0.30426788	-0.72329426	0.2362833	0.17385006	0.31404877	0.30301476	-0.06787968	0.003369331	-0.015230179	-0.001709938	0.01659584	0.00183773	-0.15370178	0.001709938	-0.05225849	-0.21581364	-0.23223019	-0.113015175	-0.2834444	-0.15983963	-0.20115852	-0.2484169
11715368_a_at	1.6485567	-0.08500624	0.8101492	1.8065643	0.8208742	1.0219078	1.4984426	1.7474747	0.40187836	0.14090061	1.2938671	1.1982126	1.492899	1.3026237	-0.7261586	-0.7987642	-0.09903145	-0.96482515	0.085006714	-0.34198475	-1.0708852	-2.066862	0.47961998	-1.4772115	-0.7006955	-1.5452452	-1.0299873	-0.58304596	-1.3874192	-1.6879101
11715369_s_at	-0.33774376	-0.22952366	-0.2610817	-0.075974464	0.14837837	0.007112503	0.23672485	-0.22815609	-0.41483402	-0.017521858	-0.13059711	-0.09340286	-0.1289587	0.3315649	-0.13824177	-0.007112503	0.48440647	0.1723404	-0.076003075	0.8163576	0.9522724	0.2546749	-0.022996902	-0.16615295	0.7075081	0.5799389	0.2534504	0.5514231	0.51612663	0.85616493
11715370_s_at	0.46249485	-1.3525934	-0.2828083	-0.46883297	-1.1005802	0.27221775	0.18210793	-0.1902008	0.21966934	0.02786541	-0.012671471	-0.760005	-0.20644474	-0.2110691	0.5875597	0.35975742	-0.1649332	0.42132282	0.7018862	0.012671471	-0.18754864	-0.060606003	0.2063551	0.052592278	-0.3023348	0.026176453	-0.061120987	0.24570942	0.3459816	-0.103645325
11715371_a_at	0.59493256	0.5695734	0.38253498	-0.09815359	-0.021037102	1.251975	0.46455288	0.21852684	-0.058167934	0.6633463	0.759099	0.2111597	0.7328186	0.37191486	1.2262096	-0.031147003	-0.057762146	0.37175274	0.23786831	-0.4506235	-0.45661068	-0.07984352	-0.2765131	-0.70092154	-0.19871855	-0.009109497	-0.15705109	0.009109497	-0.16985655	-0.04954958
11715372_a_at	-0.23603249	-0.16277695	-0.2604103	-0.041172028	0.33640003	-0.70414925	-0.43800735	-0.5908928	-0.15684319	-0.36452007	-0.65424633	-0.09629059	-0.64533234	0.09171581	-0.31083107	0.19704056	1.0390244	0.041172028	-0.31508923	0.9077921	0.7891989	0.7069454	-0.07569313	0.6959095	1.0350704	0.79629517	0.5625591	0.64562225	0.632576	1.3169794
11715373_a_at	1.0771103	0.32319975	0.63743114	0.19025517	0.19771624	3.3835907	0.16865969	0.03176689	1.1567287	1.5949001	0.46579933	0.30504227	0.90512085	0.45932198	2.1098614	-0.12981367	-0.35940075	-0.03176689	-0.17340374	-0.20975828	-0.504169	-0.571455	-0.30356026	-0.5266113	-0.20436954	-0.609468	-0.21132469	-0.15710306	-0.3698988	-0.4656434
11715374_a_at	0.20503426	-0.4850831	-0.10707569	-0.49848557	-0.30381393	0.41034222	0.17461157	0.6294241	1.3898511	0.17900658	0.041148186	-0.3418641	0.003526211	0.2460146	0.9997916	-0.6152458	0.06750107	-0.10330391	-0.24329185	-0.55115366	-0.3677392	0.21893835	0.16715956	-0.37657976	0.024337769	-0.092381954	-0.25338078	-0.09574938	-0.003526211	0.72446966
11715375_x_at	0.3038354	0.06890297	0.023878574	-0.58663845	-0.43282413	0.29381514	0.08063841	-0.010942936	0.6004553	0.18114996	-0.034514904	-0.33708477	-0.28292418	-0.06973076	0.64787865	-0.025507927	0.1069808	-0.32143354	-0.03587866	-0.26904345	0.010942936	0.25152397	-0.2608838	-0.31207132	0.065785885	-0.025157452	0.14027596	0.017597675	-0.4172206	0.15059328
11715376_a_at	0.17642403	0.5374212	0.2991333	0.47903633	0.01734829	-0.017349243	0.12029743	-0.13222885	0.058823586	0.35864353	0.6725073	0.2765894	0.4707775	0.12487888	0.24882603	-0.42069626	-0.21593857	0.13254547	-0.071653366	-0.6013851	-0.7696247	-0.86764526	0.048783302	-0.79969215	-1.0113173	-0.80892944	-0.6766758	-0.6866207	-0.6163063	-0.7978792
11715377_x_at	-0.036268234	-0.009454727	-0.16206455	-0.07668495	-0.06370163	-0.69674206	-0.24854565	-0.65309525	-0.7114601	-0.51572037	-0.15400887	-0.11131859	-0.24071121	-0.184165	0.31490326	0.13774395	0.38265133	0.38469887	0.009454727	0.6219444	0.62517166	0.28756523	-0.05869198	0.10935593	0.472332	0.415308	0.2826786	0.41761208	0.32576466	0.77399635
11715378_x_at	0.07386541	0.007530212	-0.39229202	-0.038416862	-0.30587006	-0.66884637	0.026806355	-0.051422834	0.063186646	0.012088299	-0.33793688	-0.11735988	-0.19851708	-0.15463543	-0.22918677	-0.069569826	0.095582485	-0.4067664	-0.18261528	0.52616453	-0.007530451	0.40083122	0.10262823	0.62763023	0.10989761	0.2946124	0.54965544	-0.04145789	0.04660988	0.2994523
11715379_a_at	-1.6306901	-0.44774914	0.90448856	0.12750149	0.09838009	0.7917528	1.3014584	0.45462036	1.068778	0.70730495	0.07082558	-0.35752773	0.73930454	1.2062893	0.2554865	-0.61542416	-0.36933613	0.50091934	0.25234985	-0.029595375	0.029595375	-0.23431587	-0.54247093	-0.2822914	-0.0636816	-0.4431982	-0.46115017	-0.31214142	-0.22057056	-0.4234457
11715380_s_at	-1.783678	-0.17354584	0.9404373	0.13762379	-0.001426697	0.7187586	1.1979561	0.41081333	1.1078081	0.757247	-0.012160301	-0.4929304	0.7946825	1.0776453	0.43979073	-0.59585667	-0.24895	0.57089806	0.4229231	0.20746326	0.11272526	-0.13546944	-0.7384014	-0.37505436	0.001426697	-0.20117283	-0.39011765	-0.23030376	-0.12949657	-0.048825264
11715381_a_at	-1.7021203	-0.52786493	1.0167294	0.26492596	0.027170181	0.7595558	1.4892054	0.5335312	1.7675343	0.94081974	0.048478127	-0.23196316	0.9044428	1.2636824	0.8357487	-0.8681655	-0.52085686	0.7350464	0.6924219	0.17243099	-0.08462191	-0.16566563	-0.48649788	-0.18509293	-0.1724019	-0.42578745	-0.36285067	-0.33407927	-0.2349987	-0.027170181
11715382_x_at	1.1148815	0.1853981	0.32327175	-0.10836792	0.025043964	0.7800188	0.6526842	0.57802105	0.7176795	1.4803562	0.6099782	-0.003854752	0.53023434	-0.009351254	1.251399	-0.24825001	-0.10266638	-0.41168642	-0.17602205	0.10494518	-0.034762383	-0.047120094	0.15503693	-0.31219864	-0.089025974	-0.063750744	-0.2371664	0.003854275	-0.05763054	-0.11024904
11715383_a_at	0.4679718	0.22735405	0.23650265	0.08582497	0.06663895	-0.95874405	-0.06377125	-0.5396652	0.5806017	-0.019234657	0.24191856	-0.24298477	0.048609734	0.2936535	0.16277218	-0.3587284	-0.003421783	0.26799965	-0.31027222	-0.16986752	-0.19477081	0.014162064	0.003421783	-0.16781807	0.07669544	-0.08468819	-0.3252411	0.080794334	-0.3814726	-0.107810974
11715384_x_at	0.62546253	0.23473167	0.31689644	0.15962029	0.11364746	-0.6540613	-0.007867813	-0.46846867	0.64957047	0.11432457	0.3593216	-0.26924133	0.07439232	0.37608337	0.23447418	-0.16986847	0.025556564	0.34723473	-0.17599583	-0.14609528	-0.24977875	-0.07291317	0.007867813	-0.31950283	0.066529274	-0.19970322	-0.31887245	-0.06943321	-0.37885094	-0.019041061
11715385_s_at	-0.396492	0.47844315	0.017196655	0.6692467	0.6362095	0.22627926	0.23316479	-0.0836668	-0.09548473	0.05018139	0.28500652	0.33854198	0.410532	0.35402107	-0.45539856	-0.15753174	-0.06513405	-0.040369034	-0.059519768	0.19913292	0.26194954	-0.24199486	0.047208786	-0.017196655	-0.10694599	-0.274189	-0.17942715	-0.08254433	0.13821602	-0.26787663
11715386_at	-4.241368	-1.5710888	-0.15572453	-3.648512	-3.7763	-0.8439846	1.3030815	-3.3234277	-6.5676765	-1.5581446	-1.2250729	-3.1502972	-2.8575563	-3.3734283	-0.16143131	0.15797424	0.8261156	0.9959116	1.1968555	1.0945864	0.5477896	1.4618759	0.9836836	1.2637892	0.006993294	-0.006993294	1.3285618	0.60937214	0.52167416	1.5174551
11715387_at	0.22708225	-0.8774247	-0.082690716	1.240612	1.1796865	-0.3851409	-0.5249033	1.1052227	0.8406658	0.56518316	-0.33435917	1.790493	0.34340763	0.4375801	-0.43948078	-0.43557405	-0.13951635	0.5839491	-0.058470726	-0.233181	0.005653381	-0.5417309	0.31238604	-0.01920271	0.44204855	0.09110117	-0.29499817	-0.005652905	-0.17951632	0.44918203
11715388_s_at	0.02925396	-1.2860522	-0.20421791	1.2013521	1.0334044	-0.39435577	-0.5432606	0.89101124	0.69771767	0.44512177	-0.4502306	1.7443647	0.3538189	0.42696	-0.55525684	-0.22639179	-0.23343182	0.5413332	-0.026880264	-0.2683859	0.026880264	-0.5941839	0.31249142	-0.03961754	0.41207886	0.13319588	-0.1185112	-0.02824688	-0.17740917	0.58825016
11715389_x_at	0.57502747	0.5429864	0.46221685	-0.15626335	-0.3722906	0.47329807	1.0564466	0.23085308	0.43642426	1.1635289	0.28486824	0.24697685	0.2598958	0.6978774	0.5888529	-0.39992	0.046668053	-0.05519104	-0.17228079	-0.24956846	-0.21237373	-0.046668053	0.21151829	-0.21805954	-0.25203562	-0.19274616	-0.07161999	-0.16048145	-0.17906523	-0.16352272
11715390_s_at	0.7215824	0.2980833	0.26624775	-0.5165763	-0.4071436	0.55216026	0.6976595	-0.18932676	-0.054239273	0.7905588	0.13882446	0.14661884	0.7869959	0.60130215	0.9312744	0.11407089	-0.009142876	-0.54718304	0.007784843	-0.018714905	-0.27791452	0.04781723	-0.3925104	-0.68857336	-0.17221642	-0.26059723	-0.16311169	-0.007784843	-0.34607458	0.21756554
11715391_s_at	-0.064938545	0.06549358	-0.101052284	0.2538824	0.25861645	0.5109186	-0.064759254	-0.038283348	0.2498579	0.1594019	0.1362524	-0.10194492	-0.078383446	0.3009615	0.029076576	0.046089172	0.03872013	0.025918007	0.15798283	-0.025918007	0.029831886	-0.03717518	-0.2605276	-0.2589388	-0.21500874	-0.29827023	-0.41419315	-0.39373302	-0.11458111	0.026328087
11715392_x_at	-0.11532307	0.011234283	-0.12547302	0.186697	0.20603085	0.48779583	0.02429676	0.03079319	-0.07823372	0.18044376	0.24174023	-0.009509087	-0.018795967	0.27546883	0.054920197	0.06898785	0.05612755	-0.15168476	0.129982	-0.049668312	-0.001437187	-0.11363411	-0.14327717	-0.12773132	0.00292778	-0.32125187	-0.13392448	-0.20267296	-0.10830021	0.001437187
11715393_a_at	0.16110039	1.5903549	0.8915386	1.1080933	0.49972153	1.3150158	1.0779123	2.1894293	1.3980274	-0.83059597	2.1811714	0.7300911	1.8434134	0.43106842	0.8137474	-2.7219415	-0.3988371	-2.2848759	-0.16110039	-1.1244583	-1.8517451	-2.823072	0.5303383	-2.475576	-1.6215572	-2.1525292	-1.6078529	-2.0964198	-2.8962913	-2.1259255
11715394_s_at	0.23256588	0.44642925	0.6147728	1.3493156	1.5803738	0.8551693	1.0622663	0.45975494	-0.15977478	0.2541418	1.0141954	1.034337	0.91978455	0.52894974	0.27457047	-0.7226553	-0.19068527	-0.73558044	-0.067549706	-0.25801086	-0.38232327	-0.7745552	0.067549706	-0.7040701	-0.46912766	-0.68712044	-0.4455614	-0.43985558	-0.55009365	-0.9039631
11715395_a_at	0.2773304	0.13915253	-0.17031002	-1.057931	-1.294569	-0.31401634	0.1877737	-0.002946854	-1.1553698	-0.027637482	-0.2266283	-0.29881668	0.112478256	-0.4466734	-0.1660862	0.5305004	0.7515421	0.11556053	-0.1475563	-0.04214096	-0.10202789	0.590168	0.7515125	-1.0430508	0.29681587	1.0190191	0.7564306	0.4038124	0.5526085	0.002946854
11715396_s_at	0.32474518	0.8075428	-0.13134956	-1.1078529	-1.3540411	-0.2992096	0.19062138	-0.010198593	-0.36950207	0.010198593	-0.20598221	-0.45418262	0.13117409	-0.4142971	-0.08040142	0.40778255	1.5355434	0.046718597	-0.3089018	-0.19405651	-0.26110077	0.5008297	0.8438349	-0.3881817	0.2641964	0.9468155	0.7264166	0.3250904	0.49510002	-0.22895622
11715397_x_at	-0.23279333	0.11578035	0.15048647	1.0361977	1.0270462	0.42286205	0.98105717	0.5080862	0.6431904	-0.07882929	0.19557762	0.26229525	0.2960639	0.29903412	-0.02009201	-0.113767624	0.02009201	-0.2545023	0.079595566	0.037577152	-0.09189558	-0.30713463	-0.032836437	-0.1636734	-0.45140934	-0.2485714	-0.16897058	-0.14897966	-0.09299803	-0.4029131
11715398_a_at	0.42640018	0.57068634	0.36341667	-0.22317886	-0.36141014	-0.5066061	-0.02111721	0.10471153	0.90477467	0.8152561	-0.14955997	-0.3747635	-0.007623673	-0.27689362	-0.07166958	-0.2043562	0.007623673	0.348423	-0.16804981	0.115097046	0.21583843	0.010328293	-0.093875885	0.009328842	-0.14211273	0.114411354	-0.009044647	0.27327156	-0.05666542	0.12114334
11715399_at	-0.30043793	-0.17433834	-0.23861122	-1.2311287	-0.74610233	0.43058205	-0.26170254	-1.0974026	-0.10560703	-0.69784737	-0.30836868	-0.66549015	-0.42357063	-0.21067047	0.41470337	0.04261017	0.35173798	0.7743559	-0.04261017	0.81265354	0.8086796	0.34837818	-0.058903694	0.10820198	0.56554127	0.61281586	0.2617855	0.58747005	0.37342644	0.7827196
11715400_x_at	-0.31396198	-0.10806179	-0.25533104	-1.2725401	-0.77644444	0.37158298	-0.25439167	-1.1864367	-0.16341877	-0.715641	-0.38721752	-0.7378483	-0.4167719	-0.28118992	0.41779327	0.027136803	0.37547493	0.7929182	-0.045165062	0.78127	0.81227016	0.37035656	-0.027136803	0.107712746	0.6056042	0.6219864	0.27174664	0.57865524	0.3729372	0.79823685
11715401_s_at	0.7304125	0.7091236	0.35726357	-0.30411816	-0.5810633	0.7298193	0.21107483	0.6912184	0.8312855	0.81498814	0.25890923	-0.094779015	0.116259575	0.4258175	0.517045	-0.016979218	-0.033304214	0.11410618	-0.07503128	-0.22885609	-0.29782963	0.016979218	-0.14012814	-0.049253464	-0.42062092	-0.13029003	-0.14991379	0.08722401	-0.2956457	-0.050683975
11715402_x_at	0.92905617	0.8125677	0.40106392	-0.21644783	-0.56190014	0.8926363	0.23232079	0.90796375	0.99855995	0.91567135	0.3053856	-0.010876656	0.24274445	0.5495148	0.6091242	-0.1855421	-0.029592514	0.112701416	-0.041755676	-0.22974586	-0.42893124	-0.014715195	0.042464256	-0.03042221	-0.53487587	-0.12273407	-0.16072083	0.010876656	-0.21907711	-0.21211815
11715403_a_at	-0.57987213	-0.69137144	1.1642962	2.0649204	2.3162608	1.9269962	1.1432967	0.78212357	1.4833837	0.56996393	0.9132714	1.0346766	0.8322382	1.4762716	-0.92555475	-0.37297583	-0.2389903	-0.37842703	0.10782671	0.15108919	-0.04420042	-0.37270117	-0.23097992	-0.40554142	0.04420042	-0.25962067	-0.28860712	-0.23860502	-0.44320536	-0.33095217
11715404_a_at	-0.6015482	-0.7230725	1.4807792	2.4465709	3.0226026	1.728045	1.6550317	1.2315621	1.8002505	-0.013441086	1.3308225	1.1740375	0.77994156	1.8982205	-0.71865463	-0.5212636	-0.018661499	-0.61079884	0.42853975	0.19992971	0.3674078	-0.52746916	-0.1908288	-0.4334755	0.013441086	-0.56477547	-0.4002781	-0.13430643	-0.24766207	-0.5219488
11715405_x_at	-0.6865468	-0.6636071	1.254159	1.87216	2.3840055	1.5398216	1.3559723	1.1624727	1.489624	-0.032569885	1.1112394	0.7394476	0.63522243	1.6318293	-0.8116412	-0.50886154	-0.113217354	-0.71503973	0.30217838	0.032569885	0.25679493	-0.6457615	-0.1943016	-0.05301094	0.054732323	-0.59213877	-0.4344926	-0.061074257	-0.37517405	-0.21089458
11715406_a_at	-0.017278194	-0.45151138	0.9345832	1.3835721	2.215464	0.89720345	1.0037589	0.86276674	1.979506	0.16131926	0.7489996	0.81110525	0.48309708	1.420825	-0.3801155	-0.32644558	0.017278194	-0.33183336	-0.23536825	-0.60600805	-0.08981037	-0.2734933	0.31514406	-0.41423464	0.061498642	-0.3412795	-0.11463022	-0.18636179	-0.34617233	-0.36413193
11715407_s_at	0.38650894	0.71009636	0.047343254	0.29682255	0.049874306	0.5916662	0.26985168	0.19464207	0.2776842	0.49022198	0.49673748	0.07744312	0.40981865	0.1356821	0.59826565	-0.4660988	-0.047343254	-0.2831564	-0.09045887	-0.21800804	-0.42133904	-0.3346138	-0.34950066	-0.42477703	-0.20660591	-0.414196	-0.30239964	-0.2952633	-0.40359592	-0.24385166
11715408_x_at	0.45573235	0.73745346	0.14535522	0.2937851	0.14615059	0.68524456	0.38944244	0.31209087	0.35779667	0.5205488	0.54695415	0.11389065	0.50830173	0.26702785	0.73458004	-0.36673737	-0.11389065	-0.16975021	-0.11799145	-0.2898245	-0.48652363	-0.25139618	-0.18480968	-0.44019413	-0.19320774	-0.4551077	-0.33946896	-0.1645422	-0.42285347	-0.22523785
11715409_a_at	0.12744713	-0.7781677	-0.0888176	0.08486366	0.38376522	-0.139781	-0.13323021	-0.54119396	-0.78650093	-0.28104496	-0.31260777	-0.3244257	-0.30379486	0.033452034	-0.57999706	-0.13648605	0.22997761	0.2629156	-0.14880085	0.5698929	0.3770876	0.15392685	-0.15407181	0.01594162	0.5026722	0.17271805	-0.01594162	0.45132065	0.061271667	0.54803085
11715410_x_at	-0.009626389	-0.80357456	-0.15579414	0.05437851	0.22553921	-0.1662817	-0.18836498	-0.4943676	-0.8191261	-0.31180382	-0.39880085	-0.39793777	-0.30319786	0.12851143	-0.5678921	-0.14230919	0.31602955	0.21109962	-0.22556496	0.47898674	0.50723743	0.15700722	-0.17383003	0.110043526	0.4869337	0.14861107	0.009626389	0.49325085	0.0667305	0.5838299
11715411_a_at	-0.4215803	-0.05121517	0.73061466	0.124988556	-0.23514557	0.5425978	0.9829645	0.43644905	0.47638702	0.032637596	0.78260136	1.1623745	-0.16948223	0.5848694	-0.20245552	0.03437996	0.32748032	0.18586922	-0.032637596	-0.162179	-0.46376324	-0.10261059	0.1876564	-0.5565281	0.20546246	-0.2650013	-0.5149889	-0.331419	-0.11457634	-0.35505295
11715412_a_at	-0.34997272	-0.5451584	0.630321	0.0934248	-0.17386436	0.4678173	1.025043	0.40586424	0.5064025	0.19414616	0.80917835	0.68026257	0.013835907	0.522645	0.15748835	-0.44277382	0.019200325	0.1596241	-0.20344019	-0.246665	-0.24899292	-0.021401405	0.12461376	-0.22492027	-0.08532715	-0.43454266	-0.22408295	-0.013835907	-0.080872536	-0.700552
11715413_s_at	-0.76413727	-0.7837305	0.12476063	0.7332411	0.95356655	-0.25084877	0.14445019	-0.15772152	-0.1780014	-0.2119751	-0.097673416	0.10424614	-0.45393562	0.44170952	0.24973965	0.58211803	0.097673416	0.28962708	-0.35112858	0.23953152	-0.40627956	-0.29002476	0.22667122	0.28864288	-0.17075062	-0.14573002	-0.15952587	-0.28932858	0.31207943	0.110715866
11715414_x_at	-0.052721977	-1.2899289	2.589385	1.0114737	1.5222607	2.0905724	3.1754923	3.6740074	3.5116425	0.48064995	2.83348	-0.15166664	0.9607353	2.4879332	-0.23555565	-0.8983197	0.35971355	-0.9350462	1.0683994	1.4759655	-0.22177887	-0.89467335	-0.58917093	-1.6063266	-0.51024914	-0.82016325	-0.4705634	0.052721977	-0.6974726	-0.9363675
11715415_a_at	-0.39183426	-1.1112671	2.1307545	0.8191242	1.1821404	1.8911629	2.5131998	2.9948845	3.0616045	0.57307243	2.2632275	-0.08874607	0.8067503	2.071413	-0.5389433	-1.0262985	0.08874607	-0.8365278	0.88615704	1.1397429	-0.16374588	-0.81777096	-0.16911507	-1.1315136	-0.2570734	-0.70791435	-0.30313873	0.25032806	-0.43971634	-0.9500332
11715416_s_at	0.15599251	0.060397148	0.12108803	0.12304211	0.075344086	0.16484928	0.21998596	-0.007829666	0.52755165	0.25972652	0.10762501	-0.04121685	0.13447571	0.45470524	0.28993988	-0.14482975	-0.11999035	0.15786076	0.007829666	-0.13486671	-0.12494373	-0.15844631	-0.2448864	-0.43892765	-0.13388824	-0.21222115	-0.16993332	-0.07292843	-0.17154217	-0.07278824
11715417_s_at	0.095477104	0.01076889	0.10109615	0.95260715	0.8808918	-0.01076889	0.2952757	0.15807629	-0.1830635	-0.6947918	0.37326336	0.34704685	0.024308205	0.2596407	0.1676817	-0.17520523	0.27967262	0.37834167	0.051362038	-0.44703197	-0.20910454	-0.08965778	-0.2415142	-0.5648756	-0.15245724	-0.33817577	-0.67438984	-0.4481964	-0.45153522	-0.38895512
11715418_x_at	0.12160206	0.09564495	0.048254967	1.0641603	0.91390514	-0.08157253	0.3779602	0.12104511	-0.27249527	-0.54038143	0.327281	0.2921009	-0.002261162	0.29740524	0.20817852	-0.14710331	0.28093243	0.5084038	-0.019135475	-0.06523895	-0.16571331	-0.009459496	0.002261162	-0.29658794	-0.13108349	-0.040501595	-0.46823883	-0.504241	-0.10311222	0.050909996
11715419_at	2.5476732	0.5347252	1.0988064	0.3158145	-0.4503107	1.1343398	1.7159548	0.610549	1.3688273	3.0938272	0.9404769	-0.060656548	1.675703	1.0003338	1.1839104	-0.398695	-0.5632181	-1.5303774	0.2583909	-0.6437321	-0.73673916	-0.406415	0.060656548	-0.7060442	-0.84692955	-0.29503536	-0.401155	-0.12640476	-0.8440218	-0.705843
11715420_a_at	1.2049303	0.17401028	0.06586838	0.085152626	0.10114956	0.212327	0.20453739	0.7287245	0.9531069	0.749259	0.24631119	0.22961998	-0.06586838	0.61997795	0.90258884	-0.881752	-0.30311584	0.2939844	-0.4695258	-0.59979486	-0.48970842	-0.50376797	-0.09348202	-0.28972387	-0.5936508	-0.5702572	-0.6681218	-0.39613438	-0.6342778	-0.6035757
11715421_a_at	1.0442667	0.33608246	0.083325386	-0.10548973	0.019239426	0.26871586	-0.019239426	0.52360725	0.6786194	0.71071243	0.2868557	0.16719913	0.08899975	0.5153456	0.64545345	-0.508173	-0.2854576	0.12635422	-0.31567383	-0.26855183	-0.24571896	-0.15896988	-0.27011967	-0.16850471	-0.17000961	-0.30807018	-0.095541954	0.07295513	-0.41619587	-0.20349598
11715422_a_at	0.12566185	0.12604332	0.25383568	-0.32671356	-0.1844635	1.0293589	0.85332584	0.17143059	0.12442303	0.84875965	0.3822279	-0.038422585	0.76713467	0.37237167	1.2472467	-0.07690716	0.046011925	-0.020118713	-0.052962303	0.014087677	-0.0606308	-0.12375736	-0.20919704	-0.27344322	-0.09760189	-0.3946314	-0.19153214	-0.014087677	-0.24754047	0.025533676
11715423_s_at	0.14914894	0.30196	0.22629356	-0.3347454	-0.24432468	0.9283638	0.8272228	0.03081894	0.029880524	0.7733631	0.46431923	-0.086660385	0.84249306	0.30055237	1.1106577	-0.1401062	-0.03885269	-0.002832413	-0.08661747	0.034332275	-0.0881691	-0.020143509	-0.17353153	-0.06446266	0.002832413	-0.14661121	-0.12722588	0.058343887	-0.115673065	-0.07652855
11715424_x_at	0.12658024	0.21499634	0.12500095	-0.43608952	-0.35707855	0.8370075	0.7484026	0.010935783	-0.002654076	0.717	0.27980232	-0.14267635	0.7719002	0.240201	1.1324263	-0.06768322	0.002654076	-0.09610844	-0.09004879	0.042063713	-0.016654015	-0.06635189	-0.19519329	-0.040219307	-0.043764114	-0.14279842	-0.20907116	0.08310032	-0.20334911	0.009846687
11715425_x_at	-0.42070103	-0.13415813	0.61052704	3.000657	3.4449654	0.59700966	1.9782639	1.0959101	1.1321421	-0.007163048	1.0923119	2.6465654	2.1523123	2.253828	0.28176117	-0.6301441	-0.33751392	-0.40551662	0.2036829	0.007163048	-0.32680893	-0.85053444	0.14291954	-0.72934055	-0.0331316	-1.1787596	-0.23623371	-0.25575542	-0.5521698	-1.2697325
11715426_s_at	0.5245762	0.43255043	0.2644043	-0.11529446	-0.15020084	0.5432787	0.25221825	-0.0788641	0.18162155	0.34880257	0.14303493	0.073251724	0.08863449	0.19692993	0.5347023	-0.23459625	0.10908699	0.073349	-0.014042854	-0.2112894	-0.26928234	-0.26162624	-0.05609989	-0.22443199	-0.2408514	-0.23126698	-0.29106522	0.014042854	-0.29922867	-0.07691479
11715427_at	0.6030483	0.1390295	0.0498662	0.48282528	0.14641094	0.5915117	-0.06709242	-0.032137394	-0.1665206	-0.10989618	0.14807701	-0.00096941	0.21404552	0.13819504	0.5515022	-0.040893555	-0.11011648	0.13050842	0.05291128	0.000969887	0.14466572	-0.14934635	-0.10753393	-0.09120798	-0.07945919	-0.15191317	-0.18913603	0.0971241	-0.19849014	-0.16062498
11715428_x_at	0.40742683	-0.09188461	0.29039288	-0.15438938	-0.23424911	0.020365715	0.17600441	0.44232082	0.20279694	0.16434479	0.16140366	-0.66071796	-0.26534462	-0.13113213	0.8482733	0.10264397	0.08180618	0.49926186	0.3154459	-0.08191681	-0.3502264	0.18200302	0.2033472	-0.105908394	-0.2775097	-0.35031605	-0.021608353	-0.15011215	-0.020365715	-0.039243698
11715429_s_at	0.36424923	-0.19676018	0.18107414	-0.15551853	-0.28182983	-0.00022316	0.0181427	0.5254221	0.23126125	-0.031874657	0.00022316	-0.55035686	-0.31874084	-0.10978699	0.94462585	0.18605042	0.09146023	0.2742777	0.2910757	0.015419006	-0.09396553	0.2013073	-0.035312653	-0.023077965	-0.04909134	-0.10861397	-0.005039215	0.009976387	-0.061915398	0.21018696
11715430_a_at	0.5267954	0.20544529	0.4727373	-0.00139904	-0.30059242	0.08995628	-0.20267868	0.095887184	0.41448689	-0.11941433	0.24973488	-0.32481956	-0.014006615	-0.39665985	-0.08337116	-0.19835663	0.0022192	-0.8661423	-0.6954026	0.22718239	0.40708256	-0.10596275	0.069060326	-0.039183617	0.06528664	0.00139904	0.0740509	0.012691498	-0.022206306	-0.12210846
11715431_a_at	-0.5282297	-0.47284794	-0.6298795	-0.31978416	-0.88930464	-0.40888596	-0.42291355	-0.3942194	-0.41693974	0.24118233	-0.49184227	-0.81533766	-1.0215998	-0.3840294	0.009896278	-0.10430622	-0.009896278	0.33953	0.43608475	0.28835392	0.16470814	0.37312317	0.08963871	0.38231087	0.17885494	0.25397778	0.101044655	0.0940361	0.6060543	0.046499252
11715432_a_at	-0.28488445	-0.39343834	-0.44319725	-0.33909035	-0.77545357	-0.20846367	-0.45842648	-0.3562355	-0.6211729	0.10485268	-0.56120014	-0.5996094	-0.4904518	-0.20360756	0.06915665	0.3331318	-0.015256882	0.18429089	0.5070076	0.18182087	0.015256882	0.16115665	-0.22349072	0.063653946	0.28576088	0.14512634	0.06309891	0.08219433	0.37450314	0.35474014
11715433_a_at	0.28131056	0.34542704	0.22336721	0.9059677	0.97425747	0.22738504	0.52191067	-0.28292084	-0.15545416	-0.98274374	0.001142979	0.27267408	0.54053307	0.2990713	1.0796957	-0.28994083	-0.009492874	0.1369276	-0.25464058	-0.045139313	-0.1663909	-0.041641235	-0.001143456	-0.14658499	-0.032883167	-0.19250393	-0.26717758	0.11878204	-0.098245144	0.18937826
11715434_a_at	0.2240305	-0.001218796	-0.13558674	-0.7220831	-1.1836891	0.30899525	0.27981663	0.03965664	1.2010031	0.26116848	0.5451355	-0.72608566	-0.37345314	0.23316097	0.43577766	-0.28794384	-0.019168854	-0.06882572	0.12042618	-0.08967495	0.048311234	0.27210712	0.09005451	0.001218796	-0.024805069	-0.23179436	-0.145751	-0.13233471	-0.024986267	0.016662598
11715435_s_at	-0.52442646	-1.4299707	1.0527983	2.0465593	1.7858553	-0.7035303	0.9533081	1.4853868	-0.23109245	-0.8365545	1.1868639	1.2698317	0.65121746	0.59743977	-2.2194548	0.00703907	0.47627163	-0.46581936	-0.00703907	0.20921993	0.05059719	-0.63047886	0.29645443	-0.5868101	0.6456623	-1.2731748	-0.49740696	-0.36884308	-0.5035219	-0.5712595
11715436_at	-0.29921246	-1.520031	1.6285105	2.2404785	2.25422	-0.13772011	1.4570704	2.4235144	1.2279348	0.00876236	1.5732794	1.6965742	0.8144078	0.9307022	-1.6316557	-0.60165024	0.295465	-0.3415928	-0.00876236	0.28315926	-0.19378471	-0.98845005	0.6084523	-0.9959245	0.50618744	-1.4227304	-0.6125765	-0.46138144	-0.4790287	-0.7389946
11715437_at	-0.3645048	-1.5264597	1.1136465	1.9090433	1.8267794	-0.63723946	1.3420725	2.1786938	1.0474072	-0.0339756	1.3952637	1.6163712	0.7582216	0.7289858	-1.6783929	-0.30289078	0.033975124	-0.29862213	-0.11523771	0.12282276	0.106123924	-0.33921528	0.7283325	-0.29552078	0.9621334	-0.84187317	-0.1046896	-0.098428726	-0.11966658	-0.35377884
11715438_at	-0.9520688	-1.0110102	-0.010029793	-0.9373307	-0.990283	-0.50113344	0.022289276	-0.39353657	-0.9073677	0.25372887	-0.34402084	-0.92649364	-0.70858955	-0.7119999	0.35316086	-0.40822077	-0.1332879	0.12738895	0.113910675	0.40349674	0.24376583	-0.022117615	0.044531822	0.19399643	0.13414764	0.27005386	0.36347866	0.13578415	0.2183733	0.010029793
11715439_at	-0.5342417	-0.5967617	0.25165176	-0.74723816	-0.84269285	-0.14076328	0.0975008	-0.18131351	-0.9868598	0.60843945	0.003945351	-0.7691026	-0.36765385	-0.48715162	0.719676	0.10380077	-0.003945351	0.36735058	0.559638	0.3713007	0.16530514	-0.31544542	0.023627281	-0.010887146	-0.04937458	0.29918575	0.40962887	-0.040605545	0.27453136	0.2025137
11715440_a_at	-3.3273525	-1.7186565	0.06507301	0.65402603	1.2054758	0.8641319	0.63948727	1.8650293	0.94229794	0.8803501	0.26662254	1.1317654	-0.1881609	0.7237921	-0.7616167	-0.85246277	0.37792778	-0.47227383	-1.8201103	0.006547928	0.054454803	-0.5557642	0.7640476	-0.46641254	-0.006547928	-0.4471264	-0.2729931	-0.17513561	-0.4476061	-1.2209463
11715441_a_at	-3.1200867	-1.7162533	0.022151947	0.3952036	0.8756485	0.9435091	0.4655056	1.602581	0.6111765	0.61104774	0.13336945	0.9675064	0.068330765	0.61574554	-0.65608597	-0.6075649	0.4004326	-0.6690283	-1.7977438	0.20127583	-0.022151947	-0.7693348	0.6055012	-0.68802834	-0.06059265	-0.60532284	-0.38847637	-0.23263168	-0.68281555	-1.2439156
11715442_s_at	-2.7043962	-1.3217487	-0.02519989	0.38056087	0.825263	0.7034769	0.37682724	1.2038774	0.51872826	0.45711422	0.06971741	0.8184862	0.18310928	0.5797329	-0.5513687	-0.39818382	0.31812763	-0.5736685	-1.5207577	0.07152939	-0.21224022	-0.6377659	0.4325981	-0.6603031	0.02519989	-0.46690845	-0.2904234	-0.29307175	-0.57926464	-0.94228363
11715443_a_at	-0.32863855	-0.44241738	0.039340496	-0.039340496	-0.042156696	-0.5867424	-0.34190202	-0.62216616	-0.6456125	-0.28410316	0.04394722	0.15052557	-0.4447956	-0.15294361	-0.36040306	0.2539091	0.14376044	0.37782335	0.28269458	0.688467	3.3834057	0.9426484	-0.3217914	-0.31331038	1.307168	0.74261713	0.5871186	0.60784984	1.4389353	-0.18786621
11715444_at	-0.13542986	-0.21384501	0.046291113	-0.10116196	-0.36833954	-0.50414896	-0.47762847	-0.19872046	-0.5565119	-0.076682806	-0.55409575	-0.07223964	-0.41080332	-0.25509262	-0.3247924	0.38092756	-0.016118765	0.58492875	0.5107386	1.2277551	4.7449408	1.8925636	0.10049033	0.016118765	2.1740696	0.99345064	0.71851707	0.6867106	1.900953	0.07896757
11715445_a_at	0.40866756	-0.77430534	-0.31604624	0.51800156	1.4429274	0.002305031	-0.3368616	0.02124548	1.5889597	3.319417	-0.50337076	0.4799881	-0.07928085	-0.11211538	0.44020367	-0.16553116	-0.108546734	-0.08372545	-0.45419645	-0.1541171	0.063743114	0.062619686	0.20118475	0.107910156	0.37008572	-0.2503538	-0.3963828	-0.002305508	0.41890812	-0.16187382
11715446_a_at	0.37051392	-1.1028032	-0.59872866	0.22693157	1.2146254	0.045571327	-0.5888171	-0.1625042	1.1178379	2.9663134	-0.71844816	0.12886143	-0.22705841	-0.22761345	0.4055004	-0.000427246	-0.21889973	-0.24652481	-0.48003626	0.14828968	0.1087141	-0.005858421	-0.051218033	0.000427246	0.4915924	-0.20105934	-0.23708916	0.035279274	0.432436	0.013467789
11715447_at	0.577158	0.410532	0.23504639	-0.34068108	-0.6213827	-0.003829002	0.44237232	-0.18904495	-0.22194004	0.038357735	0.21766949	-0.2498455	0.16921806	0.5365324	0.8521366	0.21131992	0.14831638	0.53717136	0.3421507	-0.45191383	-0.6868906	-0.09402847	0.003829002	-0.7064333	-0.47127628	-0.3057747	-0.2864275	-0.12754345	-0.13874054	0.12780952
11715448_at	0.38347054	0.32737827	0.19632435	-0.07677364	-0.43221283	0.7914734	0.8952303	0.3377304	0.22598076	1.3385649	0.34930134	-0.31545925	0.84434223	0.545208	0.7371483	-0.05081749	-0.224926	0.29708004	0.39145756	-0.43547916	-0.5470333	-0.58382607	0.05081749	-0.7194643	-0.67515373	-0.48538685	-0.6164799	-0.33735657	-0.32777977	-0.51034355
11715449_x_at	0.40569973	0.33936787	0.18021965	-0.01249218	-0.52116776	0.6884346	0.9073982	0.2836647	0.24788761	1.3622217	0.3660593	-0.42127514	0.900712	0.4526682	0.76037216	-0.04873848	-0.21874619	0.22985554	0.40913486	-0.41137695	-0.49229622	-0.4586115	0.01249218	-0.6911516	-0.6726475	-0.4177904	-0.5725708	-0.32896614	-0.24378872	-0.44760704
11715450_at	0.07365894	0.09125805	-0.08113289	-0.016674995	-0.31302786	0.19800615	0.11800051	-0.006836414	0.006836414	-0.25118494	0.02717781	-0.23772454	-0.23935628	-0.22120428	0.07503986	0.40588808	0.012590408	-0.137954	0.24409628	-0.047233105	0.007897377	-0.06199217	-0.09543753	-0.31109333	0.24351215	0.11895418	-0.07875419	-0.3725736	0.2905712	0.031151295
11715451_a_at	-0.05379057	-0.80650187	1.8314652	1.8303695	2.4197097	1.3220582	1.9871755	1.4739947	1.4104218	0.83184385	0.6601453	1.4766707	1.1931987	2.221828	-0.14112473	-0.58476114	-0.4399848	-0.47922754	-0.008378029	0.53940916	-0.17768002	-0.26638794	-0.3250265	-0.44877958	0.008378029	-0.45547295	-0.29732323	0.039233685	-0.416852	-0.48741007
11715452_s_at	0.10366917	-0.6301365	1.8857508	1.8578691	2.3606358	1.546629	1.9823551	1.5603113	1.4796658	0.9165106	0.6836977	1.5635271	1.2318773	2.0826893	-0.10366917	-0.5920439	-0.45936108	-0.7239437	0.104332924	0.30465508	-0.28779697	-0.40620518	-0.56571865	-1.0022049	-0.20256901	-0.74727154	-0.53761005	-0.25666142	-0.83481026	-0.66712
11715453_a_at	-0.09015465	-0.5715852	1.8198328	1.8801823	2.5738258	1.4288368	2.1968393	1.8822517	1.3961306	1.0859919	0.91299915	1.4300251	1.0783234	2.1241474	-0.20323181	-0.6551666	-0.32543755	-0.24111891	0.023286343	0.6434407	-0.3789916	-0.3255992	-0.09209013	-0.563519	0.022472382	-0.41188145	-0.3966112	-0.022471905	-0.4642682	-0.9835148
11715454_at	-0.11476326	-0.2515421	0.37245417	-0.47177362	-0.63453865	-0.34081078	-0.19197655	-0.08622694	-0.46201324	0.022762299	0.38331842	-0.14956713	-0.08845854	-0.055310726	0.010811329	-0.14454317	-0.010811329	-0.1790533	-0.25351763	0.3035512	0.11522865	0.58503294	0.3369012	0.19894743	0.030568123	0.83863735	0.36330795	0.38367987	0.31481075	0.33992624
11715455_x_at	-0.21868467	-0.23045874	0.42231703	-0.20427275	-0.60257673	-0.33365154	-0.101846695	-0.17467546	-0.44957876	0.02701664	0.07761955	-0.16842842	-0.069376945	-0.07313824	-0.04321766	-0.15821743	0.12547398	-0.014629841	-0.2709551	0.30645418	0.11687899	0.35242844	0.21313095	0.14606047	0.014629841	0.62202644	0.2830863	0.39611435	0.25498772	0.120103836
11715456_a_at	-0.083441734	0.30795574	-0.088038445	-0.5073099	-0.74474907	0.73270607	0.35176373	0.2119875	-0.17083263	0.34617233	0.48271656	-0.16034031	0.136899	-0.024823189	0.4944029	-0.1726656	-0.119213104	-0.20507717	-0.17453861	0.16452312	0.16652393	-0.004796028	0.11484051	0.102389336	0.016426086	0.07583809	-0.11266804	0.004796028	-0.020676613	-0.028251648
11715457_x_at	-0.04950905	0.40101624	0.06539154	-0.4866743	-0.7814398	0.6460953	0.19605732	0.23285389	-0.032855988	0.2954588	0.34979916	-0.3374529	0.02279377	-0.122945786	0.51852036	-0.13431358	0.10245609	-0.12116051	-0.16039467	0.103087425	0.040361404	0.044724464	0.09666157	0.002367973	-0.07287598	-0.17244053	-0.0919075	-0.002367973	-0.053671837	-0.052121162
11715458_a_at	-0.09303665	-0.21137714	-0.21946335	-0.51956177	-0.270051	0.047885895	-0.20601463	-0.7018986	-0.42542648	-0.12815094	-0.35617828	-0.4782734	-0.44987202	0.14198685	0.2682476	-0.00431633	0.18159103	0.23422241	0.007994652	0.37181664	0.3645401	0.07465935	-0.1984911	-0.11120224	0.3857422	0.14737701	0.00431633	0.23648453	0.025382042	0.46012115
11715459_x_at	-0.01305294	-0.19335365	-0.2503214	-0.5142393	-0.25824356	0.113705635	-0.14278889	-0.6695328	-0.41190434	-0.08757305	-0.34482765	-0.4733324	-0.47741795	0.16574574	0.3062811	0.01305294	0.20707226	0.25938034	0.046693802	0.3845806	0.3823967	0.014450073	-0.21709442	-0.013580322	0.3541746	0.13065529	-0.06660843	0.22089195	0.07507992	0.41877747
11715460_a_at	-0.16547632	-0.61983395	-1.3710861	-2.14389	-3.0007076	-0.9807782	-0.7027092	-1.4879961	-0.27088404	-0.048217773	-1.0161734	-1.106329	-2.2498527	-0.2812004	1.054657	0.69115925	0.64291954	-0.027833939	0.4097662	1.0326662	1.1453524	0.6528835	0.027833939	0.5967331	0.84241104	0.88556767	0.4881811	1.1434889	0.90469074	1.0754433
11715461_at	0.8690815	0.5165062	1.1797028	-2.2602806	-4.5200067	1.4552345	0.8006363	-0.4220047	-3.0129666	0.27214718	1.3140459	-1.6012611	0.02381134	-1.8103828	-0.06184578	0.79912186	0.022415161	2.1170788	1.774045	-2.4039345	-1.9715939	-0.13850212	0.64573765	-1.8817387	-0.7753782	0.8632221	-0.4884796	-0.7819147	-0.022415161	0.5190182
11715462_x_at	0.4776001	0.38521004	0.26264572	-1.2938137	-3.4307232	0.8027277	0.33890343	-0.19963455	-2.4030619	0.01994896	0.05211258	-1.1508465	0.30096817	-1.1448402	-0.21260357	0.5644779	0.1267519	0.7870779	1.0606203	-1.2881489	-1.2131329	-0.019949913	0.36055946	-1.4579754	-1.10643	0.26287746	-0.17317677	-0.17117786	-0.043203354	0.3908453
11715463_s_at	-0.34183073	-0.91686153	1.0475392	1.5147862	1.345748	1.2422156	1.7011881	0.65891886	0.7187934	-0.376606	1.3702526	0.86976004	0.7524338	2.1671324	0.008759022	-0.52822065	-0.53830004	-0.5804157	0.45547342	0.24920225	0.008215427	-0.5163717	-0.008215427	-0.4146409	-0.28196526	-0.81327105	-0.6234093	-0.5485463	-0.0811615	-0.5515318
11715464_x_at	-0.39364147	-0.50645924	0.50176907	0.7715316	0.65562534	0.5372257	0.9058409	0.18125725	0.2668333	-0.08264589	0.9722705	0.28284216	0.3487506	1.0793896	-0.09032154	-0.6993451	-0.25338173	-0.3644905	0.23178196	0.043105125	-0.36215353	-0.3261938	0.054210186	-0.3540759	0.08131981	-0.244277	-0.05577135	-0.043105125	-0.1251049	-0.7458391
11715465_at	-0.030486584	-1.23206	1.523994	1.9959426	1.755568	1.6209216	2.2654128	0.99290514	0.79779196	-0.38361073	2.056274	1.528749	1.3004928	2.847651	0.32100058	-0.83722496	-0.6939769	-0.79578114	1.0177178	0.030486584	-0.54519844	-1.3323436	0.23665667	-1.2879109	-0.3799672	-1.2466607	-0.8984742	-0.55302095	-0.08814287	-1.4570312
11715466_at	1.2960086	2.518373	1.050612	-0.2265687	-0.41017532	0.43415594	1.1772943	0.75207853	-0.097639084	1.1271863	2.018765	1.5953097	1.3582425	-0.07371044	0.010952473	-0.1451788	0.7690921	-0.5555296	-0.5592642	-0.59508514	-0.35419083	-0.21827698	0.99012613	0.43691874	-0.25214624	-0.010952473	0.23017263	-0.13419962	-0.11916971	-0.5601754
11715467_s_at	1.1899738	2.407236	1.0282841	-0.07783699	-0.31869125	0.5907135	1.1322994	0.67646027	-0.18982506	0.8721094	1.6741142	1.5272055	1.3747034	0.04628849	0.076862335	-0.10150337	0.6580639	-0.39144135	-0.28173637	-0.6766033	-0.51665497	-0.40217018	0.8414192	0.038887024	-0.38465118	-0.113342285	-0.038887024	-0.3204403	-0.4276638	-0.4322052
11715468_at	0.8328943	-0.11987305	0.18633556	-0.6575947	-0.5113592	0.27343464	-0.2891426	-0.25304508	-0.103936195	0.045998573	-0.035552025	-0.50133705	0.14972305	0.25950527	0.77911663	-0.14798927	0.04434681	0.30403042	0.035552025	0.12941265	0.24687672	-0.14798832	-0.298254	-0.37533474	0.10778141	-0.09091091	-0.1181469	0.110856056	-0.18437672	0.22894001
11715469_s_at	0.46601105	-0.19182873	0.09000397	-0.4651718	-0.67180824	0.100203514	-0.03055954	0.008602142	-0.036581993	0.4535885	-0.23521042	-0.30302525	-0.11638641	-0.008602142	0.9885731	0.0926218	0.44792175	0.7137613	0.24413013	-0.17556095	-0.26131725	0.1005888	-0.14130592	-0.05022049	0.19312668	-0.08351326	-0.14928722	0.10272789	0.27327538	0.44016075
11715470_x_at	0.8263035	-0.3050127	0.20816231	-0.53699684	-0.7670765	0.3779049	0.0508976	0.092912674	-0.001543045	0.58538437	-0.12667751	-0.3048067	-0.001399994	0.001399994	1.1582747	-0.23318577	0.3205223	0.8630476	0.29643726	-0.3801775	-0.40917015	-0.14809895	0.06055069	-0.23700142	-0.03774357	-0.35610294	-0.3558979	0.005142212	0.016580582	0.13244438
11715471_a_at	-0.23547506	-0.18869448	-0.5829735	-0.8340483	-0.57203484	-0.39584446	-0.23738623	0.14251137	0.033476353	0.17928648	-0.2992649	-0.21457148	-0.09010267	-0.22694921	0.50679064	0.004302025	-0.13974619	-0.52630186	-0.28037977	0.054294586	-0.004301548	0.22062778	0.2810049	0.1929946	0.4887576	0.31759596	0.34230757	0.15380383	0.029655457	0.66971874
11715472_a_at	-0.2890396	-0.07175827	-0.44395828	-0.60057163	-0.4879961	-0.39522457	-0.33009434	0.05733013	-0.38825798	0.10089874	-0.05733013	-0.19281292	-0.2206583	-0.18852139	-0.11057949	0.48047924	0.18415356	-0.64090586	-0.45205688	0.90972996	0.94151974	1.0585537	0.49844456	1.2291956	1.1255713	1.0317421	1.2829027	1.0424252	1.0781374	1.1739635
11715473_at	-0.0422616	0.094335556	-0.3849783	-0.44260073	-0.37315416	-0.17294359	0.07858467	-0.26134777	-0.22599983	-0.021339893	-0.44415092	-0.42525864	-0.3387499	-0.14019918	0.44718456	-0.006132126	0.0664587	-0.3900833	-0.27981806	0.53337	0.34687233	0.24326897	0.006131649	0.4960041	0.4014349	0.033554554	0.32181072	0.22820187	0.04308176	0.24002075
11715474_at	-0.7571435	-0.012868881	-0.35694456	0.012868404	-0.41828632	-0.516057	0.4256668	0.5091944	-0.31602526	-0.39141226	0.82150364	0.5010481	0.7169914	0.082678795	-0.40168428	-0.18969107	-0.25107145	-0.48722935	-0.2116394	-0.29849243	-0.15355206	0.25346088	0.5244694	0.0355525	0.30778503	0.29344273	0.21504211	-0.09019089	0.38519	0.03352976
11715475_a_at	-0.37935448	-0.15083218	0.6509557	0.12799549	0.17591524	-0.28097248	-0.40255976	1.1949515	-0.15710974	0.013820171	0.2958107	0.4523015	0.8128691	0.8004708	-0.013820171	-0.44726133	-0.09346008	1.0518813	-0.53157854	-0.032984734	-0.6441612	-0.4955125	1.1998258	-0.30133867	0.08369017	-0.4296937	0.31324768	0.17900133	0.9587579	-0.18517876
11715476_s_at	-0.001491547	0.5917225	0.16004181	0.37833118	0.26072598	0.17672825	0.21529102	0.06764984	-0.38873482	-0.23409271	0.28634644	0.081762314	0.061574936	-0.09665871	-0.5306463	0.2515459	0.11993122	0.013162613	-0.020421028	0.001491547	-0.06997013	-0.21295738	0.11659145	-0.11525059	-0.19236374	-0.1457653	-0.010461807	-0.26686382	-0.097434044	-0.7284641
11715477_at	0.61577606	1.1999712	0.77723026	-1.3566313	-0.8753581	0.45003796	-0.01761818	-0.50255394	1.3140669	1.0060654	-0.47707462	-0.10733223	-0.7889538	-0.24684143	1.0771894	1.4160423	0.027113914	2.1727257	1.0556412	-1.1254144	-0.79162693	-0.14836502	-0.314888	-0.53689957	0.20761585	-0.46457863	0.8888998	-0.22249126	0.01761818	0.9845209
11715478_a_at	0.5251074	0.6292615	0.5896144	-1.150712	-1.0548987	0.6644888	0.10593414	-0.17992973	1.6946878	1.2406011	0.00524044	-0.029438019	-0.709898	-0.16840935	1.5231051	0.6465268	-0.05085373	2.4489608	0.8041506	-0.6332998	-0.71968603	0.24683905	-0.00524044	-0.39711666	-0.026932716	-0.7829566	0.3450632	-0.2612443	-0.1917634	0.5003109
11715479_a_at	-0.28103542	-0.012909889	0.10464096	-0.11151314	-0.13016987	0.002416611	0.002748489	0.045689583	-0.13964558	0.0670023	0.06032467	-0.28207493	-0.068240166	-0.12166214	-0.86264896	0.01818657	0.075247765	-0.06031227	0.006602287	0.22584915	0.2569065	-0.03275299	-0.09101391	-0.002165794	0.11826515	-0.027684212	0.002165794	0.18076134	0.0697937	-0.06906128
11715480_x_at	-0.27715206	0.04157448	0.12895393	-0.047524452	-0.026786804	0.018499374	-0.0200634	0.10177708	-0.16838646	0.060001373	0.06879997	-0.2447691	-0.03274727	-0.12083721	-0.83392906	0.0642395	0.15543652	-0.03678894	0.008860588	0.24441338	0.25881863	-0.011784554	-0.123535156	-0.026004791	0.14029503	0.000804901	-0.000804901	0.15636826	0.053635597	-0.08298874
11715481_a_at	-1.8341646	-4.797285	-0.037152767	-2.518024	-2.5874453	-5.066246	-4.306468	-4.4054995	-4.4634447	-1.7677302	-4.786132	-3.1392946	-4.02341	-2.8092594	-4.9702625	3.5820112	0.041475773	0.03715229	2.3547955	2.7207851	2.5847301	0.31224346	2.3322363	3.1269522	0.34772253	1.1849813	1.3051014	1.1780415	1.5969801	1.121769
11715482_a_at	0.18974972	0.2288351	0.015397072	0.77437496	0.67784977	-0.5471277	0.061634064	0.35313988	0.33940315	0.9309263	0.025931358	0.9747677	-0.0906229	0.42416763	0.21051693	-0.32787418	-0.015397072	-0.01979065	-0.6004915	-0.4433775	-0.47860432	-0.8046284	0.1359911	-0.32204056	-0.33373928	-0.38554	-0.28398323	0.026052475	-0.6268978	-0.4127617
11715483_s_at	0.3722496	0.14066601	0.10410023	0.44128895	0.62019444	-0.08486843	0.1098299	0.5750551	0.38464642	1.0473452	0.10052776	0.7914705	0.12291241	0.35841274	-0.015677452	-0.15118122	-0.16039181	-0.15737629	-0.42902088	-0.24435902	-0.43467808	-0.7387533	0.21373081	-0.031075478	-0.2469511	-0.4158678	-0.20345783	0.015677452	-0.6587858	-0.5640154
11715484_a_at	0.03551054	-0.51285315	0.114216805	0.25425243	0.52749634	-0.84438896	0.28351974	0.71660995	1.1548319	1.7192802	0.3958454	1.1873598	-0.561018	0.015485764	0.24756622	-0.8956957	-0.3461299	0.01712513	-0.8304229	-1.0789266	-0.71336126	-0.34317064	0.6133919	0.62577057	-0.015485764	-0.47927475	-0.14671469	-0.36963177	-0.67011786	-0.6267452
11715485_a_at	-0.49771547	-0.1414814	0.05328083	0.43874264	0.14858913	-0.31192827	-0.037566185	-0.22965908	-0.051851273	-0.14328003	0.2919016	0.26769447	0.32703686	0.001842499	-0.40914345	-0.3343587	-0.037129402	-0.2859168	-0.16320086	0.03447342	-0.001842499	0.16297817	-0.14106178	0.1129055	-0.09100819	0.14899635	0.17628098	0.106781006	0.037875175	0.06551552
11715486_x_at	0.0653801	-0.38983727	-0.041131496	0.18737793	0.44187403	-0.6255679	0.15899658	0.10044813	0.44131422	0.22507	0.21640301	0.7724304	0.24262333	0.03305149	0.10928106	-0.39929342	-0.23132992	-0.005833626	-0.27207613	-0.30873013	-0.33514404	-0.11409044	0.5099678	0.13716412	-0.10995531	-0.13647747	-0.07332516	0.005833626	-0.49985218	-0.18831968
11715487_a_at	0.2084732	-0.04625225	0.23987293	0.69902515	0.63129425	-0.7719755	0.14863777	0.37608242	0.86803246	1.4837961	0.12229729	1.1428118	-0.39787054	0.37792778	0.48550224	-0.58007	-0.116817474	0.061699867	-0.79361296	-1.1582451	-1.0447755	-0.7334881	0.29523182	0.04625225	-0.51414776	-0.68229103	-0.5564766	-0.3195734	-1.0598311	-0.53967524
11715488_s_at	-0.10048962	-0.400424	-0.04292679	0.65415764	-0.20473003	0.9945116	0.2612524	-0.19869518	0.27739906	-0.5587387	-0.03490925	-0.15036869	0.18390942	0.2239294	0.5767584	0.31958866	-0.002908707	0.55038834	0.44461823	-0.023916245	0.035470963	-0.054733276	-0.08242798	-0.058543205	-0.11051941	0.13362122	-0.10251999	0.019565582	0.29236126	0.002908707
11715489_a_at	-0.2761178	-0.59305525	0.026634693	0.9123049	-0.14931297	1.2478933	0.60011435	-0.07600355	0.70820236	-0.46994734	0.09896755	-0.22893	-0.14134598	0.06052971	0.6384268	-0.018965244	0.018965244	0.849658	0.4719448	-0.23463345	0.12074995	0.078715324	0.08344984	-0.043891907	-0.07870054	-0.13340616	-0.31537104	-0.39024925	0.32532692	-0.4034953
11715490_s_at	-0.4769392	0.8866286	1.2844	1.2025433	1.1128821	-0.327497	0.24919939	-0.34373903	-1.6656299	-1.3643947	0.9749079	0.7101779	0.22670221	0.013904095	0.51221323	0.57985973	0.22849226	0.26482677	0.54729223	-0.4556918	-0.23546553	-1.0798197	0.24693966	-0.87239647	-0.343688	-0.35264063	-0.58276796	-1.4148035	-0.013904572	-1.8922095
11715491_s_at	-0.48205614	0.46527576	0.044645786	-0.4609127	-0.13721657	0.29466772	0.9784975	1.1684475	3.0458183	2.0567703	0.6716895	0.47447062	0.12210846	1.3231268	-0.055178165	-0.28171778	-0.13830662	-0.5371227	-0.0286026	0.2057519	-0.010649681	-0.10101795	-0.32545757	-0.107337475	-0.1343317	-0.005955219	0.34176207	0.005955219	-0.61189413	0.04670477
11715492_s_at	0.005851746	0.124381065	0.10227871	0.6403637	0.57052326	0.2064743	0.39873695	0.47829056	0.4019518	-0.10901356	0.22972012	0.24306965	0.07505512	0.2017479	0.07172966	-0.18996525	-0.1370964	0.06438351	-0.005851746	-0.30425358	-0.19638634	-0.37411785	-0.1394558	-0.46379757	-0.42782593	-0.36851597	-0.36348057	-0.38476276	-0.32477665	-0.5807953
11715493_a_at	-3.4188356	-1.0619874	1.1507788	1.8323812	2.0334044	-0.4762869	0.94781685	2.683631	1.44281	1.2665358	-1.8757305	2.5076952	0.5440922	1.1843281	-0.8464742	-0.82756233	0.42069244	-0.3820114	-2.100967	0.70818233	0.3820114	-1.0683627	1.1295204	-0.4271679	-1.196156	-1.7686362	-0.8867178	0.48205376	-0.73424387	-3.1131883
11715494_s_at	-0.08657503	-0.21222496	-0.22432923	-0.27649713	-0.1010735	-0.115441084	-0.10083103	0.25550842	-0.027906895	-0.21933365	0.06027007	0.001463652	0.04479575	-0.16854525	-0.11972213	0.31467557	-0.23660302	-0.20653462	0.061486483	-0.001463652	0.2285285	0.15636015	0.18261743	0.49942517	0.42829537	0.09438634	0.05700898	0.3883686	-0.02730751	0.15848947
11715495_a_at	0.001168251	0.37673664	0.21825123	0.25281334	-0.033020973	0.12033653	0.09262848	-0.043644905	0.011932373	-0.100414276	0.22512913	0.22350025	0.04758644	0.13199425	-0.20016956	0.043237686	-0.001168251	0.18215466	0.06352806	-0.054074287	-0.090065	-0.031128883	0.11486149	-0.14163494	-0.1682005	-0.1280613	-0.02888298	-0.10426998	-0.08056259	-0.36292076
11715496_a_at	-1.3870196	0.044063568	1.8651686	0.930707	-0.009840012	1.0328074	1.522171	1.9529095	1.8244743	0.21993351	1.5744267	-0.63613033	0.200881	0.8447685	-0.6972008	-1.4993196	0.009840012	-1.295188	0.77414894	0.9335613	-0.39914227	-1.3630896	0.42585564	-1.3722448	-0.6632719	-1.492157	-0.7895622	-0.7387686	-1.0131288	-1.0996704
11715497_a_at	0.43728733	0.15895176	0.10115337	-0.09647465	-0.5370207	-0.68955135	0.01367569	-0.6686506	-0.21240616	-0.07596493	0.06429958	-0.38799953	-0.07061672	-0.61059093	-0.5836935	-0.01367569	0.1744318	0.22872353	-0.047738075	0.12808037	0.10477543	0.26152515	-0.06726742	-0.06761837	0.12843609	0.15533352	0.17682362	0.2165556	-0.060982704	0.20396519
11715498_a_at	0.41585922	-0.020887375	0.08527374	-0.08811951	-0.554656	-0.50492287	0.050958633	-0.49898624	-0.14923573	-0.11325836	0.09590244	-0.39105415	-0.15064049	-0.5889473	-0.75443554	-0.09357071	0.14093304	0.28130054	-0.15949345	0.05709076	0.015487671	0.12089634	0.10905838	0.017570496	0.09511566	0.02126789	0.14834213	0.0618515	-0.087574005	-0.015487671
11715499_x_at	1.1784077	1.0223761	0.7638712	-0.050279617	-0.47449827	0.4350052	0.48595333	1.0241795	1.584877	0.98006344	0.23564148	-0.18588924	0.40919685	0.6920757	0.72454834	-0.43976784	0.11594486	0.4361639	-0.07002926	-0.7565212	-0.53920746	0.046142578	-0.08292866	-0.20127964	-0.5974989	-0.37119865	-0.598763	-0.35687876	-0.3913908	-0.046142578
11715500_s_at	0.8920269	0.44607353	0.21762466	0.25518227	-0.042865753	0.5776596	0.14915943	0.25071335	0.60918427	0.33911133	0.096785545	-0.1537838	0.35682487	0.023451805	0.5848055	-0.007665634	-0.22081184	0.12117195	-0.055023193	-0.17234707	-0.3630457	-0.12935066	0.007665634	-0.4220667	-0.34520817	-0.47272205	-0.20815945	-0.2332964	-0.32977104	-0.47048855
11715501_s_at	-0.001148224	0.19434738	1.0530758	0.98213196	0.81075287	1.1451168	1.1152048	1.0626965	0.27784348	0.16865921	0.9844761	0.39171028	0.6910877	0.9291544	-0.4849577	-0.7865267	0.13677216	-0.82363224	-0.06599712	0.001148224	-0.5015707	-0.940629	-0.28944683	-1.815937	-0.41453266	-1.0210295	-1.2430964	-1.125823	-1.2305069	-1.0979223
11715502_x_at	0.21977329	0.29154015	0.314641	0.1518898	-0.21387482	0.14207458	0.046629906	-0.11896038	0.23875046	0.10677242	0.23324966	0.09747887	0.10240269	0.18927383	-0.4044695	-0.085326195	-0.046629906	0.31084156	0.086940765	-0.32686996	-0.65182114	-0.2116108	0.26680565	-0.2187891	-0.4623766	-0.41136456	-0.16972351	-0.32706356	-0.36497402	-0.4655714
11715503_a_at	0.4663129	0.07993603	-0.21080303	-0.5661373	-1.427753	-0.025385857	-0.45097303	-0.11193371	-0.31356812	0.18880701	-0.09081793	-0.5023122	-0.10679579	-0.2519331	1.543839	0.6319394	0.37544775	0.3704095	0.47396135	-0.10126829	0.11467075	-0.2939005	-0.12833214	-0.2978115	0.42084742	0.39586496	0.025385857	0.13919592	0.2846341	0.49085665
11715504_a_at	-0.30365276	-0.62074566	-0.25934076	-0.74941635	-1.2525411	-0.61193323	-0.50674105	-0.032293797	0.18930006	0.15118265	-0.13397264	-0.025119781	-0.43120193	-0.3803873	1.0108986	0.025119781	-0.027990341	0.17561007	-0.27826452	-0.05534935	0.13051176	0.34814215	0.028119564	0.38092184	0.37851954	0.6277003	0.46233892	0.40708542	0.6259723	0.27908754
11715505_a_at	0.40911293	-0.017363548	0.36820316	-0.23731518	0.012239456	-0.0838995	-0.32759666	-0.012239456	0.012419701	-0.18653393	-0.38630867	-0.28817558	-0.39233398	-0.20864487	0.016460419	-0.019044876	0.22226334	-0.33285522	-0.27638245	0.5675154	0.38293552	0.2195406	-0.17833614	0.6503229	0.47230434	-0.0899601	0.1397953	0.25963306	0.09581661	0.41818142
11715506_a_at	-0.08032322	-0.1218462	0.11105633	0.048974037	-0.033750534	0.7871256	0.90988255	0.82216644	0.9307852	0.8165722	0.45953465	-0.40948582	0.029088974	-0.029654503	0.81649685	0.123166084	-0.002788544	0.002788544	0.7471266	-0.15769196	-0.396307	-0.23628235	0.10916519	-0.53689384	-0.40295792	-0.33143616	-0.35945797	-0.17443848	-0.27128887	0.018042564
11715507_s_at	-0.51894665	-0.54790115	-0.41731834	-0.38005352	-0.32248497	0.17059708	0.529418	0.39904785	0.6428652	0.4819746	-0.08458996	-0.91877747	-0.44634056	-0.3720951	0.5318508	0.06417465	-0.018561363	-0.3004408	0.35848713	0.4513321	0.021481514	0.09773064	-0.14466476	0.018561363	-0.034607887	-0.12592316	0.033272743	0.17499542	-0.112690926	0.3630228
11715508_x_at	0.012506962	-0.21119356	0.42409182	0.3585372	0.06350756	0.31046295	0.7047682	0.5255952	0.26125908	0.32800484	0.3661337	0.29807425	0.44076014	0.2901249	-0.23042679	-0.09780216	-0.1312666	-0.35238314	-0.15960073	-0.17229939	-0.11301994	-0.06932306	0.17026329	-0.030967712	-0.001492977	-0.047680378	-0.010231495	0.0014925	-0.06615305	-0.23227882
11715509_a_at	0.016025066	-0.2489214	-0.16602135	-0.16219616	-0.31623936	0.10111475	-0.033497334	-0.042841434	-0.3073659	0.3109622	0.40732193	-0.22483015	-0.19420862	-0.27572632	-0.1695342	0.107841015	0.16174841	0.42159796	0.20344305	-0.0794425	-0.01602459	0.034727573	0.028600693	-0.06957245	0.04850483	0.029617786	-0.08909559	0.042824745	0.104397774	0.21351242
11715510_s_at	-0.082675934	-0.39462042	-0.68482304	-0.4322424	-0.62462187	-0.026529312	-0.45700216	-0.21499681	-0.4403782	0.33058357	0.000781536	-0.55719614	-0.42840815	-0.66979647	-0.3065362	0.038984776	0.36104918	0.32871962	0.27707386	0.15633535	0.40191984	0.2273078	-0.25613737	0.50720453	0.31895733	0.30011606	0.03580618	-0.000781536	0.090397835	0.7361541
11715511_x_at	-0.04811287	-0.28544474	-0.14849663	-0.25504398	-0.3601761	0.05196047	-0.23576307	-0.10867548	-0.05905533	0.39306736	0.3403082	-0.35059643	-0.118115425	-0.29760408	-0.0482049	0.00090313	0.35206652	0.41223288	0.20661306	0.09578323	0.42933893	-0.00090313	-0.15296888	0.2481718	0.20992565	0.2028985	-0.019699574	0.17407942	0.32367277	0.47283125
11715512_s_at	-0.17865086	-0.30575466	-0.16243458	1.1492157	0.6119504	-0.10301876	-0.14198828	0.3539977	-0.4070902	0.10044193	0.29503965	0.27302217	-0.112999916	-0.006980896	-0.34880972	0.16199446	0.44148588	0.28206968	0.32859468	0.30944347	0.49052382	-0.057904243	-0.12790394	-0.040727615	0.19092894	-0.06343651	-0.19774914	-0.011016846	0.18653059	0.006980419
11715513_s_at	-0.105174065	-0.18182278	-0.43701553	0.09852219	-0.3016863	-0.18257904	-0.28048992	-0.084142685	-0.7142315	0.086865425	0.001138687	-0.34664822	-0.07847309	-0.33241367	-0.049037933	0.2857437	0.18666553	0.09948063	0.3939829	0.25630474	0.27681637	-0.023072243	-0.2215929	0.14443016	0.21267605	0.19519329	-0.001138687	0.08190632	0.18647861	0.17094612
11715514_a_at	0.05762863	0.68434525	0.09626198	-0.7367668	-0.7113838	-0.58244896	0.58745575	-0.1650753	-0.7269106	0.08911514	0.045074463	-0.3903532	0.1152277	-1.1276741	0.0897522	0.22222519	0.6330929	-0.17232609	-0.07826233	-0.046173096	-0.29919052	0.34518433	0.8947048	0.72317123	-0.2682848	-0.045074463	0.70777416	-0.17814064	0.1715126	-0.077898026
11715515_a_at	0.6103506	0.31420517	0.03289509	-0.19249916	-0.10780525	0.37896252	-0.096535206	-0.11288452	0.885643	0.49367905	0.034814835	-0.24981785	0.15349245	2.3011217	1.6937561	-0.346838	-0.1965704	0.029176712	-0.1449976	-0.002177715	-0.23893929	0.09868717	-0.24519157	-0.20433044	0.002177239	-0.008040905	0.05509901	0.081569195	-0.085864544	-0.03588009
11715516_x_at	0.71869564	0.42718792	0.11361742	-0.006810665	-0.037853718	0.4887352	0.017905235	0.050766468	1.0426311	0.5589218	0.006811142	-0.30024576	0.24929523	2.4767628	1.8767004	-0.21572828	-0.27267408	0.10890722	0.048234463	-0.13441896	-0.32368135	-0.009701252	-0.20674944	-0.17029047	-0.17661428	-0.32228422	0.08837557	-0.031341553	-0.23914433	-0.20730543
11715517_s_at	0.3421669	-0.03757	0.055609703	-0.6975441	-0.7190323	0.38976955	-0.30936337	-0.24197578	0.72062683	0.6715021	-0.38099098	-0.4614849	0.15809631	0.33674335	1.5472755	-0.30557728	0.025044441	-0.022789001	0.022789001	0.17578316	0.1232872	-0.13878632	-0.24232483	-0.17325401	0.08627796	-0.03351116	-0.06460476	0.20275402	-0.1319933	0.35490894
11715518_a_at	-0.018419743	-0.32149792	0.6426306	-0.83306694	-0.7194705	0.23128939	-0.7661643	-0.13561535	-0.7552028	-0.93825245	-0.48564816	-0.61620426	-0.001765728	0.13981962	0.8785591	0.001765728	0.12962532	0.48566723	0.28065538	0.349154	0.61792564	-0.35173416	-0.4280424	-0.06200981	0.18825626	0.030234814	-0.06011629	0.17511368	0.10459566	0.28651094
11715519_a_at	0.27318144	-0.20640898	0.58600473	-0.70344114	-1.0242081	0.08702755	-0.22740173	-0.017316818	-0.09891701	-0.9119959	-0.026628971	-0.9294591	0.05214739	0.19254065	0.9073005	-0.24186134	0.30285263	0.8902974	0.170331	0.22444344	0.35799646	-0.18334866	-0.16637611	-0.02539444	-0.018900394	0.017316818	-0.14961481	0.1389432	0.1198616	0.40430212
11715520_at	0.13699913	-0.28879356	0.45925617	-0.77458763	-0.8242674	0.1477232	-0.30445957	0.01259613	-0.2896824	-0.84889317	-0.21323776	-0.75446224	0.000496864	0.1078949	0.6269598	-0.3576727	0.13526535	0.5937853	0.20816898	0.27708244	0.3544073	-0.25611496	-0.39452934	-0.08858967	0.018030167	-0.07261276	-0.14035225	0.04353237	-0.000496864	0.06896305
11715521_a_at	0.06212473	-0.46526575	0.08905649	-1.3365936	-0.97644615	-0.041243076	-0.25274897	0.35791445	-0.1669159	-0.5096364	0.06961775	-0.05722809	0.76096296	0.33620977	1.4332471	-0.18291092	-0.22954082	0.1257348	0.24957895	0.041243076	-0.14256144	-0.3119073	-0.2872305	-0.059820652	0.10079336	0.17639875	0.23560476	0.3347726	-0.049054623	0.62182474
11715522_a_at	-0.11288738	-0.28799057	-0.35319996	-0.018396378	0.018396378	-0.7045593	-0.11344242	-0.6130252	-0.09303856	-0.5553932	0.3686142	0.075671196	-0.30405712	0.19417477	-0.12556934	-0.26870728	0.17844105	0.9726362	0.22183037	0.05228901	0.2049017	0.027132034	-0.063797	-0.057245255	0.21558285	0.18459415	-0.033721924	0.12944794	0.28412724	0.2775917
11715523_a_at	0.041015625	-0.018907547	-0.101493835	0.11019707	-0.015154839	-0.31431866	-0.22628498	-0.6655979	-0.18466377	-0.47059345	0.404047	-0.089530945	-0.19887257	0.24226189	-0.062428474	0.008872986	0.08842182	0.9414053	0.47530174	0.16555786	0.16501331	-0.008872986	-0.14040756	-0.07360172	0.07736683	0.12320328	-0.04728508	0.21038246	0.089232445	0.2797928
11715524_a_at	1.0183382	1.2619019	0.38483143	-1.7360878	-1.743979	-0.8261404	-0.32672882	-0.9462738	-0.6361351	-0.16005039	0.30268288	0.10839653	0.32021427	-0.1833067	0.8485851	0.29011726	0.17582226	-0.019410133	-0.31892586	-0.13970566	-0.06494999	0.21325207	0.09853935	-0.117536545	0.07742977	-0.127635	-0.056978226	0.019410133	0.09361744	0.24351215
11715525_a_at	0.68465805	0.027722359	0.17418194	0.31643486	0.13305855	0.32691765	-0.010477066	0.34499168	0.41236496	0.38100433	0.10499096	0.11495924	0.010477543	0.14160013	0.33837318	-0.16098833	-0.14117527	0.062095165	-0.029967785	-0.65014696	-0.64108944	-0.34368896	-0.073851585	-0.4861288	-0.5513592	-0.56379795	-0.5066023	-0.43869972	-0.4403305	-0.5708399
11715526_s_at	0.5352812	0.005545616	0.004901886	-0.069662094	0.0473547	0.27037525	-0.23395443	0.1764307	0.066524506	0.3282566	0.10710716	0.11750412	0.13059902	-0.01700306	0.11314392	0.23679256	-0.2151308	-0.31389523	0.025137901	-0.083888054	-0.06787586	-0.11672974	-0.20839691	-0.07627678	-0.08096504	-0.004901886	-0.014247894	0.17271805	-0.22111893	-0.10402107
11715527_x_at	0.7902107	0.06000328	0.18119335	0.27227497	0.18614197	0.38903618	-0.035360336	0.25399876	0.34182262	0.3382702	0.19463825	0.11361027	0.12751102	0.11870003	0.32396793	-0.08135986	-0.08081627	0.031020164	-0.031020164	-0.62209177	-0.4493456	-0.30195093	-0.0375185	-0.46426678	-0.5140166	-0.48108435	-0.47909594	-0.41188717	-0.4340911	-0.44906044
11715528_a_at	0.5376997	-0.08380127	-0.008569241	0.122283936	0.18000984	0.31165218	-0.0083704	0.45064688	0.7067876	0.2567358	0.2872162	0.12705612	-0.099852085	0.08527708	0.4229679	-0.47286606	-0.19005966	0.10101318	-0.19516516	-0.41706705	-0.43781805	0.0083704	0.520267	0.120622635	-0.36307383	-0.06465149	-0.14483023	-0.076868534	-0.023614883	-0.096487045
11715529_x_at	0.5248556	-0.49849272	-0.059291363	-0.023005009	0.20881653	-0.10238075	-0.004859448	0.31480885	0.59186697	0.08482361	0.08214092	0.024980545	-0.24296427	-0.043456078	0.24449682	-0.16401672	-0.06515074	0.07487583	-0.20885563	-0.2839222	0.004859924	0.4231038	0.429821	0.5923767	-0.17680359	-0.110058784	0.2790761	0.11686325	-0.02944994	-0.011482239
11715530_a_at	0.74451923	0.19668102	0.59551907	0.21456385	0.37486267	0.1918559	0.18490314	0.37882805	0.57468224	0.9185343	-0.25355482	-0.24258232	0.04087639	0.57607174	0.6147833	0.039226055	-0.17484522	0.2412939	-0.067278385	-0.16163158	-0.090509415	-0.37152386	-0.3899336	-0.4368019	-0.402699	-0.12297678	-0.039226055	-0.20762587	-0.32330513	-0.28407717
11715531_at	0.28692627	0.29222393	0.18617344	0.3289652	0.27342892	-0.023633003	-0.033602715	0.2922392	0.3996153	0.18757725	0.22940254	0.24118614	0.27346516	0.34760952	-0.59214497	-0.115961075	-0.15311337	0.003350258	-0.003350258	-0.14423847	-0.33646584	-0.2290678	0.06324291	-0.38606167	-0.20011616	-0.37720585	-0.08604336	0.027441978	-0.10860157	-0.44428253
11715532_a_at	0.8788376	0.46080208	0.34391594	-0.16766548	-0.5782318	0.91828823	0.2269535	0.45661545	0.44122314	0.17194939	0.25657463	0.005144119	0.055695534	-0.045030594	-0.57925415	0.24749565	-0.041210175	0.37989616	0.8300171	-1.0678463	-1.049418	-0.22241974	0.19132042	-0.9169769	-0.15140343	-0.005144119	-0.5259533	-0.3487854	-0.042757034	-0.25770187
11715533_a_at	-0.3225808	-0.17545319	0.21164322	1.2887473	0.4858861	0.7967806	0.5123501	0.97460604	0.35680342	0.058674335	0.6959472	0.4759097	0.34110785	0.68506765	-0.26661396	-0.15320063	-0.13554811	-0.18725109	0.1961565	-0.037481785	-0.007982731	-0.18218851	0.24700212	-0.3342104	-0.11712122	-0.4048214	-0.06470871	-0.12309933	0.007982731	-0.17676067
11715534_a_at	0.002931595	-0.32554483	0.2109356	1.1205616	0.33315277	0.7582588	0.27574492	1.200027	0.62258005	0.018141747	0.7451005	0.25073814	0.3019762	0.75486946	-0.20878029	-0.44676304	-0.29473066	-0.002931595	0.15868187	-0.6434269	-0.37999058	-0.89742994	0.036803722	-0.9292803	-0.79258156	-0.71849966	-0.7530594	-0.6653366	-0.51580954	-0.7858944
11715535_a_at	0.51292324	-0.11497116	-0.11296177	-0.07572079	-0.011331558	0.104608536	0.15298748	-0.10013294	0.4512086	0.36446476	0.11375427	-0.13969278	-0.009284973	0.119633675	0.029009819	-0.08136845	-0.14037275	-0.14194965	-0.104418755	0.40827227	-0.005064488	0.07782078	0.005064964	0.21435976	0.1351018	-0.04864025	0.12449551	0.090352535	-0.05263233	-0.019878387
11715536_a_at	-0.49672604	-0.18978691	-0.75860023	-0.68815136	0.48020172	-1.3534117	-0.16917229	-0.61797047	0.029283524	-0.697124	-1.368998	-0.20382118	-0.5572634	-0.39395905	-0.74796677	-0.028274536	1.4171572	0.028274536	-0.34783745	1.9496536	1.9938555	1.1410208	0.22033596	1.0050697	2.0115976	1.50424	1.078825	1.6851597	1.1356287	1.8452864
11715537_x_at	-0.4176016	-0.17078018	-0.73267937	-0.5684624	0.3901615	-1.1965218	-0.2513504	-0.66914463	0.064626694	-0.5292444	-1.1947575	-0.15989304	-0.47459984	-0.33085155	-0.5979481	-0.064626694	1.4267015	0.07185364	-0.31734657	1.8152447	1.8745146	1.1376314	0.17157364	1.045022	1.9403219	1.5587902	0.99082565	1.68431	1.1254301	1.8157463
11715538_s_at	0.072621346	0.1588974	0.10907745	0.3926611	0.21872807	0.21575356	0.2919569	0.09528637	0.4532833	-0.060650826	0.23777962	0.26353168	0.19041538	0.29789734	-0.12779903	-0.28463078	-0.18166542	0.22325993	0.018675804	-0.57045555	-0.68573856	-0.49140644	-0.018675804	-0.66080666	-0.7964792	-0.6732445	-0.542593	-0.6677809	-0.33489418	-0.7655239
11715539_x_at	0.07936382	0.19556236	0.1210947	0.18879795	-0.016266823	0.15647507	0.2467041	0.05391407	0.42107105	-0.11528492	0.15685749	0.277524	0.23425865	0.29831028	-0.27992153	-0.10904026	-0.10776615	0.13710976	0.03430462	-0.30560398	-0.34470272	-0.16077614	0.016267776	-0.1793108	-0.4606924	-0.5461798	-0.18540382	-0.38275528	-0.19436836	-0.47152138
11715540_s_at	0.17277908	0.23976135	0.31130028	0.30505562	0.048391342	0.04472351	0.09346199	-0.10023022	-0.21646881	0.016153336	0.3051014	0.2324543	0.040650368	0.4186077	-0.11972809	-0.064481735	-0.07604408	0.43312454	0.172966	-0.18218613	-0.15651703	-0.118439674	0.039988518	-0.28958035	-0.27286148	-0.20799923	-0.12749863	-0.17259026	-0.016153336	-0.361969
11715541_a_at	-0.32507944	0.30723953	2.3389635	1.2430058	1.6304893	2.1810102	2.7483072	2.7768831	2.573287	1.0696497	2.6980667	0.21936607	1.2296963	2.4427052	-0.21936607	-2.1304264	-0.52439356	-1.3898554	0.5318527	0.8210254	-0.6641531	-1.2366295	-0.41842365	-1.4061823	-0.58895063	-1.9062405	-1.1866674	-1.1314306	-1.422977	-1.7111626
11715542_s_at	-0.12179947	0.22585106	1.8821869	0.8456311	1.2829771	2.1991472	2.5093603	2.59476	1.8567123	0.74592686	2.441352	0.12179947	1.1565647	1.8850508	-0.14827013	-1.6416831	-0.89839077	-1.5822663	0.63811064	0.19109154	-1.2879825	-1.0862002	-0.4168296	-1.5578623	-1.1106625	-1.4400854	-1.0356607	-1.3665991	-1.3655415	-1.2150183
11715543_x_at	-0.001459122	0.4264946	0.2396822	0.17520237	-0.092098236	0.001460075	0.17498398	-0.11132622	0.2513733	-0.12094021	0.2014656	0.30213737	0.24037743	0.28073025	-0.17240429	-0.19965458	0.03752041	0.3362856	0.038321495	-0.19137573	-0.26907063	-0.008724213	0.11545849	-0.23417473	-0.2913494	-0.16450596	-0.007501602	-0.045414925	0.034255028	-0.24071217
11715544_a_at	0.078902245	-0.36647034	-0.25798893	-1.0926876	-1.1057549	0.51053905	0.46744728	-0.13629532	0.83575344	-0.24160957	0.41720867	-1.1026807	-0.5238304	-0.66493034	0.6657953	-0.23701191	-0.08411121	-0.028683662	0.30736256	0.058773994	0.05601597	0.46917057	0.0341959	0.2556677	0.11691952	-0.16100788	-0.11863041	-0.019555092	0.15326214	0.019555092
11715545_at	-0.18249512	-0.029091835	0.016067505	0.30155754	-0.12471771	-0.25907612	0.010736465	0.16298199	0.43042564	-0.65142107	-0.16834164	-0.28083038	-0.2454586	-0.31833076	0.013725281	0.16522026	0.24684429	0.42884636	0.3095188	-0.010736465	-0.024324417	0.10454941	-0.025857925	0.08078575	0.089422226	0.018909454	-0.1889	-0.118320465	0.20850563	-0.29914856
11715546_s_at	0.2520876	0.41727543	0.118346214	1.0337119	1.0354838	0.468215	0.3838234	0.59670496	1.3373036	0.08472395	0.3155384	0.17574501	0.3224001	0.26670456	0.7901454	-0.28340912	-0.18997574	-0.2765789	-0.27927685	-0.08472395	-0.2919302	-0.5608463	-0.33341408	-0.5752592	-0.6566887	-0.400455	-0.36962843	-0.4176979	-0.6107478	-0.6637707
11715547_at	0.19815111	0.18813133	0.047962666	1.0095673	0.8805065	-0.09690523	0.39206505	0.22386456	0.16246414	0.11502218	0.4989524	0.25522804	0.13323736	0.5914831	-0.12771606	-0.42544603	0.002254486	-0.49998093	-0.24771547	0.1708808	-0.06762409	-0.18473053	-0.035467148	-0.047399044	-0.010744572	-0.29018688	-0.1128788	-0.002254963	-0.31300592	-0.3839116
11715548_a_at	0.6490145	0.27876854	0.2597289	0.16499901	-0.27119637	0.8048053	0.014893055	0.19488764	-0.16340351	-0.18225813	-0.43958855	-0.14365435	0.33472204	-0.13629675	2.2145925	-0.23538446	-0.014893055	-0.15180588	-0.082576275	-0.12217045	0.10372305	0.25276232	-0.4045577	-0.017213821	0.13592339	0.29004097	-0.1735673	0.13426304	0.11281252	-0.05112505
11715549_at	-0.00733757	0.0981226	-0.057489395	-0.2873869	-0.1768012	-0.035036087	-0.011468887	-0.013482094	-0.25759745	-0.03292036	-0.009649754	0.033470154	0.51131296	-0.038588524	0.75370646	-0.091061115	-0.17202806	-0.15095949	-0.24760342	0.11210585	0.00733757	0.27258158	0.078653336	0.16016006	0.02559042	0.19449806	0.105737686	0.17486286	0.11443186	0.02368021
11715550_at	0.64864254	0.75161266	0.2511797	0.19424534	0.3693323	0.922142	-0.02684164	0.12328911	-0.71986103	-0.30173588	-0.11701965	-0.3467269	1.0839014	-0.16472912	1.6977253	-0.003050804	-0.102719784	-0.035231113	0.14085579	-0.044741154	0.003050804	0.003471375	-0.3154707	-0.44297075	0.081674576	-0.034902096	-0.2480793	0.27043056	-0.044677734	0.34524155
11715551_s_at	-0.7831478	-0.69983053	0.1467948	0.7162957	0.5139017	1.0611725	0.39851332	1.0217438	-0.41941786	-0.16371536	-0.03986168	-0.12748003	0.1880393	0.7005415	-1.6100702	-0.06475735	0.30082512	-0.050287724	0.13312387	0.4489603	0.45527554	-0.22282028	-0.05477333	-0.40939617	0.25027847	0.039862156	-0.20189905	0.30253458	-0.21858072	-0.36532593
11715552_a_at	0.19893265	0.15485	-0.03374195	-0.3020153	-0.06660271	-0.18548775	-0.41806698	-0.728199	0.32066822	-0.26882648	-0.30311966	-0.51361084	-0.69770336	-0.006937981	-0.013343811	-0.0715332	0.3456335	0.4828596	-0.1870718	0.33582878	0.43084812	0.21447468	-0.15093231	0.006937981	0.38637638	0.32162476	0.057055473	0.40364075	0.12207317	0.6171217
11715553_s_at	0.26234913	0.06768608	-0.16606474	-0.23310328	0.1311965	0.1042428	-0.110693455	-0.36428928	0.81274796	-0.2463026	-0.15307426	-0.4319253	-0.31285143	0.16269827	0.07341766	-0.07536268	0.24298	0.53710794	0.07850695	0.11451292	0.22976685	-0.22464037	-0.5363965	-0.24095392	0.143713	-0.078969	-0.44170237	0.121209145	-0.06768608	0.5471759
11715554_a_at	-0.4069171	-0.880363	-0.075357914	0.69628763	0.56627417	-0.046923637	0.42460775	0.17673635	0.2911625	-0.13988686	-0.011205673	0.5191369	-0.17862606	0.048101425	-0.17040825	-0.50166464	-0.03674364	-0.07014513	-0.12359524	0.2724223	0.46196175	0.08850956	-0.08535147	0.28910208	0.23245907	-0.15914679	0.102442265	0.15644169	-0.023394108	0.011205673
11715555_a_at	-0.6365633	-0.78696537	-0.19004154	0.72026443	0.804451	-0.3422022	0.3670168	0.2605734	-0.015920639	-0.23337841	-0.1790638	0.5426769	0.074528694	0.21027565	-0.28055382	-0.2220974	-0.07524681	-0.4000311	-0.062898636	0.3636074	0.5423317	-0.15253067	-0.060201645	0.105638504	0.41421127	0.015920639	0.025681496	0.3928156	-0.37434196	0.26799774
11715556_a_at	-0.30457687	-0.71018887	-0.7567377	-0.18411446	-0.44928265	-0.9574704	-0.42545223	-0.3121376	-1.2883081	-0.6271095	-0.16100407	-0.46112728	-0.9307461	-0.34874058	0.1962347	0.64677715	0.25291634	0.18606758	0.98434925	-0.029642105	0.28344917	0.082779884	0.17501259	0.029642105	0.029883385	0.22852993	0.18332958	0.19529057	0.626441	0.5125246
11715557_at	-0.32467794	-0.5734253	-1.6147003	-1.0473752	-1.1371994	-0.493299	-0.8587456	-0.08391905	-0.93198156	-0.24767065	-0.98438025	-1.2181063	-1.1597242	-0.52561045	1.279789	1.5003929	0.5518637	0.27294827	1.660058	0.34981203	0.43453264	0.083919525	-0.16256666	0.5145755	0.33922482	0.6133232	0.27606583	0.69479847	0.8811922	1.0152779
11715558_a_at	-0.73336506	-0.4257536	-0.38804436	-0.07214451	-0.46160507	-0.2760353	-0.097361565	-0.36176586	-0.5383873	-0.24321556	-0.01775074	-0.79514694	-0.72187805	-0.47350025	-0.15717888	0.2135458	0.30396652	0.66502094	0.57635784	0.2420969	0.47916412	0.23019028	0.09024429	0.44819546	0.31261826	0.45884037	0.07141495	0.01775074	0.32125187	0.2690258
11715559_x_at	-0.045230865	-0.17351437	0.059893608	0.7267437	0.71341324	-0.34550095	0.28727245	0.25522137	1.2646341	0.036293983	0.41330814	-0.023543358	-0.5172987	0.39134216	-0.04974556	-0.42909908	0.041553497	0.2060709	-0.4036417	-0.09503174	-0.02046299	0.2797718	-0.050970078	0.32584286	0.027258873	-0.118888855	-0.12512684	-0.07754612	-0.13418674	0.02046299
11715560_s_at	-4.3199816	-4.118703	-4.0032225	-2.4686422	-0.31571388	-8.483728	-7.867305	-0.33461857	-4.8269234	0.010015488	-0.8509779	0.01721859	-0.6673689	-0.010015488	-3.9424496	0.9935627	0.43496037	-1.9676142	-1.1192102	1.0071039	0.051243782	1.0246248	1.0546427	0.7816553	0.9289589	0.6852865	1.3546762	1.3546762	1.1160021	0.2672987
11715561_s_at	0.032291412	-1.2470777	-0.8390665	0.78457546	-0.4019146	0.07113075	-0.13398314	-0.16120338	0.78073883	0.8767023	-0.50556946	3.7165718	0.01369381	-0.16248798	0.47934484	-0.6247964	-0.426239	-0.29581118	-0.01369381	-0.25386906	0.38128614	0.04441309	0.5536132	-0.1840434	0.07877827	0.07301521	0.974844	-0.13264847	-0.19949627	0.74062634
11715562_x_at	0.6655483	-0.6876588	-0.04026556	1.3525252	-0.9868221	0.482275	0.46845198	0.6753402	1.5431867	1.5554156	-0.088448524	4.6678786	0.44580555	-0.21372509	0.88730717	-0.399364	-0.1643076	-0.21017265	0.39132547	-0.3896141	0.17864704	-0.33393145	0.61757517	-1.0147085	-0.2717228	-0.050755978	0.18019915	-0.15004206	-0.19188118	0.04026556
11715563_s_at	0.5403886	-0.5277567	-0.2605257	-0.49769163	-0.7193229	0.10904741	0.56755877	-0.023107052	1.8531232	1.0704889	-0.36990118	3.6533093	0.42849207	-0.4063635	0.7780285	-0.08815479	-0.42556	-0.11688757	0.31791782	-0.26530313	-0.04589939	0.07116127	0.050412655	0.023107052	-0.33967066	-0.6119199	0.03565979	-0.050719738	0.23012352	0.18969727
11715564_s_at	0.4923668	0.586853	-0.05812645	-0.12701797	-0.28090286	0.8810549	0.14061928	-0.27458763	0.21566963	0.039009094	0.38357162	-0.055384636	1.0515718	-0.039009094	0.6127386	0.049827576	0.22414207	-0.27493095	0.07913113	-0.32373905	-0.54905796	-0.08080864	0.3581419	-0.25982666	-0.5052252	-0.29409504	0.07414532	-0.107670784	0.28504467	-0.50800705
11715565_at	0.27238274	-0.025463104	0.08427048	0.37519407	0.33402634	0.94088364	0.13008738	0.19192362	2.334044	-0.24521875	0.43489265	0.092449665	-0.003160477	0.51593447	1.3537335	-0.49835443	-0.33904314	0.003160477	-0.1656847	-0.41071272	-0.5587368	0.07103348	-0.22759008	-0.24029207	-0.5014553	-0.11520958	-0.3504076	-0.3893757	-0.4033804	0.044281006
11715566_at	0.20048141	0.20953274	-0.19910526	-0.7091093	-0.9990845	-0.20986176	-0.2812996	-0.20690536	-0.4155016	0.084620476	0.001957893	-0.8240719	-0.35649872	-0.46959496	0.6762619	-0.000923157	0.19867897	0.30448532	0.033130646	-0.026528358	-0.019054413	0.20179653	0.060461998	0.20980835	-0.10485077	0.000923157	0.081557274	0.030156136	0.07953167	-0.15629864
11715567_at	-0.008910179	-0.11863899	-0.19177723	-0.5015335	-0.60689783	0.2995367	-0.13845348	-0.1655674	-0.22815037	-0.44080496	0.27073765	-0.48673153	0.19529247	0.06217575	0.91562843	-0.035533905	-0.06729221	0.30655193	0.12090492	0.14761543	0.09956741	0.21356487	-0.091822624	0.13792133	-0.000771523	-0.063471794	0.12027264	0.19543076	0.13070488	0.000771523
11715568_a_at	-0.075074196	-0.3652563	1.5689039	1.4055929	1.2278099	1.8261023	0.91966534	0.34356308	1.3353615	0.075074196	0.70351124	0.31881332	1.0429239	1.0643959	0.28985405	-1.7594366	-1.7585449	0.91581726	0.39244938	-2.3162408	-2.4343185	-1.8497143	-1.0941238	-2.6382031	-1.558125	-2.2983212	-2.537539	-2.1734943	-2.0881805	-2.5446405
11715569_at	-0.16566658	-0.5686302	1.3537855	1.2396097	1.04527	1.6699476	0.69715023	0.16566658	1.265688	0.23080063	0.43377972	0.20956802	0.8596716	1.0775185	0.51976204	-0.7924547	-0.7611675	0.7055521	0.528635	-0.7147541	-0.9729519	-0.5110197	-0.49109745	-1.04074	-0.48200607	-1.1040592	-0.8469238	-0.67603683	-0.81392956	-1.1632757
11715570_x_at	-0.17676258	-0.4699726	1.4427681	1.2274828	1.082221	1.662962	0.7699499	0.17676258	1.2620287	0.20736027	0.66840935	0.32165623	0.9727621	1.0712452	0.35733795	-0.91881084	-1.0764036	0.72375584	0.52304554	-0.79980564	-1.1108236	-0.71305275	-0.5807266	-1.1588078	-0.6534405	-1.1303587	-0.994565	-0.7324505	-1.0162868	-1.3233919
11715571_a_at	0.005646706	0.3145733	-0.3066635	0.18607378	0.044844627	0.9332161	0.28524733	0.5574746	1.3645439	0.097370625	0.7545166	-0.005646706	0.40194798	0.51686573	0.6086683	-0.5199013	-0.44284868	0.45348072	0.2978511	-0.5692649	-0.88967514	-0.5024967	-0.20375156	-0.9156308	-0.38453245	-0.6261897	-0.6114783	-0.6838651	-0.8336177	-0.92902136
11715572_a_at	-0.23781538	-0.50370884	-0.6313791	0.3916788	0.2553935	0.9290576	0.4000163	0.6225343	1.8526125	-0.2690506	0.73342085	0.5793805	0.77875996	0.26801348	0.91170454	-1.1857443	-0.36609554	-0.021026134	0.1604867	-0.2119255	-0.9317913	-0.76288986	-0.60935545	-0.23911572	-0.62458944	-0.5400119	-0.16725874	0.07465696	0.021025658	0.1898241
11715573_s_at	-0.30447292	-0.18115807	-0.3670578	-0.7679043	-1.0178318	0.104364395	0.03230381	-0.07863808	-0.27255917	0.37827873	-0.63520336	-1.1783152	-0.80267525	-0.038952827	0.06856918	0.15341091	-0.12468529	0.3500452	0.22719479	0.044225693	-0.13805676	0.33376884	-0.24828243	0.074832916	0.064538956	0.07802296	0.09998417	-0.03230381	0.0739727	0.049755096
11715574_a_at	0.10942745	0.5365772	-0.44339848	-1.2874956	-1.3697653	0.10498428	0.11984348	0.2310934	0.27931213	1.0172768	-0.6104641	-1.3750429	-0.4908657	-0.0671339	0.054171562	-0.12570095	0.05191517	0.056339264	0.07499409	-0.31646538	-0.4395523	0.25864983	0.22431278	0.20579243	-0.34807777	-0.2586937	-0.10435867	-0.05191517	0.11771202	-0.25021648
11715575_x_at	0.9712343	0.25117016	0.20024157	-0.17597294	-0.030894756	0.19037151	0.24491215	0.10533476	0.78335094	0.15752268	0.48947144	0.067583084	0.060629845	0.9423046	0.4125948	-0.2069416	-0.3579707	0.1898632	-0.10888624	-0.12119055	-0.20952225	0.027225018	-0.16350889	-0.49108505	-0.55167484	-0.19411421	-0.15589714	-0.13041496	-0.5178752	-0.02722454
11715576_at	0.7721796	0.48868465	1.0860381	0.13995123	0.41582203	2.2459369	0.5566721	1.5069594	-0.27501202	1.9595132	0.04372883	-0.04372883	0.74117804	1.1664672	0.85843563	-0.10693121	-0.24057388	0.63007736	0.26900864	-1.3624976	-0.73892736	-1.0688882	-0.5751276	-1.2559988	-0.5966444	-0.80646896	-1.2559988	-0.33777237	-0.39502954	-0.5764613
11715577_x_at	0.7269044	0.35355043	1.0273328	0.03012228	0.39066267	2.1122108	0.5136504	1.475636	-0.31862688	1.9198499	0.000113964	-0.038945198	0.73182535	0.81210566	0.85442305	-0.000113964	-0.22306299	0.5849118	0.47326517	-1.5932498	-1.1645198	-1.1936755	-0.5157757	-1.505095	-0.664279	-0.8836808	-0.82736397	-0.41153336	-0.28373575	-0.8266363
11715578_s_at	0.28198147	-0.2192688	0.1537342	0.11411667	0.12982464	0.59186363	-0.09419823	0.40419388	-0.14339256	-0.077635765	-0.12142372	-0.1669836	0.28000832	0.31600952	-0.17254257	0.30057526	-0.01190567	0.4865265	0.4960022	-0.26293755	-0.20936966	0.01190567	-0.061115265	-0.20405579	-0.1804533	0.104356766	-0.1791439	-0.06204605	0.15093517	0.07176781
11715579_a_at	-0.07428646	-0.33561802	0.31630707	0.7161379	0.44876242	-0.02439928	0.8305998	0.7172699	0.6745424	0.29393244	0.47526264	0.074929714	0.17137384	0.23449516	0.17335415	-0.32065725	-0.0425272	-0.5586581	-0.005835056	0.26983356	0.078219414	-0.2728548	0.005835533	-0.059762	-0.10403824	-0.24891472	-0.20373917	-0.16060019	-0.22337008	-0.41673422
11715580_a_at	0.13204765	0.3509817	0.18136883	0.5847769	0.55869865	0.38338566	0.62732315	0.35202312	0.6932087	0.42870712	0.61195946	0.21335983	0.83464813	0.5233383	1.2325687	-0.54662657	-0.48680496	-0.4682846	-0.13204813	-0.5505252	-0.5761566	-0.67915726	-0.23158932	-0.73922634	-0.50070524	-0.5702882	-0.6933422	-0.6657467	-0.3327055	-0.5846176
11715581_a_at	0.46809292	0.29961967	-0.15767908	0.33735085	0.13840485	0.19883633	0.40218544	0.026234627	1.3609676	0.28574657	0.4787674	0.37961102	0.8174343	0.59293175	0.5298214	-0.16107988	-0.07962608	-0.15308094	0.056625366	-0.06527519	-0.3156519	-0.09706831	-0.056118965	-0.09174538	-0.10150576	-0.1792984	-0.02623415	-0.07054472	-0.088927746	-0.03409195
11715582_s_at	0.46142864	0.17882633	-0.15210295	0.22746754	0.020002842	0.2699089	0.39693546	0.038290977	1.2133017	0.2545061	0.31336498	0.3053484	0.75462437	0.4059229	0.42242146	-0.3003888	-0.42594576	-0.020002365	0.14737225	-0.30252886	-0.48665094	-0.33811378	-0.38403654	-0.31473207	-0.40295744	-0.29304457	-0.22314405	-0.16973495	-0.2593732	-0.25749922
11715583_s_at	0.7254448	1.1637163	0.30043983	-1.0663395	-0.72540474	0.23612118	0.15231037	0.40313816	-0.64482975	0.053364754	0.8080101	0.23884964	0.32811165	-0.87739944	0.30491543	-0.053364754	0.56680965	-1.3195295	-0.80052185	-0.92033863	-0.7129688	-0.5393276	0.6819124	-1.1567354	-1.0794077	0.33393097	0.06984806	-0.3697729	-0.66880226	-0.40147018
11715584_a_at	-1.3264675	-1.4030566	0.60668087	2.558938	2.757186	-0.69188595	1.3581362	-0.25934505	2.2109823	0.05209446	0.4678774	2.370698	1.2383661	1.7784739	-1.4325628	-0.30570126	0.18550491	-0.2845354	0.1552515	-0.54003763	-0.05112171	-0.6448951	0.3436556	-0.5973911	0.33398724	-0.8732457	-0.15519428	0.05112171	-0.3844614	-0.9643564
11715585_a_at	-1.1498203	-0.9280071	0.74869823	1.7681751	1.1025801	0.7337856	0.9133072	1.0786028	0.4894867	-0.06424904	0.9378433	0.92383003	0.66129875	1.0650234	-0.13226032	-0.66075516	-0.037168503	-0.358078	0.32751846	-0.28812504	0.085240364	-1.2857971	0.06303978	-1.0733304	-0.40722084	-1.4031897	-0.57847214	0.037168503	-0.8505688	-1.2218704
11715586_at	0.7398653	0.40113926	0.2918024	0.69231796	1.131773	0.043833256	0.8170929	0.6023464	1.1634083	1.1224594	-0.050051212	0.6218481	0.35392046	0.6176138	0.9794302	-0.32608318	-0.18313694	-0.04383278	-0.40683317	-0.6275296	-0.5014882	-0.26470613	0.13740492	-0.057070255	-0.35785198	-0.75630045	-0.46319866	-0.6194935	-0.39922047	-0.5077629
11715587_at	0.7927313	0.37259197	0.003527641	0.3392582	0.8771267	-0.044244766	0.44603157	0.40451336	0.6069803	0.9193058	-0.07534027	0.44398785	0.57437706	0.61419964	0.7623224	0.03344822	-0.21952724	-0.26237106	-0.2965126	-0.19027805	-0.19582367	-0.10606384	-0.07743454	0.03356266	-0.10479927	-0.108675	-0.003527641	-0.029886246	-0.19713974	-0.09638405
11715588_x_at	-1.6076789	-1.1105204	0.40046024	3.3526878	3.75309	0.6439371	2.1310043	1.1734552	0.0047369	0.04498768	0.64410305	3.0015516	2.1680012	2.6426735	-1.010251	-0.51644516	-0.30025482	-0.36682796	0.234231	0.13611317	-0.2336607	-0.8764248	0.09188938	-1.1511745	-0.0047369	-1.0266762	-0.5306921	-0.5417719	-0.46501923	-0.9707699
11715589_at	-0.1347351	-0.49085617	0.023946762	0.695096	0.52393913	0.09238148	0.4119258	0.25433397	0.75491667	0.2542777	0.031033516	0.70922756	0.7951789	0.018209457	0.029883862	-0.39062357	-0.29692888	-0.45538044	-0.034637928	-0.45756721	-0.6527691	-0.1731658	-0.17737722	-0.39849043	0.14676476	-0.11422825	-0.01820898	0.06380367	-0.070130825	-0.025289536
11715590_at	0.15547371	-0.09977627	0.23020458	0.64134216	0.7545805	0.41587353	0.31846523	0.13617516	0.47817802	-0.22228622	0.14648628	0.34950542	0.35228348	0.25265408	-0.1595478	-0.30026245	-7.25E-05	-0.091712	0.20579147	-0.066020966	-0.268898	-0.3885436	0.009886742	-0.46142673	-0.2931404	-0.16514397	-0.10983181	7.25E-05	-0.23399639	-0.43162584
11715591_s_at	0.27618694	-0.1259346	0.28489017	0.86014175	0.9664707	0.4034214	0.39086533	-0.028187275	0.50960636	-0.2083044	0.015284538	0.22943306	0.3395195	0.13411474	-0.015284061	-0.05692339	-0.019168377	0.045582294	0.30396414	0.08938694	-0.18164015	-0.23833561	-0.114161015	-0.22079992	-0.21531105	-0.17281818	-0.23011255	0.030571938	-0.16938686	-0.19973707
11715592_x_at	0.07507038	-0.007019043	0.24238968	0.575758	0.7457733	0.36297607	0.24925232	0.072155	0.43644142	-0.2233963	0.09605408	0.24076271	0.274374	0.12913036	-0.18534088	-0.20590019	-0.002887726	-0.10492134	0.104473114	0.002887726	-0.2492485	-0.3564186	-0.072488785	-0.38147736	-0.12925148	-0.102113724	-0.094997406	0.0132761	-0.24141407	-0.21647072
11715593_s_at	0.8707466	-0.70892334	0.17163372	-0.21955013	0.064338684	-0.18179226	0.07566738	0.21063042	-0.00321579	0.2405634	-0.41140175	-0.36276913	0.33759117	0.040049553	0.38515854	0.37596416	-0.029362679	-0.001254082	0.72581863	-0.8347769	-0.6646824	0.001254082	0.047019005	-0.81230927	-0.4178877	0.05605507	-0.41478062	-0.2115097	-0.020011902	0.10410881
11715594_a_at	0.32088757	1.2256775	0.03465271	1.1218605	1.7137623	0.5231199	0.38266993	-0.11407995	0.49105072	0.90222263	0.42868567	1.34659	1.2318316	0.45787764	0.2184124	-0.053943634	-0.13779688	-0.18877983	-0.2620597	-0.6874275	-0.09713268	-0.311162	-0.034653187	-0.28797436	-0.062376022	0.075451374	-0.17596579	-0.2803278	-0.3614173	-0.17690039
11715595_a_at	0.97620773	0.14243793	0.38018322	0.17661	0.22174835	0.47737694	-0.040048122	-0.054473877	0.40934753	0.40070152	0.05697632	-0.057008743	0.25698662	0.523633	1.0541172	-0.048015594	-0.080329895	0.0868206	0.014598846	-0.22489262	-0.29161406	-0.014598846	-0.23833084	-0.46156025	-0.24547148	-0.42330074	-0.2798562	-0.15630293	-0.17078972	0.35776424
11715596_at	0.78656197	0.04496956	0.19817829	0.002449989	-0.06583214	0.29236317	-0.19533062	-0.08078575	0.20283318	0.2376566	-0.003360748	-0.19307709	-0.09587574	0.42381382	0.7151356	-0.13981342	-0.002449989	-0.04399109	-0.27635384	-0.01619625	-0.04454708	0.20966339	-0.08287716	0.13580608	-0.054594994	0.02508831	0.08102512	0.15377522	-0.029895782	0.16209888
11715597_x_at	0.8054981	0.057115555	0.25074005	-0.023496628	0.015081406	0.34228516	-0.09361172	-0.02498722	0.20498466	0.19183254	-0.00041008	-0.16719341	-0.0900774	0.44730854	0.81590843	-0.110673904	0.00041008	-0.032154083	-0.23490238	0.003684998	-0.06535339	0.15311241	-0.06511688	-0.1262207	-0.06549454	-0.058252335	0.038287163	0.08418083	-0.032100677	0.24692059
11715598_at	0.37155056	0.05176449	0.5378971	0.027849674	-0.2542162	0.36185074	-0.1257577	0.4613657	0.9673958	0.26123238	-0.01699543	-0.4860325	-0.15798998	-0.07090235	0.88717175	0.053809166	0.016007423	0.52180576	0.29919624	-0.024187088	-0.11564398	-0.036319733	-0.013939381	0.030200005	-0.08551979	-0.11530399	0.013939381	-0.11654377	-0.057903767	-0.13771057
11715599_a_at	0.13849354	0.5714121	0.14262867	-0.23951912	-0.29763317	0.5978794	0.31577873	0.28221416	-0.006160736	-0.6255808	0.3683262	-0.14173794	0.6737852	0.006160736	0.32890415	-0.16396332	0.034522057	-0.16849995	-0.111782074	0.2897644	0.20686436	-0.096414566	-0.040416718	0.084321976	-0.039261818	-0.058849335	-0.019223213	0.03907585	-0.2209835	-0.11703396
11715600_a_at	0.036420822	0.2831459	-0.41988277	-0.21795082	-0.18714237	-0.6745372	-0.32984638	0.006555557	-0.47064924	0.29154015	-0.2779584	-0.29956818	-0.34481764	-0.081703186	0.38099957	0.298275	-0.052581787	0.33648682	0.29802704	-0.06008339	0.004278183	0.053325653	-0.2330141	0.04499054	0.1628151	0.1714859	-0.07948303	-0.004278183	0.1308937	0.35723686
11715601_a_at	-0.21816015	-0.07859278	-0.92880917	0.001238823	-0.16903591	-0.40059757	-0.32247162	0.29322338	-0.1984396	0.028932571	-0.46301985	-0.001238823	-0.13701487	-0.38131475	0.32263517	0.17550278	-0.027439594	0.013862133	0.03692913	0.07495165	0.12346411	0.30243063	-0.114495754	0.27557945	0.09541559	0.32222843	-0.108448505	0.16690922	-0.015118599	0.40122223
11715602_s_at	-0.39427376	-0.65927315	1.1817045	1.0342493	1.3702402	1.5878515	1.724596	2.5262165	1.9221458	0.32163715	1.9830856	0.79465675	0.51095676	1.4277706	-1.1398249	-0.54098415	-0.07113838	-0.86959124	0.2928009	0.8847132	-0.05756092	-0.6784115	-0.36950016	-0.8277006	0.05756092	-1.0458927	-0.3420477	-0.27509975	-0.5325346	-1.0406914
11715603_s_at	0.21690273	-0.1956129	1.9883785	0.90055656	0.86082554	2.3535652	2.7669668	2.8981867	2.9151382	1.0303326	2.2415857	0.84129715	1.0907145	1.9850149	-0.19555569	-1.0122128	-0.49071693	-1.1565409	0.19555569	0.87183475	-0.5539398	-0.84610844	-0.29675007	-1.3682699	-0.5024519	-1.42904	-0.7626858	-0.6541872	-1.0926723	-1.4764624
11715604_x_at	0.13521194	-0.13521194	1.8344088	0.88362503	0.8963146	2.2634325	2.5865211	2.7397118	2.866661	0.9561815	2.088521	0.7302065	0.9154253	1.9377584	-0.18116379	-1.1074972	-0.4138155	-1.2207136	0.41104984	1.1232872	-0.47752285	-0.8666382	-0.40610313	-1.3071613	-0.41413116	-1.4359064	-0.66603756	-0.5392895	-1.0168953	-1.3955975
11715605_s_at	0.73365307	0.13040161	0.12380314	-0.2706766	-0.20861912	0.015164375	-0.21607971	-0.20748043	0.16018009	-0.055270195	-0.02735138	-0.043005943	-0.023593903	0.13111115	0.9644909	-0.07237053	0.027091026	0.14948273	0.06828594	0.18593597	0.014796257	-0.034563065	-0.24685287	-0.12208557	0.19706345	-0.15632725	-0.014796257	0.063835144	-0.2511549	0.21599865
11715606_a_at	-0.090443134	-0.35128593	0.03345442	-0.047167778	0.16833925	0.3794837	-0.1523509	0.37632036	-0.1270194	0.19229841	-0.071793556	-0.18333673	-0.03345442	-0.14574337	-0.04974222	0.061500072	-0.09886885	-0.11140823	-0.06423187	0.3546872	0.2339673	0.07555294	-0.11900854	0.48127604	0.10409784	0.3787179	0.3835039	0.29059887	0.06564617	-0.19591665
11715607_at	0.38489723	-0.30882072	0.17040253	-0.38181686	-0.57893944	0.6265707	0.78202343	0.55022717	1.0137835	0.022895813	0.43437386	-0.60708237	0.027924538	0.36792088	0.1244812	-0.35382462	0.036265373	-0.04650116	0.028691292	-0.23580265	-0.40092468	0.1932993	0.11021519	-0.47174835	-0.4779396	-0.31804848	-0.27350807	-0.25875187	-0.28416252	-0.022895813
11715608_x_at	0.44244194	-0.25360584	0.23446941	-0.32685852	-0.47141647	0.66331387	0.7701969	0.5883484	0.9956255	0.051938057	0.41932297	-0.5195198	0.092559814	0.35076714	0.15754032	-0.20184803	0.037044525	-0.03292179	0.1692524	-0.25899982	-0.54373837	0.03292179	0.11980724	-0.46739674	-0.4706297	-0.42908192	-0.3319044	-0.29164505	-0.29161167	-0.11781788
11715609_a_at	-0.3798628	-0.2571802	-0.005168915	0.25652647	0.28286076	-0.12949848	0.47896576	0.16278362	-0.054038048	0.2593212	-0.475276	-0.11171961	0.051965237	-0.19087839	-0.5736623	-0.039852142	0.2924881	-0.30508137	-0.14211273	0.6684637	0.7138481	0.0696435	-0.37598848	-0.0601182	0.65177727	0.18623304	-0.26208782	0.23463058	0.005168438	0.63158035
11715610_a_at	0.49269676	-0.82166815	-0.5931945	-0.21338272	-0.3816967	-0.4490595	-0.3640766	-0.47144318	0.0875721	-0.93006945	-0.68381214	-0.6839738	-0.46976757	0.5323286	-0.22119236	0.5159149	0.19930649	0.1427021	0.41649914	-0.027567863	-0.097468376	0.1609211	-0.12359238	0.04429531	0.064058304	0.09037495	0.17347717	0.027567863	0.40695667	0.46182728
11715611_a_at	0.23552418	-0.23859692	0.41030025	0.6788678	0.48075962	0.68773746	1.1603045	1.3329844	1.1052284	0.42935753	0.10740042	-0.1877079	0.16852713	0.6266713	1.0538301	-1.0816097	-0.33343458	-0.013030529	0.04849863	0.013031006	-0.3478117	-0.35987997	-0.38119602	-0.8292465	-0.58844566	-0.7738347	-0.4088192	-0.22022247	-0.89172363	-0.9214635
11715612_s_at	0.2857008	-0.045384407	0.22555065	-0.39309597	-0.24838448	0.025939941	0.049411774	-0.19002342	-0.040719986	0.1710167	0.19342518	-0.33371353	-0.4824524	0.7145376	0.8013878	-0.048763275	0.2466011	0.41272545	-0.047507286	0.28285694	0.1179142	-0.053860664	-0.4285574	-0.025939941	0.3767128	-0.15661049	-0.09217167	0.068514824	-0.1673193	0.34496307
11715613_a_at	-0.26473856	-0.31692314	0.58839655	2.1362977	2.7082238	-0.36980772	0.36603928	-1.0502906	-0.019560814	0.94777775	-0.685894	2.1007752	1.4574714	0.74884176	-0.36466932	-0.4251256	-0.04847622	0.019560814	-0.9281421	-0.25051022	-0.44407415	0.8596573	1.2961531	0.7474618	-0.44460154	-0.750402	0.0406847	0.73667526	0.03467226	-1.2061772
11715614_at	-0.3808937	-0.33420706	0.6015692	2.303133	2.8802166	-0.7083621	-0.21506786	-1.5322437	-0.5448303	0.7223301	-0.54940176	2.0661068	0.40566778	1.0625048	-0.58268833	-0.25412035	0.094244	0.22319269	-0.5883465	-0.094244	-0.12742853	0.82757187	0.9777918	0.9222479	-0.31444216	-0.66470194	0.24890184	0.99946404	0.28216696	-1.4770184
11715615_at	-0.48637486	-0.02990055	0.2060647	2.1948266	2.5271153	-0.7754984	-0.5529294	-1.7295332	-1.0050497	0.39738035	-0.9286661	2.0847116	0.2006011	1.1369061	-0.5006747	0.09161711	0.19358826	-0.06765318	-0.7056594	-0.14492941	-0.12870598	0.6070304	0.49403238	0.62751055	-0.18878126	-0.5615859	0.02990055	1.0345216	0.29247904	-0.9622803
11715616_a_at	0.47548485	-0.058790207	-0.015510559	-0.12999344	0.084973335	-0.057333946	-0.30357838	-0.17054272	-0.16546917	-0.037421227	-0.07042503	-0.32186794	-0.29380608	0.24163723	0.6767063	-0.19995403	0.44908047	0.41500282	-0.08517742	0.49928856	0.37755394	0.12417507	-0.19913769	0.032497406	0.67908	0.069693565	0.015510559	0.21581936	-0.08035183	0.6588249
11715617_a_at	-0.4612193	-0.49523783	0.23992252	0.6575041	0.38808918	-0.12001133	0.34298038	0.292696	-0.010000229	0.060614586	0.32037926	0.22903347	-0.41343498	0.04141903	-0.9441471	-0.5300412	0.00048542	-0.5641384	-0.29989052	0.15761662	0.08370781	-0.32378483	-0.00048542	0.012877464	-0.21890068	-0.08141804	0.0222044	0.000837326	-0.023301125	-0.20601559
11715618_a_at	0.09006119	0.42868805	-0.22991991	-0.095225334	-0.5305996	0.36319637	0.075867176	0.10170078	-0.083609104	-0.004428387	0.45819473	-0.39072752	0.05207348	-0.32989693	0.5179224	-0.010102272	-0.040817738	0.41484928	0.4732132	0.029933453	0.19156027	0.004428387	-0.29522038	-0.27163363	0.014163017	-0.08578491	-0.21479034	-0.033979416	-0.19801235	0.12387276
11715619_x_at	0.04937458	0.3862915	-0.14270687	-0.26258993	-0.42758656	0.3604908	0.1895895	0.0993824	-0.039381027	0.12196922	0.32176876	-0.42626238	0.060487747	-0.30441618	0.4924755	-0.14326048	-0.04882431	0.28229904	0.22377586	0.017974854	-0.057518005	-0.000433922	-0.35100603	-0.31998873	0.000433922	-0.015354157	0.034033775	-0.022759438	-0.13512182	0.054055214
11715620_a_at	-1.6280737	-1.3408303	0.054618835	3.0220838	3.002956	-0.7914109	1.8307061	0.29580832	-0.71958685	0.69312334	0.20581865	2.596789	1.5813642	1.5566621	-1.7841763	-0.71291256	0.5782647	-0.207685	0.1423893	-0.22131109	0.14557743	-0.39138556	0.6955924	-0.65453196	0.58580446	-0.41944885	-0.22506142	-0.054618835	-0.34638453	-0.48710632
11715621_at	-0.10947704	0.258873	-0.002826691	-0.07072449	-0.3250475	0.14673042	0.07224846	-0.16758728	-0.5557728	-0.043614388	-0.023542404	-0.22832966	-0.3560028	-0.13067722	-0.14110088	-0.004466057	0.1993227	0.24413395	0.11232376	0.038111687	0.06405926	0.19041348	0.002826691	-0.054371834	0.016480446	0.08164215	-0.021512032	0.0937109	0.012622833	0.29283142
11715622_a_at	0.57137394	0.1654334	-0.06657314	0.30267382	-0.26747084	-0.12805748	0.21501875	0.078338146	0.32822943	1.6524329	0.18757105	-0.09733248	0.32684755	0.35373068	0.4845481	-0.3177824	-0.45945024	0.35719013	0.20855522	-0.10818529	-0.17253923	-0.4585781	0.22675896	0.06657314	-0.4025774	-0.33683634	-0.40318727	-0.45015192	-0.27125835	-0.25927734
11715623_s_at	0.831501	0.53665066	0.006570816	0.10725117	-0.33204794	0.24329662	0.22477055	0.2153616	-0.29496193	0.8452139	0.15474701	-0.046195984	0.42351913	0.50865555	0.57583714	0.15274525	-0.006570816	0.45929337	0.35237122	-0.21521187	-0.34665823	-0.50165415	-0.09508848	-0.49023628	-0.4320469	-0.34674978	-0.62549686	-0.3363924	-0.4036498	-0.2835946
11715624_at	-0.47360992	0.46951675	0.21771812	1.5983276	1.6048279	-0.24919128	0.7999954	0.1726141	-0.032294273	-0.8402891	0.6325178	0.8195734	0.49881554	0.42222977	-0.5190067	-0.07557392	0.3545208	0.07847309	-0.001421928	-0.023513794	0.07664299	-0.06994915	0.21579361	-0.21070099	-0.113176346	0.001421928	-0.1662693	-0.06183815	-0.12872982	-0.25789356
11715625_a_at	-0.3794465	0.23118591	0.060268402	1.4466286	1.5378304	-0.30776024	1.0416698	0.1920929	0.40638065	-0.5545707	0.71971416	0.8436241	0.38772774	0.11647415	-0.31842327	-0.34333324	0.19633198	0.004554749	-0.023310661	-0.12161064	-0.004554749	0.030327797	0.32695198	-0.18225384	-0.08490276	-0.09038448	-0.09037018	-0.3100648	-0.1467495	-0.4472909
11715626_a_at	0.13659	0.29112053	0.102152824	0.22268581	-0.027480125	0.06661892	-0.0463171	-0.18885136	-0.025658607	-0.16274166	0.29072762	0.2428236	0.09534168	-0.08255863	-0.2649145	0.03736019	0.01137352	0.2311678	0.015677452	-0.01636219	-0.011374474	0.031609535	0.040572166	-0.08199501	-0.11727905	-0.05798626	-0.027366638	-0.019026756	0.052696228	-0.14415169
11715627_x_at	-0.009346008	-0.89540195	0.2705145	0.16248226	-0.17989635	-0.55194473	-0.8399143	-0.9972248	-1.4959888	-0.7126951	-0.7440529	0.071908	-0.32650375	-0.7642355	-0.23371315	0.4082718	0.22325325	0.6518545	0.53240204	-0.51893806	-0.51979256	0.47772598	0.35537338	0.025208473	-0.26492214	0.2960596	0.25862503	0.11943245	0.21843052	0.009346008
11715628_a_at	-0.20334959	-0.2671566	-0.3109789	-0.25220847	-0.19991636	-0.2810936	0.058727264	1.1662006	-0.19255877	4.788223	-0.5110197	0.1802659	-0.34230614	0.042658567	-0.06578159	-0.12380409	2.2514772	-0.07739973	-0.58495474	0.91713285	2.2840753	-0.17896938	-0.042658806	0.81676245	3.2145371	3.2216616	1.2027292	2.6515293	0.47987795	2.2650914
11715629_a_at	-0.63735294	-0.34731865	-0.090699196	0.5144787	0.3034029	0.007853508	0.18533611	0.19029903	0.21426201	-0.44902706	0.208107	-0.18921947	-0.4383173	0.21186161	-0.27920055	-0.1617136	-0.007853508	-0.016137123	-0.023124695	0.07330227	0.16525364	-0.14584446	-0.15554619	0.01070118	-0.16814518	0.053723335	-0.075595856	0.05016613	0.038116455	0.07754135
11715630_s_at	-0.39559364	-0.29202557	0.023651123	0.43165588	0.28637695	0.19948769	0.10914421	0.17465496	0.24852085	-0.4469509	-0.023651123	-0.20042896	-0.5226555	0.28983116	-0.16244602	0.033057213	0.1920023	0.11379242	0.08721542	0.089323044	0.24521732	-0.08849144	-0.2526455	-0.09285927	-0.18383217	0.10438442	-0.2651043	-0.03760147	-0.045310974	-0.09500408
11715631_x_at	-0.638711	-0.3391676	-0.07302284	0.47233772	0.24813843	0.014478684	0.108701706	0.004711151	0.20015717	-0.4940033	0.109731674	-0.32858276	-0.47792435	0.17647934	-0.31903267	-0.13362122	0.10111809	-0.028920174	-0.06658077	0.2347126	0.22308636	-0.04015541	-0.13742256	0.05827427	-0.14681911	0.14623833	-0.01675415	0.040839195	0.041114807	-0.004711151
11715632_at	-0.26430082	-0.23335552	-0.17146969	0.10021162	0.2362938	0.105763435	-0.06411743	-0.06581354	-0.22621536	0.35348988	-0.04417038	0.04543066	0.16366482	-0.029395103	-0.30573177	-0.22530937	0.02230835	-0.3803444	-0.3304596	0.061841965	0.14417744	0.011734486	-0.084441185	0.11528301	0.0646019	0.019004822	0.005763531	0.111236095	-0.005763054	-0.15194178
11715633_x_at	-0.25102806	-0.12838745	-0.091576576	0.15829897	0.32842875	0.09649992	0.010530472	-0.06985378	-0.12405348	0.32186174	0.019972324	0.22076178	0.21876669	0.11029577	-0.23718548	-0.17785549	-0.13260698	-0.15880823	-0.3053875	0.06532717	0.016514301	-0.006734848	-0.056480885	0.165452	-0.09981012	0.07266474	0.006734848	0.009056568	-0.20096588	-0.022156239
11715634_s_at	-0.03866577	-0.027189255	-0.05270481	0.57430744	0.45374203	-0.083286285	0.29422283	0.60497475	0.29559994	0.568058	0.31887245	-0.142313	0.24885082	0.18856621	0.5826216	-0.0631876	-0.01049614	0.2922945	0.07517147	-0.020600319	-0.02783966	-0.21395779	-0.02131939	-0.15212917	0.010846138	-0.041623116	-0.33050823	-0.16149807	0.01049614	0.043639183
11715635_x_at	-0.051156998	-0.034658432	-0.028069496	0.59269524	0.37698364	-0.006708145	0.34527493	0.6348629	0.38113403	0.57280636	0.3967619	-0.08231449	0.28499413	0.13236427	0.59774494	-0.18371391	-0.12515831	0.2539606	0.12332058	-0.013964653	-0.052627563	-0.1985588	0.06709671	-0.09522915	-0.005149841	-0.17383766	-0.33767796	-0.22493076	0.005149841	0.04255867
11715636_a_at	-0.43539143	-0.37376356	2.3951573	0.7506814	-0.1977582	-0.34265804	1.1091194	2.8539033	4.1996446	2.5712247	-0.69802284	2.8629346	0.3158574	2.7152276	0.1977582	-0.5841322	-0.40167427	-0.6805854	-0.6710496	0.44352913	-0.83480835	-0.84844494	0.39109993	0.2526436	0.35284615	-0.2941985	-0.50402164	0.25190592	-0.8643708	-0.640605
11715637_a_at	-0.61447906	-0.08937645	-0.40127468	0.29354668	0.055568695	-0.5358238	-0.36281204	0.08623409	0.0779295	-0.56369686	-0.11998558	0.3012619	-0.5311203	-0.060977936	-0.46509457	-0.12593079	0.18517494	0.18624115	-0.01871872	0.16099739	0.14298534	0.039907455	-0.016443253	0.18007469	0.15784836	-0.004606247	0.004606247	-0.09625149	0.058490753	0.13781166
11715638_s_at	1.2232003	1.0387559	0.8355293	0.3969636	0.0980134	0.3588977	0.91621256	0.37960863	0.3208933	1.517302	0.7638564	0.7539215	0.4148755	0.13695002	1.3629346	-0.5802064	-0.28012943	-0.41400814	-0.0980134	-0.640573	-0.8806615	-0.91152096	-0.1813178	-1.1850924	-0.8692565	-0.9976554	-0.827858	-0.56288195	-1.3250709	-0.58956814
11715639_a_at	-0.33998966	-0.32468987	-0.34774494	0.41726017	0.8703995	-0.037971497	0.07759285	0.12011528	-0.12783432	-0.35261726	0.3339939	0.36077595	0.14843369	0.15209866	-0.6378207	-0.015019417	-0.19687843	-0.38731956	0.18745995	0.21078587	0.015019417	-0.31255054	-0.22500134	-0.42906427	0.21070576	-0.07202053	-0.05459881	0.07291603	0.05115795	0.2517376
11715640_a_at	-0.30963802	-0.14273405	-0.021054745	0.65326595	0.8240695	0.05578184	0.10003328	-0.029873848	-0.11209345	-0.6634469	0.4894681	0.080488205	-0.1843915	0.14128399	-0.90627	-0.18037033	0.44287586	0.059568882	0.11472559	0.25771666	0.021054745	-0.089197636	-0.038027287	-0.14027166	0.2919917	-0.27218866	-0.053424835	0.027397633	0.043092728	-0.4644308
11715641_a_at	-0.16898012	-0.33846045	-0.5452628	0.28601694	0.54519796	0.24029112	-0.02026987	0.42239475	0.17143774	-0.16156626	0.46642256	0.4450493	0.14429665	0.34306192	-0.25077534	-0.008687973	-0.26647282	-0.32329178	0.33554983	0.008687973	-0.013890266	-0.24397898	-0.22267199	-0.59231186	0.024893284	-0.07148075	-0.06633234	0.07072258	0.18268728	0.05451584
11715642_s_at	-0.09183025	0.0813303	0.05160904	0.6193552	0.92473316	0.1729784	0.14841175	-0.009968758	-0.16714954	-0.7392826	0.26232433	0.027014732	-0.17223644	0.11620426	-0.9192076	0.32092762	0.23490715	-0.054610252	0.3437462	0.34942532	0.27671432	-0.24347973	-0.1453886	-0.12556267	0.009968758	-0.1558218	-0.03498745	-0.07242012	-0.10527134	-0.14611816
11715643_a_at	-0.20536137	0.20057583	0.4424858	0.53843117	0.26971436	0.8329668	1.014739	0.6505585	0.6361513	0.62834454	0.33217907	-0.115213394	-0.12304115	0.036872864	1.0306568	-0.271708	0.036486626	0.10589409	-0.09216213	-0.19424248	0.007638931	-0.04618931	-0.007638931	-0.2787552	-0.13193417	-0.20860767	-0.291162	-0.5137377	-0.2651558	-0.5665927
11715644_s_at	0.06863499	0.3917904	0.35127258	0.47717476	0.4067297	0.5946245	0.6746378	0.48094177	0.1693716	0.4318304	0.3544798	-0.04775524	0.35405827	0.19177818	0.97575855	-0.16658497	0.01952362	-0.01952362	-0.04606533	-0.3941021	-0.4322281	-0.4161663	-0.34290695	-0.7180195	-0.4945736	-0.31758213	-0.53040123	-0.4837885	-0.35484028	-0.5443497
11715645_s_at	0.7170973	0.08203125	-0.004610062	0.02071762	-0.27272367	-0.25711393	-0.048387527	-0.026411533	0.17516708	-0.047497272	0.2851925	-0.29440832	-0.15876389	0.16407204	0.022797585	0.04871559	-0.13007832	0.7668667	0.56522846	-0.18218756	-0.17706394	0.24877167	-0.050986767	-0.006047726	0.007210732	0.047055244	-0.03380823	0.004610062	-0.06603432	0.18971252
11715646_a_at	-0.47285366	-0.28671265	-0.20247078	-0.29656172	-0.543458	0.05083084	-0.14812374	0.5707331	0.005819321	-0.12412834	-0.43596888	-0.4113326	-0.3876562	-0.3368101	0.3900509	-0.005819321	0.10290241	-0.16043472	-0.06665611	0.39556313	0.45677662	0.2816639	-0.2582903	0.31029797	0.2596798	0.38333035	0.25203514	0.24664879	0.18432045	0.41687393
11715647_a_at	-0.47161007	-0.28091145	0.019619465	-0.29599	-0.33506823	0.25408936	0.070868015	0.5737667	-0.03510952	-0.010116577	-0.22330141	-0.25331736	-0.4579897	-0.2283907	0.27816963	-0.14894485	0.05401516	0.06348133	-0.037327766	0.13020706	0.12499714	0.03738022	0.08392143	0.002635002	-0.002635002	0.035744667	-0.072953224	-0.11712456	0.030530453	0.009010315
11715648_x_at	-0.5970416	-0.5786824	-0.3520155	-0.49293327	-0.71088076	0.000213623	0.029511452	0.50392437	0.042482853	-0.28422928	-0.48885012	-0.7270279	-0.64777374	-0.44252443	0.16553211	-0.32609606	-0.0002141	0.006652832	-0.3262701	0.17752934	0.23212814	0.16670609	-0.09291124	0.39213276	0.38762188	0.00404501	0.13375473	0.13365746	0.15617847	-0.007155895
11715649_s_at	-0.044574738	0.30385303	0.027245522	-0.21269894	-0.44708347	0.27910423	0.18722439	0.21626568	-0.51170826	0.328907	-0.41383553	-0.3947296	-0.19611073	0.008026123	0.8101721	0.42979527	0.16381073	0.16608429	0.41321945	-0.24131203	-0.44878292	0.110302925	-0.12886715	-0.55214787	-0.18678284	-0.11494064	-0.10566044	-0.008026123	0.20584011	0.45230103
11715650_a_at	-0.5359354	-0.35999155	-0.028133392	-0.19476032	-0.5071678	0.029406548	0.57212543	0.23171186	-0.007666111	0.32932758	-0.54467726	-0.24086237	-0.423728	-0.26835442	0.850554	0.007665634	0.14642477	0.26554203	0.31607056	-0.21778345	-0.43696165	0.52302647	0.08189821	-0.083226204	0.23921156	-0.068929195	0.012372494	-0.06907129	0.55527973	0.2174139
11715651_s_at	-0.5208616	-0.5479145	1.3342113	1.7960682	1.8904915	1.6930532	1.7313118	1.4853001	1.6608639	0.4652481	1.8395109	1.473381	0.91062546	1.710535	-0.60393524	-1.0576658	0.055633545	-0.7524824	0.7458143	0.54242134	-0.3283577	-1.1237984	-0.055633545	-1.5451765	-0.2797928	-1.5359077	-0.6195059	-0.6901703	-1.0313549	-1.6553192
11715652_a_at	-0.9931941	0.114732265	1.6304331	2.009674	1.4546843	0.8022618	2.1461067	2.5257826	2.2797165	-0.114732265	2.8289547	0.48996544	0.56641483	1.3201761	-0.799345	-1.2800827	0.22864819	-0.7108717	0.7052851	-0.46716213	-0.5896611	-1.1049209	0.5603285	-1.4909196	-0.23248863	-0.8714223	-0.42486954	-0.30334997	-1.165822	-0.8218894
11715653_a_at	0.68723917	0.5818825	-0.004475117	0.5794444	0.7988372	0.2855215	0.68520975	-0.11993742	0.74106646	1.1614299	0.3027358	-0.03046751	0.6318469	0.6336694	0.7074914	-0.07570934	0.004475117	0.2993827	0.005187511	-0.41489553	-0.10981178	-0.11514282	-0.14262772	-0.131289	-0.17264843	-0.2581048	-0.27831078	-0.44909906	-0.2999258	-0.3810525
11715654_x_at	0.493742	0.48633957	-0.038410187	0.52947426	0.580266	0.24677944	0.4230423	0.015093803	0.5008879	0.9605274	0.12798119	0.1375866	0.59007263	0.6080313	0.42999744	-0.14053917	-0.14890099	-0.001820564	-0.122963905	-0.08154106	-0.061698914	-0.079894066	-0.06298351	0.001820564	-0.15081692	-0.23733044	-0.114580154	-0.05696392	-0.20163059	-0.38474655
11715655_s_at	0.2863512	0.024831772	-0.34016895	-1.1684141	-1.1359062	0.010045052	-0.79962826	-0.4632225	-0.5744839	-0.95045567	-0.60865307	-1.1132689	-0.44613075	-0.22731781	0.40071487	0.25150967	0.32324696	0.6575022	0.21587467	0.030323982	-0.042388916	0.21924305	-0.34081268	-0.093131065	0.18020535	0.22876835	-0.010045052	0.23791027	0.19544315	0.5949526
11715656_at	0.5355902	-0.11489296	0.03451252	-0.93174076	-0.79456425	-0.27129173	-0.106365204	-1.067977	-0.41934872	-0.5000715	-0.572464	-0.72940445	-0.69148636	-0.16951656	0.013251305	-0.031638145	0.71732235	0.6383009	-0.013251305	0.616745	0.49255943	0.31397343	-0.21965599	0.13254833	0.6675558	0.3851719	0.16467953	0.49557018	0.2324686	0.84398365
11715657_a_at	0.91726017	-0.17276478	-0.05684662	-0.7829318	-0.77363014	0.036875725	0.3255539	-0.19370079	-0.34867907	-0.2376442	0.3163061	-0.81206274	-0.08350372	-0.71117353	-0.05290413	-0.002397537	-0.090833664	0.14363098	0.14873505	0.18146992	-0.06093502	0.24428272	0.08956623	0.002397537	-0.068595886	0.30195236	0.32009125	0.1923151	0.18045998	0.099983215
11715658_a_at	0.015616894	0.20448112	0.23817348	-0.035913944	-0.63116264	0.5288696	0.19255066	0.7452674	0.3351531	0.39671564	0.004115105	-0.389637	-0.16318417	0.23604012	0.060348988	-0.35099125	-0.16885471	-0.34861374	-0.4159112	-0.049011707	-0.13081741	0.03663969	-0.22919893	0.026880741	0.07312298	0.1390853	-0.17177677	-0.004115105	-0.006492138	-0.25944614
11715659_s_at	-0.7869339	-1.4827552	-0.06690693	1.4328127	1.5745554	-0.4184456	0.03686428	1.0148239	0.8224087	1.620347	-0.26928616	1.7893343	0.16764545	0.3438158	0.44256973	-0.03686428	-0.6311703	-0.1418562	-0.13648033	-0.16922283	-1.1627374	-0.18892002	0.31177998	1.4700842	0.05059719	0.14825249	0.52650833	-1.1651335	-0.32167625	-0.55921173
11715660_a_at	0.7143431	0.36350536	-0.000654221	-0.79482937	-1.027051	0.8198328	0.9368048	0.50004387	0.33906174	1.2692356	0.19588852	-0.63281536	0.5085554	0.2326231	0.8780327	-0.030044556	0.13463306	0.000654221	0.111582756	-0.17310238	-0.14119244	-0.017101288	-0.014852524	-0.46914768	-0.15027523	-0.29752445	-0.18245697	-0.14908028	-0.305645	0.13150501
11715661_a_at	0.46292734	0.25421762	-0.11801243	0.120194435	0.4253068	0.06354046	0.2980361	0.059420586	0.76190996	0.6941905	0.009217739	-0.009217739	0.3140893	0.43842077	0.61632586	0.06813669	-0.14635038	0.38133478	-0.07153034	-0.14581537	-0.3050084	-0.40208864	-0.31339645	-0.27089548	-0.05353737	-0.22334242	-0.35853148	-0.14210606	-0.31583023	-0.17188978
11715662_x_at	-0.06340361	-0.001673698	-0.34617758	-0.015439987	-0.12245369	-0.41118717	0.062251568	0.001673698	0.28653717	0.64868355	-0.03649664	0.059719563	0.20166826	0.040370464	0.14961052	-0.15794754	-0.20440626	-0.07838726	-0.12435484	-0.02628231	-0.08998966	-0.12091875	-0.10793114	0.00309372	0.22965622	0.020337582	0.031347275	0.11459541	0.11015892	0.21490192
11715663_a_at	0.04609871	0.011640549	-0.18140554	-0.23512363	-0.36687088	0.14688873	-0.030384064	-0.32987022	0.45114994	0.036470413	-0.12157726	-0.25641155	-0.439651	-0.07556915	-0.13885355	-0.39855385	0.27713585	0.350317	-0.20907259	0.18926907	0.22394276	0.100215435	0.03327179	0.13197136	0.30613518	-0.011640072	-0.01193428	0.14641619	0.2763586	-0.3267088
11715664_a_at	0.24368763	0.3566084	-0.21681404	-0.49726295	-0.44503593	0.21971512	-0.34075546	-0.49519062	0.116583824	0.032429695	-0.24561214	-0.18429565	-0.08088112	-0.103904724	-0.06456375	0.039562225	0.11492729	-0.032429695	-0.068258286	0.21878815	0.19129753	-0.07091999	-0.18152618	0.16138744	0.14868355	0.037934303	0.08594608	0.24552917	-0.043343544	0.21253395
11715665_a_at	1.1294727	1.0773907	0.27175808	-0.7135086	-1.7554235	-0.07029915	-0.09953022	-0.26343822	0.32504082	0.011936188	0.29146194	-0.42042542	0.029088974	0.16128731	0.5261202	0.24217415	0.28086948	0.4045782	0.4023075	-1.7542424	-0.8878336	-0.17985153	0.4664364	0.020000458	-1.0939608	-0.11447716	-0.17085266	-0.2504406	-0.2768898	-0.011936188
11715666_a_at	-0.044605255	-0.45266318	-0.1561284	-0.757565	-0.7417414	0.07151556	-0.352592	0.22791243	0.080429554	0.04297352	-0.56115127	-0.24303937	-0.22798228	-0.04297304	0.64723635	0.17510939	-0.23777843	-0.045309067	-0.047623396	0.19392681	0.4224167	0.11420536	-0.4684062	0.109277725	0.1373024	0.20642471	-0.052418947	0.10458374	0.32393265	0.20735216
11715667_s_at	0.66914845	0.54004574	0.060678482	-1.0271635	-1.4567614	0.3289261	-0.060073853	0.36342335	-0.017425537	0.33633327	0.12310314	-0.3585806	0.085235596	0.22955418	0.5261488	0.057762146	0.012453079	0.09913254	0.019511223	-0.32704926	-0.23543262	-0.008718491	-0.10352135	-0.22209072	-0.38984776	-0.19741535	-0.27909374	-0.22629356	0.00363636	-0.00363636
11715668_a_at	0.926939	0.5539837	0.3251934	-0.23869991	-0.120108604	0.23002625	0.45921803	0.1548109	0.95388126	0.047286987	0.43488312	-0.33859825	0.10197735	0.56299114	0.9236231	-0.047286987	-0.14160442	0.54572296	0.28695202	-0.38819695	-0.46408272	-0.08171272	0.16839981	-0.3416109	-0.4303398	-0.34116554	-0.33024883	-0.3020544	-0.112257004	-0.114352226
11715669_s_at	0.076075554	-0.31041336	-0.5032301	0.28010464	0.24775743	0.29898453	-0.09732914	-0.030748367	0.26142883	0.22818184	-0.13955021	0.18767309	0.32264423	0.13355923	-0.2147088	-0.018375397	-0.23082972	-0.40447092	0.1750369	0.016023159	-0.13326263	-0.19667912	-0.024001598	-0.2536888	-0.01429224	0.014292717	0.10161829	0.09256506	0.03054905	-0.019382477
11715670_a_at	2.2513113	0.412714	1.7890587	0.58220005	-0.45842743	1.5197535	0.945776	0.65947247	0.6616211	1.061286	1.0290861	0.56070805	0.9982033	0.9598589	1.4204473	-0.67681026	-0.27382755	-0.9504671	-0.22793579	-0.8729763	-0.8548479	-0.8916254	0.14867687	-0.50867844	-0.8139839	-0.7932148	-0.5186701	-0.14867687	-1.0899553	-1.0036955
11715671_x_at	2.016982	0.36917686	1.5590868	0.49551392	-0.5280371	1.4834843	1.0047274	0.65222836	0.60912514	1.0739317	0.88332844	0.46893883	0.9533062	0.9478245	1.329812	-0.571249	-0.23848438	-1.0172386	-0.23464394	-0.8083372	-0.83350277	-0.8638382	0.16681004	-0.47853374	-0.78070164	-0.7978153	-0.53608704	-0.16681004	-1.0325565	-1.0902843
11715672_a_at	0.051086426	-0.08062172	0.025278091	0.19763279	0.05928898	0.16376495	0.04043007	0.101592064	-0.009716988	0.18465137	0.4334221	0.059535027	0.12205505	0.05467224	-0.22532749	-0.004131317	-0.01970768	0.09971142	0.04527378	-0.0356369	-0.09455013	-0.2678337	-0.100479126	-0.17105103	-0.14656544	-0.059160233	-0.16102886	0.004131317	-0.027355194	-0.32359505
11715673_x_at	0.022491932	-0.6294675	0.6551318	1.0885477	1.576436	0.32524252	-0.022492409	0.36301994	0.78652096	0.8943262	-0.5872555	1.3486891	0.8062506	0.7169037	0.44716263	-0.41352463	-1.0199218	-0.25025272	-0.19201517	-0.14826632	-0.22895622	-0.12590027	0.41058254	0.22415543	-0.6135254	-0.519516	-0.43531704	0.8519964	-0.09513378	-0.12522745
11715674_s_at	0.04620838	-0.5014448	0.16322422	0.46540356	-0.19137573	-1.7006731	-0.73373365	-1.1547079	-1.3874125	-0.95974064	-1.025579	-0.5011635	-0.74962664	-1.2001042	-0.97530603	0.29395485	0.27571678	0.5196991	0.30037594	-0.007235527	0.07069683	0.17582989	-0.10737419	0.007235527	0.042069435	0.23863125	-0.22652817	0.062034607	0.36944294	0.15722084
11715675_a_at	0.193676	-0.33980274	0.48761797	0.5239806	-0.08869934	-1.2685823	-0.2273426	-0.48027754	-1.1539702	-0.6841898	-0.5677204	-0.34935856	-0.80821514	-1.2533789	-0.9718971	0.16154099	0.38530493	0.9532852	0.38801336	0.03213215	0.41254044	0.5903678	0.3760829	0.2914667	0.15697289	-0.027902126	0.027902603	-0.1865735	0.3667841	-0.32335997
11715676_s_at	0.12556553	0.067183495	-0.22295761	-0.26454782	-0.4067111	0.5544405	0.115447044	0.12225819	-0.32843113	0.09941006	0.010708809	-0.3447609	-0.1649723	-0.6664438	0.22698116	0.006095886	-0.1028409	0.07703495	0.19511127	0.12985706	0.16119576	-0.012283325	-0.006095886	0.04444027	-0.04404831	0.108457565	-0.092898846	-0.066963196	-0.19503212	-0.078030586
11715677_x_at	0.16526175	0.08919525	-0.16484833	-0.1316309	-0.4185667	0.41253233	0.10973644	-0.10143566	-0.10279226	0.01921177	0.060625553	-0.32421255	-0.04134512	-0.44786596	0.22765017	-0.08139467	0.02155447	0.24961996	0.17266321	0.056476116	0.24332952	0.009819031	-0.028106213	0.05165291	-0.001148224	0.001147747	-0.028945446	-0.059702873	-0.003167629	-0.003419399
11715678_s_at	0.3589859	0.5032711	-0.0327816	0.00457859	0.145854	-0.1887312	-0.00457859	-0.16891098	-0.19165897	0.14577293	0.22093773	0.3601036	0.233181	-0.10306263	0.07889557	-0.06951141	0.06550026	-0.24326801	-0.09147835	-0.077368736	-0.06611538	-0.087862015	-0.008322716	-0.114331245	0.01643753	0.087059975	0.11467552	0.112841606	-0.16543007	0.04364109
11715679_s_at	-0.93338394	-0.2747097	0.37799644	1.8907337	2.227582	0.7770891	1.2082567	0.43232155	0.72272205	0.16276836	0.7151966	1.1721859	0.8301115	1.3911905	-0.04484749	-0.48867226	0.04484749	-0.1952877	-0.15318584	-0.09600258	0.07814884	-0.5837536	0.09169006	-0.41511345	-0.31475353	-0.68078804	-0.32514477	-0.40062904	-0.35185814	-0.6448965
11715680_s_at	-0.45642662	0.015864372	0.09109783	0.95733833	0.1473875	0.21757603	0.41918564	0.30517006	-0.1646719	-0.5187292	0.9203348	0.27667046	0.2492199	0.24178028	0.03634453	-0.30786324	0.009458542	-0.2041359	-0.009458542	-0.10397911	0.1255045	-0.41531372	-0.012732506	-0.15666676	-0.08148193	-0.46446228	-0.25906754	-0.017421722	0.047021866	-0.5817337
11715681_s_at	0.6237545	0.5309715	0.5190859	0.94942284	0.4086752	0.9617853	0.74144363	0.5614433	-0.10952759	0.5079746	0.5316286	-0.000396729	0.2943678	0.23006058	0.6112251	-0.15566063	-0.06566334	-0.15315533	-0.05010605	0.000396729	-0.3848877	-0.33278656	0.23955631	-0.195117	-0.33473587	-0.2076025	-0.4021864	-0.35813808	-0.2084217	-0.19108772
11715682_a_at	0.4010868	0.2932415	0.59510994	0.935627	0.18884468	0.97659016	0.76405716	0.5427542	0.047415733	0.7377949	0.40145588	-0.19858646	-0.17080784	-0.12540627	0.424222	-0.4857688	-0.0084095	-0.07697487	-0.21632671	0.0084095	-0.1649332	-0.23731804	0.33143997	0.16989994	-0.34840727	-0.16478157	-0.4136963	-0.4537835	-0.17831993	-0.58683825
11715683_a_at	-0.607604	-0.17384005	2.0881305	-1.1560464	-1.4115479	1.9727602	-0.66508484	-0.061813354	3.7791762	1.5933795	0.999105	-1.2167382	1.224402	3.272036	5.1856847	0.061813354	-0.65323305	1.7518878	2.1727662	0.42062378	-0.9212203	-0.25405025	0.09942818	-1.1664147	-0.5360894	-0.32880783	-0.33896017	0.13267851	-0.9454913	0.6792741
11715684_a_at	0.98960495	0.31667614	0.43924332	-0.49911308	-0.4545927	0.942256	0.42794418	0.20042324	0.27904606	-0.1954689	0.12117767	-0.010830879	0.23556328	1.3468199	1.2093611	-0.09154034	-0.16144466	0.7767353	0.47017574	-0.6701517	-0.37315273	0.08104229	0.010830879	-0.30853748	-0.46800327	-0.22165298	-0.36935043	-0.24807453	-0.42464924	-0.06885147
11715685_s_at	0.4119177	0.6604452	0.11172962	-0.28385258	-0.46263885	0.6031084	0.21988392	0.63306713	0.021015167	0.1423254	0.22688866	-0.021015167	0.22278976	0.10992527	0.38329697	0.05501175	-0.24261284	0.29430962	0.11286068	-0.6804819	-0.58607006	-0.42451	-0.03110981	-0.5178518	-0.63251495	-0.36857224	-0.5919733	-0.6112242	-0.4461422	-0.34627533
11715686_s_at	0.27520084	0.5060396	0.20960236	-0.41401768	-0.101849556	0.44373226	0.25608635	0.6039953	0.25738811	0.178936	0.2969122	0.16241169	0.11156273	-0.010942459	0.09480667	-0.22304535	-0.34364223	0.3056202	0.010942459	-0.53378487	-0.4634161	-0.18596077	0.21350002	-0.19073391	-0.3294382	-0.29498482	-0.0833416	-0.47708988	-0.20315552	-0.41498184
11715687_x_at	0.31022453	0.5930729	0.25662327	-0.2301054	-0.19019985	0.41040993	0.49164772	0.67174625	0.35387993	0.21024036	0.25022316	0.017737389	0.055282593	-0.017737389	0.2305336	-0.11720753	-0.19003868	0.34956455	0.062044144	-0.49546623	-0.54110336	-0.13694954	0.28045845	-0.19211769	-0.34814644	-0.29147816	-0.21644783	-0.38294792	-0.27493763	-0.2092123
11715688_x_at	-0.045155764	-0.04847169	0.05694723	-0.25667143	0.039761305	-0.18740368	-0.20439625	-0.17955184	-0.23540449	-0.058494806	-0.21388006	0.002104998	-0.014811516	-0.15663481	-0.21109462	0.123295546	0.15118504	-0.28333163	0.011835098	-0.002105236	0.059458017	0.137954	0.10971379	0.09675765	-0.045155764	0.34487057	0.24287844	0.17609763	0.09697461	0.10052776
11715689_a_at	-0.000527382	-0.7206831	-0.25489712	-0.4729004	-0.59032154	-0.16468811	-0.044813156	-0.15503883	0.32960033	0.000527382	-0.1701603	-0.8092003	-1.0889626	-1.1078911	0.5426378	0.08061504	0.08483982	1.1338673	1.0376387	0.19753361	0.25252724	0.30496025	0.06278992	0.11410904	0.22266102	0.14325523	-0.22273445	-0.5944891	0.2526083	-0.001229286
11715690_x_at	-0.10691261	-0.7487078	-0.49061298	-0.6960964	-0.8228121	-0.37337685	-0.14235878	-0.21092606	0.25290108	-0.1358347	-0.3996029	-0.94802713	-1.1930208	-1.2228909	0.48132324	0.12861729	0.088459015	1.077055	0.97963905	0.30315495	0.30575085	0.4292307	0.08366966	0.453063	0.4122963	0.2656784	-0.08366966	-0.40905476	0.37148952	0.09552193
11715691_s_at	0.08497715	-0.61211586	0.54262257	1.0815649	1.1027527	-0.5100994	-0.08038902	-0.049869537	0.5541916	0.81042004	-0.8058672	1.1402187	0.46208382	0.41184425	0.9648075	0.049869537	-0.532464	-0.30980778	-0.56647205	-0.09361172	-0.27016068	0.16854286	0.57585907	0.34770012	-0.25610352	-0.91293335	-0.19762707	0.47142506	-0.28572083	-0.64531136
11715692_a_at	-1.0028896	-0.12463188	-0.5567303	0.45211315	0.16869068	-0.61263657	0.034439087	-0.6998644	-0.86166954	-1.0195599	0.19530392	0.25484848	-0.072078705	-0.034439087	-1.128952	-0.4200878	0.26388168	-0.5871906	-0.3923788	-0.070614815	0.46247292	0.1392088	0.084916115	0.61726	0.05276966	0.23068428	0.32451725	0.29271984	0.31154442	-0.3639412
11715693_s_at	-1.0561028	-0.1889286	-0.55143166	0.45056057	0.25919914	-0.5769386	-0.17823029	-0.6617732	-0.92333984	-0.9265542	0.17182827	0.24934769	-0.06253338	-0.04276848	-1.0615702	-0.35626125	0.23542786	-0.84346056	-0.5380001	0.1471157	0.5733719	0.12555599	0.04276848	0.7361536	0.17710686	0.21599865	0.47261715	0.4288082	0.33955288	-0.1946516
11715694_at	-0.14166355	-0.23925972	-0.3714342	-0.3677807	0.100455284	-0.10700035	-0.13378906	-1.0065022	-0.6797981	-0.39875698	-0.13707161	-0.49023342	-0.3290615	-0.100455284	0.43088913	0.14809608	0.5661373	0.39157963	-0.18324947	0.7792082	0.6732044	0.30149555	-0.30023003	0.11415386	0.7686262	0.42250538	0.15769196	0.63183594	0.25623226	0.9485712
11715695_x_at	-0.17222404	-0.2492485	-0.3884697	-0.39148712	0.08392143	-0.08392143	-0.15125275	-0.9613123	-0.752985	-0.44478226	-0.10359192	-0.48427582	-0.2987318	-0.12063503	0.40098095	0.11752701	0.50861645	0.34248066	-0.19480515	0.7409773	0.63190365	0.28469372	-0.287611	0.09550476	0.778656	0.4170046	0.19637585	0.6555643	0.24432659	0.92622375
11715696_a_at	0.96644926	0.56147957	-0.12722826	0.010562897	-0.14004326	0.7769642	0.40455103	1.1797385	2.035307	0.8371177	0.15853214	1.3801184	1.0490961	1.0503669	1.2278209	-0.5657611	-0.3680482	0.11981344	-0.1789217	-0.7477777	-0.5308862	-0.10163069	0.452075	-0.010562897	-0.21210861	-0.49738216	-0.1653676	-0.15701008	-0.6001501	-0.1498704
11715697_a_at	0.9689026	0.60358334	0.18617916	0.39912605	0.17700768	0.82552147	0.09753418	0.69919205	1.1912231	-0.13599586	-0.115366936	0.80348396	0.6113243	0.86593246	0.65812397	-0.13439178	-0.08837223	0.41856384	-0.019921303	-0.32705307	-0.41339207	-0.35900688	0.019921303	-0.17325974	-0.3098488	-0.46114635	-0.17642498	-0.06985283	-0.45627356	-0.34580708
11715698_a_at	1.0657225	0.62134886	0.36115932	0.1764102	-0.033408165	0.8159399	0.42497015	0.66725063	1.8175049	0.4185958	-0.041593075	0.8763366	0.40938854	0.83252525	0.96153164	-0.29866886	-0.23731613	0.14700794	-0.21928406	-0.34113598	-0.73403835	-0.12217617	-0.0850544	0.03340769	-0.22495508	-0.35449505	-0.13653374	-0.07664585	-0.4673252	-0.40322304
11715699_s_at	-0.06905937	0.37171078	0.13070107	-0.2991681	-0.5173197	0.23558998	-0.36818457	-0.3627844	-0.55155134	-0.6135926	-0.5492735	-0.2917261	-0.35360956	-0.20238781	-0.024000168	0.31886196	0.11031723	-0.147933	0.49644566	0.1792965	0.024000168	0.047117233	-0.1395483	0.11583233	0.072543144	-0.03207016	0.041171074	0.096214294	0.26807594	0.20667744
11715700_s_at	0.07588053	0.34485245	0.3584504	0.5977435	0.8038459	0.01875782	0.021202087	0.037976265	-0.24785233	-0.14247274	0.020509243	0.25719357	0.7145333	-0.22057629	-0.01875782	0.055273533	0.117143154	-0.21315098	-0.15778685	-0.19119024	-0.16154718	-0.31583166	-0.18050241	-0.47507238	-0.38982105	-0.26968145	0.022406578	0.11256552	-0.1104269	-0.26875448
11715701_s_at	-2.0781817	-1.0893126	0.35463285	2.441958	2.2317357	1.465241	1.0090814	1.0112033	2.9720607	-0.9094939	0.8534188	1.0746179	0.40060854	1.1387362	2.1593232	-0.23256922	-0.8870778	-0.07557058	0.22129536	0.512352	-0.056394577	-1.3652692	-0.54918385	0.056394577	-0.3471179	-0.66614676	-0.7615366	-0.70750284	-0.93195534	-0.6323209
11715702_at	-0.20514917	-0.4710014	0.46116638	0.57290983	1.7739754	-0.06724405	0.3859558	0.40974522	1.550745	0.32901764	0.04608202	1.497735	-0.27000427	1.7155051	-0.43869877	-0.38528728	-0.16309357	-0.33054638	-0.26052666	-0.35589647	-0.06447363	0.008365631	0.25546694	-0.008365631	0.2782445	-0.2824378	-0.016427994	0.080852985	-0.08859062	0.122507095
11715703_s_at	-0.37416553	-0.590364	0.49758482	0.79802275	2.2370558	-0.26748276	0.6013608	0.9599991	1.7998562	0.4056797	0.28258038	2.0363584	-0.028367996	2.3886423	-0.3131628	0.01818657	-0.18347025	-0.35239506	-0.11669397	-0.15459251	-0.006285191	-0.30386543	0.006284714	0.015489578	0.029738426	-0.4428749	-0.104970455	-0.12103748	0.1195178	-0.23683214
11715704_x_at	-0.60533476	-0.7737708	0.7012701	0.2134633	1.8910213	-0.09892511	0.2945404	0.42191315	1.4450479	0.11410618	-0.09907007	1.7242208	-0.29062462	1.4745979	-0.10763216	-0.1712327	-0.2389636	-0.2624793	-0.2943554	0.008508682	-0.14862776	-0.03316927	0.12569094	-0.13470173	0.44144535	0.020436764	0.029259205	0.13497162	-0.2715764	-0.008508682
11715705_a_at	0.3131423	0.86770153	0.4443779	0.54307175	0.7096052	0.23188639	0.3178935	0.23982477	0.6796055	-0.00403738	0.6563997	0.3517909	0.3852582	0.004037857	-0.26575375	-0.25701523	0.052397728	-0.22431755	-0.12175989	-0.29407787	-0.34746838	-0.2157116	0.08443737	-0.35363197	-0.51610565	-0.48597336	-0.3645668	-0.2658534	-0.06137371	-0.84078693
11715706_x_at	0.19645739	0.86271477	0.38622427	0.6369257	0.70028114	0.32549858	0.31245184	0.23445988	0.8494463	0.03268957	0.69943714	0.3610468	0.42694855	0.12361336	-0.17593336	-0.19531631	-0.03268957	-0.2052536	-0.11522007	-0.2480259	-0.41981697	-0.33115244	0.11944008	-0.30964708	-0.39695978	-0.5528941	-0.53971434	-0.57833004	-0.0864501	-1.0833993
11715707_a_at	0.030385017	0.85865116	0.027831554	0.8878269	0.79606247	0.48178196	0.11181164	0.08838081	-0.13286638	-0.76965237	0.6176262	0.31647015	0.39780426	0.078790665	-0.42071676	0.034464836	0.24496937	-0.25846577	-0.027831554	-0.03843403	-0.07913399	-0.36490726	0.09200668	-0.13580894	-0.32853794	-0.22262478	-0.43513393	-0.22506523	-0.046084404	-0.5565653
11715708_s_at	-0.23949099	-0.17784548	0.03404665	-0.003728867	0.004062176	-0.10955143	-0.15202618	-0.10443592	-0.1810193	-0.21961784	0.09408426	0.045714855	0.22466087	-0.10270834	-0.1781578	-0.14337778	0.018260002	0.17434359	-0.2995329	0.06292343	0.23801613	-0.024849892	0.20232248	-0.1407075	0.11743736	0.23385096	-0.039607525	0.018894196	0.10141373	0.003728867
11715709_x_at	-0.0208807	-0.1796546	-0.14624357	-0.008378983	0.017534256	-0.07548094	-0.019090652	0.046396255	-0.20392942	-0.019726753	-0.11446476	-0.07400894	-0.06274891	-0.0281806	-0.14634418	-0.12435007	0.008378983	0.20761156	-0.21272421	0.3634596	0.19525957	0.032912254	0.17795801	0.12657547	0.43989468	0.4717369	0.22615528	0.05034113	0.031820297	0.3620553
11715710_s_at	1.5296516	0.5869703	0.8575764	-0.045188904	-1.1396198	0.045188904	0.62045956	0.97456455	1.4565067	1.0470409	0.7615433	-0.15612984	0.26126957	-0.59887123	0.84065914	-0.7684517	0.09244633	0.48843193	0.11983585	-0.80797863	-0.77937794	-0.6664524	0.40137863	-0.8633146	-0.96055555	-0.30698395	-0.34230423	-0.2579422	-0.7384529	-0.72453594
11715711_a_at	-0.76632404	-1.9934778	-1.3728037	-1.6931658	-2.6159725	-0.79941845	-1.0194874	-2.574854	-3.1617365	0.44217682	-0.08274269	-1.2973709	-1.8291368	-1.8145485	2.1646738	1.6165066	1.3698549	1.8727217	1.1510134	0.08274269	-0.12790966	1.2070789	0.77390003	-0.28038788	0.71628475	1.1216698	0.74770737	0.614377	1.3571892	1.4374199
11715712_a_at	0.39213657	0.6359005	0.09357262	0.20344067	0.040779114	0.01614952	0.27568054	-0.01614952	0.19625664	0.079852104	0.24620342	0.032780647	0.34044743	0.3374529	0.5575695	0.026522636	-0.040332794	-0.17407751	-0.13846016	-0.22357607	-0.31397057	-0.3027401	-0.12902546	-0.59978676	-0.35092068	-0.27253914	-0.23384714	-0.24154282	-0.46973896	-0.3045802
11715713_a_at	-0.002281189	0.362741	-0.041974068	-0.61058044	-0.4860344	-0.15060902	-0.13103294	0.11632252	-0.012624264	0.12012339	0.08555937	0.07108116	0.04233837	-0.2511449	-0.082666874	-0.28714848	0.21088457	-0.05106926	-0.20502663	-0.014022827	0.007639408	0.002280712	0.29733753	-0.09820795	0.034109592	0.30830574	0.084683895	0.0428257	0.23535585	-0.021466732
11715714_s_at	0.15313673	0.70988417	-0.002119541	-0.79073906	-0.5723634	0.11636448	-0.005810738	0.46953392	0.122983456	-0.010830402	0.08525658	0.014901638	0.1096611	-0.3384366	-0.118356705	-0.42871284	0.13497543	-0.27167606	-0.10919666	-0.27389526	-0.01394558	0.094198704	0.37557507	0.002119064	-0.090649605	0.14604807	0.36930943	0.19722176	-0.043040752	-0.32525587
11715715_x_at	0.031963825	0.36914778	-0.0187459	-0.59919214	-1.1560788	-0.002569199	-0.001181603	0.25994015	-0.08435917	0.060897827	0.16993618	-0.061737537	0.25131512	-0.17266273	-0.1501193	-0.27180862	0.17719555	-0.2998829	0.007908821	0.003203869	0.038220882	-0.0398674	0.42577314	-0.062289715	-0.04359436	0.001181603	0.27380514	0.11260414	0.30849743	-0.32146978
11715716_at	0.07717228	0.8133793	0.64512825	0.8950958	0.9857645	0.31531334	0.7431488	0.847558	1.5720186	0.18363476	0.9758425	0.97345066	0.6481476	1.0381765	-0.07717228	-0.97666883	-0.08012676	-1.1247373	-0.8190484	-0.7944088	-0.83950853	-0.8150873	0.0945673	-0.73623085	-0.3895774	-0.8091054	-0.49340868	-0.41194963	-0.68363714	-1.0350771
11715717_s_at	0.012514114	0.8796625	0.63878345	0.7540884	0.9999008	0.26678848	0.60352993	0.63992214	1.33354	0.011849403	0.6659994	0.91425514	0.60622025	0.7519169	-0.17185593	-0.6802254	0.052493095	-1.1280355	-0.64794827	-0.58178425	-0.72769547	-0.97959805	-0.011849403	-0.6793337	-0.5757141	-0.8758354	-0.72416687	-0.49859905	-0.8361168	-0.8368645
11715718_a_at	0.09469986	-0.20302486	0.09190464	-0.18935013	-0.3034563	0.14060974	0.22667885	0.20890045	-0.008172035	-0.12976933	0.086769104	-0.24806595	0.32920456	0.809989	0.21393108	0.04835224	-0.023262024	0.3203516	0.19905567	0.039256096	0.025959969	-0.05134487	-0.16682434	-0.057556152	-0.08699894	-0.38611794	-0.35220337	-0.16959953	-0.06605244	0.008172035
11715719_x_at	0.8040457	-0.09290123	0.3111534	0.025460243	-0.097682	0.49215984	0.26229572	0.21032238	0.3138857	0.18316746	0.025510788	0.20074749	0.072505	0.24815845	0.09122753	-0.046803474	-0.14844322	-0.027204514	0.038292885	-0.28443956	-0.23198986	-0.07776356	0.013753891	-0.47136307	-0.18991947	-0.65578794	-0.08317852	-0.013753891	-0.33070946	-0.32674885
11715720_s_at	-0.28175735	0.008691788	-0.12215805	-0.32478428	-0.38248253	0.23783493	-0.10036087	-0.06273174	-0.6552849	-0.38402462	-0.29140568	-0.44884777	-0.24483585	-0.061371803	0.075733185	0.04778576	-0.008691788	0.03791237	-0.24162483	0.3275833	0.29381466	0.09534168	-0.18487072	0.24979591	0.23235607	0.17873383	0.1036129	0.2522936	0.032827377	0.1795702
11715721_a_at	-0.30644655	-0.09239149	0.13974619	-0.71183825	-1.2865038	0.45784235	-0.26536655	0.5463824	-0.50616884	-0.46592093	-1.0843434	-1.3612723	-0.8690195	-1.1961355	1.1743312	0.48638964	1.2580557	2.402855	2.514923	-0.3523512	-0.18183517	1.2029243	0.5680642	-0.14281893	-0.24398708	1.0056891	0.334579	0.09239149	0.6843014	0.7295418
11715722_a_at	-0.8207903	-0.21534348	-0.023736954	-0.997159	-1.5041423	0.7931509	-0.44312382	0.3178501	-1.3442202	-1.0277362	-1.0974417	-1.4045777	-0.9873276	-0.93203354	0.8359966	0.99948025	1.4504299	1.9957952	2.6792536	-0.22972584	0.023736954	1.2471075	0.62451553	-0.54737663	-0.14071941	1.1913118	0.4787569	0.6241331	0.97095394	1.1517868
11715723_s_at	-0.41446304	-0.30814552	-0.004906654	0.39701843	-0.04953575	0.003563881	0.10302162	0.12384987	-0.20802212	-0.087594986	0.08364296	-0.12088966	-0.115125656	-0.19779968	-0.13007736	0.2889328	0.3070774	0.179245	0.19445133	0.01007843	0.08143616	-0.003563881	-0.03202343	-0.18718338	0.012406349	0.024403572	-0.21494007	-0.18182945	0.18652248	0.16354465
11715724_s_at	-0.38333893	-0.4447775	0.007608414	-0.007609367	-0.5059395	0.16709709	0.052495956	-0.17714882	-0.26050663	0.07385826	0.16764927	-0.4747448	-0.43517017	-0.43430233	-0.46892834	0.12768745	0.1531353	0.32361507	0.26383686	-0.10488701	0.117417336	0.015415192	0.1130476	-0.021793365	0.061447144	0.17268372	-0.06281853	-0.16661644	0.13175583	-0.029221535
11715725_x_at	-0.5467167	-0.42825603	0.025756836	0.025964737	-0.3941412	0.20440006	0.06712723	-0.05880928	-0.13254452	8.58E-05	0.10887909	-0.42090034	-0.4809971	-0.42928696	-0.53021145	0.08939934	0.12952995	0.41733742	0.22595501	-0.21796036	0.12753582	8.58E-05	0.059761047	-0.03544998	-8.58E-05	0.14068604	-0.16252708	-0.22173691	0.09581852	-0.0829792
11715726_a_at	0.34537125	0.317482	0.049513817	0.9192171	0.77340364	0.4222169	0.6216459	0.44977808	1.2078848	0.19735098	0.11207056	0.003649235	-0.25336885	0.3210888	-0.19390488	-0.4554577	-0.05536461	-0.003648758	-0.035749912	-0.19190931	0.25004578	-0.17062426	0.1298914	-0.4873786	-0.13127184	-0.16924286	-0.2156558	-0.024395943	-0.35404444	-0.7729244
11715727_s_at	-0.083004	0.19020987	-0.27463055	0.96703815	0.5658264	0.036967754	0.5366955	0.34110785	0.81715584	-0.23313236	-0.10437584	-0.020045757	-0.31678295	0.515481	-0.8458009	-0.4443059	-0.45927858	-0.021039963	-0.07814789	-0.1641159	0.47575855	0.020045757	-0.21806765	0.104697704	0.19081974	0.1392188	0.02976799	0.20173788	-0.13547993	-0.9171829
11715728_a_at	0.031541824	-0.52037096	0.4955511	0.78209686	1.5833702	0.79915905	1.204256	1.9617786	1.7002068	0.9285202	0.85798264	1.4931774	1.3533401	1.5637321	1.0712223	-0.28618908	-0.3683734	-0.051513672	0.14080334	-0.2809887	-0.49398947	-0.19826698	-0.031541824	-0.49281406	-0.21638012	-0.3314805	-0.29253674	-0.040940285	-0.12655735	-0.04895878
11715729_s_at	0.019146204	-0.2410202	0.33568978	-0.43323874	-0.15420175	0.5952625	-0.09915161	0.047330856	-0.092648506	0.3030975	-0.19110441	0.07762194	0.01505065	0.09711957	-0.023784637	0.022585154	0.078042746	-0.19110441	-0.27328777	0.18474078	-0.30054998	0.10233331	0.04087019	-0.045547724	-0.41479158	-0.2281394	-0.11007905	0.022536993	0.052804947	-0.01505065
11715730_at	-0.28376627	0.03326416	-0.14217114	-0.11327124	0.062374353	0.056000233	-0.060869217	-0.010348558	-0.32237148	-0.10999441	-0.052007914	-0.089574575	-0.10999441	0.12419796	0.20393825	0.11325431	-0.27412415	-0.12749076	-0.15206885	0.11024499	0.010348558	0.26597738	0.13979769	0.2418809	0.4611659	-0.07837701	0.03877282	0.100934505	0.1294558	-0.046376944
11715731_at	0.12272835	-0.016618967	0.2398026	-0.136163	0.031354904	0.30798197	-0.025009632	0.048248768	-0.17871404	0.09142542	0.028542042	-0.08907032	0.18305373	0.18564987	0.044730425	0.019250154	-0.15668821	-0.004665613	-0.02492261	0.01241684	-0.09524679	0.079769135	-0.05892539	0.004665375	-0.10566807	0.11494684	-0.005734444	-0.011363745	-0.08756614	-0.04994583
11715732_at	1.041873	0.6111069	0.24528599	-0.055981636	-0.17303085	0.33636665	0.11671829	0.07667065	0.8433237	0.4956665	0.20216274	-0.15190601	0.3575821	0.68573	1.6316786	-0.13713741	-0.004143715	0.1682663	0.06872654	-0.17891026	-0.22395611	0.004143715	-0.068808556	-0.10340309	-0.2970791	-0.1655817	-0.21690845	-0.017203331	-0.25389767	-0.074581146
11715733_a_at	0.30413914	-0.19226074	-0.080596924	-0.7655945	-1.3598723	0.034317493	-0.3076787	-0.02825737	-0.44067287	-0.21304846	-0.7151313	-0.9047599	-0.2107625	-0.44009876	0.24534464	0.21517992	0.22439909	0.47789335	0.3620324	-0.002494335	0.34138298	0.05106306	-0.26695633	-0.015788555	0.055764675	0.24690819	0.002494812	0.28873205	0.16643763	0.42351103
11715734_a_at	0.46661854	-0.1615529	0.120287895	-1.2988482	-1.1861782	0.0952549	0.023350239	-0.17675924	0.2918234	-0.047622204	-0.18559504	-0.8878298	-0.38445282	-0.6924205	0.4602599	-0.03850031	-0.006770611	0.5569968	0.07655144	0.06520176	-0.1883831	0.006770611	0.108579636	-0.1143384	-0.20284557	0.28376722	0.06124544	0.28439665	0.2904539	-0.08250761
11715735_a_at	-0.40690804	0.10702896	-0.04889965	-0.41586447	-0.33862114	0.46709347	0.3327694	0.55676174	0.51510334	0.17553711	0.09030151	0.11018467	-0.22459698	-0.104393005	0.66569424	-0.37985325	0.04889965	-0.38425255	-0.18459034	-0.1715393	-0.078300476	0.20055294	0.22016811	0.28219318	-0.12953663	0.10024929	-0.080542564	-0.061242104	0.12085438	-0.19406796
11715736_s_at	-0.030338764	0.17718792	0.20869923	0.8691006	0.60862637	0.2107153	-0.049157143	-0.32674885	-0.26416016	-0.093626976	0.06480408	0.24281788	0.4587245	0.48111248	0.72502184	0.048490524	-0.08165598	-0.037151337	-0.07382774	0.002368927	0.008302689	-0.19399166	-0.2530222	-0.18308353	0.009935379	-0.036198616	-0.002368927	0.059805393	-0.051060677	-0.33115768
11715737_at	-0.20899487	-0.2265234	0.12897778	0.6813917	0.34406567	-0.06508064	-0.031472206	-0.08262539	0.15120888	0.005994797	-0.005994797	0.44216585	0.18336391	0.37452316	0.44271326	-0.46812057	-0.13752842	-0.08248329	-0.3754015	-0.21643543	0.008310318	0.036426067	0.12968302	-0.2250309	0.13677979	-0.10149574	0.21803951	0.121409416	-0.18476486	-0.3462906
11715738_s_at	-0.070038795	0.25640202	0.1795845	0.62340355	0.44068527	-0.14840221	0.2605915	0.16555214	0.4273901	-0.15980339	0.2273798	0.10483551	0.044478416	0.20237637	-0.00510025	-0.16954994	0.08293724	0.053756714	0.01231575	-0.09190941	-0.14351368	-0.063266754	-0.14097309	-0.10094643	-0.03343296	-0.20793629	-0.17658424	-0.23347664	-0.20642948	0.00510025
11715739_s_at	-0.90037584	-0.8266649	-0.37488556	0.6224909	0.25813103	-0.39881516	-0.004368782	-0.38738155	-1.4998217	-0.54309845	0.004368782	0.2356224	-0.41658974	0.03468895	-1.8376436	-0.2766323	0.42270565	-0.26255608	0.16152668	0.08345604	0.7486248	-0.14495277	0.24230862	0.06282234	0.07190132	-0.043148994	0.024647713	0.52438927	0.25652218	-0.21154594
11715740_a_at	0.5618787	0.35512686	0.16243315	-0.6130638	-0.29113007	0.7236457	0.41724825	0.5480261	1.5935025	1.1023722	0.36480284	-0.009067059	0.66175175	0.03626299	1.0398898	-0.42389202	-0.38971138	0.032525063	-0.15331554	-0.75633717	-0.5325341	-0.027683258	0.47834492	0.009067059	-0.46389914	-0.06937885	-0.010908604	-0.25070286	-0.17600203	-0.06881094
11715741_at	0.46891642	0.047427654	0.10590124	-0.99865437	-0.41662073	0.6587653	0.17460585	0.6004033	1.4225898	0.63335466	0.20515013	0.22757864	0.41451454	0.044957638	0.82921267	-0.4107318	-0.38884592	-0.17754126	-0.31633997	-0.557282	-0.32434034	0.006489277	0.24730921	-0.27883673	-0.1186347	-0.2435298	-0.006489277	-0.028590202	-0.14614391	-0.09836435
11715742_s_at	1.3076181	1.2020178	0.9261408	-0.47015476	-0.62786484	1.6842775	0.33132553	0.8470526	1.5116816	0.78333473	0.61896324	-0.060783386	0.8026333	0.5752659	0.9909229	-0.08927441	-0.22830772	0.20035362	0.24698067	-0.6002836	-0.5588188	-0.47015476	0.060783386	-0.7675686	-0.82085705	-0.6140394	-0.35118484	-0.30554485	-0.86230946	-0.84054375
11715743_x_at	1.257555	1.1395264	0.75722504	-0.89624786	-0.7943697	1.6177816	0.2535591	0.6079912	1.4524498	0.798069	0.51474476	-0.08222866	0.8761053	0.5248718	1.0240879	-0.2370081	-0.22909069	0.15263271	0.20614433	-0.53745556	-0.4301939	-0.26958847	0.07791042	-0.66152287	-0.8305931	-0.39021206	-0.27945518	-0.07791042	-0.67885494	-0.39827728
11715744_a_at	-0.16460133	-0.39530373	-0.48966312	0.39396858	0.45325756	-0.60475445	-0.16744614	-0.6499605	-0.7174015	-0.5483389	-0.28686237	-0.04185295	-0.4772148	0.01629734	-0.8231001	-0.013484955	0.4881792	0.29108047	-0.29539776	0.49911308	0.6834564	0.116518974	-0.30120277	0.013484955	0.58505344	0.25737953	0.139781	0.43253136	0.09397125	0.6497259
11715745_a_at	-0.38418198	-0.57552814	-0.48378944	0.051343918	0.22766876	-0.44744873	-0.3925953	-0.18737602	-0.35993767	-0.20476627	-0.43243313	-0.22893429	-0.45983505	-0.051343918	0.069005966	0.14240932	0.84393024	-0.05465603	-0.32983875	1.7904873	1.8533039	0.6018381	-0.38973427	0.7142153	1.9102097	1.1137924	0.516634	0.9630127	0.82590103	1.4478998
11715746_a_at	-0.48236132	-1.2973733	0.66284513	0.9521661	0.03142929	1.1104054	0.40294886	1.8946185	0.62761354	-0.46672583	0.3116665	0.08066511	0.31551743	0.92869425	-0.13980246	0.17596483	-0.32054615	0.96758413	1.0070071	0.29897118	-0.8815012	-0.7944317	-0.25566578	-1.1554904	-0.3843174	-0.6451254	-0.7323737	-0.29789066	-0.03142929	-0.6080651
11715747_a_at	0.025382042	-0.78791046	0.74633884	0.9617839	0.36580276	0.7113576	0.49525213	1.4855657	0.83818483	0.008343697	0.15593147	-0.008344173	0.31043673	0.31852102	0.1373787	-0.24524164	-0.19569731	1.2529497	0.8491807	-0.09068489	-0.6380248	-0.47446012	-0.025363445	-0.63997364	-0.41091442	-0.26392984	-0.2809558	-0.43054342	-0.016631126	-0.6222167
11715748_at	0.5233135	0.27558708	0.010378838	0.20104408	0.10114956	0.20161247	-0.31785345	-0.007623196	0.95457363	0.041101456	0.29799128	0.021962643	0.02349472	1.065145	0.65677404	-0.35411215	-0.4556799	0.007623673	0.040420532	-0.081652164	-0.3545208	-0.484982	-0.9139347	-0.26818419	-0.67675924	-0.6826458	-0.6336336	-0.024457932	-0.42799282	-0.30140018
11715749_s_at	0.6617203	0.5780077	0.38844872	0.039912224	-0.16109371	0.27855492	-0.10296154	0.045617104	0.8566828	0.30972385	0.021787643	-0.18914223	0.12306595	0.64485073	0.7804928	-0.049521446	-0.23858786	0.12351513	0.11306667	-0.105345726	-0.28004456	0.03234577	-0.042987823	-0.108270645	-0.21708679	-0.17297268	-0.021787643	-0.044742584	-0.256629	-0.103770256
11715750_at	0.62446785	0.14097834	0.22322178	0.115570545	-0.05295515	0.15636015	0.05295515	0.0867424	1.0547085	0.47915506	0.09873104	0.20346403	0.46912813	0.7606659	0.9512119	-0.42849827	-0.28312302	0.116090775	-0.0605278	-0.24063683	-0.45992184	-0.08063793	-0.12041855	-0.30005503	-0.24062395	-0.46085262	-0.3110466	-0.20141172	-0.09369373	-0.23840714
11715751_a_at	-2.2604084	-0.26727772	1.0529575	2.747961	3.3684616	1.3742809	1.8826256	2.579607	1.1281023	0.44272804	1.3733158	2.3317947	1.8043699	2.9679651	-1.4326859	-1.117763	-0.33483267	-0.6822829	0.4125166	0.2956195	-0.62048626	-2.050434	-0.11859369	-1.0019493	0.11859417	-1.3923793	-0.3938961	-0.22965908	-1.0448284	-1.0713859
11715752_at	-1.3996811	0.16667175	0.48889065	1.0885053	1.1398435	-0.78645563	0.64171743	-1.4357376	-1.2765961	-1.6973076	1.1022639	0.9610324	0.15801144	0.19535446	-2.4598184	0.12785292	0.20288038	0.6660509	0.18352509	-0.10657835	-0.04570675	-1.0399885	0.18862057	-0.68677425	0.045706272	-0.2929263	-0.7361641	-0.9090924	-0.78917027	-1.1414561
11715753_a_at	-0.9074888	0.36102772	0.7590995	1.6078339	1.3006425	-0.51190424	1.2685018	-1.2789478	-0.6336665	-0.93799305	1.5697145	1.2606149	-0.11360359	0.48748922	-2.0527322	0.38612413	0.36371374	1.0907869	0.34218836	-0.25121593	0.11360359	-0.40288973	0.59516764	-0.20904732	0.37922764	-0.6457772	-0.40721798	-0.37340975	-0.5931659	-1.2351546
11715754_at	-0.1761818	-0.29773498	0.000160933	-0.23008275	0.0279634	-0.18717837	-0.14613605	0.08907604	-0.023437023	0.14282537	0.054556847	-0.000161171	-0.10077596	-0.021993637	0.009948492	-0.20651197	0.025833845	-0.001965761	-0.055849314	-0.002554655	-0.23730803	0.2843845	-0.11853933	0.12091446	0.062361717	0.53938866	0.19930673	0.12420344	0.10683203	0.18080401
11715755_a_at	1.3499289	0.47335243	0.5198612	0.14900684	-0.08718729	0.3739481	0.40411758	0.21547031	0.9386473	0.41961765	0.08718777	-0.18416214	0.2879095	0.7418337	0.25396347	-0.332891	-0.41725588	0.5292454	0.26133537	-0.75448895	-0.6843829	-0.33046675	-0.141366	-1.0240273	-0.7175188	-0.86209774	-0.31724262	-0.43634987	-0.718132	-0.5651126
11715756_x_at	0.17514038	-0.028118134	-0.085832596	0.18239403	0.2617092	0.58885956	0.028118134	-0.06716347	0.10926247	0.10098457	0.03381157	-0.03795147	0.094078064	0.14430809	0.21071815	-0.091934204	0.07575607	0.15992737	-0.07547951	-0.10923195	0.0573349	-0.1522274	-0.15137863	-0.3777895	-0.040821075	-0.06667709	-0.19708061	-0.20996666	-0.09064293	0.14359093
11715757_a_at	-0.1801815	-0.75269604	0.7572079	1.3757524	2.1470423	-0.9906149	0.8160982	1.0906591	0.5234299	1.2821465	-0.4595127	1.5516977	-0.17850304	1.3759584	-0.28556347	-0.10482597	-0.74650574	2.1647758	0.7631998	-0.34023762	-0.67673874	-0.19056416	0.5736103	1.7380066	-0.053403854	-0.68111706	0.053403854	-1.1071901	0.34474277	-0.5214577
11715758_at	0.26248932	0.005898953	-0.11028004	0.47462034	0.35155106	-0.32216692	-0.27639008	-0.2668271	-0.3617344	-0.069132805	0.084777355	0.0619421	-0.036308765	0.6473789	-0.025284767	0.18351316	0.23640442	-0.1187439	-0.005898953	0.07318878	0.07293463	-0.07389212	-0.13265657	-0.14280081	-0.012453079	0.11026096	-0.04408741	0.28946733	0.09889126	0.08900881
11715759_at	0.17610931	0.17331982	0.006370544	0.45474052	0.030283928	-0.44462967	-0.084555626	-0.20475674	-0.11176872	-0.41419315	0.19690323	0.13620281	-0.06909466	-0.26691246	-0.39242458	0.009270668	0.1705761	0.2922287	0.13226795	-0.07221985	0.07487583	-0.007154465	0.2604351	0.042794228	-0.1571064	0.00245285	-0.04036522	-0.20202827	-0.00245285	-0.17889595
11715760_x_at	0.26102257	0.2365942	0.0195055	0.52288914	0.15208149	-0.3755226	0.1232996	-0.0195055	-0.075930595	-0.27873707	0.26958466	0.21675587	0.18132877	-0.18285465	-0.334095	0.029539108	0.25873756	0.30909443	0.123420715	-0.15407181	-0.026002884	-0.05532646	0.344182	0.05845833	-0.232378	-0.111055374	-0.058555603	-0.11510563	-0.0888052	-0.09268665
11715761_a_at	-0.42730236	-0.21287727	-0.3624649	-0.33045387	-0.31783104	-0.0935421	-0.5176296	0.01792717	-0.7202492	-0.69614697	0.058711052	-0.01792717	-0.5600033	-0.2026205	-0.45242977	0.37613678	0.8705206	-0.58198357	-0.28988647	1.4439154	1.5431156	0.72770214	0.050839424	1.1203489	1.555583	1.0179625	0.96028423	1.0987196	1.0837803	1.0203304
11715762_s_at	0.11108017	0.44386387	-0.016057968	0.28953457	0.43469	0.08434391	0.13977718	0.13068771	0.1768465	0.3681078	0.19492388	0.42757607	0.45354986	0.18786669	-0.5745201	-0.3547187	-0.123212814	-0.36126328	-0.34128618	-0.2986312	-0.19973993	-0.45947266	0.016057968	-0.34384346	-0.091229916	-0.3255272	-0.054095745	0.24537182	-0.18323517	-0.18824673
11715763_a_at	0.57685614	0.08704996	1.1348433	0.103178024	0.17804527	1.2795119	0.7882962	0.68667746	-0.13585472	0.61948204	0.71473265	-0.04596758	0.20806265	1.3816772	-0.071861744	-0.08886194	0.04596758	-0.5952883	0.091165066	-0.17105389	-0.071861744	-0.6442132	-0.5037408	-0.97250557	0.115843296	-0.64080095	-0.49611235	-0.3280797	-0.5068331	-0.42337704
11715764_a_at	0.19368672	-0.324234	0.0434587	-0.3462081	0.024059772	-0.046695948	-0.019573689	-0.15723634	-0.054086447	0.22421527	-0.004403591	-0.21292853	-0.079143524	0.20367098	-0.10103464	-0.10524011	-0.14875245	-0.14309692	-0.35991454	0.023504734	0.13547802	0.004403591	0.37350678	-0.13148499	0.07216501	0.09129572	0.15601873	0.2572105	0.085487604	0.14822125
11715765_a_at	-0.9813938	-0.7608595	0.6337023	1.6867352	1.2149811	-1.0868568	0.4661188	1.018177	1.135601	1.5514622	-1.509069	1.857172	-0.14558363	0.50578976	0.4183588	-0.6271343	-1.130702	-0.4660616	-0.9628086	-0.27115297	-0.46630764	0.2439189	0.8600664	0.54645777	-0.88369226	-1.6449194	-0.18988228	0.5739994	0.1455841	-1.0153542
11715766_a_at	-1.1374569	-0.7378454	0.55687046	1.3521271	0.96003246	-0.87392044	0.40493107	0.7838888	0.7099581	1.0473366	-1.3728018	1.5101767	-0.17891216	0.8626251	0.2307005	-0.52499676	-1.2897329	-0.5239811	-1.0609655	-0.3611803	-0.43096924	0.03874111	0.72306156	0.39880466	-1.1524601	-1.7617846	-0.03874111	0.6861353	0.2940302	-1.1200504
11715767_s_at	1.0996275	1.402483	1.0187521	0.614028	0.29263926	0.09808922	0.6788769	0.06468105	-0.08657837	-0.056750774	1.1815996	0.25142956	-0.005536556	0.22081375	1.8080778	0.005536556	-0.123737335	1.8159418	0.9604454	-0.5366192	-0.8548956	-0.8879156	-0.51869917	-1.0708785	-0.7383065	-0.5900879	-0.5940275	-0.7548156	-0.9838681	-0.3306675
11715768_x_at	-0.56746817	-0.21617317	-0.43749762	0.11758804	0.12974977	-0.6886616	0.03422165	-0.41311407	-0.80363464	-0.14286709	-0.32975578	-0.18401814	-0.12133837	-0.2518506	1.2495594	-0.034221172	0.09039831	-0.47122002	-0.22262955	0.58885574	0.39097977	0.14437246	-0.24017096	0.40756893	0.530015	0.07038784	0.23218203	0.3184309	0.13134623	0.31905317
11715769_a_at	0.26226902	0.32793236	0.47385693	0.241086	0.14124775	0.6027031	-0.053689003	0.10312271	0.09066963	0.4429512	0.20338154	0.19740677	0.43125343	0.3265543	0.68817806	-0.23108482	-0.18432903	-0.083330154	-0.069226265	0.001467705	-0.026287079	-0.18262386	-0.13089466	-0.15381527	-0.3369627	-0.28757095	-0.22050762	-0.001467705	-0.18658447	-0.33807755
11715770_x_at	0.5610113	0.6462059	0.698349	0.1543951	0.05079174	0.8434448	-0.0858202	0.007042885	0.34541035	0.81469727	0.14345932	0.18070126	0.40578842	0.4225731	0.9150553	-0.039279938	-0.111307144	0.002019882	-0.002019882	-0.11933231	-0.17282963	-0.22414017	-0.14782429	-0.31364346	-0.27536583	-0.22379017	-0.07621384	-0.08089733	-0.20368862	-0.09273052
11715771_a_at	0.30685997	-0.22542429	-0.22097063	-0.74884796	-0.72173977	0.12674427	0.016252518	0.035156727	0.8412242	0.76541996	-0.25477648	-0.835618	-0.06550169	0.5775604	0.058182716	-0.03468895	0.08192968	0.19862843	-0.29887152	0.23502111	-0.01625204	0.121202946	-0.41286087	-0.36413383	0.17326307	-0.27227163	-0.37151527	0.03675604	-0.3881545	0.2684374
11715772_x_at	0.4873457	-0.17767382	0.02034378	-0.6132121	-0.5499253	0.06042862	0.013678551	-0.1145525	0.5703201	0.8034878	-0.3254962	-0.8778753	-0.103943825	0.51635456	0.111190796	-0.11542845	0.07969189	0.0653944	-0.19874334	0.104681015	0.14724445	-0.013678551	-0.3476429	-0.22919273	0.24975967	-0.061498165	-0.10913944	0.12440014	-0.27923632	0.46082783
11715773_a_at	0.6080322	0.22949219	-0.011569023	-0.40221024	-0.83875847	0.011378288	0.22850704	-0.62454367	0.820282	0.14796925	0.4833746	-0.47767258	-0.31282473	-0.09765911	-0.09663439	-0.12716341	0.06978464	0.35062122	0.04546833	-0.031713963	-0.011378288	0.033190727	0.09417105	0.13136578	-0.05727148	-0.07238531	-0.14811802	0.13826084	0.1309681	-0.256104
11715774_s_at	0.73222256	0.41374493	0.1444025	-0.26606178	-0.71128273	0.14562798	0.22644329	-0.32576656	0.6821747	0.16856575	0.52278805	-0.27993298	-0.115366936	-0.00955677	-0.035435677	-0.072421074	0.08420181	0.2768669	0.071196556	0.005331993	-0.2373972	-0.005331993	0.056879997	-0.049715996	-0.3256302	-0.09537315	-0.018015862	0.07081318	0.24039936	-0.21328259
11715775_a_at	-2.0948694	-0.5137992	-0.22437477	3.502295	3.8950038	-0.95825624	1.5943775	-0.38656282	-0.18239355	0.67789745	-0.06667185	3.0047412	1.5507889	1.2872443	-1.5674796	-0.359097	-0.0555501	-0.76012945	-0.37578392	-0.21369743	0.40817308	0.1176939	0.3647728	0.16948271	0.5313482	-0.27360773	0.0555501	0.6608224	0.28438187	-0.39350033
11715776_a_at	-2.5362425	-0.3451004	-0.019434929	3.4516592	3.8483	-0.7766485	1.5656948	-0.24492979	-0.44216156	0.39144325	-0.08227253	3.082324	1.8945007	1.5020065	-2.403141	0.036125183	0.03220892	-0.8151717	-0.24503613	0.019103527	0.45613384	0.033135414	0.39032602	-0.24034786	0.8515401	-0.47668743	-0.019104004	0.54510355	-0.023587704	-0.15311098
11715777_s_at	-0.1181612	0.8741207	0.32890034	0.39096546	0.50146294	0.1794529	0.43545055	0.15384388	0.04954052	-0.07528496	0.5011511	0.38654327	0.16375351	0.33841515	0.22292233	-0.058267593	-0.006436348	0.19436073	0.006436348	-0.26977444	-0.2547331	-0.2198515	-0.027776718	-0.41584206	-0.30119038	-0.24138355	-0.20664787	-0.1517973	-0.1540842	-0.33396244
11715778_a_at	0.017596245	0.4297819	0.17544651	0.40234804	0.4384985	0.09434223	0.5254655	0.35513592	0.27783394	0.22012329	0.74079037	0.5368366	0.32972765	0.2823224	0.49755144	-0.54723215	-0.38411808	-0.017595768	-0.029090405	-0.75120926	-0.9850912	-0.5812917	-0.045542717	-0.67855835	-0.5514555	-0.6439109	-0.704412	-0.80526686	-0.23385334	-0.09197664
11715779_a_at	0.006604195	0.27018547	0.10788536	0.40094852	0.31935215	0.39101315	0.34034443	-0.20794868	0.24444294	-0.28324223	-0.059937477	-0.006604195	0.12072849	0.14015198	0.3192482	0.045454025	0.2249527	0.350811	0.06028557	-0.29101133	-0.21537209	-0.15278912	-0.21662903	-0.259264	-0.34851742	-0.41507673	-0.47211266	-0.09714031	-0.24025106	-0.09661579
11715780_x_at	0.055893898	0.28956127	0.14009762	0.4074459	0.46232986	0.37780762	0.3587122	-0.17974186	0.3540945	-0.29139614	-0.026019096	0.018434525	0.15346527	0.16432095	0.47176075	-0.018434525	0.21341991	0.34639072	0.13037968	-0.3420434	-0.32756376	-0.1621952	-0.39338303	-0.43040943	-0.6508589	-0.42321205	-0.63825035	-0.17131805	-0.20756435	-0.093260765
11715781_a_at	-0.744565	-0.1545887	0.447608	0.6700945	0.35744095	-0.71136	0.11256504	-0.35005665	0.44169998	-0.45128345	0.15880394	0.31818867	-0.053310394	0.018640518	-0.74641037	-0.58628654	-0.037305832	0.55282974	0.018162727	-0.03063488	0.13973904	0.09917545	0.2028017	0.011479378	-0.111598015	-0.028756142	-0.011479378	-0.14737415	0.18025112	-0.21741295
11715782_a_at	0.03390217	0.46572495	1.0734549	1.1482096	0.88986206	0.4911728	0.66633797	0.26745987	0.66482544	-0.14329624	0.79258156	0.8410692	0.7096939	0.839756	-0.14918518	-0.6884365	-0.40463638	0.8300085	0.8115473	-1.3996677	-1.139967	-1.4676704	-0.03390217	-1.6247787	-1.358244	-1.2256451	-1.311657	-1.200243	-0.9864483	-1.4319115
11715783_x_at	-0.5695257	-0.08113575	0.37431335	0.37223148	0.26943016	-0.19702148	-0.0231781	-0.41241837	-0.09083462	-0.5726671	0.061992645	0.18353748	0.033299446	0.19408321	-0.6805763	-0.35008812	-0.08251858	0.24999905	0.1486187	0.07360268	0.13335133	-0.15590477	-0.04660225	-0.03910446	0.046756744	-0.011321068	0.011321068	0.06509495	0.12596321	-0.300766
11715784_s_at	0.05521059	-0.112623215	2.7698708	2.006154	0.67998075	0.30258036	-0.03863287	-0.07160187	-0.2553692	0.004960537	0.46724463	-0.12819576	0.05399418	0.08726597	2.4801822	0.44042444	-0.2659521	2.1563163	6.997418	-0.47501135	-0.196239	-0.25391293	-0.08667612	-0.75714374	-0.3750105	-0.04724741	0.14839172	-0.30823326	-0.00343132	0.00343132
11715785_at	-0.20944595	0.02143383	-0.340806	-0.293499	0.0516901	-0.46004772	-0.48008823	-0.079912186	-0.28396034	-0.12708187	-0.29488754	0.1849556	-0.115781784	-0.02143383	-0.1947031	0.18343687	-0.0612545	-0.31957626	-0.157197	0.4209466	0.40616846	0.6509657	0.22926044	0.49853897	0.38914585	0.21859694	0.5284872	0.43042517	0.17921925	0.72436523
11715786_at	0.7569003	-0.026443481	0.4672165	-0.060343742	0.001948357	0.95570946	1.3974366	0.8188691	0.44624758	0.7459631	0.5031433	-0.009216309	1.2069445	0.9913349	0.93548775	-0.25274038	-0.47349977	0.34924793	0.24047661	-0.050979614	-0.3646574	0.12286043	-0.25725508	-0.027715206	-0.18261337	-0.001948834	-0.010611534	-0.07852793	-0.24704027	-0.033463
11715787_x_at	0.1543274	0.48031902	-0.05733776	-0.32536316	-0.40924072	0.23206615	0.16744709	0.17130375	0.033780098	0.20459366	-0.2898264	-0.20324516	-0.24050045	-0.13590145	0.2382021	-0.002164841	0.10327816	0.002164841	-0.13477325	0.03998375	0.111582756	0.082621574	-0.018735886	-0.20378876	0.21508694	-0.01121521	-0.08113098	-0.02882576	-0.018829346	0.4061432
11715788_a_at	1.7546253	0.9517174	-0.006587982	-0.05885029	-1.5118146	0.47323608	0.28193855	-0.5016098	-1.6334715	0.9110241	0.6158638	-0.4898672	-0.2694168	-1.3228207	0.52601624	0.4100952	0.6651621	0.84844685	0.70247364	-0.1813488	-0.063266754	-0.06732559	0.48546028	-0.6170683	-0.27683544	0.28892994	-0.12480259	0.006587982	-0.18408966	0.36495018
11715789_a_at	1.7706995	0.73924065	-0.020208359	-0.33506966	-1.743753	0.30379868	0.37652302	-0.41577148	-1.285954	1.0221558	0.6239357	-0.7166939	-0.6913576	-1.7755399	0.27290535	0.09545326	0.6802559	0.9903374	0.679904	-0.28605556	0.020208359	0.060317993	0.66106796	-0.44792652	-0.064949036	0.08810425	-0.124848366	-0.1312418	-0.23423004	-0.035491943
11715790_a_at	0.93443155	0.14412642	-0.011854649	-0.41167116	-0.21674395	-0.19097185	0.29819536	-0.26345825	0.42310953	0.003175259	-0.15861082	-0.48192406	0.19663191	0.21153402	0.7644305	-0.31043148	-0.003175259	0.47126436	-0.063682556	0.14483118	0.01217413	0.19890738	-0.09055042	-0.112829685	0.20511103	-0.13869143	-0.07658911	0.29016638	-0.34624147	0.35383272
11715791_at	1.1979494	-0.12337971	0.008423328	-0.29938984	-0.008423328	-0.19499731	-0.090997696	0.016696453	0.6469908	0.3068204	-0.5923662	-0.76950026	-0.0850997	0.09600592	1.7678461	-0.01860571	-0.040328503	-0.015408516	-0.030192852	0.22192812	-0.022129536	0.3684101	-0.12482357	0.270854	0.20793438	0.056587696	0.30375814	0.16466236	-0.12141943	0.7674408
11715792_a_at	-0.07189083	-0.41795826	0.37134647	1.9198141	1.931592	0.14423513	1.3744383	0.2884488	0.70567226	0.15756226	0.54962826	1.5801382	0.67465496	1.5723515	-0.9130697	-0.50490665	0.071890354	-0.23176527	0.21385002	-0.264647	-0.60124636	-0.57382154	0.39550686	-0.47561502	-0.30314255	-0.69571495	-0.37237167	-0.39913702	-0.20895815	-0.635725
11715793_a_at	-2.6506824	-4.3772993	0.40555	4.4852886	4.9966316	-1.1364293	3.6993198	-1.1421962	-1.4072094	-1.0943346	0.9005184	4.256706	3.0966034	4.1828785	-3.0691156	-0.30120087	-0.41984844	0.2965784	1.1862049	0.005958557	0.11165428	-0.5867739	0.42045832	-0.80082893	0.4093542	-1.3856678	-0.005959034	0.1060009	-0.1132102	-0.6183181
11715794_x_at	-2.7267122	-4.013579	0.18043423	4.3033085	4.821121	-1.1845665	3.5510883	-1.3325677	-1.2476735	-0.9779806	0.85726357	4.0331097	3.1373777	3.9814262	-2.8529387	-0.45398712	-0.49441528	0.11189079	0.704319	0.034832954	-0.020004272	-0.61061096	0.28616714	-0.97392225	0.37363625	-1.2445993	0.020004272	0.14207363	-0.12602043	-0.77450037
11715795_at	0.86402416	0.107993126	0.10087299	-0.82329655	-1.1877241	-0.23528004	0.37265873	0.15062046	0.44328785	0.20378971	-0.13323212	-0.9803057	-0.036135674	-0.04131508	0.914793	0.11207867	0.43904686	-0.5496874	0.15995693	-0.2643509	-0.34173107	0.21514034	0.11022854	-0.775053	-0.32131958	-0.21271229	0.25372028	-0.21466255	-0.2605276	0.036135674
11715796_s_at	-1.1264858	-0.19575977	1.4233084	1.7547417	0.8390789	1.0447273	1.5123053	1.9526176	1.490962	-0.12817764	1.6313343	0.3490486	0.42971802	1.2661924	-0.6806469	-1.8098936	0.458148	-0.6099701	0.9558201	0.1444273	-0.64080906	-1.7100115	0.12817764	-1.5117579	-0.5632477	-1.4490652	-0.83251953	-1.1442089	-0.78508186	-1.614294
11715797_a_at	-0.00697422	0.06496525	0.15092373	0.068125725	0.19125605	0.33510065	-0.044350147	0.24042892	0.31266022	0.11080122	-0.01018095	-0.085978985	-0.04047537	-0.13896608	0.2838421	0.23958588	0.03781414	0.20833015	0.30861425	-0.23632908	-0.2946353	-0.08434963	-0.05884838	-0.29884148	0.086979866	0.00697422	-0.110622406	-0.099649906	-0.24174881	-0.116042614
11715798_x_at	0.20649719	0.099414825	0.12484074	0.004680634	0.20403957	0.32091522	0.1319952	0.22610378	0.24009609	0.08181381	0.09796429	-0.14837265	-0.08649349	-0.16504765	0.2047453	0.18653107	-0.004680634	0.20415688	0.2765007	-0.3288722	-0.34882975	-0.21436977	-0.095804214	-0.33691502	-0.34446955	-0.15059662	-0.22146893	-0.15130901	-0.2928934	-0.13226986
11715799_s_at	-0.33773422	0.25084877	0.22578526	0.4788475	0.36958122	0.6714735	-0.06159115	-0.06263828	-0.6410861	-0.5114765	0.112195015	0.1786108	-0.021370888	0.11436367	0.2543087	0.17364502	0.003097534	-0.23002243	-0.053380966	0.12228966	0.32655525	-0.6413131	-0.36547947	-0.18879128	-0.003097534	0.014756203	-0.044487953	0.088591576	-0.13467121	-0.13560486
11715800_at	0.05433607	0.46385622	-0.041732788	0.07843971	-0.006356716	0.31336164	-0.22296	-0.0170722	-0.1729827	-0.029978275	0.001107216	0.4915018	0.4054513	0.37507343	0.06448364	-0.11903477	-0.001107216	-0.36060715	-0.6135173	-0.13525343	0.024960041	0.25758982	0.106006145	-0.11358118	0.19124508	-0.008052349	0.13481426	0.05567074	-0.046495914	-0.112432
11715801_s_at	0.35038757	0.6730728	0.1854477	0.24547434	0.21424055	0.7373791	-0.101308346	0.046892166	-0.039668083	0.23171473	0.420619	0.52313995	0.49052858	0.2605896	0.8934698	0.16163921	-0.077940464	-0.40683174	0.034425735	-0.10465336	-0.034425735	-0.5832329	-0.27072573	-0.2594695	-0.2773199	-0.15802622	-0.12926865	-0.04900503	-0.19651556	-0.19043255
11715802_a_at	-0.063614845	0.071596146	0.22268057	0.26287127	0.04023695	0.50792027	-0.16021156	0.077646255	-0.40347147	0.27668762	0.23321867	0.5850253	0.6865549	0.07946205	0.8865576	-0.12640047	-0.07809782	-0.5223675	-0.23636103	0.028826714	-0.038775444	-0.5421095	-0.22086811	-0.26676273	-0.0385046	-0.059871674	-0.00502491	0.00502491	-0.066027164	0.09518576
11715803_a_at	-0.13502598	1.3681092	0.5648322	1.658134	1.8900075	0.20059586	1.5349841	0.28799057	-0.049138546	0.16780901	1.202416	1.4883437	1.0930552	1.1438327	-0.920176	-0.7936621	0.20326424	-1.1018257	0.049138546	-0.12540388	-0.29487276	-0.8887358	0.39381456	-0.5653744	-0.2754655	-0.72424173	-0.36371994	-0.25640965	-0.8352394	-0.8731885
11715804_s_at	0.3720975	-0.20418978	-0.08073616	0.5818982	0.49765968	-0.41879368	-0.29397917	0.13380718	0.057590008	-0.5426674	-0.5157151	0.05888939	-0.14652824	-0.03621435	0.37904453	0.34733868	0.0982337	0.3782754	0.03621435	-0.25590324	-0.04944372	0.073498726	-0.12572241	0.14583063	0.17495584	-0.0967474	-0.38003778	-0.23191261	-0.16703463	0.06926489
11715805_a_at	0.46651363	0.22296333	0.13261223	0.091635704	0.025509834	-0.23960686	-0.18468475	-0.40751934	-0.004387856	-0.44408894	-0.091220856	-0.10856342	-0.23239803	-0.036836624	0.3168726	0.27347565	0.16364384	0.53292084	0.020599365	-0.23809242	-0.06957531	0.11529827	0.0010252	0.09129143	-0.010016441	0.09234524	-0.1208601	-0.07706833	-0.0010252	0.30709553
11715806_a_at	-0.0434103	-0.2510085	0.12899208	1.8144398	2.1049032	-0.05725479	1.1223269	0.0434103	1.043293	-0.09654522	0.70896053	0.94556904	0.56407356	0.91071224	0.29024315	-0.35835314	-0.17464447	0.4243698	0.42445946	0.0889225	0.18150997	-0.38462734	-0.22378254	-0.2848506	-0.10778999	-0.33127213	-0.28976393	-0.37367725	-0.09794903	-0.6340723
11715807_a_at	1.2223272	-0.9563637	-1.1109085	-2.2372499	-2.4657516	-0.018101692	-0.8027992	-1.4497643	-2.1690388	0.20182896	-0.6566682	-1.436862	-0.70589733	-0.6857338	0.6562691	0.616992	0.13160896	0.26334763	0.60819244	0.58640385	0.39621735	-0.014291763	-0.29326534	0.014291763	0.39322758	0.042599678	-0.07207394	0.35439396	0.40556335	0.62833786
11715808_a_at	0.18646288	1.0827618	0.3005395	0.36994553	0.89851665	1.8681889	0.4327407	0.004126072	-0.8231683	-0.004126072	0.37175512	0.15271282	0.12773895	1.1961746	2.1650143	-0.00991106	-0.45937586	0.4524212	0.5010185	-0.7993102	-0.5729022	-0.6363621	-0.620049	-0.5100646	-0.51627016	-0.597013	-0.59628296	-0.5795264	-0.12223482	-0.13667965
11715809_a_at	0.026894093	0.8507385	0.07591677	0.2013135	0.9000826	1.808711	0.54251766	0.17732525	-0.34630346	-0.08599806	0.58320904	0.17442274	0.12934494	1.3698721	2.187684	-0.2303176	-0.6496391	0.20761108	0.2893548	-1.0025125	-0.8606844	-0.5980773	-0.54980564	-0.8187504	-0.6782527	-0.69976187	-0.94364357	-0.60432386	-0.026894093	-0.24332571
11715810_a_at	0.3992982	0.35081625	0.011577129	0.13315248	0.21406269	0.028285027	0.015479565	0.11650753	0.51372147	-0.013899326	0.26457882	0.17305851	-0.011577129	0.030376911	-0.08862686	0.073638916	0.046620846	-0.21319103	-0.10107374	-0.05254984	-0.15673637	-0.27505636	0.13235235	-0.25837183	-0.40793705	-0.09115934	-0.10803461	-0.086787224	-0.2871995	-0.10836792
11715811_s_at	0.19413185	0.24347925	-0.117824554	0.17813206	-0.13905334	0.292387	-0.31514168	-0.23155403	-0.91006136	0.28733206	0.25200653	0.0862627	0.1284256	0.11276007	0.000411034	-0.090317726	-0.21546888	-0.40525484	-0.2784891	-0.041319847	-0.000411034	-0.3410077	-0.13026762	-0.36433363	0.002324104	0.1948638	0.072836876	0.049258232	0.015160561	-0.17967367
11715812_s_at	-0.13411045	0.32168722	-0.3887477	0.11488962	0.19185734	-0.07155037	-0.5266781	-0.44580126	-0.92065716	-0.9877286	0.33863688	0.3023739	0.15795135	-0.1671257	0.71559143	0.022138596	-0.022139072	-0.5686126	-0.09173155	0.103244305	-0.07837057	-0.2530508	-0.21424675	0.071700096	0.28307295	0.27493048	0.15971851	0.47814798	0.112312794	-0.10587263
11715813_at	-0.8757162	-1.0320044	-0.4345441	-0.16398573	-0.583405	-1.1243095	-0.36301374	-0.48177624	-1.3691359	-0.82407665	-1.4969292	-1.0495434	-0.52602863	-1.1952715	0.20009375	0.41113806	0.1639862	1.0797625	0.7174568	0.42726994	0.37240934	0.3462577	-0.39802742	0.4019823	0.9118562	0.21067572	0.17434788	0.25443697	0.34542513	0.88197184
11715814_a_at	1.1976423	0.39421082	0.58670235	-0.45147324	-0.26948595	0.45098782	-0.24628735	-0.17131853	0.3036852	-0.004117966	-1.1299143	-0.45217896	0.6675339	0.36590767	0.8230438	-0.08678055	-0.22312117	0.10069275	0.047182083	0.1273861	0.099090576	-0.09081459	-0.2564783	-0.1997323	0.004117966	-0.7425246	-0.18295765	0.1667242	-0.2809081	0.085783005
11715815_a_at	0.6606102	0.4133482	-0.006515503	0.42880154	0.19025517	0.20331669	0.15743351	0.12970257	0.9087963	0.006515503	0.13781834	0.1398716	0.27338886	0.4455042	0.43364048	-0.25247574	-0.30374432	-0.16392326	-0.0959301	-0.27763176	-0.3107729	0.017991066	-0.100271225	-0.17780972	-0.1698389	-0.3443756	-0.17734432	-0.041974068	-0.26920414	-0.17621231
11715816_at	0.6454816	0.49288702	-0.07050514	-0.007666111	-0.42402887	0.549809	0.16923904	-0.13651085	0.07488632	0.19221544	1.2295089	1.0720277	0.26269817	0.32914257	0.4659562	-0.44211245	0.007666111	0.15508556	-0.13270473	-0.68335867	-1.0625639	-0.3835926	0.59608316	-0.44675875	-0.33006763	-0.57604074	-0.3657856	-0.33118486	0.16468382	-0.65819454
11715817_at	0.3847437	0.6608324	0.036449432	0.18159008	-0.36000252	0.5007572	0.058092117	-0.1547699	-0.24032593	-0.13306427	0.8097515	0.74133873	-0.036449432	0.25618172	0.26399994	0.100461006	0.27014446	0.07914162	-0.117053986	-0.5191326	-0.7490444	-0.41981888	0.37690926	-0.25120735	-0.28227234	-0.28969383	-0.07118416	-0.16699791	0.091365814	-0.4502926
11715818_at	0.53432465	0.5607729	-0.10442734	-0.11166954	-0.46515274	0.5524578	0.1806469	-0.17436123	-0.27151775	0.18105221	0.92447186	0.97783756	0.23034382	0.20761871	0.4208269	0.1532507	0.16982841	0.039185524	0.15165997	-0.501935	-0.87188053	-0.6416645	0.4227581	-0.45348263	-0.44550896	-0.30925846	-0.1956129	-0.41396904	-0.039185524	-0.50867367
11715819_a_at	0.3392191	-0.29885197	-0.3511448	0.11894131	-0.05219078	-0.08242798	0.065647125	-0.04781151	-0.514246	0.1445198	0.052968025	-0.3225212	-0.043637276	-0.40322304	0.2949295	-0.050852776	-0.2651558	-0.3487587	0.07775307	0.43333435	0.16152191	0.043637276	-0.13667202	0.23736286	0.10423756	0.050429344	-0.10329151	0.058309555	-0.12477684	0.2880926
11715820_a_at	0.17927837	0.028681755	0.01580143	-0.12544155	-0.101626396	0.18945217	0.059550285	0.16713428	0.16781712	0.17768574	-0.11155987	-0.015585899	0.45766258	0.81499577	0.09818745	-0.1639843	-0.022734642	-0.10409641	-0.055298805	0.015585899	-0.10538387	-0.24800968	-0.17350864	0.072169304	-0.09275341	-0.16219997	-0.043841362	0.03600788	-0.0256567	0.055232048
11715821_a_at	-0.12064648	-0.23400879	0.23009014	0.41791248	-0.032655716	-0.06570053	-0.002200127	-0.475523	0.52038	-0.5570593	-0.2522421	-0.38171768	-0.33521175	-0.2081213	-0.21380901	0.09677124	-0.1034832	0.5690899	0.14770126	0.3921299	0.31420898	0.305521	-0.02557373	0.21869373	0.002200127	0.1637392	0.034888268	0.052906036	0.32279205	-0.072613716
11715822_s_at	0.03902054	-0.15083122	0.16583157	0.42866325	0.15337276	-0.2023859	-0.21814632	-0.5573077	0.20542812	-0.597219	-0.31384563	-0.4113493	-0.03370762	-0.02355957	0.10089111	0.2982645	0.11797619	0.33453274	0.14505386	0.16027927	-0.35158157	0.06779194	-0.38836956	-0.031284332	-0.32725716	0.02355957	-0.22433281	-0.18831348	0.071528435	0.0589962
11715823_x_at	0.13586235	0.05485058	0.20518208	0.44102764	0.15844059	0.023627281	-0.16913319	-0.46416664	0.16808891	-0.6534481	-0.27075386	-0.2858076	0.033922195	-0.004868507	0.28073597	0.32733822	0.004868507	0.41796494	0.26968098	-0.15322208	-0.13277054	-0.045734406	-0.34479046	-0.17767239	-0.24979496	-0.13798809	-0.42176056	-0.20217323	0.11910534	0.018728256
11715824_at	0.65158176	0.042954445	-0.017522812	-0.2697296	-0.4542656	0.17481327	0.48114014	0.34942532	0.04895401	0.29050922	0.44498062	-0.2938738	-0.28740978	0.17148685	0.3581686	0.010931969	-0.034484863	0.46245575	0.07747364	-0.29956722	-0.31334496	-0.16208363	-0.010931969	-0.33638668	-0.07365799	-0.086289406	-0.33682537	-0.06803799	0.04311371	0.031895638
11715825_a_at	1.0464001	0.38957882	0.48406124	0.25621033	0.19749546	0.34866238	0.42649078	0.17808723	1.1657667	0.8553648	0.10531044	0.19617367	0.79660606	0.6475382	1.4105902	-0.6267605	-0.31810856	-0.10531044	-0.3929224	-0.5956249	-0.72455645	-0.6500025	-0.20651436	-0.90617037	-0.8099227	-0.8637533	-0.5040612	-0.4633007	-0.8911123	-0.6929803
11715826_x_at	-0.060380936	-0.31429338	-0.22156525	0.20139217	0.08825779	0.38517475	-0.024460316	-0.2900343	0.07976055	-0.40488434	-0.15175629	-0.016815662	-0.03970146	-0.091753006	1.2432861	0.20538378	0.010212421	0.1302638	0.09581566	-0.010211945	0.110694885	-0.028880596	-0.12505484	-0.019162655	-0.042135715	0.07285595	0.030177116	0.24654579	0.020916939	0.0962739
11715827_s_at	0.7770405	0.47056293	0.34874535	0.005797386	-0.055871964	-0.06760979	-0.039322853	-0.17030716	0.29150677	0.38141632	0.28903675	-0.005797386	0.21772385	0.030252457	1.1183414	0.07445431	-0.08448124	-0.10240841	-0.08776951	0.2059269	-0.02283287	-0.24405193	-0.05665779	0.010121346	0.045331955	-0.051402092	-0.18647766	0.16244125	-0.15158463	-0.026599884
11715828_a_at	0.5979786	0.3243513	0.3102646	0.013520241	-0.003348827	-0.25922155	0.12608147	-0.07174063	0.6549444	0.5706148	0.30902958	-0.12015772	-0.0898366	-0.05921316	1.2627697	-0.17884302	0.00437355	-0.22030687	-0.2758708	0.11476612	0.005183697	-0.20005846	-0.04730034	0.15941238	0.02771473	0.003348351	-0.15173101	-0.04410696	-0.03204441	-0.23649502
11715829_at	-0.5420356	-1.3470654	0.42656517	0.82927036	0.2736473	0.5644436	0.9965172	0.72594833	2.1950884	-0.55869055	0.2490263	-0.32120085	-0.33279228	0.4471922	0.081671715	-0.41230536	0.232131	-0.2701683	-0.17219496	0.28944588	0.3504238	0.061035156	-0.061035156	-0.2000575	0.19365788	-0.22541189	-0.44007397	-0.20584917	-0.10906696	-0.1334238
11715830_s_at	-0.2547655	-1.0149279	0.4297886	0.6447487	0.12125683	0.47049522	0.6799507	0.7312794	1.6889238	-0.6919346	0.06354141	-0.20768833	-0.02143097	0.55550766	0.15963554	-0.20170403	0.04882145	-0.27135563	-0.09284401	0.048194885	0.0623703	-0.24370289	-0.3569069	-0.5063238	0.02143097	-0.24303246	-0.5623398	-0.22976589	-0.31854248	0.02731514
11715831_s_at	0.08246994	-0.14486027	-0.23062134	-0.46519566	-0.47808743	0.49246788	-0.19548416	0.07141304	-0.09727383	0.39210987	-0.24498749	-0.3950081	-0.028874397	0.1289568	0.39622116	-0.014979363	-0.0927887	0.4069805	0.12355614	0.17577553	0.050200462	-0.008178711	-0.12674618	0.025064468	0.19645786	-0.03772068	0.042621613	-0.002696037	0.002696037	0.14415836
11715832_s_at	0.19402313	-0.007645607	0.056778908	-0.33785582	-0.52898407	0.28409672	-0.07905197	0.12741852	0.21131611	0.51581097	-0.4551983	-0.48273516	-0.28971195	0.10857391	0.3136177	-0.25809956	0.050060272	0.6163893	0.3257103	0.028874397	-0.027946472	0.15075397	-0.1138401	-0.18050766	0.13877773	-0.18122292	-0.023029327	-0.039355278	0.007645607	-0.12576485
11715833_a_at	1.6568727	0.9690833	0.65993214	-0.07563543	0.058841705	1.2512336	0.21144485	0.66394615	1.2103043	0.32970762	0.012375832	0.09914446	0.6652231	0.62807894	1.7485676	-0.7802558	-0.24454212	0.1445489	-0.012376308	-0.9317651	-0.6377492	-0.4875965	-0.09251118	-0.58190775	-0.080843925	-0.8037524	-0.667511	-0.3995924	-0.63421917	-0.369133
11715834_x_at	1.6186066	1.0217562	0.96424484	-0.52251625	-0.02516365	1.3214064	0.18548536	0.66099215	1.1682014	0.23541498	0.5261173	-0.10508728	0.6665845	0.7621665	1.6891651	-0.40172672	-0.17093086	0.16091967	-0.098912716	-0.3249216	-0.74906397	-0.118914604	0.031200409	-0.48156977	-0.7168479	-0.34631634	-0.2826171	0.025164127	-0.52247953	-0.21511412
11715835_a_at	0.84580517	0.62814426	0.21658993	-0.06622028	-0.0993309	-0.1767044	0.18976879	-0.041175842	0.8299055	0.16576862	0.079286575	-0.39641476	0.041175842	-0.064621925	0.44469357	-0.14147282	0.15536118	0.08711338	-0.11623287	-0.3684349	-0.27233124	0.103907585	0.1855936	0.045804024	-0.36035252	-0.27261925	-0.048125267	0.0524292	-0.2641363	-0.06431198
11715836_x_at	0.86167717	0.58073425	0.26539993	-0.081095695	-0.2283392	-0.001605034	0.17262077	0.08175278	0.7878628	0.21479225	0.001605034	-0.2911358	0.2541542	0.025317192	0.5634823	-0.22696495	0.03804016	0.1009922	-0.06733322	-0.33135986	-0.34888458	0.17310905	0.10459328	-0.016881943	-0.2706833	-0.29377937	-0.12695122	-0.119758606	-0.21502686	-0.009662628
11715837_a_at	0.6465244	0.46826363	0.669405	0.51256275	-0.13375282	0.7547493	0.653924	0.45718002	-0.15091133	0.012369156	1.0230713	-0.46661377	0.028345108	0.2801199	-0.012369156	-0.13142967	-0.31993103	0.5406256	0.94722176	0.03138733	-0.19165707	-0.22222328	0.06931877	-0.500123	-0.44708157	-0.25058174	-0.3445034	-0.329628	-0.44992256	-0.49205017
11715838_a_at	-0.4570012	-0.069058895	-0.05469179	0.39320612	-0.001847744	1.1836414	0.001848221	0.91069126	0.71698475	1.9444199	-0.43893242	-0.15781641	-0.26995897	0.1099906	1.1118307	-0.34529877	0.07612467	-0.60688543	0.04679346	0.43069315	0.2626691	-0.31364584	-0.16252136	0.081754684	-0.18998432	0.054848194	-0.05446005	-0.27094746	0.2970209	-0.36067343
11715839_a_at	-0.049468517	-0.5597296	-0.65047884	-0.7704997	-0.6421251	-0.6645732	-0.5599427	-0.50725317	-0.5578952	0.049468517	-0.5624542	-0.47491693	-0.666307	0.09802818	0.50688934	0.10439348	0.36203623	-0.06866646	-0.38988018	0.5841012	0.2564478	0.061521053	-0.32856798	0.22493744	0.7980871	0.28844738	0.07825136	0.5463524	0.2980814	0.98088026
11715840_s_at	-0.13924122	0.08240223	-0.22271729	-0.47566795	-0.3946638	0.024821281	0.03042221	-0.26581192	-0.25886536	0.18834877	-0.21820831	-0.6171913	-0.4706831	-0.19875145	-0.13519192	-0.25834084	0.2781067	0.08292484	-0.42533112	0.4283991	0.52737904	0.16067505	-0.12072086	0.14126968	0.46759605	0.2612543	0.20388222	0.52578163	-0.000393868	0.000393868
11715841_at	-0.26735544	-0.19583774	0.00162077	-0.06331134	0.110874176	0.053387165	-0.26363444	-0.23933506	-0.39491153	-0.06520176	0.113852024	0.059802055	-0.40195084	0.12203741	-0.21975446	-0.11764097	-0.18703699	-0.08834171	-0.07772517	0.30482435	-0.00162077	-0.021796227	0.063111305	0.3611889	0.11827564	0.18965912	0.28431082	0.05561161	0.24814749	0.09825945
11715842_a_at	-0.20789194	-0.49061823	-0.36027908	-0.02170372	0.31597328	-0.1165061	0.002424717	0.17141771	0.6309676	-0.086488724	0.24864435	-0.17356634	-0.35760784	-0.08034325	0.31521606	0.007392407	-0.24777842	-0.059644222	-0.026394367	-0.01795435	-0.26985645	0.22978401	0.089920044	0.32254744	0.058619976	-0.002425194	0.2592988	0.046627045	0.55060863	0.097653866
11715843_at	-0.46535778	-0.041954994	-0.24184036	0.54061794	0.6130991	-0.013148308	-0.22087574	-0.04372692	-0.15702534	-0.48441982	0.058455467	-0.08047199	-0.26847172	-0.1484518	-0.110406876	0.2622671	-0.034201622	0.013148308	0.09027767	0.31415844	0.025109291	0.14693928	-0.19926739	0.47858143	0.31128216	0.04498577	0.014035225	0.050477028	0.3212757	-0.05951023
11715844_s_at	-0.24177551	-0.4002247	-0.46185398	-0.7058315	-0.72229815	0.2197218	-0.5178871	-0.05704975	0.34746838	-0.33384132	-0.721622	-0.43775463	0.3704672	-0.00217247	1.0355177	0.58114815	0.00217247	0.92953014	0.867712	0.011885643	-0.026006699	-0.054309845	-0.27072144	-0.059379578	0.08829212	0.27320004	0.11874676	0.31236935	0.75095654	0.4067974
11715845_s_at	-0.11229801	-0.12065792	-0.13334846	-0.25454712	-0.5588565	0.38345242	-0.26885128	0.12011814	0.40007877	-0.41164398	-0.44216442	-0.40254784	0.35644054	0.06825161	0.80562496	0.4345684	0.017961502	1.2602177	1.1324759	-0.13920975	0.052980423	-0.08778381	-0.42948866	-0.017961502	0.076257706	0.19549942	-0.039603233	0.07416248	0.5546169	-0.12065792
11715846_at	-1.4770355	-0.38066673	-0.053341866	1.9618154	0.5432539	1.5047059	0.7035265	1.1687102	0.30653334	-0.07592106	1.661345	0.977674	-0.06911707	0.8151698	-1.5224738	-0.72921467	0.9831691	-0.74740124	1.063765	0.40659142	0.05375004	-0.5590949	0.3201971	-0.30785894	0.053341866	-0.58176184	-0.3047223	-0.248209	-0.74561834	-1.1312723
11715847_x_at	-1.7391038	-4.038373	0.3937044	1.2697325	-0.5180006	0.07116556	-0.028419971	1.1408606	-0.806407	0.07182121	-1.0794582	0.28369093	0.1772747	0.56833553	-0.9535017	0.17948532	0.022408009	-0.25236416	-0.32180214	-0.54799175	0.14806175	-0.025899887	0.2641468	-1.0368671	0.06446266	0.09532833	-0.119244576	0.24318457	-0.022407532	-0.40856886
11715848_a_at	-0.23912811	0.1496191	-0.07079697	-0.017954826	-0.0925827	-0.4918337	-0.3516655	-0.44867134	-0.63373756	-0.08539581	0.036909103	-0.11696434	0.023852348	-0.19831085	0.24639606	-0.07027435	0.15294075	0.18408585	-0.14604759	0.1814413	0.32723045	-0.011650085	0.011650085	0.080391884	0.15528107	0.01295948	0.11226082	0.28408337	0.08912945	-0.12907887
11715849_a_at	0.8045888	0.3513975	0.3816247	0.174891	0.11289406	-0.19793606	0.23162603	-0.007494927	0.6160264	0.66134214	0.22041416	0.13332176	0.20832872	0.32932425	0.65740824	-0.08872795	-0.12827826	-0.11080313	-0.17947292	-0.12561846	-0.002592087	-0.02783966	-0.007648945	-0.060005665	0.02943945	-0.21768379	0.002592087	-0.20514584	-0.44338322	-0.28762817
11715850_x_at	-0.2593794	0.7849169	0.6296606	0.54109573	0.001507759	0.42103195	0.6087618	0.5448303	0.826499	0.92465305	1.1321936	0.5341139	0.6735468	0.2733488	-0.66602707	-0.2761526	-0.018266678	-0.001507759	-0.25185585	0.11024952	0.119693756	-0.36986923	-0.08255291	-0.7282829	-0.060681343	-0.30412388	-0.13955402	-0.11141968	-0.1446104	-0.59369946
11715851_s_at	-0.14151812	0.3533728	-0.14513779	0.48643064	0.44064832	-0.21232367	-0.15109873	-0.08478069	-0.11070061	-0.1614914	0.2794268	0.12125301	0.007312536	-0.02904892	0.037072897	0.13683844	0.098490715	0.119992256	-0.038864136	-0.22907591	0.122900724	-0.25832438	0.019853592	-0.045032978	-0.14544916	0.021861315	0.028734207	-0.24916053	-0.007312536	0.007412434
11715852_at	0.2666211	-0.13593864	1.7029967	1.3631072	0.44587994	1.8121266	1.6825442	1.33991	1.2517219	0.114937305	1.8673253	0.28190136	0.5555234	1.5356631	-0.5048027	-1.0404825	-0.24858046	-1.1475816	0.7070842	0.58578444	-0.69460917	-1.2252526	-0.114937305	-1.5554852	-0.7901535	-1.5434785	-1.2219563	-0.7073693	-1.4051776	-1.3945303
11715853_a_at	-0.6830969	-0.30677605	0.2577076	-0.03851223	0.12767506	0.37497807	0.34214783	0.007223129	0.52178097	0.037774086	0.72004986	0.06124592	0.14125729	0.1832695	-0.5714493	-0.11241913	-0.012716293	-0.52320004	-0.007223129	0.08339691	-0.13886261	-0.29180908	0.12552547	-0.5175991	-0.1373949	-0.16644287	0.08534527	0.24012756	-0.19317532	-0.10865593
11715854_at	-0.46730518	-0.41004372	0.32723188	0.22832346	-0.18289804	0.408072	0.6269331	0.2576928	0.12669897	0.04508257	0.598012	0.044799328	-0.1371336	0.28293848	-0.6613159	-0.3951149	-0.28229284	-0.35160446	0.029812336	-0.027670383	-0.029724598	-0.016304493	0.016304493	-0.21109629	0.30707407	0.08888245	-0.1400528	-0.0382185	0.07919359	-0.2999959
11715855_a_at	0.13947153	0.49992037	1.0761261	0.52525854	-0.2998109	0.47683573	1.06182	0.085437775	0.14868546	0.27818775	0.6839118	-0.001432896	0.01858902	0.6130805	-0.6731081	-0.512136	0.4807372	-0.55933	-0.21625566	-0.27064276	0.06070757	-0.30133486	0.001433373	-0.49062443	-0.13902283	-0.057670116	-0.44625664	-0.2957163	-0.48027182	-0.4647913
11715856_s_at	0.034902573	0.4678831	0.9010277	0.8156948	0.10641956	0.71469593	1.0286074	0.1551342	0.07337856	0.3868065	0.92976284	0.33665943	0.3759346	0.62745667	-0.64376736	-0.7411728	-0.08607769	-0.70651007	-0.19794178	-0.41064453	-0.034902573	-0.5150881	0.125391	-0.73217297	-0.4553604	-0.43906212	-0.33786154	-0.34790707	-0.6486764	-0.43906975
11715857_a_at	-0.37504196	-1.0919671	-0.61025715	0.49729824	0.60920525	-0.05013752	-0.014210701	-0.26046467	0.33668232	-0.3726406	-0.81616163	-0.2925911	-0.46664572	-0.06507492	0.084877014	-0.12486553	0.12312031	-0.07889843	-0.056714058	0.42987537	0.18287754	0.33652496	-0.21654415	0.12722397	0.33882427	0.014210701	0.19217968	0.19765186	0.16491604	0.40369797
11715858_s_at	-0.13797188	-0.8338375	-0.53144073	0.3960924	0.6161642	-0.01380825	-0.25030804	-0.42137623	0.009311676	-0.42751026	-0.76321507	-0.3331871	-0.48478317	-0.08711243	0.018101692	0.1795435	0.06294918	0.023472786	0.005237579	0.3953066	0.29066086	0.11375427	-0.49324036	-0.047366142	0.12730026	0.059698105	-0.05050087	-0.005237579	0.026927948	0.43030167
11715859_at	0.2642622	0.106637	-0.05877018	0.051629543	0.12344599	-0.009338856	0.23898077	0.054200172	0.11361265	0.21524811	0.031586647	-0.17577887	0.036043644	0.20156765	0.3904252	-0.3403654	-0.21311665	-0.12756586	-0.02918005	0.009338856	-0.17834711	-0.24477434	-0.42621565	-0.01568222	-0.055912495	0.18820381	0.056939125	-0.14407444	-0.067504406	-0.23389626
11715860_a_at	0.11796188	-9.01E-05	-0.21550941	0.036535263	0.0572443	0.094846725	0.22542238	0.18841314	0.14086962	-0.0362978	0.23574305	0.07965374	0.06333113	-0.080721855	0.21536589	-0.48420095	-0.20130062	-0.07127857	-0.1739378	-0.33071566	-0.37697792	-0.2736869	-0.28303957	0.011624813	0.1823945	-0.2038784	-0.16803122	9.01E-05	0.11129236	-0.30077457
11715861_a_at	0.18763876	-0.18846369	0.20872927	0.118367195	-0.11357403	0.28217983	0.031910896	-0.057709694	-0.09959841	0.28791618	-0.015164375	0.005327225	0.16624165	0.20770311	2.2639875	0.26757717	-0.03795767	0.39063454	0.22308445	-0.44366312	-0.36992455	-0.005327702	-0.025855064	-0.30858183	-0.006263256	-0.21661234	-0.3496089	-0.034940243	0.049563885	0.0715127
11715862_x_at	-0.59710884	-0.35965204	-0.09382868	0.3619218	0.37281752	0.53445864	0.19564772	-0.121200085	-0.3282342	0.09354591	0.16352463	-0.26625204	-0.018059254	0.018059254	0.46961737	-0.28540468	-0.22068977	-0.29801035	-0.19818306	0.17394924	0.07409096	0.07644844	-0.536108	-0.07837677	0.060610294	0.14481926	-0.094698906	0.023870945	-0.06003809	0.06677723
11715863_x_at	1.2432404	-0.007688999	0.20718336	1.3437881	0.8758669	1.7702847	0.53164387	0.67092085	0.30196857	1.3594618	0.6565256	0.5964222	1.2894554	0.5605297	0.7807298	-0.33810616	-0.43354034	-0.16993856	0.007688999	-0.18794298	-0.1607356	-1.048636	-0.18911552	-1.2693744	-0.7103853	-1.1135559	-0.7645893	-0.68423223	-0.8024607	-1.0279675
11715864_a_at	0.7182455	-0.646945	-0.14816856	-0.8550458	-0.8305874	0.024419785	0.015935898	-0.1343441	0.09563351	-0.015935898	-0.14987183	-0.9525695	0.0694685	-0.139534	-0.05614662	0.56381416	0.098098755	0.3596754	0.5699549	-0.06197071	-0.1869421	0.67540836	-0.09034634	0.053931236	0.034098625	0.3065033	-0.27109575	-0.15423203	0.77075577	0.7641287
11715865_a_at	0.50900555	0.50395966	0.28288174	-0.009768486	-0.060747147	0.43435097	0.75888634	0.54657364	0.45548153	0.60339355	0.3589878	0.19048786	0.6384449	0.08293247	0.10553646	-0.25123787	0.009768486	-0.40380955	-0.22373772	-0.18946934	-0.024332047	-0.35488224	0.045351982	-0.4513378	-0.06504059	-0.20203781	-0.1890955	-0.02304554	-0.33300877	-0.026479721
11715866_x_at	0.5197239	0.60596466	0.3747244	0.17703342	-0.022946358	0.4326315	0.7786684	0.5443535	0.4640522	0.54833317	0.37176132	0.13554859	0.66445255	0.0808754	0.072527885	-0.35810947	0.018882751	-0.41080952	-0.09095001	-0.33143902	-0.3974185	-0.39640427	-0.018882751	-0.79586554	-0.2421732	-0.24339676	-0.41404724	-0.34293652	-0.42103386	-0.11182594
11715867_x_at	0.25038958	0.42405653	-0.14567518	-0.19648886	-0.1564064	0.29034805	-0.38089037	-0.417953	-0.7747431	-0.010493755	-0.20518875	-0.15365171	-0.11387491	-0.118433475	0.20089436	0.01113987	0.47097063	-0.09143114	0.00469923	0.66775703	0.10808277	-0.00469923	-0.23261929	0.20553446	0.6248441	0.17308092	-0.055701733	0.52906847	0.29348898	0.72476006
11715868_a_at	-0.009131908	0.63404083	0.12953281	0.79576254	0.417696	-0.21588182	0.30579472	0.16325474	0.007181644	0.019457817	0.118869305	0.46063995	-0.007181644	-0.023504257	-0.5662365	-0.16257143	-0.023303032	-0.28917265	-0.13754416	-0.065121174	0.056406498	-0.11916304	0.20143557	0.3683324	0.13412619	-0.18300152	-0.16607332	0.05336857	-0.09804201	-0.10917473
11715869_x_at	0.010148048	0.4884615	0.10482216	0.3884554	0.22749615	0.026599884	0.10367489	0.038436413	-0.017529488	-0.02752304	0.061643124	0.30456638	0.12682247	-0.23240232	-0.44186974	-0.12928486	-0.06531	-0.1637187	-0.16225529	-0.024712086	-0.010148525	0.015453339	0.18148708	-0.027773857	0.044154644	-0.040267944	-0.12562037	0.010570526	-0.10757446	-0.14746857
11715870_a_at	1.0501924	0.17043447	0.28676605	-0.005646706	0.25003004	0.59821606	0.4173174	0.52266407	0.66362906	0.34479475	0.9367156	-0.010824204	-0.100013256	0.7224574	0.96886206	-0.48327732	-0.40343666	0.17035961	0.005646706	-0.08160114	-0.42242765	-0.15879726	0.04945755	-0.27752876	-0.39033747	-0.76082563	-0.08916187	-0.29098654	-0.2683382	-0.27292585
11715871_a_at	0.4727795	0.11773133	0.034726143	-0.18696713	-0.21317482	0.23902726	-0.17589116	0.022538424	0.27042246	0.2582264	-0.002870798	-0.30472827	-0.004651785	-0.04861164	0.92773557	0.002870798	-0.112850904	-0.016820192	-0.18873334	0.22809196	0.11464906	-0.11343455	-0.08753514	-0.13237476	0.08232808	0.02482915	-0.35493994	-0.086153746	0.016913414	0.28837943
11715872_at	-0.29413843	-0.058147907	-0.2590828	0.41131163	0.6230321	-0.030510902	0.08630848	0.05794239	0.019248009	0.222538	-0.044410706	0.09919834	0.18075466	0.044991493	0.19077301	-0.24579859	-0.3441434	-0.11219168	0.21599722	0.008221626	-0.02444458	-0.26887417	-0.2518854	-0.008222103	0.20039082	-0.07369995	-0.17422771	-0.108011246	0.0496583	0.082042694
11715873_a_at	-0.5897293	-0.880568	0.35489464	2.1186528	1.8001122	-0.2058754	1.6255908	1.2346778	0.9370389	-0.4131322	0.9900632	0.79209375	0.9938607	1.3187423	-1.4888015	-0.25400496	0.12747526	0.18452168	0.2421856	-0.42001247	-0.13746119	-0.62860537	0.34844875	-0.23112154	0.14376736	-0.90315914	-0.19972515	-0.12747526	-0.292737	-0.94498634
11715874_s_at	0.18824482	-0.5414305	-0.08360958	0.26498318	0.46980762	1.0366411	-0.19065952	-0.47647476	-0.49578	-0.39942455	-0.12681675	-0.19402027	-0.29692745	0.09574413	-0.16374588	-0.11910629	0.44355297	0.20121384	-0.18629074	0.48763943	0.43628502	0.05342102	-0.17536354	-0.15402985	0.37176037	0.272089	-0.04407406	0.28534985	0.04407406	0.5218916
11715875_a_at	0.34256554	0.34190083	-0.2964239	0.16366386	0.11250782	0.5160284	0.57474613	0.37995052	0.048724174	1.3713655	0.17117119	-0.074168205	0.78554153	0.5020895	0.25603104	0.050343513	-0.040857315	-0.26106167	0.007603645	-0.007603645	-0.05262947	-0.21893787	-0.0877924	-0.083390236	-0.016638756	-0.010741234	-0.19748211	-0.021782875	-0.20319462	-0.1783781
11715876_at	-0.23911476	-0.5610962	-0.22573185	-0.5218477	-0.8266907	-0.003151894	-0.13213158	0.28991795	0.89585686	-0.26977158	0.17278767	-0.78824997	-0.28244686	-0.025401115	-0.88510036	0.4228449	0.2946701	0.5356064	0.6852093	-0.0674839	-0.28131962	0.20652962	0.003151894	-0.28595257	0.13228893	0.2758274	0.023055077	0.1146965	0.24186516	0.2883501
11715877_s_at	0.01681614	-0.6049042	0.34545708	0.38686657	0.52286434	0.83070564	0.6112366	0.373971	0.93115807	-0.1463232	0.10316849	-0.115291595	0.14155388	0.38875866	0.047392845	-0.30987835	-0.07818127	-0.16591358	0.276062	0.066078186	-0.050715446	0.032343864	-0.45802498	-0.18955135	-0.01681614	-0.17718887	-0.11469936	-0.13878155	-0.35686493	-0.022254944
11715878_a_at	-0.8166561	-0.29736996	-0.07481575	0.3645072	0.058109283	0.048339844	0.20486164	0.36170578	-0.09515858	-0.02047062	0.2692275	0.3759265	-0.09647465	0.32954788	0.013309479	-0.14428711	-0.18763065	0.14879417	-0.13827515	-0.013309479	-0.17582512	-0.06211567	0.09473419	0.023550987	-0.1835804	0.13656998	-0.06916714	0.22774076	0.10753536	-0.04429531
11715879_a_at	-0.319252	-0.038868904	-0.075222015	0.32721233	0.19685459	0.29420853	0.10247612	0.28232193	0.012882233	-0.03944111	-0.2237978	0.025568962	0.07266426	0.25632763	-0.07442331	0.13143635	-0.07432318	0.32721233	0.06859493	0.04111576	-0.012881756	-0.11091232	-0.12594223	-0.11600733	0.10236454	-0.25981474	-0.1383276	-0.02083683	-0.23266411	0.036329746
11715880_a_at	0.2799697	0.19549322	0.37475395	0.34615946	0.008081436	0.39688683	0.17935514	0.5673175	0.7767315	1.024785	-0.17303324	0.12800646	0.37590837	0.37746525	-0.1416893	-0.32424784	-0.1815772	0.37142038	0.02410841	-0.24818707	-0.57103205	-0.197433	-0.008081436	-0.25960112	-0.10841894	-0.27949	-0.25571203	-0.19429255	-0.57947254	-0.18088102
11715881_a_at	0.5882516	0.75984335	0.39623404	0.050555706	0.12353659	0.5171771	0.30848742	0.5375905	0.428061	0.27060366	0.18786097	-0.050555706	0.057403088	0.31549215	0.55931425	-0.38730812	-0.12978172	0.13645458	-0.058424473	-0.29191113	-0.19909096	-0.43970728	-0.51099443	-0.740129	-0.8835435	-0.76933193	-0.77200985	-0.7687526	-0.5761671	-0.28147697
11715882_s_at	0.5374384	0.8182268	0.43389416	0.013583183	0.06513786	0.5367584	0.30170155	0.6078749	0.4223919	0.27541447	0.18569374	-0.123723984	0.24432468	0.43092918	0.34254456	-0.1869421	-0.023073196	0.031323433	-0.23043442	-0.15338612	-0.1663971	-0.21079731	-0.25601673	-0.39082146	-0.3662157	-0.4238615	-0.31484127	-0.32381916	-0.25187683	-0.013583183
11715883_x_at	0.4810896	0.67488956	0.36475945	-0.20470428	-0.049194336	0.3306818	0.14033508	0.4408064	0.39307117	0.16692352	0.044838905	-0.24039984	0.010437965	0.37416744	0.40433788	-0.21765423	0.002373695	0.11197662	-0.04734993	-0.09966755	-0.053940773	-0.16724396	-0.39039183	-0.055724144	-0.002373695	-0.1760788	-0.15438747	-0.2872243	-0.15097141	0.038718224
11715884_a_at	0.21409225	0.43935013	-0.19425678	-0.62607765	-0.6946082	0.116295815	0.16582203	-0.21019173	0.4052925	0.41636276	0.4307289	-0.45014	0.19655895	0.019729614	-0.043679237	0.095069885	-0.17289543	0.28706932	0.22941208	-0.3211708	-0.32212257	-0.009681702	0.03612423	-0.10185623	-0.13389969	-0.077412605	-0.06208229	0.009681702	0.012599945	-0.19890976
11715885_at	-0.44055033	0.06398964	-0.10503483	0.015618324	0.09743595	0.2045269	0.14877033	0.03042221	-0.26693392	-0.33428192	0.19348145	-0.18295765	0.560997	0.017050743	-0.20991611	0.18431473	-0.38694572	0.2911358	0.43940735	0.19688702	-0.08249712	-0.19323921	-0.32189083	-0.22086382	0.05063343	-0.15905666	-0.17628288	-0.015618324	0.054023743	-0.33289337
11715886_at	-0.049530983	-0.34127426	-0.25742483	-0.027660847	0.0184803	0.029411793	-0.21812677	0.095761776	0.49311972	0.07449913	0.085971355	-0.01848054	0.061930656	0.14944458	0.75521183	-0.2707615	-0.39118576	-0.44851828	-0.3946936	0.59032154	0.14606571	-0.110265255	-0.3225689	-0.08939266	0.23284769	-0.054071903	-0.3735845	0.09898138	0.13094568	0.034770012
11715887_s_at	0.2081871	-0.1534028	-0.105314255	0.51477146	0.12103653	0.17494631	-0.061772823	0.36100006	0.78582764	0.24975729	0.29202557	0.039190292	0.022437096	0.111641884	1.1678519	-0.20184422	-0.31039238	-0.6461992	0.00949955	0.20443249	-0.113675594	-0.17935276	-0.13401318	-0.24815083	-0.28682804	-0.00949955	0.09852505	-0.04896927	-0.1393776	-0.033643723
11715888_s_at	-0.22999573	0.08833027	-0.19143677	1.0614438	0.67577696	0.03892231	-0.090483665	0.12537336	0.092725754	-0.26742697	0.3098569	0.20846176	0.015100002	0.14488459	0.37461662	0.22793674	-0.015099525	-0.5565276	0.097700596	0.1771636	0.23160362	-0.47791338	-0.1702671	-0.3159232	-0.15729952	-0.17058277	-0.2671013	-0.15250015	-0.19216871	-0.11829424
11715889_a_at	0.2667036	-0.16841221	-0.1748085	0.13400936	0.3391285	0.1686554	-0.43744755	-0.37591457	-0.74458313	-0.08970928	-0.44036674	-0.019540787	-0.22560596	-0.43969154	0.04261303	0.11610985	0.5081148	0.17474079	0.006367683	0.5200567	0.31316376	-0.051293373	-0.33924103	-0.15131474	0.2841072	-0.010454178	-0.006367683	0.29574966	0.102599144	0.68846416
11715890_x_at	0.13668346	-0.41872692	-0.33773136	-0.16304684	0.02774334	0.017753601	-0.55038357	-0.4525957	-0.99963856	-0.25782585	-0.5612173	-0.16439152	-0.28330708	-0.44964314	-0.18995762	0.095350266	0.34865284	0.087721825	-0.18395329	0.5153589	0.48237133	0.019485474	-0.44162655	0.03134823	0.49613094	0.003417015	-0.003417015	0.38652897	0.10454464	0.59470654
11715891_at	0.00268507	-0.28230715	-0.020130634	-0.08681917	0.019396305	-0.12824154	0.022576332	-0.0981102	0.10507345	0.17146921	-0.015214443	-0.07636309	-0.2706542	-0.08444643	0.17890072	0.001142502	-0.001142502	-0.014026642	-0.08322859	0.461843	0.45696354	0.13727856	-0.0784297	-0.012154579	0.16319871	0.077530384	0.12492895	0.15780258	0.28902054	-0.06412935
11715892_a_at	0.07029247	0.8746939	0.1996994	0.23089886	0.02712059	0.33941174	0.26818562	0.17552662	0.26402187	-0.2335639	-0.054565907	0.07675457	0.22051048	0.24291325	0.26610565	-0.14411545	-0.012476921	-0.20950985	-0.08477831	-0.13494778	-0.04123068	-0.3309083	-0.4499154	-0.29712057	0.012476444	-0.28868723	-0.5111337	-0.29104042	-0.29504442	0.03186989
11715893_s_at	1.8661385	-0.21604824	-0.66541004	-0.8177824	-2.1254206	0.8755827	0.31745052	-0.08832741	1.5066795	0.4788456	0.19158554	-0.955348	0.12766838	-0.51753044	0.011019707	1.1992903	0.7546673	-0.44746113	1.2838125	-2.0260344	-1.3942051	-0.88780594	1.0892687	-0.011019707	-0.62065125	0.083337784	-0.59534264	-0.15053844	0.46713352	0.20026207
11715894_x_at	-0.076766014	-0.4689989	-0.14802647	0.8810568	1.2873344	-0.29415798	0.36041164	0.21609306	0.76636505	0.10476494	-0.005167961	0.50663376	0.13103962	0.5246525	-0.20492363	-0.14865112	-0.10668087	-0.107730865	-0.013667107	0.21803951	0.23806286	-0.34959412	-0.42874336	0.062386513	0.24279499	-0.05085373	-0.20291233	-0.09007263	0.05982685	0.005167961
11715895_at	-0.6035037	-1.4448943	-0.3194151	0.2537403	-0.22247362	-0.8171978	-0.36279774	0.28745604	0.18868494	-0.33861494	-0.2230072	-0.29225254	-0.7214327	-0.030836582	-0.8975425	-0.003931522	0.018722534	0.009110928	-0.115163326	0.20819807	0.22636175	0.22994709	0.003931522	0.4829216	0.30677652	0.2739277	0.09301424	-0.28727388	0.5942373	0.32765818
11715896_s_at	-0.7325492	-0.99308777	-0.29714298	0.4065194	-0.007020474	-0.47152805	-0.07061577	0.28848982	0.017258644	-0.1532898	-0.08587313	-0.4602332	-0.44038343	-0.094506264	-0.91228247	-0.074382305	-0.15719986	0.007019997	-0.022700787	0.50029707	0.5429425	0.44735146	0.05691433	0.8355589	0.64965296	0.47986984	0.27583075	0.029317379	0.72733307	0.058171272
11715897_at	-0.14043903	-0.7689619	-0.045506477	0.28198242	-0.014707565	-0.21208191	-0.086595535	0.11039066	-0.08517361	-0.23518181	0.024090767	-0.34942532	-0.16591167	0.005249023	-0.99161243	0.47170067	-0.0534153	-0.03921318	0.3423071	0.69318867	0.39355087	0.19286919	-0.053730965	0.5496721	0.24115372	0.22924137	0.23115826	0.17882538	0.2898035	-0.005249023
11715898_a_at	0.29164505	0.25238037	-0.12932825	-0.4670782	-0.6411462	0.19867945	-0.5722256	-0.012302399	-0.39929485	-0.094442844	0.087367535	0.004023552	0.33293915	0.18122053	0.42986012	-0.015847206	0.019064426	0.13471794	0.11040306	-0.1818161	-0.08464527	-0.10939646	-0.07948589	-0.4542637	-0.004023075	0.14918327	-0.2168746	0.026827812	0.072933674	0.3934474
11715899_a_at	-0.1890974	-0.15790987	-0.5918741	-0.08340168	-0.09437895	-0.42351484	-0.48595667	-1.1032209	0.025292873	-0.12811613	-0.22660542	-0.29642868	-0.7015333	0.24186516	0.37977743	0.12906027	0.54522467	1.2410436	0.33284807	0.6225929	0.5213785	0.08195019	-0.40708542	-0.025292873	0.44856548	0.26042843	-0.13811207	0.26995325	0.12828732	1.3264985
11715900_a_at	0.46120596	-0.3655963	-0.3065734	-1.0943694	-1.1123209	-0.1416502	-0.3866396	-0.510787	-0.11146021	0.046013355	-0.5075178	-0.7710266	-0.18823767	-0.20844316	1.3546948	0.036144257	-0.1320343	0.07479429	0.000984669	0.54295206	0.65309477	0.18299246	-0.4782939	0.23209906	0.66173124	0.27829313	-0.000984669	0.58225584	0.11865091	0.5980625
11715901_a_at	0.657115	0.23890114	0.15928459	0.2071495	0.053527832	0.03422928	0.30692196	0.3236723	0.90208626	0.1492567	0.003036499	-0.2655306	0.147995	0.94348526	0.3483343	0.092386246	-0.043948174	-0.003036499	-0.06779003	-0.22236061	-0.460145	-0.07249737	-0.049655914	-0.39551926	-0.29069042	-0.43561077	-0.38099003	-0.27571964	-0.072338104	-0.08470249
11715902_a_at	0.58256006	0.20572233	-0.073874	0.1209507	0.003468514	0.12319231	-0.24100685	-0.057874203	0.051738262	0.30775404	0.27482176	-0.029245377	0.14334345	-0.12167168	0.6684251	0.085463524	-0.04991293	0.004376411	0.09231329	0.009442329	-0.044148922	-0.015621662	-0.057651997	-0.16575718	0.010651588	-0.07231903	-0.056221962	-0.057623386	-0.07831049	-0.003468514
11715903_at	0.06670475	0.6222086	0.44441414	0.39050484	0.34176445	0.34059048	0.18224525	-0.22575188	-0.19163609	0.30019855	0.29174614	0.4550848	-0.005161285	0.12881851	0.07764053	0.005161285	0.27368355	0.4924364	-0.039135933	-0.5895519	-0.4339323	-0.29654694	-0.107331276	-0.4044714	-0.4287424	-0.12763977	-0.36464024	-0.18766022	-0.44386768	-0.38888073
11715904_s_at	-0.39335155	-0.05702448	-0.0580225	-0.21178198	-0.10085964	0.001016617	-0.050180912	0.030356884	0.085231304	0.42764091	0.3117652	0.41115952	-0.025854588	-0.12670708	0.118590355	-0.34809208	-0.14242363	0.09397411	-0.3710189	-0.3151512	-0.253088	0.12574768	0.03836441	-0.001016617	0.07804537	0.09990597	-0.03439045	0.009850502	0.03185749	0.10912228
11715905_x_at	-0.26738262	0.035694122	0.027578354	0.1787548	0.14478588	0.1538353	0.19327831	0.024336815	0.3044834	0.6683588	0.21092033	0.49457693	-0.1791687	-0.10234356	0.061357975	-0.48107195	-0.01729393	0.2859726	-0.37941074	-0.36940765	-0.47623444	0.017293453	0.12672997	-0.08052826	-0.18714333	-0.106523514	-0.21379519	-0.1437769	-0.19075298	-0.053322315
11715906_a_at	1.1907835	0.18425798	0.015174389	0.24533653	-0.015174389	-0.23328543	0.23217869	0.04866457	0.16150618	0.47254562	0.107904434	0.10345554	0.09719229	0.53074074	1.1734715	-0.2903018	-0.27464008	0.41143036	0.15029287	-0.30958176	-0.3394513	-0.21997213	-0.13559103	-0.58424234	-0.23502493	-0.49634218	-0.39451313	-0.5776081	-0.18209887	-0.18339968
11715907_s_at	1.2709408	0.22476864	0.17027092	0.09923267	-0.014074326	-0.2685976	0.19752026	0.014074326	0.03913212	0.5885601	-0.057487488	-0.017560005	0.27229786	0.49124908	1.1810484	0.17919064	-0.10746765	0.48250675	0.22254276	-0.14200687	-0.031448364	-0.08684063	-0.1161356	-0.22208309	0.047330856	-0.1584034	-0.26257133	-0.062195778	-0.06945324	-0.07107258
11715908_at	0.88350344	-0.17549992	0.5710416	-1.2251458	-1.4739475	0.17396641	-0.52406406	-0.3627591	-0.4699297	-0.05489254	-0.5244689	-1.7633972	-0.48133802	-0.08742142	0.9711127	0.7196164	0.3815384	1.3360629	0.89596033	-0.3627205	-0.003675938	0.3533826	-0.007972717	0.003675938	0.17790604	0.22035408	0.14777327	-0.10258198	0.115207195	0.039237022
11715909_s_at	1.0414038	-0.19218111	0.47814608	-1.0985103	-1.6758032	0.1657157	-0.5802531	-0.67024326	-0.43761396	-0.016766548	-0.58672667	-1.5179658	-0.5956607	0.0607419	1.014185	0.8771181	0.5461569	1.2405362	0.87194157	-0.1410346	-0.038980484	0.2966795	-0.047459126	-0.17448282	-0.09212494	0.25826788	0.016767025	0.021466732	0.13960838	0.2599187
11715910_a_at	0.2170353	-0.799953	0.049134254	-0.8340416	-0.99368286	0.02164936	-0.4576831	-0.54247713	-0.5863433	0.040643692	-0.36959457	-0.64509106	0.10970783	0.29823017	0.6291046	0.1254015	-0.0990057	0.76619625	0.6523762	-0.38847637	-0.35003853	-0.02164936	-0.24438953	-0.5456872	-0.031547546	0.13667488	0.05745697	0.22824287	0.205657	0.1900835
11715911_at	-0.36205626	-0.84810257	0.3127551	-0.20856953	-0.32765102	0.37086296	-0.3212924	-0.77334595	-0.839345	-0.8574629	-0.5706887	-1.1261549	0.26884747	0.005683899	-0.5498128	0.42081118	0.38484478	1.0882559	0.47765493	0.46508312	0.29944372	-0.005683422	-0.860343	-0.09391689	0.21862698	0.23532104	-0.05121517	0.119861126	0.22109699	0.29488134
11715912_at	0.67269325	-0.1559186	-0.18783355	-0.24136686	-0.15557098	-0.106286526	-0.22656846	0.017891884	0.6360111	-0.020177841	-0.20376825	-0.011672974	0.19891453	0.0915041	0.8619423	-0.09270525	-0.103066444	0.040974617	0.3780794	-0.0903759	-0.4082942	-0.20906115	0.011672974	-0.23852539	0.06659269	0.07915115	0.45249844	0.07230568	0.36905622	0.39074612
11715913_s_at	0.4596591	0.13058424	0.34369755	-0.49733973	-0.69607925	0.5632491	0.11270094	0.4000268	1.4302721	-0.48129702	-0.17350626	-0.13022614	-0.15222788	0.16080618	0.9249134	0.39933157	-0.2056694	0.38892698	0.38105583	-0.03779745	-0.27489948	-0.4455881	-0.22086763	-0.22643852	0.029071808	-0.29641294	-0.029071808	-0.050130367	0.28575802	0.36564064
11715914_at	0.101601124	-0.05928278	0.06962824	-0.4401245	-0.22581577	-0.056567192	-0.025650024	-0.084839344	0.661814	-0.2901845	-0.3683281	-0.3257289	-0.12939525	0.2613182	0.39918613	-0.30736065	-0.02821207	0.2907157	0.06329918	0.14207864	0.078094244	0.025650024	0.05021	-0.059326172	0.065714836	0.03968382	-0.24728584	-0.22224665	0.64242315	0.10390663
11715915_a_at	-0.26922035	0.62602186	1.0542946	1.0249977	0.18644047	0.99505424	0.5052347	0.6506767	1.0407457	-0.44647503	1.0694952	1.2473683	0.883688	0.41564512	1.5060091	-1.9372969	-0.47069883	-0.10286331	-0.19535351	0.07055998	-0.80836916	-0.9548321	0.07143879	-0.76619387	-0.3332038	-0.70535946	-0.46697187	-0.070560455	-0.8949084	-1.1440878
11715916_a_at	-0.07559681	1.1161766	1.0323706	1.1064796	0.26137543	0.9763746	0.3587904	0.4511881	0.793931	-0.6255722	0.8553467	0.8413	0.6110344	0.3012457	1.0140276	-1.4742146	-0.19410038	0.0477705	-0.0477705	0.09110546	-0.9031782	-1.1953564	-0.23134422	-0.8010073	-0.62711143	-0.6910925	-0.75999737	-0.4932232	-1.163434	-1.3741589
11715917_a_at	0.7680578	1.2218466	1.1773767	0.9204626	-0.07872391	1.5186768	0.6387329	0.85615444	1.3693304	0.12679291	1.1092691	0.81564903	0.63806915	0.24608803	1.8767481	-1.3854885	-0.17323399	0.018811226	-0.12615538	-0.13829803	-1.1015749	-1.0788698	-0.018811226	-0.9138603	-0.8372693	-1.1174951	-0.6834116	-0.9507117	-1.3509407	-1.2751508
11715918_s_at	0.48304176	-0.968668	-0.46609402	-3.5551443	-4.366728	-0.12959385	-1.5856171	-1.4862156	-0.9292536	-0.7328148	-0.9126873	-1.7110968	-0.9828396	-0.7671852	0.895978	0.10835552	0.2183857	0.20893478	0.56554604	0.11300945	0.7259064	0.40741062	-0.20824242	-0.014098167	0.014098167	0.47102165	0.24059772	0.37342167	0.014098167	0.57634354
11715919_a_at	0.32083797	0.38022518	0.26381302	-0.5922208	-1.2300744	-0.22014427	0.036042213	0.4707203	0.54790115	0.26845932	0.65388966	-0.07858467	0.042048454	-0.44190025	0.158432	-0.036042213	-0.054917336	0.49765015	0.712018	-0.46129894	-0.2996235	0.24901104	0.045464516	-0.16501808	-0.17344284	-0.06311989	-0.07504463	-0.04792118	-0.0996685	0.21844292
11715920_a_at	-0.23813438	-1.1414185	-0.49318886	0.028805733	-0.028805733	-0.24354362	-0.5969229	-0.6453724	-0.5945616	-0.4480667	-0.7330284	-0.4031744	-0.577775	-0.59090614	-0.44387722	0.61557674	0.26564312	0.80743694	0.6181965	0.49976254	0.3379879	0.32941437	-0.21473408	0.13379669	0.4084568	0.30648613	0.04115963	0.11668396	0.88256264	0.39898968
11715921_a_at	-0.009575844	0.83817196	-0.22253132	0.04732132	0.38928127	0.18386841	0.33061123	-0.1806488	0.3893814	-0.101719856	0.5053606	0.32013798	0.39099598	0.07793522	0.019824982	-0.19383526	0.02387333	-0.33307362	0.025354385	-0.069971085	-0.106396675	-0.41557598	0.009575844	-0.33746433	-0.012843132	-0.29772472	-0.28311253	0.061270714	-0.29356575	-0.16577816
11715922_x_at	0.021162033	0.7797384	-0.10421944	0.2126131	0.3619547	0.3116846	0.38710403	-0.13199711	0.39461613	-0.002225876	0.63052464	0.52471256	0.51755524	0.20013618	0.08675194	-0.18143082	-0.0684948	-0.25351524	0.14050579	-0.1543827	-0.27066803	-0.46991634	-0.000766754	-0.4201498	0.000766754	-0.24620914	-0.28876114	0.041339874	-0.26419735	-0.1912365
11715923_a_at	0.9548774	-0.2505064	-0.40428877	-0.80458593	-0.28001308	-0.7873564	0.17356634	0.03769493	0.5275531	0.5168352	-0.56831455	-0.84181976	-0.042119026	0.2295003	0.15479994	0.38762188	-0.02178049	0.33218336	-0.007493496	0.026989937	0.0859375	-0.05536318	-0.33259344	-0.28855276	0.007493019	-0.20544529	-0.061342716	0.19539642	0.007493019	0.085299015
11715924_a_at	-0.012579918	0.03746605	0.036455154	-0.5091152	-0.9474349	0.19073772	0.38776302	0.5727625	-0.040240288	1.0509186	0.17044163	-0.5765028	-0.041965485	0.012579918	-0.3010168	-0.26537228	0.34370232	-0.109742165	-0.1619463	-0.028759003	0.0957737	0.28267574	0.18167019	0.21573925	0.11383152	-0.08284664	-0.07997608	-0.24189425	0.06371021	-0.15125275
11715925_a_at	-0.046836853	0.13577747	-0.002533913	-0.18967438	-0.6769743	0.36742592	0.2043705	0.38012695	-0.3369894	0.41064453	0.2048254	-0.58498573	-0.28563404	0.21134949	-0.55221176	-0.039243698	0.21604347	-0.05168438	-0.1585846	-0.074046135	0.11718941	0.1519823	0.10886192	0.27213287	0.105353355	0.002533913	-0.04493618	-0.26756763	0.14674377	-0.2533846
11715926_s_at	-0.4678564	-0.33810425	0.0756197	0.18309593	0.14187431	0.44891548	0.3601656	1.1868095	0.7291498	0.4460125	0.13315201	-0.019659996	0.1806202	0.6363144	0.19551945	-0.062672615	-0.5229883	-0.29367065	0.34125042	-0.32548428	-0.42174816	-0.61069393	-0.46276093	-0.2668171	0.019659996	-0.5511999	-0.30958652	0.08644867	-0.24395943	-0.15656757
11715927_x_at	0.2529168	-0.14892817	-0.001257896	-0.09725428	-0.075478554	0.010399818	0.257545	0.113414764	0.50201035	0.089934826	0.007910728	-0.070895195	-0.06687832	0.26882648	-0.19529295	0.17312384	-0.29220343	0.091784	0.001257896	-0.24614334	-0.08293152	0.04457712	0.013540745	-0.12600994	-0.004945755	-0.20042181	0.051730156	-0.057402134	0.031949043	-0.02944851
11715928_a_at	-0.2887621	-0.023305416	0.013133049	-0.3781414	-0.2810502	-0.2962742	-0.13650942	-0.08543253	-0.122107506	0.13135147	0.083384514	0.04221487	-0.13988781	-0.07049084	-0.15938139	0.04111862	-0.069365025	-0.013133049	-0.019063473	0.03156948	0.2308464	0.16593409	0.45891	0.40407324	0.20063591	0.2681203	0.12179279	0.387702	0.2786789	-0.12167692
11715929_x_at	-0.14992571	-0.44718027	-0.06616354	-0.010183811	0.11558962	-0.3472619	0.11266756	0.045027256	0.47786665	0.006300449	0.022889614	-0.15806723	-0.26619387	-0.014405727	-0.21755552	0.0413332	0.16258955	-0.12641001	-0.006300449	0.16067076	0.45723963	0.33380556	0.4022665	-0.022191525	-0.4359727	0.13510561	0.445858	0.07880354	-0.039584637	-0.18954706
11715930_at	0.26687145	0.15421867	-0.35670328	-0.3290763	-0.18427658	-0.097828865	0.04985571	-0.1518197	0.17390585	0.10340881	0.19242907	-0.07413578	-0.2749877	0.18538427	0.33551311	-0.15253448	-0.13927221	0.03409958	-0.0878706	-0.07178068	0.13922977	-0.066539764	-0.18522978	0.036144257	-0.03409958	0.115880966	-0.16231346	0.13760996	0.0708971	0.19029331
11715931_s_at	-0.99612236	-1.3663111	-1.3620243	-1.892004	-1.3877764	-1.4414301	-1.1273413	-0.2520523	0.92639637	0.42129517	-1.9750729	-0.29222775	-1.9885197	-1.4712429	0.12192249	0.4601555	-0.015396118	0.23826408	-0.07213688	1.218113	0.328063	0.3650856	0.015396118	1.5502253	0.7834368	0.694067	0.6804552	-0.08098793	1.1972895	0.9269638
11715932_s_at	-1.257153	-0.21541739	0.92988396	2.2620707	2.9624376	0.59986305	1.4937544	1.9328566	2.8399858	1.0318327	0.9816389	2.491847	1.0331659	2.034875	-0.63285065	-0.94672966	-0.24816608	-0.9196682	0.19489288	-0.32190323	-0.42821646	-1.3643389	0.052207947	-0.21290922	0.18300629	-1.4411182	-0.42601776	-0.052207947	-1.3122163	-0.87205553
11715933_a_at	0.39137554	-0.05139208	-0.081562996	0.6957741	0.5101595	0.2648611	0.27116394	-0.09979105	-0.29032373	-0.7084751	0.029024601	0.28606033	0.31030607	0.4714365	0.5357547	0.061947346	0.0955286	0.25898552	0.42624474	-0.18347025	-0.108355045	-0.1677742	-0.057968616	-0.21469307	-0.27941513	-0.28533745	-0.15697384	0.007949829	-0.15361261	-0.007950306
11715934_s_at	-2.4737616	-1.7572365	0.48133373	2.4687319	2.7650976	0.6660919	1.8287153	1.2765827	0.064884186	-0.35032463	0.08182716	2.2766218	1.7107973	2.1321354	-1.4732761	-0.35365105	-0.09639168	-0.18639374	0.300004	0.30981064	-0.02590847	-1.0083084	0.02590847	-0.76801014	0.33408165	-1.5832329	-0.39819908	-0.29217625	-0.5046501	-0.79844666
11715935_a_at	1.120677	-0.008146286	-0.19646549	-1.0650644	-1.0389814	0.24321508	-0.21133232	-0.11261463	-1.1537924	0.065345764	-0.15569115	0.008145809	0.28606176	-0.2627778	1.0288262	0.7760644	0.04496193	-0.2229824	0.6920328	-0.41245747	-0.18670845	-0.03277588	0.025922775	-0.18314648	0.64025116	0.4039359	0.15804863	0.05196619	0.1297636	-0.3440671
11715936_x_at	1.4346557	-0.1351285	-0.21279526	-1.0120654	-1.1319337	0.34321308	-0.17330456	-0.35722494	-0.8534994	0.14353657	-0.19375229	0.13788366	0.42158604	-0.4368329	1.3079252	0.6182256	0.0400877	-0.016038895	0.835073	-0.37318325	-0.35028172	-0.011014938	0.21614742	-0.26941252	0.50142145	0.20575237	0.1429081	0.22950792	0.011014938	-0.36289454
11715937_a_at	0.56843996	0.4024377	0.033172607	0.63789225	0.19113064	0.023667336	-0.023667336	0.2598076	1.0016947	0.26910353	0.06215763	0.26289463	0.4224229	0.029405117	0.7996192	-0.26660967	-0.24523449	0.21866131	-0.027038097	-0.741086	-0.9462042	-0.17927217	-0.08536625	-0.0687685	-0.97754717	-0.49335575	-0.31971693	-0.21891785	-0.17080927	-0.77445173
11715938_x_at	0.4380598	0.38434315	0.05711651	0.19045734	0.0945549	0.07946777	-0.021113396	0.16466618	0.7069893	0.13791656	0.30942535	0.35076046	0.48652744	0.021113396	0.51562214	-0.45730114	-0.3555975	0.10968208	-0.18453598	-0.57658005	-0.8627672	-0.55913067	-0.09478474	-0.49394417	-0.56050587	-0.6579466	-0.43947697	-0.4026804	-0.42700768	-0.7032347
11715939_a_at	0.71355724	0.46304798	0.35533333	0.4580593	0.37285376	-0.02074337	-0.019534588	-0.15053701	0.5826416	-0.06389618	0.3370328	0.05789423	0.32130766	0.18260431	0.63121843	-0.20076847	-0.1351428	0.05663252	-0.03912115	-0.046429157	-0.18622923	-0.07951784	-0.16993904	0.019534588	-0.29032373	-0.20346594	0.044433594	0.04184866	-0.23883772	-0.2096467
11715940_s_at	0.55945206	0.49092007	0.34722996	0.30375195	0.110669136	0.059991837	-0.07670879	0.044855118	0.5359621	-0.06817627	0.19141483	0.094101906	0.41254425	0.008921623	0.47611523	-0.09862995	-0.060804367	0.19115257	0.103611946	-0.31620502	-0.4113922	-0.18392467	-0.008921623	-0.12604618	-0.45960808	-0.21144962	-0.14665508	-0.06368637	-0.25230122	-0.31962204
11715941_s_at	-0.29928637	-1.2970142	1.57163	2.4488134	2.6327066	0.84309864	2.1770835	-0.6063223	-0.03522873	0.7629576	1.2091408	1.611145	1.4107141	1.4495378	2.0370016	-1.0351844	-0.09788799	0.4329934	0.4854312	-0.3029933	-0.5881305	-0.25549698	0.040254593	-0.8809438	0.03522873	-0.6796112	-0.7871523	-0.54382133	-0.86571693	-0.9193263
11715942_a_at	-0.16330624	-0.985003	2.00416	2.510394	3.0623693	1.3217916	2.4900475	-0.21038437	-0.31567144	1.2202387	1.903079	2.088688	2.291276	2.1905327	2.5278473	-1.3481688	0.0363369	0.60925627	0.5746312	-0.5529275	-1.3352833	-0.6741829	0.051603794	-1.9684744	-0.0363369	-1.0520072	-1.2149057	-1.8362365	-1.8516021	-1.9356065
11715943_x_at	0.4060669	0.35478497	0.19417	0.19817924	0.22103977	0.12812233	-0.050987244	0.02543068	0.7620907	0.06505203	0.19702148	0.057133675	0.14720345	0.7797928	0.7749224	-0.3088627	-0.08625412	-0.05756855	-0.02543068	-0.27648926	-0.39094734	-0.1638031	0.06393337	-0.21361637	-0.2859478	-0.39343834	-0.20343685	-0.14293385	-0.17438984	-0.20898819
11715944_at	0.3579073	0.10283947	0.15355873	-0.29092312	-0.30754566	0.12331486	0.1363163	0.1484003	0.30299664	-0.42606926	-0.37560272	-0.38441372	0.1351757	-0.029896736	0.37728596	0.15397358	-0.14874935	0.4830923	0.27152348	-0.3918848	-0.30344772	0.026067734	-0.09454346	0.25894833	-0.026067734	-0.15683556	-0.23266935	-0.15382099	-0.16337109	0.28612995
11715945_a_at	0.3588314	-0.26214457	-0.005174637	0.4107542	-0.053799152	-0.012695313	0.22402191	0.26915598	0.2313261	0.08225584	-0.36025572	-0.008657932	-0.16593933	-0.02362156	-0.13694286	-0.035494804	0.2828579	0.51070833	0.23094797	-0.52172375	0.16663933	0.19809866	-0.09782505	-0.09323883	0.14663982	0.06546068	-0.14451313	-0.22265863	0.023972034	0.005174637
11715946_a_at	0.36638165	-0.28742695	-0.0851202	0.5404682	-0.000892639	-0.14302635	-0.063230515	0.07318592	0.060461998	-0.02619648	-0.03615284	-0.039134026	-0.5238266	0.10420418	-0.20560837	0.010561943	0.06078148	0.28428268	0.2428627	0.046186447	0.054063797	0.10379124	-0.10042477	-0.13390732	0.15420532	0.000892639	-0.019587517	-0.16364574	-0.15453243	0.06534195
11715947_a_at	-0.008261204	0.004543304	0.4878807	1.2429075	0.31724882	0.105053425	1.0526195	1.0204058	0.37271595	0.24877644	1.4258299	1.0644608	0.94780827	0.035582542	-0.77424955	-0.59616137	-0.34344625	0.5554118	0.32638454	-0.35340548	-0.39341545	-0.49794722	-0.004542828	-0.20027351	-0.22449207	-0.71001434	-0.5832672	-0.31947565	-0.8409443	-1.4466643
11715948_at	-0.16371107	0.24602413	0.4913292	1.7637787	0.45665073	-0.0727644	0.9069109	0.6810379	-0.18052006	-0.47370338	1.4071465	0.5932617	0.7163887	0.27694225	-1.450212	0.0727644	0.29523373	0.47906494	0.36721706	-0.14248705	-0.0991168	-0.7206316	0.20468616	-0.6384001	-0.46513176	-0.4773445	-0.59220314	-0.302351	-0.7222853	-0.68694973
11715949_s_at	-0.07824135	0.2874527	0.4430704	1.4101677	0.5512409	-0.19104767	0.7468939	0.5071974	-0.29732227	-0.45179367	1.2730608	0.49812222	0.77397346	0.14353561	-1.4713979	0.062734604	0.26611042	0.3538227	0.41678524	0.007116318	-0.12502193	-0.77975845	-0.007116318	-0.49553394	-0.42463684	-0.48146057	-0.43911743	-0.3765669	-0.76026154	-0.6457844
11715950_a_at	-0.4085021	-0.1568594	0.31142807	1.1865921	0.49924183	-0.17944908	0.3862095	0.6599407	-0.10000706	-0.05053854	1.0245132	1.068964	0.84985065	0.14845467	-0.8351035	-0.0930419	0.058702946	0.192132	0.18811226	-0.07233906	-0.008213043	-0.069773674	0.19858551	-0.34154367	-0.030790329	-0.6409273	0.008212566	0.035128117	-0.42678452	-0.38570166
11715951_s_at	-0.2878456	0.1015749	0.3774829	1.5523634	0.4592352	0.12707758	0.9220972	0.88574886	-0.10841036	-0.11954594	1.5297422	1.2232027	1.4294453	0.3052702	-1.1506557	-0.21784258	0.032670975	0.37020397	0.46442986	-0.18065071	-0.11527872	-0.81421375	0.21781445	-0.6205921	-0.38092375	-0.86835766	-0.41277218	-0.032670975	-0.6560998	-1.0066719
11715952_a_at	-0.11341429	0.09789181	0.110812664	0.296885	0.023327827	-0.21784496	-0.20075941	-0.004404545	0.040171623	-0.48320866	-0.00262928	-0.31066942	-0.108419895	-0.18972778	0.3810792	0.00262928	0.16539526	0.077349186	0.3124628	0.120346546	0.098231316	-0.21379995	-0.31532717	-0.15527678	0.027927876	0.26285315	-0.36116743	0.007986546	-0.12379789	-0.30769825
11715953_a_at	-0.41711807	0.005842209	-0.07701349	-0.5508585	-0.123502254	-0.532156	0.028934479	0.3597498	0.4247756	-0.15026903	-0.023729324	0.15801859	0.05002165	-0.05807686	0.67102814	-0.117459774	-0.033245087	-0.005842209	-0.4367571	0.05419159	-0.16805363	0.18063068	0.34904337	0.46408606	-0.08870411	0.17922878	0.04415369	-0.11798239	0.5968976	0.47711658
11715954_a_at	-0.02004528	-0.29877424	0.22593498	-1.2487335	-2.1830258	-1.0684552	-0.202384	-0.53043747	0.5443659	-0.38237238	0.33728838	-0.77216005	-0.94071865	-1.1802921	0.79198647	0.137084	0.19781971	0.7020216	0.58331394	-0.43744087	-0.27650785	0.2027893	0.3945036	0.20881557	-0.3020358	0.2593379	-0.021485329	0.02004528	0.20669746	0.38907528
11715955_a_at	-0.056646347	0.41345024	-0.06673241	0.6994629	0.534585	-0.24729824	0.28053188	0.40583992	-0.33165836	0.14919376	0.6921196	0.2633028	0.4206562	-0.31501484	0.007715225	-0.17647648	0.043686867	0.0663538	0.040935516	-0.31708527	-0.14544296	-0.032444954	0.1279335	-0.42225266	-0.051997185	-0.007715225	-0.29370022	-0.1350584	0.08085537	-0.3134117
11715956_s_at	-0.07456875	0.43990707	0.027812958	0.39859867	0.32051468	-0.49508953	0.26582432	0.050499916	-0.5113144	0.015863419	0.4196453	0.16643429	0.3231783	-0.42379093	-0.28312302	0.25374794	0.2260189	0.10707188	-0.019574165	-0.12653828	0.05603504	-0.09549427	-0.064985275	-0.3133049	0.13372421	-0.07094574	-0.18170357	-0.028139114	-0.015863419	-0.13865852
11715957_s_at	0.35914898	0.47332668	-0.007259369	0.741405	0.5337658	-0.07825947	0.5597768	0.007259846	0.08220816	0.82044125	1.627428	0.2155385	0.57797146	0.09867096	0.51020336	-0.08706093	-0.23691607	1.3467188	0.7082	-0.21942282	-0.4656949	-0.40271902	-0.26040745	-0.9209051	-0.8671117	-0.81394386	-0.43426943	-0.350873	-0.57828236	-0.8408537
11715958_s_at	-0.24644184	0.16010284	0.5046673	0.2819414	-0.3052702	0.12068558	0.06650257	-0.1501751	0.21361256	0.25827122	0.23102951	0.1776905	0.23593235	0.33255863	-0.38272095	-0.1544609	0.10346031	0.22126007	0.008678436	-0.12924862	-0.024298668	0.009223938	-0.008678436	-0.13655949	-0.17379093	-0.32856846	-0.18517303	-0.20605278	-0.01622963	-0.24782658
11715959_a_at	0.10374451	-0.26340437	0.42694998	-0.23965359	-0.15368414	0.76124144	-0.07465315	-0.23729706	0.112585545	0.17936945	-0.2613778	-0.06050539	0.38991928	0.32268286	0.6133208	0.06171608	-0.30123854	-0.21420527	0.29704857	-0.000458717	0.40794086	-0.12343359	-0.001711369	-0.3169136	0.099506855	-0.22142029	0.11998844	0.027328491	-0.040751457	0.000458241
11715960_x_at	0.48300028	0.14767122	0.399395	0.09675884	0.11412239	0.17858553	0.034790993	-0.01914978	0.62642	0.8840432	0.23452902	0.2225852	-0.03521061	0.048692703	-0.048953056	-0.2265892	-0.033747673	0.22908878	-0.17263031	-0.2561164	-0.40358543	-0.049096107	0.08967972	0.019149303	-0.40407085	-0.17090464	-0.42621326	-0.16734076	-0.16032839	-0.21234417
11715961_a_at	0.012008667	0.08970451	0.12462568	0.52356005	0.6249089	-0.2890625	0.22857428	0.11916399	0.7100558	-0.30163193	-0.050992012	-0.1851654	-0.05795765	-0.11746979	-0.32167864	0.005856514	0.11635542	0.24145174	0.15614939	-0.21983385	-0.086220264	-0.005856514	0.02157545	-0.06895733	-0.019606113	0.027328491	-0.121825695	-0.12552595	0.007530212	-0.13968039
11715962_at	-0.121323586	0.006379604	-0.09301376	0.13421535	0.6364689	-0.45770693	-0.006379604	-0.32989693	0.42613316	-0.29724503	-0.16622162	-0.019486427	-0.013579369	-0.28300858	-0.5690861	0.12370777	0.054076195	0.2767663	0.029921532	0.1757679	0.3255682	-0.022642136	-0.36559296	0.6097441	0.4461851	-0.1798544	0.12940216	0.09412241	0.10269737	-0.11036682
11715963_a_at	0.7846761	-0.007320881	0.007320881	1.2805762	1.2021809	0.44274998	0.573864	0.13113403	0.116455555	0.43386555	0.8517232	0.49656248	0.50395966	0.8018136	0.96300936	-0.2625053	-0.44995832	-0.18202305	0.03871584	-0.5805342	-0.74501586	-0.66025877	-0.73429394	-1.0004711	-0.5519414	-0.9380722	-0.72514033	-0.6086433	-0.62044096	-0.30071902
11715964_x_at	0.19979763	-0.06195402	0.027066708	0.66200876	0.6601019	0.47153997	0.45491076	0.086084366	0.15306568	0.15368843	0.41169405	0.11026335	0.44902086	0.73939276	0.46605635	-0.15613699	-0.177629	-0.14267778	0.14216089	-0.26812363	-0.41532254	-0.30674028	-0.45129585	-0.5220969	-0.19092035	-0.30701065	-0.42005658	-0.027066708	-0.05205965	-0.17905712
11715965_at	0.94852304	0.300694	0.16145849	-2.5971332	-3.6087089	0.4587922	-0.11067629	-0.28511477	0.9528146	0.1385169	0.20168066	-1.5291877	-0.39533424	0.48090315	0.9869342	0.259439	-0.41538525	1.3306222	0.9804673	-0.6624136	-0.47278166	-0.25222206	-0.083049774	-0.6685529	-0.13784647	0.026593685	-0.45342255	-0.026593685	0.047957897	0.34927034
11715966_s_at	0.42194748	0.40032768	0.21515656	0.24177742	0.054063797	0.43786144	0.33356	-0.11729336	0.10700226	0.051276207	0.6512432	0.43168068	0.41924477	0.077765465	-0.13540554	-0.13140202	-0.19252014	0.015249252	0.19395447	-0.7095361	-0.7252016	-0.85955954	-0.015249252	-0.83896494	-0.79761267	-0.50209045	-0.8488736	-0.7008152	-0.7112422	-0.4463501
11715967_a_at	0.42316437	0.027318954	-0.051210403	0.112379074	0.10936546	-0.028844833	-0.009523392	0.035747528	0.45677376	0.40329456	0.01810646	-0.16192436	0.2974205	-0.21293068	0.055179596	0.039064407	0.009523392	-0.10416794	0.04461956	-0.05504608	-0.10855293	-0.12456894	-0.15708923	-0.22641945	-0.091659546	-0.074790955	-0.17036629	0.07908821	-0.025279999	0.013507843
11715968_s_at	0.44735718	0.08262348	0.10504818	0.15777588	0.11826897	-0.023141861	0.35968304	0.022115707	0.7981882	0.4660406	0.129879	-0.040647507	0.25652885	0.07872009	0.15151215	-0.0819149	0.06952286	0.023877144	-0.0875206	-0.098311424	-0.21003914	-0.10840225	-0.1058445	-0.11466122	-0.26246548	-0.06445789	-0.22012615	-0.022115707	-0.08605194	-0.048137665
11715969_a_at	0.3669653	0.33383608	0.2506585	-0.40902996	-0.006142616	-0.090070724	0.11800957	-0.048582554	0.032384872	-0.016658306	0.1600647	-0.27335215	0.08313131	0.19583368	0.41980267	-0.039386272	0.091225624	-0.34419155	0.09024525	-0.09439564	-0.22075701	-0.14151478	0.003731251	-0.003731251	0.13955688	-0.26954794	0.15113878	-0.011363983	-0.2313695	0.0641613
11715970_a_at	0.3134222	0.21685314	-0.014187813	-0.5076084	-0.20423555	-0.39473438	0.13088131	-0.036839962	0.15109539	0.23827839	0.24617386	-0.2566414	0.2645445	0.3614006	0.54087925	-0.051879406	-0.24297333	-0.20330954	0.06237507	-0.04331875	-0.28221703	-0.02059555	-0.16694546	0.029241562	0.14295673	-0.25520086	0.014187336	-0.047764778	0.13747549	0.16542625
11715971_a_at	1.7382603	0.35889912	0.39503574	0.058844566	0.21557331	0.48469257	1.0018654	0.37156963	0.97471714	-0.438766	-0.6016402	-0.036123276	0.14357185	1.2549868	1.5916243	0.001128197	-0.38835907	0.77421284	0.84682274	-1.1817431	-1.2956996	-0.68173075	-0.001128674	-1.3039007	-0.91642237	-0.8828645	-0.48214722	-0.5850754	-0.44841146	-0.30905914
11715972_at	-1.2388473	0.09649181	0.6382055	3.6612597	3.6002293	1.3644867	2.8476753	0.6018081	-0.66446304	-0.03704691	1.2662477	2.8280668	2.7416773	2.8753042	-1.7877789	-0.5719013	-0.68189096	0.22662115	0.5624857	0.40221548	-0.25987244	-1.8926215	0.015099049	-1.260643	-0.015099049	-1.1532025	-0.6347227	-0.5037956	-0.9228325	-0.8757782
11715973_a_at	-0.9043412	-0.8121381	-0.48824024	0.5418744	0.77779007	-0.77410555	-0.51498604	-0.35942554	-1.3061666	-1.1994395	-0.36074305	0.052470207	-0.73841	-0.75829124	-0.63490534	-0.052470207	0.5438833	0.114970684	-0.36474037	0.8103013	0.9512229	0.3583703	-0.28371048	0.28411388	1.0974212	0.42062998	0.47773886	0.4918213	0.13290787	0.71341753
11715974_x_at	-0.6977377	-0.8698282	-0.46084976	0.77462435	0.87210035	-0.8197017	-0.33821964	-0.42682838	-1.0046272	-1.0850267	-0.56394243	0.13538504	-0.8876004	-0.639235	-0.78127766	-0.40141296	0.64233065	0.1116519	-0.45796156	0.7926297	0.5567107	0.09769678	-0.02530241	0.2493267	0.79215145	0.31044865	0.35465527	0.13480425	0.025302887	0.45864773
11715975_a_at	-0.4081192	-0.6476097	-0.31125307	0.8112297	1.2041168	-0.32870817	-0.15391874	-0.32253838	-0.93367815	-0.91053534	-0.18597317	0.29915094	-0.21301985	-0.25741816	-0.5697546	-0.000617504	0.56600857	0.005248547	-0.09015751	0.6841841	0.73692274	0.12500095	-0.30789232	0.18193054	0.6626253	0.31431293	0.40697193	0.40299702	0.000617981	0.31057405
11715976_a_at	0.02623415	-0.53173256	0.2639513	0.09475517	-0.3721695	1.079381	0.10329056	0.9342947	0.24449158	-0.460711	-0.005852222	-0.4053874	0.2238288	0.18839693	0.005852699	0.008396149	-0.28655624	-0.081940174	0.26504278	0.24197912	0.07657385	-0.22311449	-0.37852907	-0.41358566	-0.16272593	-0.077002525	-0.5293255	0.082523346	-0.28611517	-0.074567795
11715977_a_at	0.3949046	-0.39859772	0.25868273	0.18813515	-0.000784397	1.23628	0.24020529	1.1113634	0.62451124	0.08157587	0.23447609	0.08169985	0.50745106	0.44953346	0.35256433	-0.19436216	-0.38033247	0.000784397	0.3937683	-0.039551735	-0.14893723	-0.32774782	-0.2077465	-0.6978631	-0.52328014	-0.59272957	-0.5101695	-0.042051315	-0.19598341	-0.41960096
11715978_a_at	-0.20363808	0.74003506	0.6286125	0.52286816	-0.03180027	0.38660622	0.5140343	0.5128012	0.8604479	0.91751003	1.1123075	0.56333256	0.7705841	0.18981743	-0.68064594	-0.24872589	-0.039287567	0.041790962	-0.28861618	0.03180027	0.14199924	-0.39058208	-0.23891354	-0.8036728	-0.04138851	-0.3501339	-0.20887184	-0.14156532	-0.19907093	-0.62182045
11715979_x_at	0.15368557	0.27793407	0.38712597	0.579689	0.36378384	0.2786379	0.25259876	-0.14511204	-0.3306408	-0.22568655	0.14693356	0.22089577	0.07414436	0.32699203	0.76396847	-0.035500526	0.13535786	0.26875687	0.021608353	-0.14970112	-0.07831764	-0.07442808	-0.08474016	-0.3136549	-0.10753536	-0.18406487	-0.2470622	-0.02160883	-0.1555171	-0.035261154
11715980_at	0.38185263	0.64760303	0.13495636	0.81121874	0.34814262	0.19259214	0.47860146	0.0286932	1.0487099	0.046269894	0.5558114	0.32365274	0.5734234	0.30702448	-0.43816853	-0.11502981	-0.23399162	-0.2309618	-0.02215004	-0.17370749	-0.20157337	-0.6346364	0.022149563	-0.11561108	-0.37367678	-0.49788666	-0.49345922	-0.378613	-0.36077785	-0.8391385
11715981_a_at	0.024177551	0.1179018	-0.4252901	0.33058453	0.26749563	0.058792114	-0.17426729	-0.36574316	-0.52276945	-0.15838337	0.067585945	-0.27005196	-0.16172075	-0.011393547	-0.92102623	0.13032675	-0.06977987	-0.34882545	-0.060083866	0.25732803	0.07167435	0.011393547	-0.3073244	-0.15425014	0.031342506	0.3324151	0.10264015	0.032246113	0.14550829	-0.09656143
11715982_a_at	0.26117754	-0.19298553	-0.09637213	-0.7818241	-0.6993823	-0.017320633	-0.01737833	-0.35218048	-0.001774311	-0.10329628	-0.3430996	-0.330925	0.001774311	-0.35937643	-0.4626317	0.028336525	-0.04619932	0.09668207	0.08919859	0.21571016	0.09489441	0.29686642	0.18351746	0.44848204	0.16097498	0.020701885	0.018517971	0.27934313	0.034842968	-0.021960258
11715983_a_at	0.25308323	0.39124393	-0.17518997	-0.2050457	-0.18270111	0.08253574	-0.107515335	-0.11445141	0.217453	0.49720955	-0.001608849	-0.30734253	-0.029788017	-0.08681774	-0.06236267	0.07126713	-0.010666847	-0.06585693	-0.18344021	0.35202885	0.073168755	-0.19562244	0.005791664	0.18454838	0.001608849	0.010359764	0.11718464	0.12055683	0.069779396	-0.25708103
11715984_s_at	0.31534195	0.51284695	-0.13584805	0.08202171	0.07335758	0.15567589	-0.026053429	0.012066841	0.4418974	0.577508	0.14807034	-0.27911377	-0.01520586	0.03624916	0.09480858	0.1480093	-0.04500866	0.11767101	0.001520634	0.1361618	-0.20748854	-0.26914167	-0.14136124	-0.001520634	-0.37787914	-0.090476036	-0.23722124	-0.3486147	-0.1043663	-0.32465076
11715985_x_at	0.10820246	0.052088976	-0.3253417	-0.28208828	-0.171556	0.001235485	-0.15337753	0.050611496	0.08924961	-0.06140566	0.0998888	-0.04880905	0.10007191	0.014573097	-0.018774033	0.34560442	0.15291214	-0.11680412	0.030840397	-0.43919134	-0.031733036	-0.001235485	0.36613154	-0.068574905	-0.19503307	0.26548505	0.18778849	-0.004928112	0.1079402	-0.093527794
11715986_s_at	-0.91311646	0.023960114	-0.32637596	1.0536556	1.4454203	-0.34655666	-0.022154808	-0.16705322	-0.10751724	-0.47819948	0.29609013	0.65942	0.005948067	0.041563034	-0.58721447	-0.14395332	0.035716057	0.000325203	-0.032515526	0.20783138	0.015431404	-0.09984207	0.029497147	-0.000325203	-0.04821968	0.047270775	-0.24914646	-0.09517956	0.14482689	0.096702576
11715987_a_at	-0.08142948	-0.003370285	-0.045516968	-0.20807219	-0.3205204	-0.23747349	-0.35416794	-0.50643635	-0.12270069	-0.25784588	-0.10236931	-0.25814915	-0.30297327	0.049623728	0.8000009	0.025519371	0.25763535	-0.41256952	0.003370047	0.037575483	0.073946	0.11726141	0.070925	0.15246248	0.53262925	0.4602232	0.44678092	0.042777777	-0.06139779	1.1718755
11715988_x_at	0.29283905	-0.44608307	-0.15712547	-0.59560347	-0.41926765	-0.04491234	-0.61036587	-0.7065468	-0.48841953	-0.7726741	-0.64995146	-0.61033344	-0.51384497	-0.53031826	1.0494719	0.04491234	0.9528837	0.555748	-0.19100952	0.9550867	0.90402794	0.462821	-0.23976421	0.36501312	1.1559477	0.5008745	0.3161602	0.7196913	0.49106598	1.4512424
11715989_a_at	-0.0965147	0.25648117	-0.14516735	-0.7174034	-0.7810259	0.5625391	-0.21669865	-0.09325886	-0.7845192	-0.02486229	0.05506897	-0.7974272	-0.28460407	-0.15497208	0.06472778	-0.13293457	0.07600021	0.12454224	0.014615059	0.29296494	0.09177494	0.083480835	-0.04768181	0.28397274	0.28404808	-0.014615059	0.09934044	0.078639984	0.103526115	-0.021596909
11715990_s_at	0.109838486	0.076833725	-0.16401482	-0.001375198	-0.38705635	-0.4318447	-0.27445412	-0.396183	0.41448689	-0.16930485	-0.13879871	-0.35223484	-0.19498158	0.008507729	-0.21318722	0.001375198	0.32047176	0.22291851	-0.025312424	0.54379463	0.41378403	-0.14438534	-0.02391529	0.27876377	0.64724827	0.04103279	-0.028176308	0.49682713	0.098032	0.27519894
11715991_a_at	1.6949387	1.3799968	1.0761428	-0.64662313	-0.58215046	0.8199439	-0.11559725	0.5499778	1.795083	0.5134196	0.29178047	-0.4452448	1.0985379	0.81653214	1.8546562	-0.50958776	-0.26912498	0.16622019	0.027090073	-0.42874575	-0.5076356	0.35934496	0.06931734	-0.3708892	-0.17059565	-0.04918146	-0.35487318	-0.09148598	-0.17425871	-0.027090073
11715992_s_at	0.7852044	0.84307384	0.61953735	-0.85821056	-0.27051878	0.2707324	-0.32556915	0.080485344	0.6393471	0.27321482	0.18445349	-0.26207256	0.4642682	0.16017294	1.1024284	-0.36966228	-0.4127407	-0.254961	-0.080485344	-0.5850477	-0.2425108	0.27283335	0.12670279	-0.3176899	-0.52242327	0.29375267	-0.30372238	-0.37970877	-0.5021181	0.28620148
11715993_s_at	0.2921753	0.093182564	0.03583908	-0.08143091	0.12461376	0.0675478	0.017244339	-0.2364912	-0.45272493	-0.2890377	0.2574997	-0.018095016	0.034784317	-0.1390624	0.37327957	0.1293335	0.032629967	-0.05811596	0.056411743	0.22310257	0.08138466	-0.106443405	-0.09753227	-0.31479454	-0.041285515	-0.067896366	-0.017244339	0.13162804	-0.050590515	-0.13318539
11715994_x_at	0.28653526	-0.09525204	-0.047464848	1.1311703	0.79287434	0.17249107	0.23001957	-0.1878314	-1.1965289	1.0990019	0.28253078	-0.020289421	0.25683975	0.25126076	1.1902065	0.020289421	0.29769325	0.6348829	0.4511242	-1.0235581	-0.31191587	-0.06756163	0.0878067	-0.2629385	-0.42819405	-0.087073326	-0.8027673	-0.4342041	-0.23685408	-0.32045794
11715995_at	0.6516609	0.021205902	-0.059589386	-0.28899956	-0.009189606	-0.12624836	-0.19379377	-0.39106035	-0.2257762	-0.031649113	0.032388687	-0.43841267	-0.39963388	-0.06847	0.22828674	-0.20847464	0.37091255	0.15197754	-0.16557312	0.24789429	0.4239292	0.11098862	-0.043619156	0.13594341	0.3931551	0.009189606	0.16453075	0.54761314	-0.0423069	0.31519985
11715996_a_at	0.38904476	0.19840145	-0.006109238	-0.15834618	0.086447716	0.006608963	0.13289165	-0.06703949	0.006109238	0.74388504	0.5006752	0.16788864	0.36602592	-0.01326561	0.73936653	0.03676319	-0.3659048	0.047727585	0.16918468	0.13216019	-0.27281427	-0.2654376	-0.16239071	-0.28975916	-0.56200457	-0.22448921	-0.17908621	-0.21228981	-0.18791437	-0.35157585
11715997_a_at	0.02221489	-0.6080122	-0.47408676	-0.05666256	0.024250984	-0.43568802	-0.229496	-0.37624073	-0.11267567	-0.54359627	-0.034124374	-0.43846226	-0.49807262	-0.2988453	-0.12814236	-0.02221489	0.34308815	0.28464127	0.10370731	0.48618984	0.44188023	0.117853165	-0.35826206	0.25651836	0.5159626	0.1264801	0.09549236	0.4035902	0.16228676	0.61459255
11715998_s_at	0.28811073	0.050899506	-0.2637167	0.3644619	0.18592072	0.014732361	-0.30450153	-0.041880608	0.30924797	-0.009790421	-0.056993484	-0.023406982	-0.0522995	-0.23935032	-0.3549776	0.043557167	0.23477173	0.19025135	0.17143059	0.070726395	-0.065740585	-0.2100029	0.09160423	-0.11708069	-0.15744019	0.011938095	-0.1607151	-0.15626144	0.012935638	0.009790421
11715999_a_at	-0.4080763	-0.7994194	-0.5200968	0.29705286	-0.12495518	-0.6773939	-0.09662199	0.10290241	0.8371234	0.29382992	-0.2895074	-0.040646076	-0.61202335	-0.72852516	-0.07600355	-0.3980875	0.25163078	0.32764244	-0.20101547	-0.010558128	0.13202095	0.54862785	0.24433708	0.778296	0.5576987	0.3036642	0.015268803	-0.1491313	0.5255127	0.010558128
11716000_a_at	0.62844086	-0.20921803	-0.03610754	-0.26625824	-0.15595007	-0.42192268	-0.22994375	0.21812487	1.046669	0.70048857	0.18105793	0.029437542	-0.4588151	0.17163992	0.91329145	-0.19853354	-0.37222147	-0.24598217	-0.32872295	-0.08485317	-0.001461983	0.24338627	-0.024599075	0.11068249	0.001461983	-0.19874096	0.075163364	0.09847164	0.07680321	0.06459427
11716001_at	0.6878967	-0.32959175	-0.051662445	-0.29535913	-0.08663845	-0.6594024	-0.004734993	0.1717639	1.0035663	0.4305377	0.01762724	-0.31954718	-0.003511429	0.151649	0.71485615	0.058363914	-0.3835907	-0.14084578	0.013799667	-0.06166792	-0.15318298	0.1731391	0.16331148	0.2325983	-0.17653894	-0.2736373	0.000462055	0.086061	0.067802906	-0.000462055
11716002_at	0.5142212	-0.015229225	0.033462524	-0.20365906	-0.14495182	-0.15306473	-0.1567173	0.1935358	0.113544464	-0.17591476	0.1453476	-0.23921776	-0.08905029	0.4199047	0.77417564	0.11779404	-0.00025177	0.016252518	-0.083815575	-0.005669594	-0.06168747	-0.18266869	-0.2366581	0.05364418	-0.050673485	0.021904945	0.108130455	0.12676811	0.00025177	0.057103157
11716003_a_at	0.60188246	-0.07371664	-0.2217145	0.051124096	-0.22861767	-0.18696356	-0.08883953	0.9394946	0.90151215	0.4054494	0.69723225	0.27264547	-0.010831833	0.86914444	1.1774168	-0.45213127	-0.48532867	0.37058496	-0.20622206	-0.64853287	-0.23526525	0.007101059	-0.007101059	0.20941687	0.19724321	0.091920376	-0.1280284	0.042024136	-0.062287807	-0.15350914
11716004_at	0.49139595	-0.22217989	-0.34868193	-0.3594656	-0.31457996	-0.43435764	-0.1870904	0.55688715	0.3460102	0.2601447	0.3390994	0.19660425	0.1619811	0.47408724	1.1543808	-0.08740854	-0.5727973	0.000107765	-0.06456995	-0.25738907	-0.2971511	0.03512144	-0.11479664	-0.000107765	0.12733364	-0.06536198	-0.12541437	0.06653023	0.15653753	0.35472822
11716005_a_at	-0.013476849	-0.19342756	-0.39351225	-0.79144955	-0.8065524	0.966156	0.57367086	0.8292217	0.8688865	0.25017786	-0.051964283	-0.08008051	0.3289709	0.22088909	1.7508616	-0.6144767	-0.18055534	-0.07950878	-0.14513731	-0.12526321	0.11357021	0.32532597	-0.17751408	0.37583923	0.7113333	-0.2138257	0.08806038	-0.010556221	0.010556221	0.35090256
11716006_a_at	-0.15828156	0.074062824	0.02614665	-0.21583152	-0.1719482	1.0724368	0.07226443	0.2130642	1.1819434	0.5717306	0.106110334	0.11928487	0.11610389	0.5198126	1.2016311	-0.19576001	-0.037349224	-0.21404672	-0.31369758	-0.29716992	-0.16703272	-0.05936694	-0.043145895	-0.06266594	-0.026146412	-0.30768132	0.20364952	0.033424616	0.22382212	-0.1637466
11716007_a_at	0.34592628	0.34253407	0.19078064	0.4501648	0.2815628	-0.047052383	0.10969353	-0.096642494	-0.7611904	-0.19935513	0.39439678	0.31841946	0.13210297	-0.2977085	-0.55694103	0.25945187	0.117012024	-0.15472412	0.1352644	0.08680153	-0.05175972	-0.20021057	0.15289688	-0.41161633	-0.1814928	-0.029959679	0.029959679	-0.16805935	-0.1432581	-0.6521349
11716008_x_at	0.38699722	0.49049854	0.25179195	0.41044235	0.38379955	-0.010878563	0.2732544	0.010465622	-0.6525154	-0.24514294	0.29967117	0.20379066	0.22996712	-0.26202488	-0.6789646	0.43011284	0.15821838	-0.010465622	0.18643284	0.13242912	-0.07069492	-0.25928688	0.18758392	-0.22170067	-0.22421265	-0.19288445	-0.043334007	-0.16866684	-0.19388962	-0.6293802
11716009_a_at	-0.3472023	-0.992393	-0.8560276	0.6726837	1.0419035	-0.74125576	0.06827259	0.11767292	-0.31689215	-0.27144384	-0.48252726	0.26428032	0.011137009	0.22754478	0.23641968	-0.011137009	-0.11358166	-0.1896491	0.17105865	0.20333576	0.13194847	-0.17923117	-0.22289038	-0.03538704	0.22058678	0.19231987	-0.06514168	0.14539337	-0.04909897	0.14539814
11716010_s_at	-0.1291275	-0.59488297	-0.19847202	0.85544777	1.0506935	-0.50399303	0.18119144	0.11826038	-0.3154812	-0.335639	-0.6001291	0.06465244	-0.02713871	0.17608929	0.02667427	0.27339458	-0.06459713	0.035945892	0.24002552	0.28395653	0.12078953	-0.061685562	-0.30946255	0.10570526	-0.007182121	0.07599163	-0.07647228	0.007182121	-0.023194313	-0.15942478
11716011_a_at	0.018415928	-0.20363331	-0.18331861	-0.51793337	-0.24259043	-0.2096858	-0.4266367	-0.30472088	0.91845226	0.67421055	-0.39333105	-0.14259863	0.053049088	-0.035799503	0.32030678	-0.16677141	-0.18632221	-0.46450567	-0.43627024	-0.018415928	0.07838726	0.21096563	0.05843973	0.36130667	0.2059474	0.14208078	0.32136917	0.17923307	0.054783344	0.28628683
11716012_at	-0.06582832	-0.55082893	0.106273174	-0.3633232	-0.29147148	0.25252247	-0.24446249	-0.02253151	0.7079215	0.021255493	-0.6176038	-0.021255493	-0.05713415	0.14771557	0.40033817	0.024916649	-0.1633501	-0.1301198	-0.30139923	0.070035934	0.1736064	-0.11694145	-0.23247242	0.047597885	0.2997923	0.07917595	0.075508595	0.39018488	-0.18206024	0.31444407
11716013_s_at	0.14205742	0.16161251	-0.053085327	-0.43054008	-0.49041176	0.22154331	0.18686104	0.025575638	0.08567524	0.17637825	0.17385674	-0.62293625	-0.15421772	0.21875763	0.47237015	-0.035204887	0.10252571	-0.06856537	-0.09208584	-0.058597565	0.01598835	0.03333378	0.049755096	-0.03646946	-0.060764313	-0.10523987	-0.01598835	0.036273003	-0.10530853	-0.20025444
11716014_a_at	-1.7027254	0.15665436	1.127902	1.6144342	0.9075403	1.3654137	1.6013479	2.4073	1.8123913	-0.64766216	2.2763224	0.82878685	0.51166344	1.1498108	-2.1944132	-0.93418074	-0.10489893	-0.73753977	0.42283916	0.10489893	-0.49455023	-1.4594684	0.6694231	-1.4285297	-0.2633381	-1.1857195	-0.9116554	-0.96187544	-1.0720978	-1.7307444
11716015_a_at	0.23285246	0.61231565	0.9985914	0.84909105	0.31601572	1.0875583	0.8933368	2.0863085	1.3205681	0.8625889	1.2221975	0.24124908	0.55767393	0.6218829	-0.75219727	-0.96354055	-0.033735275	-1.2235537	0.033735275	-0.0700531	-0.59288025	-1.2083302	-0.069241524	-1.2866592	-0.6573849	-1.0494137	-1.009398	-0.54326534	-0.9725051	-1.1609602
11716016_at	-0.16944313	-1.389051	-0.37822723	-4.1716447	-4.921052	0.71203995	0.056954384	-0.3916912	-1.4996786	0.97568226	-0.6575756	-3.5948706	-1.5446253	-0.27871704	0.40722084	0.36700058	-0.023684502	0.56395626	0.28528404	0.023684502	-0.12922192	0.48195744	0.10039234	0.113931656	0.036390305	0.032772064	-0.051558495	-0.16246414	0.06452274	0.23587608
11716017_at	-0.059142113	-1.3982615	-0.3207035	-4.13635	-5.6711893	0.5916586	-0.35334492	-0.5294018	-2.0009332	0.37828922	-1.3269529	-2.8300352	-1.3463445	-0.14931774	0.49954224	0.93446827	0.31272984	0.7802601	0.55307484	0.23344612	0.050575256	0.37560844	-0.027070045	0.031475067	-0.022558212	0.30030537	0.022558212	-0.027295113	0.23619175	0.7986822
11716018_s_at	0.28935575	0.046477318	1.5756979	2.0964336	2.31036	1.3857622	1.8709335	2.7250156	1.926158	0.4418931	1.2466059	1.0778522	1.2657814	1.8958101	-0.02175188	-0.75795937	-0.35033274	-0.9661255	0.021752357	-0.12338638	-1.5057435	-0.8798742	-0.16973162	-1.4897408	-0.7858062	-1.6428947	-0.90903854	-0.85500574	-1.263772	-0.9171305
11716019_at	0.56700754	0.24629593	1.2647729	2.0410385	2.3444166	1.355752	2.0480518	2.6150312	2.0374928	0.79439926	1.3694544	1.4582281	1.460249	1.9235554	-0.04225111	-1.0916796	-0.38050365	-0.9093685	0.042250633	-0.19171524	-1.4392095	-1.2139492	-0.1452241	-1.5367861	-0.6245079	-1.4832449	-1.3169322	-0.8396158	-1.1465378	-1.1796741
11716020_s_at	0.4955492	-0.16094398	-0.061219215	0.36042213	0.18671703	0.17927933	-0.34434366	-0.021327019	-0.6767678	0.021327019	-0.25138807	0.17027473	0.42157745	0.376091	0.33576107	0.108631134	-0.14823437	-0.22194672	0.10586071	0.12923908	-0.18804407	-0.37369823	-0.67585564	-0.11194515	0.07395935	-0.15194798	-0.2108264	0.16886234	-0.081510544	0.23884106
11716021_x_at	0.35219097	-0.13269234	-0.033096313	0.37446976	0.32821655	0.12279606	-0.30989742	-0.02609539	-0.4584818	0.010637283	-0.09953976	0.19349575	0.2720089	0.18722153	0.18152237	0.044488907	-0.02113533	-0.16585922	-0.030612946	0.13160515	0.001390457	-0.21832275	-0.4143796	0.049164772	-0.07347298	-0.20472145	-0.020443916	0.18733215	-0.001390457	0.13541412
11716022_at	0.28908062	0.44255686	-0.2164483	0.12050247	-0.30655527	0.705853	0.36861706	0.17528391	0.4467249	0.39934444	0.8232088	0.3680973	0.8440304	0.13432646	-0.03806305	-0.44210434	-0.8346791	0.25318098	0.027941704	-0.58562374	-0.6335392	-0.7308407	0.07290602	-0.028450966	-0.51011467	-0.61287355	-0.8294046	-0.027941704	-0.18693304	-0.52754545
11716023_s_at	0.20761251	0.476861	-0.11531496	-0.26751947	-0.3235588	0.20818663	0.14585114	-0.27660704	0.11138153	-0.005796909	0.38138056	0.22636032	0.479084	0.1756382	-0.054773808	-0.17235279	-0.17560863	-0.45827818	-0.15561485	-0.18269587	-0.22497606	0.017726898	-0.020439148	-0.05656433	-0.17090797	0.28784132	0.07022047	0.005796433	0.13196325	0.117985725
11716024_a_at	-0.5001192	-0.50833035	-0.3906994	0.56431484	0.24292088	0.42084408	-0.13359547	0.05733204	-0.21515942	-0.82942057	0.052778244	-0.23116255	-0.006886005	-0.029785156	-0.34962082	-0.055790424	0.006886005	-0.23740816	-0.18804836	0.23902607	0.15111351	-0.048666954	-0.37461376	0.34889793	0.063981056	0.0574193	0.031368732	0.08880854	0.070215225	0.05343485
11716025_a_at	-0.45660353	-0.55860233	-0.14722586	0.32215118	0.29415512	0.45554733	0.11852121	0.13349724	0.101923466	-0.44281387	-0.0948658	-0.06659746	-0.016889095	-0.00417757	-0.35800838	-0.178411	-0.1326065	-0.07927418	-0.20343447	0.16736269	0.2849412	0.13465357	-0.030235767	0.40778542	0.027998924	0.00417757	0.10967827	0.14301395	0.07813978	-0.19851255
11716026_s_at	0.2773533	0.567461	-0.040073395	-0.22797966	-0.13992691	0.15102768	-0.21986961	-0.19257736	0.21536636	-0.15186119	-0.126441	-0.29771042	0.012643814	-0.3714981	0.21834373	0.11046219	0.16996574	0.10967636	-0.10276604	-0.14979076	0.0828228	0.03137207	-0.04631996	0.0344944	0.14375114	-0.08399391	-0.012643814	0.088064194	-0.1084919	0.13497543
11716027_at	-0.18553972	-0.25065994	-0.19628525	0.38464737	0.24967766	-0.005101204	-0.17467117	0.052350044	-0.4173813	-0.37319994	-0.29630756	-0.28234243	-0.16562271	-0.6134834	-0.24378586	0.060076714	0.13036442	0.34197712	0.27365112	0.25084877	0.40870094	0.20451927	-0.04053831	0.018723488	0.32817554	0.044507027	0.049380302	-0.019367695	0.005101204	-0.30072165
11716028_x_at	-0.30481434	-0.3428831	-0.3030615	0.34167862	0.13429451	-0.07245684	-0.16755056	0.016042233	-0.36838055	-0.44223404	-0.30993032	-0.28755617	-0.37439585	-0.7382488	-0.2984166	0.1740222	0.0630641	0.3099761	0.31035662	0.23170996	0.38209248	0.13977051	-0.13833761	0.022079945	0.31212282	0.11397505	0.049446106	-0.016042233	0.018270493	-0.18030548
11716029_a_at	-0.42269516	-0.4646454	-0.19369316	-0.45195484	-0.23835468	-0.045482635	-0.191082	-0.44350815	0.14406776	0.32335854	-0.51745415	-0.49256325	-0.34890938	0.063430786	-0.19345856	-0.060406685	0.37507153	0.18572998	-0.07997894	0.5341053	0.49858475	0.17354584	-0.4052639	0.14832306	0.5158138	0.13983345	0.045482635	0.39671135	0.25092506	0.7837086
11716030_x_at	-0.53523254	-0.5414648	-0.2707157	-0.45715427	-0.26039696	-0.002569199	-0.32112312	-0.5949936	0.14335442	0.37695408	-0.52978706	-0.46731663	-0.29744244	0.002569199	-0.13739014	-0.22750378	0.2500286	0.023874283	-0.14912033	0.563715	0.5534954	0.12663364	-0.5658121	0.06591225	0.5962715	0.10915756	0.021808624	0.41153908	0.17524338	0.73025036
11716031_s_at	0.9191351	0.08807373	-0.30675268	0.058852196	-0.14887333	0.31552505	-0.16990852	-0.038318634	-0.32294083	0.23918915	0.10526848	-0.14312458	0.40298557	0.26539993	0.4964056	0.06196785	-0.09710121	-0.21349382	0.07368374	0.015551567	-0.015551567	-0.36885405	-0.4635067	-0.38292694	0.06667137	-0.08478546	-0.124111176	0.13319016	-0.03798294	0.10310459
11716032_s_at	0.39859533	-0.063614845	-0.14077425	-0.14022398	-0.035492897	0.17662096	0.31077576	0.2866106	0.59716034	0.5549793	0.24260998	-0.11345053	-0.13348627	0.07651138	0.44046116	-0.3001232	-0.10240078	0.004515648	-0.17431498	0.006729126	-0.1291151	-0.067604065	0.02361679	0.038846493	-0.046678543	0.03798437	-0.20862961	-0.004516125	-0.14725065	0.04685116
11716033_at	-1.4983912	0.775527	0.22903442	-0.76005554	-3.2115722	1.294733	-1.0249233	-0.7133379	-2.0861845	1.195198	0.41140747	-1.6314988	-3.034071	0.92458725	1.9535313	0.5846834	0.2895193	0.2379446	0.8908386	-0.9294176	-0.4924698	0.004540443	0.31972694	-1.2564673	-0.004540443	0.0630579	-0.8902855	-1.1306415	-0.89338875	0.23565006
11716034_a_at	1.4111061	0.5397625	0.73024654	1.0324793	-1.4988174	1.9598131	0.6097956	0.59029865	1.1618547	0.532918	0.13996601	0.33484745	0.87282276	0.5358515	-0.6702595	-0.4078474	-0.13279057	-1.9900165	0.13279057	-1.4801435	-0.9237108	-1.7510219	0.17725277	-0.84537125	-1.3480339	-0.7367935	-1.0885577	-0.7992544	-1.0164361	-1.8930106
11716035_at	1.7247076	0.7445545	0.981802	1.062418	-1.328845	2.1310835	0.533597	0.7291002	1.3479996	0.78170586	0.20768642	0.47332764	1.0035849	0.57837677	-0.4563284	-0.20472336	-0.0760088	-1.8057475	0.36022854	-1.2065954	-0.7409191	-1.4329033	0.0760088	-0.74542046	-1.1032243	-0.5149698	-0.85692215	-0.5456934	-0.8264723	-1.3442059
11716036_x_at	1.518013	0.6477585	0.8013973	0.9593868	-1.397963	2.0077305	0.5462837	0.64055157	1.2367935	0.6107731	0.10601044	0.40246296	0.92585754	0.53419876	-0.5221863	-0.28487682	-0.10601044	-1.9221134	0.24147224	-1.3020196	-0.7020073	-1.4920259	0.21159172	-0.7470341	-1.1302328	-0.525774	-0.88829994	-0.6297054	-0.8659954	-1.5364981
11716037_x_at	0.19785881	-0.27628422	0.06213665	-0.26711512	-0.08930349	0.324975	0.338099	0.24605322	-0.17416811	0.9116459	0.2680316	-0.21154451	0.37368822	0.08776665	0.43038797	-0.20301008	-0.094721794	0.07154846	0.40424728	-0.04234457	-0.14810419	-0.021796227	-0.24937439	-0.5272956	0.02179575	-0.23709011	-0.059814453	0.16728449	-0.13683558	0.108606815
11716038_s_at	-0.23980999	0.32037926	0.50379896	-0.14083529	-0.17755032	0.66316986	0.6167617	-0.035033226	-0.31292295	0.63138294	-0.19336605	0.17063999	0.7744355	-0.31528568	0.009603977	0.2678833	0.029728413	0.17908192	0.20773983	0.08877516	0.017323017	-0.10478735	-0.009744167	-0.35618544	-0.2734642	0.095644	-0.17772245	-0.009603977	-0.09336281	-0.23148155
11716039_a_at	0.31101036	0.05137062	0.007543564	0.24908352	0.25553322	0.54121685	0.07867336	0.00796032	0.30398083	-0.07157946	0.023784637	0.043937683	0.34118938	0.3341179	-0.11498785	-0.14177513	-0.118979454	-0.09519577	0.022826672	0.0246768	-0.20189762	-0.34719896	-0.08991909	-0.14904213	-0.05975151	-0.18874359	-0.1899991	-0.007543087	-0.38249207	-0.1701231
11716040_a_at	0.2293663	0.41171455	0.45671368	0.08323383	-0.2917881	0.10644722	0.28595352	-0.16635418	0.44259453	0.56470394	0.5750723	0.16542721	0.36099148	0.28979874	0.6332245	-0.32313347	-0.10756779	0.28215885	-0.08323479	-0.3981495	-0.38809204	-0.17568588	0.1413889	-0.24883556	-0.4348545	-0.37503242	-0.12254524	-0.17863941	-0.086933136	-0.7489872
11716041_a_at	-0.5392771	-1.0116863	0.0961113	0.82905674	0.64880276	-0.18395233	-0.005049706	-0.1287632	0.24560642	-0.62555027	-0.27318764	0.008383751	-0.26136208	0.113165855	-0.31113148	0.22409439	-0.07180309	0.7726946	0.3227024	-0.009394646	0.055874825	0.095765114	-0.19522953	0.078499794	0.18991375	-0.069452286	-0.05079174	-0.22844791	0.005049706	0.29633808
11716042_x_at	-0.5478926	-0.9880924	-0.022722244	0.696043	0.67424965	-0.15967464	0.073376656	-0.011479378	0.24822903	-0.53929234	-0.21187592	0.05861759	-0.116256714	0.025771141	-0.23726845	0.16055107	0.000324249	0.73964214	0.5045099	0.07013321	0.109767914	-0.000324249	-0.2196312	0.20777702	0.19327927	-0.12404728	-0.1224432	-0.18427086	-0.07091236	0.1522522
11716043_a_at	0.23996687	0.06713009	-0.125978	-0.33833146	-0.23992062	-0.15672064	-0.61995864	0.22465181	0.27035046	0.7366848	-0.1654973	0.22971869	-0.2157569	0.03123045	0.41379738	0.17092896	-0.1685009	-0.32014847	-0.47835588	-0.17846012	0.09130764	-0.05632639	-0.14142704	0.061897755	0.47481108	0.23876333	-0.024319172	0.024319172	-0.06437349	0.37135744
11716044_a_at	-0.701437	0.028630257	-0.21717978	0.62115765	0.9906416	0.24337387	-0.121424675	0.05786228	-0.32926607	-0.07957268	0.27510357	0.45445728	-0.0860796	0.29281425	0.021047592	0.003937721	-0.11185932	-0.19550896	-0.19459295	0.13674164	0.2402544	-0.25127506	-0.17666721	-0.09735966	0.027766228	-0.003937721	-0.065280914	0.061200142	0.11266327	-0.046530724
11716045_s_at	-0.6530552	0.37014294	-0.1568737	0.87929535	1.0844431	0.32332134	-0.04204464	-0.071811676	-0.2113533	-0.19272518	0.23858356	0.40762138	-0.17825317	0.2853737	0.15973854	-0.064107895	0.09979439	0.0914135	-0.035312653	0.09352875	0.15888691	-0.37478256	-0.2991295	-0.15217876	0.038910866	-0.117946625	-0.035093307	0.035093307	-0.066690445	0.044729233
11716046_a_at	0.15120459	0.3203249	-0.059025288	0.32150602	0.3472538	0.47097158	0.26516962	-0.06612444	0.03143549	0.22262716	0.17078257	0.12540245	-0.44403362	-0.03143549	-0.6945653	0.23284101	-0.09577656	-0.89309263	-0.07097483	0.26293755	0.2573743	-0.2433567	-0.12553787	-0.26341772	0.2351613	-0.19435644	-0.04335594	0.11029482	-0.037806034	-0.32087517
11716047_a_at	-0.05177784	-0.1381464	-0.14589787	-0.14172077	-0.27738857	0.29474926	-0.38991547	-0.5289898	-0.90196276	-0.67089987	0.23258209	-0.17519665	-0.388587	-0.2114029	-1.1241531	0.13732433	0.20324707	0.21787739	-0.03556633	0.5893583	0.45202732	0.03556633	-0.18927288	0.049416542	0.45066738	0.11308098	0.16107655	0.3292675	0.09901333	0.3977213
11716048_at	-0.5505047	-0.42463303	-0.029335022	-0.24921608	-0.44665146	-0.64168644	-0.78133583	-0.4210186	-1.0724549	1.8072224	-0.8740916	1.4016476	0.07784557	-0.02407837	-0.19031143	0.14788151	0.17824173	0.02407837	-0.92672586	0.6239548	0.8076391	-0.5462961	0.13258362	0.3443737	0.64710236	0.064183235	0.07292557	0.8569603	-0.27315426	0.26091576
11716049_a_at	-0.78595734	-0.6907501	0.037536144	-0.110012054	-0.29481506	-0.80964184	-0.11639643	-0.11097813	-0.34549856	2.5780287	-0.34156132	1.8113971	-0.33596706	0.18294334	0.17491531	-0.5056305	0.18568468	0.16703272	-0.69996405	0.40778065	0.7864046	0.10080671	0.9605913	0.71258545	0.79686165	-0.037536144	0.20523834	1.0121894	-0.13018322	-0.0702343
11716050_at	0.2042017	0.029457092	-0.10291386	0.15479708	0.15007925	0.5482259	-0.102632046	0.000383377	0.01373291	-0.18437529	0.1438489	-0.20232868	0.16558027	-0.1341548	0.010774612	0.20798063	0.06254625	0.118198395	-0.000383377	-0.000678539	0.055619717	-0.5043626	-0.25391293	-0.20216703	-0.20576763	-0.031192303	-0.22589254	-0.10346079	-0.26740026	0.013016224
11716051_at	-0.64682674	-1.4009304	0.9440794	2.0506744	1.9872551	1.0939207	1.0286112	0.52824306	0.39612293	0.48592567	0.4569111	1.1504345	0.4986124	1.2466106	-0.20810938	-0.1673379	0.00715065	-0.59565306	-0.00715065	0.1583333	-0.22943401	-0.96883345	0.1152935	-1.2152605	-0.09286547	-0.81896305	-0.6300602	-0.38870144	-0.6361432	-0.6238847
11716052_s_at	-0.60623693	-1.2907677	1.0884228	1.719881	1.8202124	1.1555347	1.0788956	0.6203728	0.37055492	0.41754246	0.37997437	0.9669714	0.36534023	0.9401026	-0.37423897	-0.053696632	0.053696632	-0.45705128	0.11243057	0.23680782	-0.063759804	-0.71571827	-0.075535774	-0.8093343	-0.19732285	-0.69667673	-0.41439724	-0.23894215	-0.68928146	-0.5578785
11716053_a_at	0.22829008	-0.66676235	0.77665234	1.5587411	0.9036994	1.3910308	1.476459	0.67139244	1.3431954	1.4649091	0.84562445	1.0210047	0.42776108	0.96890974	0.56565523	-0.33726215	-0.000607491	-0.50049067	-0.28191042	-0.37556887	-0.4267583	-0.6300106	-0.012542248	-0.72527075	0.000607491	-0.6083307	-0.5161557	-0.26363087	-0.5742512	-0.42786312
11716054_at	-0.7091322	-1.3316145	1.0644732	1.7256718	1.9344273	1.0148706	1.1462793	0.68010426	0.41950417	0.5461788	0.82832	1.1858358	0.7463956	1.2955775	-0.11370325	-0.57098055	-0.023030281	-0.59253025	-0.14628315	0.023029804	-0.28828287	-0.6431513	0.3939538	-0.542346	0.21912909	-0.18016148	-0.2979493	-0.040946007	-0.3663082	-0.83758116
11716055_s_at	-0.77096415	1.0681491	0.72334576	1.515346	1.1102386	1.2327833	0.93359804	1.309061	1.2854447	1.9884834	1.5146561	0.54076433	2.6770697	1.4390702	-0.9052839	-0.64814997	-0.10620594	-0.84647465	0.26103878	-0.09009457	-0.87793446	-2.1611404	0.09009457	-0.5776825	-0.6856499	-1.7290506	-1.2413216	-1.8330147	-1.0196495	-1.7065349
11716056_a_at	-0.4236114	-0.30338335	-0.3359723	0.15916133	-0.18518686	-0.26675415	-0.23767567	-0.073830366	0.03751111	0.25119567	-0.22153473	-0.17299438	0.26930022	-0.07691383	-0.3516767	-0.005936384	0.005936384	-0.24908376	-0.2527845	0.6970875	0.46389794	0.31856704	-0.2185638	0.61076856	0.13206649	0.30363107	0.15005708	0.07898879	0.07570362	0.38505244
11716057_a_at	-0.054599762	-0.011696339	-0.19122887	-0.29364872	-0.24674034	-0.32075596	-0.2267189	-0.06789279	0.011696577	-0.13469815	-0.15472317	-0.056506157	-0.25049973	0.038847923	-0.13731503	0.036356926	-0.04549861	0.035657883	-0.12155628	0.28901935	0.3119974	0.105177164	0.08396006	0.032402992	0.69281054	0.22888565	0.072788954	0.106419325	0.10919094	0.42804646
11716058_a_at	0.8697672	0.47940397	0.37718868	-0.17283535	-0.3405094	0.34728622	0.24672127	0.26783657	1.0237846	0.58021736	0.05515957	-0.014678478	0.25850153	0.46993542	1.2487783	-0.118699074	-0.08463001	0.24243402	-0.19527578	-0.14894009	-0.3601246	0.008777142	0.14007568	-0.24943352	-0.22647238	-0.18508387	-0.030733585	-0.008777142	-0.33997488	-0.18074465
11716059_x_at	0.8690052	0.4149747	0.37336683	-0.120277405	-0.22301435	0.20567465	0.12593985	0.18125391	0.9480791	0.49323225	0.13653755	0.1895194	0.2912612	0.43212366	1.1599846	-0.15279865	-0.20586014	0.16866875	0.017751694	-0.24298286	-0.2567191	-0.09946203	-0.017751694	-0.4291134	-0.27690506	-0.29932833	-0.063788414	-0.1038146	-0.4020524	-0.49842978
11716060_at	-0.086250305	-0.002468109	-0.16933441	-0.9093847	-1.1560497	0.3415041	0.96438885	-0.22114468	-0.21962357	0.15445042	-0.16637611	-1.1326685	0.25010872	-0.32733154	0.87006664	-0.34766006	0.08739376	-0.4485731	-0.12364006	0.11177254	0.10601044	0.35816383	-0.025320053	0.4826622	0.0612545	-0.071866035	0.3541317	0.15020943	0.002468109	0.16856575
11716061_a_at	-0.17000294	-0.3596754	-0.25522137	-0.04811001	0.31225586	-0.4544773	-0.49330807	-0.94650364	-0.8136196	-0.3460312	-0.1219759	-0.45837116	-0.54332256	-0.2720852	0.012248039	0.062072754	0.38207436	0.59832287	0.012208939	0.43910313	0.68874073	0.16175461	-0.37435627	0.049230576	0.7515974	0.17363167	-0.012208939	0.41057205	0.05833435	0.62179947
11716062_a_at	-1.7130098	-1.0728412	2.0378933	3.2530212	4.527731	-0.6299529	2.6771488	1.0456724	3.726984	0.2123537	0.4800992	2.7843876	2.2630053	3.8639154	-0.534194	-0.818058	-0.31052876	-0.40494728	0.90968895	0.003147602	-0.003148079	-0.7253332	-0.39140892	-0.7280569	0.12022114	-0.7201195	0.007060051	-0.17110729	-0.6185751	-0.5777159
11716063_at	-2.8235426	-1.3476968	2.2596545	3.3027062	4.2785354	-0.6638627	2.8335385	1.4676747	3.7092614	0.32396603	0.3960762	2.7928605	2.3765044	3.801355	-0.7620053	-1.045371	-0.012142658	-0.15814638	0.8727493	-0.12774467	0.012053967	-0.5446987	-0.19196415	-0.9178171	0.17216635	-1.2604079	0.13312912	-0.012053967	-0.5461974	-0.75546026
11716064_a_at	0.89657116	0.022628307	-0.61117554	-1.5205908	-2.0896878	-0.19219112	-0.6856556	-0.56182194	-0.7208252	0.60339165	-0.9460726	-1.4177461	-0.32176113	-0.51019573	-0.25907803	0.56368923	-0.026494503	1.4244976	0.28195	0.31843662	0.28501797	0.34759808	-0.26722336	0.5657358	0.58867836	0.41638184	0.1160593	0.35010147	0.22032356	-0.022628307
11716065_at	1.0355053	0.005495071	-0.35410738	-0.8211217	-1.2958212	-0.18344831	-0.4160385	-0.5016699	-0.18751955	0.7328148	-0.5226493	-1.0071001	-0.33086348	-0.0832181	-0.14888334	0.45018673	-0.07011509	1.4639606	0.32172155	0.28295183	0.08440828	0.17973089	-0.3319478	0.36690283	0.33786392	0.23920059	0.031262875	0.2222867	0.064255714	-0.005495071
11716066_x_at	1.0561886	0.02720642	-0.48299074	-1.0114651	-1.2835474	-0.09505749	-0.37354136	-0.48174763	-0.25611782	0.75452614	-0.51882505	-0.9993911	-0.3483839	-0.17172337	-0.17938852	0.5326376	-0.02720642	1.4867392	0.3560605	0.34206676	0.2173233	0.28729963	-0.22178221	0.43923664	0.37204266	0.41583586	0.08916187	0.24363756	0.12100601	-0.029795647
11716067_at	0.008363247	-0.006988525	-0.29585886	-0.19996643	0.11324644	-0.09903288	-0.21352863	-0.19937849	-0.40208435	-0.19834948	-0.020274162	0.14898491	-0.03532791	0.011119366	-0.2458458	0.066957	0.02379322	-0.018298626	-0.3479662	0.1749773	0.41015482	0.044730663	-0.03974247	-0.032774925	0.26522207	0.006988525	0.18622255	0.20779705	0.053707123	0.07335806
11716068_a_at	0.10238743	0.081113815	-0.19063282	0.048948288	0.09169769	0.019101143	-0.05057907	-0.29383755	-0.35603523	0.34537125	-0.074658394	0.35724163	0.000648975	-0.015229225	-0.4545369	0.43178654	0.16766691	-0.28562546	-0.000648499	0.04200411	-0.072238445	-0.09476566	0.12491131	-0.34896564	0.09910011	-0.101867676	0.0990057	-0.034480095	-0.29869556	0.025627136
11716069_at	0.52273464	0.001397133	0.174819	-0.07214451	-0.27304077	0.28137112	0.070611954	0.3549099	0.10651684	-0.34451342	-0.15121746	-0.33577108	-0.16887188	-0.12300587	-0.2886486	0.021110535	-0.12248516	-0.41044998	-0.33299065	0.46745014	0.02447033	-0.1246748	-0.42493296	0.45184994	0.27654457	-0.001397133	0.023452759	0.023020744	-0.21725273	0.13335991
11716070_a_at	0.48538876	0.00606823	0.10647488	0.04156065	-0.05092573	0.13090134	0.055515766	0.4297185	0.46115732	0.08041763	-0.09805107	-0.08567095	0.20596027	0.058224678	0.07870245	-0.106315136	-0.32537746	-0.18980074	-0.09976721	0.15348625	-0.010142326	-0.00606823	-0.3701744	0.15330744	0.27988243	-0.028198242	-0.010629177	-0.20184469	-0.10063982	-0.11991596
11716071_s_at	-0.047927856	-0.5355072	0.15043163	-1.1127176	-1.3012276	0.17931843	-0.6899719	-0.96814156	-0.79731274	0.4317751	-0.10075283	-0.6036825	-0.23721886	-0.51681614	0.98904896	0.47492504	-0.035453796	-0.2692032	-0.4012909	0.22757721	-0.021309853	0.22051907	0.18659782	0.4883976	0.45737362	0.021309853	0.073700905	0.35134792	0.33214378	0.7680979
11716072_s_at	0.62962914	0.66602707	0.58117104	0.25398064	-0.018230438	0.48482132	0.4326172	0.8435192	0.3978157	0.35954666	0.13490105	0.025859833	0.3948784	-0.09395313	0.07879162	-0.23657131	-0.06604195	-0.01887703	0.018230438	0.0340147	-0.13204193	-0.3509369	-0.06420803	-0.39982605	-0.36264277	-0.26464653	-0.32386732	-0.2742834	-0.45452452	-0.08316898
11716073_a_at	0.47539282	0.37406063	0.612587	0.38904715	-0.09988642	0.25974512	0.6465931	1.0131998	0.84539604	0.54333687	0.09711456	-0.064100266	0.2039733	-0.12090731	0.142138	-0.38333988	-0.08095169	0.09894991	-0.117655754	-0.038656235	0.038656235	-0.10158539	0.18529129	-0.13674402	-0.16577005	-0.22507524	-0.32088137	-0.30440092	-0.3180766	-0.1918273
11716074_x_at	-0.35521173	-0.8914046	-0.28681087	-0.05987215	0.21396685	-0.75105953	-0.117125034	-0.16509724	-0.10109091	-0.46520948	-0.15082407	-0.53211737	-0.45611715	0.011407375	0.29108524	0.06895113	0.16660643	0.31614447	-0.011407375	0.26540375	0.23995638	0.11979389	-0.19899511	0.073087215	0.1542468	0.08276129	0.04839182	0.25002337	-0.020358086	0.4329543
11716075_a_at	0.31379318	-0.12590122	-0.031080246	-0.016335487	0.06662464	-0.27902603	0.2966509	-0.02098465	0.31764793	0.41382027	0.24708366	-0.24687481	0.010216713	0.12962055	0.9929991	-0.10413647	0.019123077	0.055042267	0.09756851	-0.11951828	0.012962341	-0.00562191	0.05296707	-0.013988495	0.00562191	-0.06494522	-0.103033066	-0.077721596	-0.102796555	-0.01505661
11716076_at	0.41321373	0.033926964	-0.00263691	-0.015662193	0.048615456	-0.44670582	0.26489067	0.006762505	0.345129	0.331419	0.2002964	-0.35634232	-0.046417236	0.075247765	1.1844673	-0.044023514	0.031915665	0.11115265	0.01554966	-0.17593956	-0.11816788	0.059500694	0.00263691	-0.1712656	-0.4698782	-0.100562096	-0.18220711	-0.23711872	-0.080550194	-0.11462784
11716077_x_at	0.37108803	0.019037247	0.011890411	-0.00124073	0.0367527	-0.43179512	0.30084515	0.00124073	0.3195448	0.35128593	0.21368122	-0.33784008	-0.025221825	0.06970024	1.13449	-0.02960205	0.020070076	0.11458206	0.037298203	-0.13380241	-0.003838539	-0.023721695	0.010602951	-0.1563263	-0.092695236	-0.08614063	-0.1679287	-0.23338509	-0.0826149	-0.006009102
11716078_a_at	0.025528431	1.3987274	1.3740363	1.511662	1.1352549	0.23965979	1.4410658	0.9548898	2.181736	0.4215107	1.1937003	1.9023285	0.44711828	0.35763216	-0.6185312	-0.98500633	-0.14587355	-0.33780766	-0.2562256	-0.4590025	-0.71569824	-0.6051135	0.18128061	-0.025528431	-0.83714485	-0.95575666	-0.4654355	-1.1450334	-1.1979895	-1.5804048
11716079_a_at	-0.94791985	-0.27631998	-0.24263716	0.5157285	0.76400137	0.27746487	0.06657457	0.02188921	-0.74080515	-0.46486092	-0.029439926	0.30231762	0.19322777	0.13249826	-0.38479185	0.05534029	-0.13124704	-0.3688569	-0.2900343	-0.04840517	0.47180796	-0.004504204	0.004504204	-0.075817585	0.26628494	0.11272764	0.14867544	0.21506882	-0.0385499	-0.2648034
11716080_a_at	-0.6881108	-0.6737828	-0.31690598	0.98206186	1.1563158	0.093937874	-0.070810795	-0.2290039	-0.4436617	-0.65617466	-0.25712872	0.566648	-0.002946854	0.002946854	-0.47080326	-0.11693668	-0.05121517	-0.47837067	-0.56716824	0.1172266	0.6522627	0.10896492	0.4592657	0.13915253	0.39199972	0.42268467	-0.08766174	0.22041035	0.2710905	0.096302986
11716081_a_at	0.47898436	0.08032656	0.183887	-0.5019312	-0.26762724	-0.51708937	0.2399149	-0.48600483	-0.33528852	0.21689177	0.250278	-0.45509243	-0.06807184	0.016397	-0.08452654	0.017678738	0.001642704	-0.11328411	-0.07165432	-0.13517189	-0.001101494	0.24104309	0.33432484	0.001101971	-0.18608141	-0.001101494	0.32040405	0.2434926	-0.12358999	0.01822424
11716082_s_at	1.4401684	0.23104954	0.3775134	-0.17372608	-0.3140316	-0.1247406	-0.11250639	-0.03858328	-0.402524	0.033379078	-0.1316328	-0.14153004	0.13133669	0.210989	0.12685633	0.09575319	0.4196906	0.18356371	-0.29131126	-0.16187716	-0.036245823	0.1508975	0.15959787	-0.22972298	-0.0333786	-0.24213839	0.12986755	0.07372522	-0.08911896	0.0494709
11716083_a_at	1.0045519	0.44702816	0.39719296	0.2717514	0.5824747	-0.09417343	0.03384781	0.17341042	0.97979546	0.59992313	0.039299965	-0.02346611	0.4000492	0.070002556	0.33114052	-0.11207199	-0.3206997	0.10336685	0.02346611	-0.23281288	-0.51486635	-0.25200272	-0.18684673	-0.5411391	-0.35505962	-0.50229836	-0.24165535	-0.3693037	-0.5111642	-0.40138626
11716084_at	0.08708286	0.6507664	0.27946663	0.18077278	0.23747921	-0.015454292	0.15080929	-0.10048008	0.10702801	-0.09690857	0.372077	0.2137661	0.12737751	-0.07290077	-0.3356371	0.164011	0.13791752	0.015454292	0.05914879	-0.16085434	-0.042300224	-0.079963684	0.10259628	-0.31664467	-0.14226913	-0.15094566	-0.114227295	-0.30621624	-0.11894894	-0.44405746
11716085_at	-0.570292	0.001023293	-0.34441948	-0.2979684	-0.21016502	-0.4283576	0.34276867	0.17701817	0.21432877	0.14125061	0.6918917	0.65314674	0.5537281	0.21489048	-0.08973122	-0.5386615	-0.15953732	-0.46794367	-0.097498894	-0.3515439	-0.5131507	0.028857231	0.24219036	-0.001023293	0.22704315	0.06184864	-0.03778076	0.106990814	0.20535374	-0.2289648
11716086_a_at	-0.5127392	-1.7052174	1.7656975	1.350483	1.7485867	0.9605255	1.7095118	2.2447557	2.6916332	0.6006441	0.5155697	1.23627	0.21269464	1.6932716	-0.54246426	-0.4555626	-0.06988621	-0.55916786	-0.0375762	0.12132788	-0.6230688	-0.69880676	0.0375762	-1.3354182	-0.20066261	-0.60615635	-0.386456	0.060851574	-1.0619583	-1.0308022
11716087_s_at	0.087833405	0.1575141	-0.2861333	0.31475973	0.2806611	0.47174692	-0.052295685	-0.11484337	0.16036558	0.35704565	-0.28369665	0.020383358	-0.18554735	-0.22792101	-0.31648588	0.00987196	-0.2914014	-0.28502607	0.07000017	0.11345339	0.19088888	-0.15400648	-0.31279087	0.13074732	0.3296342	-0.053669453	-0.3612957	0.023898125	-0.13193464	-0.00987196
11716088_s_at	0.4137969	0.34764528	0.010332108	0.16013432	-0.1279459	-0.22622061	-0.07229614	-0.15318918	0.7129283	-0.028783798	-0.09940243	0.033947945	0.04109478	-0.15275717	-0.00075531	0.1632824	0.1189394	0.1381712	0.046502113	0.017634392	-0.052369118	-0.018184185	-0.035545826	0.100430965	-0.116235256	0.00075531	-0.23520756	-0.18358707	-0.004790783	0.06520033
11716089_x_at	0.3858409	0.22627783	0.07850838	0.15339184	0.15474367	-0.21992493	0.08811188	0.054723263	0.645246	-0.004019737	0.13722944	0.027574062	-0.03446436	-0.18080378	-0.18683481	-0.09030151	0.004019737	0.15044308	-0.064810276	-0.107779026	-0.2680025	-0.09208965	-0.036590576	0.040614605	-0.24345398	-0.19028997	0.008706093	-0.24722147	0.07333994	-0.39120674
11716090_a_at	-0.17110682	-0.14342284	-0.013231039	-0.3403926	-0.069839716	-0.001465321	0.29107165	-0.39814878	-0.25764465	-0.10506725	-0.49987054	0.001465559	-0.26299953	-0.20939231	0.54623795	0.2821138	0.2521255	-0.35253334	-0.061904192	0.32623434	0.51450586	-0.06623149	0.15109324	0.37849617	0.9393563	0.33857012	0.2593553	0.36734867	0.51349115	0.73088694
11716091_x_at	0.19144845	-0.18228984	0.35480618	-0.083729506	0.07374835	0.012885809	0.153481	0.04308915	-0.22125936	0.11285424	0.08896923	-0.080854654	-0.2662785	0.1743927	0.5166378	-0.007156134	-0.24225259	-0.13815236	-0.23066616	-0.1188333	0.039412737	0.37401938	-0.00972414	0.007156134	-0.2834084	-0.052368164	-0.022615194	0.25848794	0.08260512	-0.077190876
11716092_x_at	1.1784639	1.7404242	0.39395905	-0.34323645	-1.4660535	1.9060922	0.016475677	1.8202796	1.9917364	1.6344166	1.209672	-0.51310205	0.3368821	1.1030817	1.9727392	-0.38176727	0.06060505	0.5157833	0.07110977	-0.40637684	-0.26378345	-0.0164752	-0.16980076	-0.54181385	-0.56721306	-0.2755556	-0.18385172	-0.35875797	-0.45960522	-0.03113699
11716093_a_at	-0.0141325	-0.54687214	0.030953407	0.4582548	-0.009675026	-0.8908148	0.25297642	0.60257053	0.99943066	1.3298101	0.22159767	1.1098661	0.5450468	0.47625923	-0.23945713	0.009675026	-0.5136881	-0.3383541	0.2513094	-0.3633585	-1.0416746	-0.52460766	0.22866344	0.1763773	-0.8658705	-0.47594166	-0.16521358	-0.07919788	0.06432533	-0.6338234
11716094_a_at	-0.1909337	-0.8387809	0.0932498	0.4383855	-0.020036697	-1.006228	0.37784052	0.5575652	1.4218478	1.4907384	0.2039237	1.2344003	0.35098886	0.25967646	-0.38556814	-0.34367228	-0.69112396	-0.15635109	0.031205654	-0.4634061	-0.8611765	-0.1648655	0.2401061	0.8621707	-0.66624117	-0.20612383	-0.29995108	0.020036697	0.13445234	-0.49615288
11716095_s_at	-0.2438612	-0.6727791	0.008671761	0.5034666	-0.008671761	-0.9550781	0.13450909	0.58453846	0.91007996	1.156312	0.24433994	1.2218084	0.3932209	0.5010624	-0.2465086	-0.024216652	-0.44820118	-0.33949375	0.21191406	-0.23001671	-0.59871864	-0.4439602	0.18160057	0.5556679	-0.48405933	-0.23793697	-0.124165535	0.06910515	0.20940971	-0.33975124
11716096_a_at	0.18303442	-0.2516775	-0.18577147	-0.1085515	-0.001719952	-0.17709017	-0.25458527	-0.43765402	0.5097327	0.10189104	-0.07885885	-0.023178577	0.10280323	0.07381058	-0.050026417	-0.14061117	-0.37739992	-0.09362936	-0.011140347	0.15660524	0.15582895	0.18071222	0.13684607	0.51398134	0.031775475	0.34162188	0.3509326	0.3294835	-0.041582584	0.001719952
11716097_a_at	-0.054239273	0.41844082	-0.21979523	1.2418308	1.4762135	-0.9923334	0.19907951	-0.5480156	-0.6214981	-0.2550888	0.03735161	0.7209158	0.062314034	0.29169178	-0.25434494	0.36058903	0.3204775	0.63172626	0.41610909	-0.30279255	-0.35392284	0.09685707	-0.03735161	-0.11076927	-0.07456589	-0.05555439	-0.31211662	-0.41501713	0.12204933	0.26707172
11716098_a_at	0.023180962	0.42166996	-0.09669781	1.6449203	2.0014935	-0.5964279	0.4895029	-0.27828407	-0.46931314	-0.023180485	0.37331772	1.0981731	0.62270737	0.48379135	-0.11802244	0.35771084	0.054162502	0.89977074	0.6071911	-0.33253145	-0.40923643	-0.056922436	0.14389133	-0.25523567	-0.34630156	-0.107841015	-0.35618877	-0.3349743	0.106070995	-0.03908539
11716099_s_at	0.07875347	0.5583029	-0.08066273	1.8621359	2.1866102	-0.47903156	0.66303444	0.082473755	-0.26454067	0.22594452	0.47729683	1.2344913	0.6159315	0.6279135	-0.19092846	-0.004897118	0.004897118	0.88780403	0.38191414	-0.49762917	-0.6872091	-0.10382986	0.34028912	-0.38279915	-0.27737045	-0.52786875	-0.7126608	-0.5841694	-0.16712904	-0.39052248
11716100_a_at	0.5309653	0.79604673	0.45829725	0.32284975	-0.005556583	1.0003943	0.12704802	0.3971858	0.24484015	0.005556583	0.47696257	-0.08867073	0.28847456	0.26849127	0.84123564	-0.46429253	-0.20940733	0.83778524	0.40932226	-1.3388724	-1.1242862	-0.91257954	-0.16545534	-1.4667721	-0.95582104	-1.0348477	-1.2884898	-1.2504692	-0.9077883	-0.6507678
11716101_s_at	0.29289818	0.6306982	0.10075474	-0.2422657	-0.38187504	0.3571024	-0.22449017	-0.037364006	-0.28288555	-0.17555809	-0.05633068	-0.4104662	0.04381752	-0.024764061	0.48335934	0.10487175	0.19786072	0.46688557	-0.19772911	-0.07709122	0.09620762	0.048366547	-0.06955433	0.078351974	0.03169155	-0.09190464	-0.12578773	0.024764061	-0.08560848	0.2024355
11716102_x_at	0.48426628	0.69887924	0.32409954	0.03109169	-0.14437151	0.7000332	-0.02930975	0.27106953	0.05879402	-0.09195566	0.12295914	-0.13281631	0.12835121	0.105285645	0.6306524	0.029310226	0.07932091	0.7830515	0.15549088	-0.8209901	-0.6593337	-0.5821128	-0.11953211	-0.7928157	-0.48791456	-0.67556715	-0.6346965	-0.64580584	-0.6862912	-0.37239742
11716103_a_at	1.8820658	1.1313639	0.50525475	-1.069282	-1.3400865	0.75084686	0.48649216	-0.0522089	0.47049618	0.679945	-0.061865807	-0.70129585	1.2670803	1.3524618	1.455328	-0.24326229	-0.08859062	0.42115688	-0.053352356	-0.60864735	-0.64206886	0.31112385	0.23660183	-0.37217808	-0.5272713	-0.3112507	-0.21123314	0.0828886	-0.46599388	0.0522089
11716104_a_at	-0.35028505	-0.35824728	-0.041445732	0.38592243	0.14293575	1.1988192	0.36862898	0.80086803	0.8051634	0.22201061	0.1884985	-0.058220863	0.16718626	0.5289879	0.5127802	-0.43542576	-0.10614157	0.022063255	0.35760212	-0.19614458	-0.3176875	-0.022063255	0.25207138	-0.06491327	-0.18046474	-0.037273884	-0.087127686	0.24582434	-0.11379719	-0.19211674
11716105_a_at	-0.29768372	-0.04536915	0.094721794	0.79171085	0.27482843	1.1684952	0.4906726	0.7499237	0.56526136	-0.17117405	0.41080618	-0.1442051	0.17684937	0.5828476	0.46931124	-0.16047192	-0.001818657	0.2539811	0.39335823	-0.34244204	-0.64433956	-0.20802784	0.12851667	-0.2565298	-0.47820997	-0.18717194	-0.5096979	0.001818657	-0.28946686	-0.21642828
11716106_x_at	0.19943762	0.058695316	0.11371565	-0.18590927	-0.040358067	-0.20101547	-0.24921465	-0.33536816	0.03302145	-0.006208897	-0.04796219	-0.17802191	-0.2449112	0.1881423	0.23147726	-0.17711592	-0.08248854	0.30390978	-0.28051138	0.044932842	0.052820683	0.012169361	-0.2353754	0.0732131	-0.055831432	0.006208897	0.08645773	0.20414019	-0.21820831	0.17205954
11716107_a_at	0.07654762	0.029779434	0.087905884	-0.15309715	0.022825241	-0.11691761	-0.17353153	-0.2500286	0.16227436	0.1108675	0.091667175	-0.13924885	-0.2911291	0.17603016	0.05184555	-0.28245163	-0.00848484	0.33944416	-0.14411163	0.005339623	-0.017780304	0.17613888	-0.022665024	0.1840477	0.074007034	-0.005339623	-0.008805275	0.036254883	-0.1693058	-0.022097588
11716108_a_at	0.59679127	-0.11876154	-0.048668385	-0.49835253	-0.25482798	0.18124485	0.14696169	0.18287659	-0.004545212	-0.22549725	0.008420467	-0.26401997	0.110506535	0.24176645	-0.68968964	-0.1264801	-0.060250282	0.9581661	0.7835579	-0.2919159	-0.13372755	0.12554169	0.03800726	-0.31011438	-0.07584	-0.022004604	0.010962009	0.04071188	0.004545212	0.05643797
11716109_a_at	-1.0371323	0.18706322	0.36665344	-3.1562815	-6.062879	0.2641449	-2.4222317	-3.956244	-7.440848	-2.98765	-0.93305206	-1.0854311	-0.7354593	-2.5088387	0.40207767	0.6073551	0.91433716	1.2992516	1.025095	-0.96476746	0.2125473	0.9634676	0.7910471	-0.94894123	-0.6809025	1.0039053	0.9060497	0.97516537	-0.18706226	1.0431929
11716110_s_at	-0.3985834	0.93813705	1.133522	-2.5547924	-4.5950394	0.94589806	-1.686965	-3.270812	-5.7025766	-2.3961234	-0.50376225	-0.6655216	-0.2475872	-1.8241439	1.1881733	1.1047258	1.7884102	2.6509295	1.9179382	-1.0440359	0.060379982	1.4266224	1.3329916	-1.1963282	-0.8815031	1.3080025	1.0142813	1.1490974	-0.060379982	1.4873877
11716111_x_at	-0.7330532	0.49578	0.795104	-2.8448887	-5.751832	0.5475302	-2.0958424	-3.664773	-6.60435	-2.6736774	-0.7078581	-0.82065964	-0.5326443	-2.1530018	0.8076134	0.8540621	1.4025688	2.0034924	1.5811043	-1.0276213	0.15001488	1.1628847	1.1308632	-1.2590599	-0.832592	1.2114553	1.0492268	1.0938005	-0.15001488	1.2425861
11716112_at	-1.4624958	0.33746815	1.0995255	-2.539981	-2.9781113	1.0084229	-1.9052486	-3.2003381	-3.530811	-2.4438257	-0.53803873	-1.8211527	-0.91315794	-2.5352764	0.7862439	-0.001139641	1.9434891	3.3562756	1.3674583	-1.31884	0.001139641	1.9071121	2.2575579	-0.8142762	-0.63642645	1.5228786	1.6544743	1.4826097	0.27714872	1.1728554
11716113_a_at	0.04264784	0.020941257	-0.51491547	-0.3299346	-0.5564618	-0.3028617	-0.6341038	-0.3527937	0.15074444	-0.003264904	-0.5047817	-0.557631	-0.479146	-0.51491547	-0.20022392	0.089036465	0.003264904	0.2782259	0.032936096	0.13949919	0.18846512	0.12909126	-0.17462397	0.08286047	0.073269844	0.027540207	0.0562582	-0.07475853	-0.046298504	0.23583221
11716114_x_at	0.23776627	-0.4062786	-0.20670843	-0.29111433	-0.35005093	0.43350077	0.54639626	-0.13672209	-0.15681839	0.72712135	0.2795043	-0.005261421	0.42722368	0.2697811	0.5316925	0.034035206	-0.21209812	0.68453217	0.3799591	-0.42391586	-0.3427763	-0.20567799	0.07178402	-0.22560072	0.005261421	-0.09049225	-0.17375469	-0.06721401	0.18804598	0.09721613
11716115_s_at	0.006929874	-0.045230865	0.16397	1.4115686	1.4282231	0.48158836	-0.006929874	0.2512722	0.99942875	0.4887066	-0.17284107	1.4364228	1.0126934	0.7369251	-0.14756966	-0.24687433	-0.26773357	-0.36866236	0.011456013	-0.12978458	-0.10072851	-0.55159664	-0.098916054	0.031749725	0.057513714	-0.2780714	-0.40863323	0.024707794	-0.32649183	-0.3625431
11716116_at	0.63607407	-0.20471668	0.27869225	0.003932953	0.009443283	-0.4245615	-0.003932953	-0.27360058	-0.6478462	1.4317551	0.072221756	-0.3504734	0.13926315	0.19499779	1.9863882	0.019816399	0.020766258	0.21815681	-0.00975132	0.019310951	-0.030388832	-0.022253036	-0.20780087	-0.2757759	-0.026107788	-0.35932827	-0.19742298	0.10127926	-0.17722797	0.17577553
11716117_at	0.53158665	-0.34844208	0.3090191	-1.0227981	-1.5393696	0.4265318	0.7803211	0.266263	1.2952223	0.7454357	-0.20108509	-1.3885484	-0.26063633	-0.6677532	1.0693893	-0.2583599	0.39303875	0.46546078	0.46779823	-0.25283623	-0.2901039	0.54298496	0.3424301	-0.34179306	-0.38383102	-0.13491535	0.18929577	-0.009655952	0.009655952	-0.28645325
11716118_a_at	0.64118195	0.15411854	0.31794834	-1.1169434	-1.4086323	0.36073112	0.67100143	0.23043823	1.0815306	0.79961586	-0.13239765	-1.103118	-0.0781641	-0.56486607	1.021658	-0.010425568	0.452425	0.2999792	0.41940498	-0.45067692	-0.4069519	0.21883869	0.26354504	-0.6590433	-0.6253309	-0.1547718	0.006490707	-0.22351646	-0.1588049	-0.006490707
11716119_x_at	0.7129202	-0.004781723	0.29410362	-0.9685879	-1.3458962	0.52703094	0.7708864	0.2607565	1.2498426	0.9243822	0.061053276	-1.1231394	0.004781723	-0.57148933	1.0151215	-0.0286932	0.27979088	0.24172688	0.40720654	-0.5769186	-0.45480537	0.11396217	0.2760048	-0.6707716	-0.59109974	-0.22140789	-0.009594917	-0.26323223	-0.115083694	-0.336298
11716120_a_at	0.9068179	0.24644661	0.80903864	-0.56202173	-0.9332485	1.0824003	-0.15064096	0.081540585	-0.062450886	0.32865095	0.003330231	-0.44087267	0.6053624	0.6281948	1.1660233	-0.003330231	-0.25063515	0.49642134	0.72209215	-0.19438219	-0.26524687	0.25291634	-0.16395044	-0.37978077	-0.23122358	-0.14126205	-0.012532711	0.05298996	-0.12579489	0.15368462
11716121_s_at	0.015454292	0.8029361	-0.1563406	0.14589357	0.27996206	0.14343691	-0.014276981	-0.42065287	0.15376711	-0.45899534	-0.372478	-0.1456666	0.11950731	0.047007084	0.3719144	0.17961168	0.06595278	0.056812763	0.08076525	0.058422565	0.00683403	-0.10197592	-0.36790085	-0.00683403	-0.02771616	-0.042711258	-0.075647354	-0.02123022	-0.008742332	-0.052327156
11716122_s_at	0.030311584	0.3172784	-0.30090523	0.13771868	-0.11624813	-0.25837564	-0.002986431	0.010725498	1.0766706	0.03100586	0.001623154	-0.08170891	-0.12039471	0.036560535	0.31095743	-0.3594265	-0.12550497	0.065761566	-0.09753227	-0.021954536	0.10069132	0.1539383	-0.08310509	0.4440503	0.051527977	-0.19336891	-0.07337093	-0.16180563	-0.001623154	0.02818489
11716123_a_at	0.54638577	0.101576805	-0.02080679	-0.42540884	-0.65280247	0.41290998	-0.08803749	0.1302104	0.72426367	0.06170702	0.034738064	0.12798262	0.325665	0.5756078	0.4510517	-0.6096287	-0.60033464	-0.31392622	-0.25749683	-0.24196482	-0.19463825	-0.24644375	0.02080679	-0.2601838	0.12244463	-0.21913433	0.09841108	0.027948856	-0.27304792	-0.05119896
11716124_a_at	1.0772758	0.58116436	0.66863775	-0.21234608	-0.21934557	0.975976	0.16620016	0.08002186	0.8273201	0.18505621	0.029245853	0.39948797	0.6721964	0.9413843	0.55029345	-0.22439718	-0.32001734	-0.09550238	-0.0487628	0.25651407	-0.1041255	-0.19160461	0.08244133	-0.52989197	-0.02924633	-0.33061028	-0.035301685	-0.2558155	-0.26323414	-0.38282776
11716125_a_at	0.26681185	0.15617466	0.38724852	0.9709997	1.2501812	0.31555462	0.6007023	0.75463295	0.80736494	0.1997447	0.03813362	0.6159301	0.47850037	0.55089474	-0.038134098	-0.10621405	-0.108514786	-0.09719896	-0.12016058	-0.7804289	-0.46125603	-0.09749079	0.062449932	-0.27362442	-0.35161066	-0.37230492	-0.26171494	-0.29874563	-0.47728157	-0.14429665
11716126_x_at	0.27666998	0.004756451	0.42179632	0.94409657	1.3826547	0.5849948	0.60369444	0.63276196	0.8620162	0.38593102	0.014820099	1.0075302	0.5248885	0.6043787	-0.06928158	-0.19436598	-0.23018503	-0.004756451	-0.117030144	-0.5117626	-0.45280218	-0.48199558	0.11513233	-0.3437786	-0.301116	-0.44124126	-0.2931223	-0.30779266	-0.42417717	-0.13496733
11716127_a_at	-0.40967655	-0.9719167	-0.021150112	0.021150112	0.1648426	2.159315	-0.65761423	-0.5927558	-1.0763998	-1.1650705	-0.8874788	-0.395092	-0.5174928	-0.38073587	0.22550678	0.10699797	-0.16182756	0.037147522	-0.2558298	0.38815975	0.42321348	0.037735462	-0.7724209	0.13497305	0.20880413	0.121006966	-0.1623621	0.07448053	0.13108492	0.755393
11716128_at	0.35044384	0.18746471	-0.1831603	-0.019577026	0.06755924	0.4513731	-0.05097866	0.41057777	0.62062836	-0.15126371	-0.12822008	-0.08114433	-0.065089226	0.0782671	0.12281132	-0.01928711	-0.22577667	0.022776604	0.17159653	0.18966866	0.12894917	-0.27560472	-0.27498102	-0.28332233	0.111026764	0.011320114	-0.18570805	-0.011320114	-0.20927477	0.044202805
11716129_at	0.47757816	0.14012241	0.14589977	-0.10113335	-0.045049667	0.4683771	-0.1345005	0.3993101	0.64580345	-0.09637642	-0.29007864	-0.2318182	-0.16056442	0.000840187	0.025025368	-0.010857582	-0.11360836	-0.07108402	0.094922066	0.16656303	0.09346962	-0.1957283	-0.04969406	-0.34150314	-0.000840187	0.053227425	-0.013193131	0.20046711	0.098991394	0.2634411
11716130_a_at	-0.413867	-0.4983318	0.36943412	1.9883828	1.8343129	0.934078	0.26693082	1.9228659	2.2727704	2.919231	0.37378073	0.8694923	0.25978422	1.7841954	-0.3049934	-0.5031996	-0.17801237	-0.4781127	-0.08323097	-0.08190155	-0.017149687	-0.25074863	0.1268096	-0.024371624	-0.009687901	-0.10164881	-0.0634315	0.039518595	-0.30979395	0.009687901
11716131_s_at	-0.8927684	-0.78455544	0.22206736	0.9502125	0.8399906	0.5404434	0.6720972	1.4979177	1.5154285	3.0620832	0.28379107	0.43915892	0.1070385	1.2147589	-0.6940851	-0.59939194	-0.407331	-0.87209415	-0.48031998	0.07279968	-0.065317154	-0.124669075	0.06502581	-0.34580898	0.26932	-0.10436773	-0.2647066	-0.4481864	-0.33875418	-0.06502581
11716132_a_at	-0.6151471	-0.78083754	-0.053284645	0.47734594	0.61400175	0.388556	0.14245653	1.1820908	0.7285156	1.3405828	0.053284645	0.4727726	0.24766684	0.9740076	-0.3383379	-0.2929716	-0.23424673	-0.67551184	-0.535635	0.119524956	-0.08180857	-0.21819115	0.10634184	-0.26114273	0.06595421	-0.20753336	-0.15018797	0.07590246	-0.21593237	-0.18927431
11716133_a_at	0.22264051	0.3024783	0.03157091	-0.14704847	-0.09167814	0.26073742	0.17412663	0.17188644	0.07484102	-0.32231998	0.24696779	-0.09228706	0.24585152	0.1867013	0.8151827	-0.17125511	0.004146576	0.055893898	-0.10474491	-0.11176109	-0.1399908	-0.004675865	-0.11926651	-0.23421907	-0.004146576	-0.21129608	-0.23507547	0.2391777	-0.121554375	0.1684432
11716134_a_at	0.5734396	0.4464383	0.088030815	-0.007249832	0.3082285	0.5573969	0.11742735	0.080085754	0.12775183	-0.3741889	0.11017513	0.010982037	0.30977535	0.20562506	0.73165035	-0.14543581	-0.22193575	0.29103613	0.007250309	-0.52228355	-0.533267	-0.39700842	-0.46522522	-0.68664646	-0.35753965	-0.6976862	-0.35881853	-0.32259512	-0.8216882	-0.08318806
11716135_a_at	0.89159155	0.008498192	0.04481888	-0.6306639	-1.0541606	0.32832193	-0.26823187	0.27604246	0.008944035	0.024239063	0.56523085	-0.5237584	0.16826391	0.070789814	1.1810622	0.37779474	-0.12255144	1.0266824	1.0078359	-0.5557499	-0.74784565	-0.092421055	-0.044614792	-0.8305955	-0.43487835	-0.29274797	-0.38201714	-0.14185381	-0.008498192	0.064637184
11716136_s_at	-0.5326538	-0.041561127	0.115805626	0.6156769	0.80023766	-0.06637287	0.30338097	0.49402618	-0.10582447	-0.58064604	-0.283041	0.24038982	-0.083135605	0.068831444	-0.5658817	0.2949152	0.2395277	-0.074212074	0.027178764	0.17092323	0.3309641	0.2674551	-0.009653091	-0.17433548	0.25358582	0.006293297	-0.104397774	-0.16838741	-0.3832178	-0.006293297
11716137_a_at	-0.19965172	-0.039351463	0.09297943	-0.1335907	-0.041415215	-0.27863503	0.05009365	0.39683437	0.47004414	-0.24703503	-0.23392868	-0.23011112	-0.3293724	0.2636299	0.18588543	-0.055787086	0.13379478	-0.27257347	-0.14736748	0.012288094	-0.001921654	0.11963081	0.092063904	0.06355953	0.06810093	0.023052216	0.001921654	-0.03312111	0.33535576	-0.07123566
11716138_a_at	-0.09523392	-0.2273035	0.26436567	-0.09296942	-0.15327692	-0.33865166	0.34543705	0.90319633	0.9735651	-0.21001673	-0.023106098	-0.18053102	-0.5918145	0.110660076	0.25204754	-0.22890711	0.06377697	0.012354851	-0.012354374	-0.040970325	0.19866037	0.5409155	0.22128057	0.44177198	0.4140439	-0.12869644	0.043188095	-0.32927895	0.39800406	-0.5651183
11716139_s_at	0.5765524	0.39636993	0.17947578	0.31730843	0.48709488	0.30730534	0.4415884	-0.38093185	-0.1599369	0.29980373	-0.38222027	-0.16901779	0.4955349	0.019197464	0.6302347	-0.24342155	-0.041724205	0.023472786	0.002556801	-0.09332466	-0.060245514	-0.22003746	-0.17002964	-0.38865376	-0.23648262	0.055804253	-0.27900696	0.05110264	-0.30558014	-0.002556801
11716140_x_at	0.6556425	0.39352036	0.3054123	0.37355614	0.44355488	0.4470644	0.46469593	-0.16043949	-0.10171604	0.31383133	-0.26283932	-0.09076214	0.48326397	0.25030422	0.6342468	-0.17970276	0.019218445	0.048431396	-0.002700806	-0.1176424	-0.22517204	-0.22392464	-0.09796715	-0.35635185	-0.26507854	0.04317665	-0.31360722	-0.01859188	-0.24537086	0.002700806
11716141_a_at	0.5123091	-0.25481796	0.63857603	0.23820972	0.058807373	1.0666466	0.004011631	-0.41467905	0.4502654	-0.17455578	-0.24005413	-0.4879179	-0.1521945	-0.004011631	0.05793667	-0.45949507	-0.2840805	0.3739109	0.21422291	-0.12679958	-0.18945742	0.12900734	0.1539836	0.09856844	-0.14393711	-0.14490843	-0.10297918	-0.05432415	0.008050442	0.16954088
11716142_x_at	0.3804841	-0.41699076	0.23550892	0.28768253	0.18591166	1.0550771	-0.08237028	-0.36215925	0.31190777	-0.19750834	0.009129524	-0.26744604	-0.16254807	-0.12529802	-0.15995455	-0.34471893	-0.3010893	0.3410139	0.08890581	-0.11869717	-0.06260872	0.09737778	0.101419926	-0.009129524	-0.1574378	0.029364109	-0.015491486	0.018806934	0.07064915	0.08798075
11716143_a_at	0.78964424	-0.016936779	0.80746937	0.016936779	0.1423912	1.5867081	0.15803528	0.08452177	0.39594173	0.085143566	0.08645201	-0.3283987	0.40816545	0.33969784	0.29036522	-0.03102827	-0.30234003	0.523839	0.36338902	-0.16466331	-0.6188154	-0.21757936	-0.2338643	-0.14198875	-0.2282691	-0.220191	-0.10200071	-0.2124033	-0.36842728	-0.19406986
11716144_a_at	-0.8973489	-0.5692396	-0.5566397	0.3357129	0.20145702	-0.778152	-0.82783985	-0.007424831	-1.2250323	-0.98286057	-0.38064003	-0.14169645	-0.22083235	-0.4104867	-0.80621195	0.105285645	0.14904165	0.24186945	0.007424831	0.13943195	0.2118249	-0.085148335	-0.19524717	0.115421295	0.22904062	0.2120676	0.015603542	0.09759426	0.24383211	0.066257
11716145_a_at	0.27629757	0.09033966	0.080163	-0.58193207	-0.8813281	-0.24920177	-0.31198692	-0.021102905	-0.12690544	-0.5212574	-0.043121338	-0.61040115	-0.4274454	-0.5348625	0.30294037	0.12848377	0.17823505	0.68599796	0.48865795	-0.10284424	-0.3033476	0.31406784	0.08970165	-0.05962658	0.021102905	0.07497311	-0.068320274	0.043005943	0.1439209	0.26345444
11716146_x_at	0.17374563	-0.42767382	-0.36927176	-0.25094318	0.1015656	-0.0781517	-0.23275495	-0.08539295	-0.21627021	-0.26294446	-0.5851352	-0.05458021	0.01539588	0.087112665	-0.1427989	0.09097147	-0.21832132	-0.28183556	-0.01539588	0.05070567	0.46530104	0.12831974	-0.026632547	0.26527262	0.32901263	0.049700737	0.12657261	0.5493891	0.18155622	0.0993619
11716147_s_at	0.5070987	1.0278549	0.13793421	0.1726408	0.4756322	0.42482424	0.43240404	0.000368595	0.087585926	-0.44897652	0.61854076	0.7149191	0.5010953	-0.1919632	0.207448	0.003907204	-0.16541052	-0.026311398	-0.06496239	-0.5044155	-0.07031822	-0.3260436	-0.28164053	-0.9272785	-0.000368118	-0.32670212	-0.5361514	-0.23572922	-0.45112944	0.10496092
11716148_a_at	0.002626896	-0.32365084	-0.0671401	-1.0692797	-1.2063923	-0.3851471	-0.62109995	-0.4901619	0.7571392	-1.3685741	-0.5991955	-0.7754674	-0.2292943	-0.26208925	0.25322533	0.2508011	-0.13842297	0.4358883	0.46408844	0.05396843	-0.002626896	0.35269356	0.14456701	0.11604595	-0.012866497	0.37237072	0.2920456	0.621542	0.03421116	0.28027344
11716149_a_at	-2.0548801	-0.28167057	0.6066623	1.1546102	0.8149433	1.9583058	1.0948496	2.8813138	0.965477	-1.4308038	1.0607524	0.40583372	0.25561714	2.614595	1.3364749	-1.2290621	-0.45874882	-0.8806157	0.13808966	1.0465269	0.36475706	-1.5966401	-1.045155	-1.4964194	-0.13808966	-1.2356806	-0.93118525	-0.17946196	-1.2367764	-0.6792922
11716150_a_at	-1.0458107	0.1301136	0.66119576	0.89284515	0.7407346	2.3078375	1.9790506	3.2625303	2.0447893	-0.18130589	0.88342476	0.4246192	0.6309223	2.6644812	1.9887285	-1.018889	-0.5519333	-0.71740055	0.18810892	1.0617509	-0.1301136	-1.5921941	-1.0688486	-1.1105089	-0.31790495	-1.5145912	-0.9566059	-0.3414812	-1.0772691	-0.6517763
11716151_a_at	-1.1102047	0.2734275	0.97674465	0.78035736	0.69999313	2.0938969	1.9289284	3.2031994	2.2455387	-0.019609928	0.80345917	0.67246675	0.6805086	2.5850945	1.9410524	-1.2293468	-0.46084118	-0.48484755	0.019609928	1.1335278	-0.1207633	-1.6349158	-0.62149906	-1.4832535	-0.43306494	-1.478817	-1.1889844	-0.48524857	-1.3312492	-0.92910767
11716152_s_at	-0.54125977	-0.10056496	-0.11171818	0.6626787	0.6714153	-0.012896538	-0.01986885	0.07417774	-0.33758354	-0.61857986	0.10831928	0.19310188	0.08703327	0.07394314	-1.1642957	0.29841423	0.041913033	0.07049179	0.14935303	0.021095276	0.06486893	-0.3049965	-0.08900452	-0.29945278	-0.006297112	0.006297112	-0.29002666	-0.043706894	0.21228886	-0.09044075
11716153_a_at	0.43033218	0.41245556	0.1497283	-0.34210205	-0.12527609	0.17625666	0.13911533	0.18935108	1.0409908	0.6220789	0.1994276	-0.16154575	0.08967972	-0.010913372	0.18347168	0.12227821	-0.36626196	0.07005358	-0.049561024	-0.36544228	-0.64481735	-0.043370247	0.010913849	-0.5347266	-0.4196787	-0.50305176	-0.21071196	-0.17957783	-0.43827057	0.25152254
11716154_x_at	-0.41718626	0.043482304	-0.090289116	-0.5609884	-0.382236	-0.4360628	-0.21199274	0.087747574	-0.1718955	-1.43E-06	-0.090289116	0.20581198	-0.01611042	-0.10448885	-0.39489365	0.008799553	-0.013393402	-0.18592739	-0.24435711	9.54E-07	0.12953377	0.2409234	0.349957	0.4894595	0.2308526	0.33392477	0.1488533	0.5733938	0.2933359	0.28648043
11716155_s_at	0.008143902	0.10467768	0.14374304	-0.80802584	-0.8261266	0.97833824	-0.40174103	0.83165646	0.087620735	0.30889797	-0.13545704	-0.20233345	-0.398767	-0.33734512	-0.014178276	0.36654758	-0.008144379	-0.27160025	0.047759533	-0.18220234	-0.26720905	0.08727312	-0.027595997	-0.18668842	0.097319126	0.25543594	-0.097853184	0.11582565	0.031748295	0.21778774
11716156_a_at	-0.49432683	-0.2058804	-0.44373274	-1.007221	-0.39963365	0.37242842	-0.6429148	1.4245672	0.88226557	1.0792627	0.027058125	-0.28252816	-0.7455771	-0.34388423	-0.11713791	-0.0307374	-0.23904991	-0.4997573	-0.47355676	0.007407665	-0.007407665	0.5462594	1.0935445	0.4071622	0.8563528	0.48699045	0.041556835	0.40497065	0.1347208	0.8685403
11716157_at	-0.13982773	-0.021027088	0.20661879	-0.14492035	-0.119324684	0.032798767	-0.204988	0.011586666	-0.3279786	-0.079836845	-0.1731739	0.09994173	-0.12037039	-0.008274555	-0.17956781	0.11468887	-0.036129475	-0.3658681	0.011090755	0.11926603	0.04574585	-0.01028347	-0.088356495	0.18822527	0.008274078	0.23074389	0.12766361	0.043184757	0.18060684	0.064836025
11716158_a_at	0.19144821	0.002357483	-0.071902275	-0.31946135	-0.22881126	0.17435265	-0.2107997	0.18169594	0.055550575	0.22882748	-0.03913498	-0.26327944	0.08748722	-0.080571175	0.43941212	0.13792229	-0.018239021	-0.18455029	0.02696228	0.1099329	0.004664421	-0.002357483	-0.35799694	0.035633087	-0.046330452	-0.027245522	-0.10671997	0.038368225	-0.027951717	0.12312126
11716159_a_at	0.09453726	0.106435776	0.000195026	-0.000195026	0.14356756	-0.15961456	-0.27177668	0.08067846	0.82117987	-0.08301735	-0.070923805	-0.08447552	-0.29655266	-0.39232588	0.32924747	0.06578016	-0.5042393	-0.07858276	-0.002001286	-0.28117466	0.19301462	0.06571245	-0.07851648	-0.09515953	-0.25219393	0.41642857	0.16999054	0.054986954	0.009370327	0.18442345
11716160_at	0.27388096	1.7500381	0.71384	0.7196741	-0.31232452	1.0175018	0.5165968	1.844934	0.27219963	0.9642911	1.5780368	0.9564614	0.47954655	0.5959587	-0.2170353	-0.627903	-0.000878811	-1.1195049	0.000878811	-0.5608883	-0.023962975	-0.6695132	0.24257517	-0.59664917	-0.2666192	-0.3943038	-0.4030857	-0.46664238	-0.36926746	-1.0874329
11716161_s_at	0.1561265	1.2955894	0.5296254	0.28436136	-0.2509408	0.97199583	0.3167243	1.890028	0.040722847	0.8590021	1.3796883	0.8634238	0.59529877	0.4667802	-0.36498737	-0.6554203	0.015318871	-1.454987	-0.33404064	-0.07573557	-0.27395535	-0.6457081	0.34897804	-0.82520914	-0.015318394	-0.55077505	-0.26801395	-0.20117569	-0.4252987	-0.68817234
11716162_at	0.30750513	1.8400965	0.5277705	0.23563528	-0.30983496	0.9724083	0.19991016	1.757123	0.09139347	0.74462414	0.962965	0.70218086	0.5201521	0.48826265	-0.30752182	-0.18879557	0.021658897	-1.1064801	-0.02165842	-0.24477863	-0.19631529	-0.38441133	0.2586913	-0.43647385	-0.060870647	-0.37397242	-0.43983173	-0.110061646	-0.5394654	-0.46451855
11716163_s_at	0.6490574	0.2908678	0.10361862	-0.49599648	-0.32460785	-0.20739889	0.21195126	-0.3628211	0.38271236	0.008047104	-0.49952936	-0.3139372	-0.13000774	0.14047861	1.3670969	-0.033546925	0.12618542	0.62270594	-0.16782093	-0.1447773	0.06477356	-0.008047581	-0.16872597	-0.05815983	0.1440072	-0.31792974	0.043655872	0.19479418	-0.09714699	0.321064
11716164_x_at	0.7691002	0.27832985	0.024407864	-0.55216026	-0.40146494	-0.25039768	0.07585096	-0.29112387	0.43341064	0.086787224	-0.3557973	-0.51845026	-0.044695854	0.09255695	1.263197	-0.11447048	-0.08168411	0.38803768	-0.19596338	-0.051267624	-0.024407387	0.13922882	-0.29373074	0.16350603	0.25186968	-0.079615116	0.18803215	0.23189974	-0.08434105	0.28039074
11716165_a_at	0.00276947	-0.20547485	-0.4568367	0.3230934	0.15776634	-0.00276947	0.27122116	-0.29475784	-0.68261623	0.1809473	0.15740967	-0.33368397	-0.060792923	-0.009199142	0.3534584	0.6413727	0.13579273	1.1616306	0.8772831	-0.6074562	-0.8289528	0.4601059	0.006969452	-0.549675	-0.28341103	-0.26951027	-0.086538315	-0.35861588	0.2915144	0.08065319
11716166_x_at	1.4601927	-0.1852274	-0.019587517	0.5345745	0.29227638	-0.31034184	0.058457375	-0.23744392	0.17431545	-0.011037827	0.09824562	0.017971992	0.12594032	-0.06371117	0.61872387	0.033574104	-0.2383833	-0.23400974	-0.013119698	-0.20021343	-0.04092884	0.0173769	-0.27791405	0.011037827	0.026247025	-0.10004139	-0.07998657	0.15757847	-0.2054367	0.082445145
11716167_a_at	3.2599902	0.9312291	-0.14354467	0.57336855	-0.566978	0.8200917	0.17897272	0.25785732	-0.047081947	1.0152669	0.9779477	-0.4001603	1.5836272	0.6367812	-0.7558317	0.9430976	-0.14314175	-0.23621464	0.86211824	-1.1819892	-1.2251287	-1.1226859	0.40841818	-0.44618893	-0.6569967	-0.15871	-0.8020725	-0.37731123	0.21095467	0.047081947
11716168_s_at	0.10951328	1.060152	-0.23121357	0.27628517	0.2500143	-0.3253498	0.003012657	0.13752365	-0.28916407	-0.03583336	-0.003012657	-0.105446815	-0.16533566	-0.4592619	-0.29815388	0.30240345	0.30876064	-0.10638714	-0.040205	0.007906914	0.053174973	0.056399345	-0.13405228	0.12750721	0.09785843	0.007739067	-0.01345253	-0.027853012	0.046313286	-0.06793213
11716169_at	-0.51199245	0.18772793	-0.2882471	-0.41209078	-0.31288815	0.014298439	-0.57711744	-0.89378214	-0.6697378	-1.0209613	-0.51103544	-0.60730314	-0.41708136	-0.6928654	-0.014298439	0.06985855	0.10174656	0.15283298	-0.17148209	0.3223133	0.6734419	0.17082882	-0.11386633	0.3538437	0.07369995	0.3426571	0.19894123	0.11103821	0.058968544	0.10223389
11716170_at	0.7991929	0.47168684	0.31911278	0.2843132	-0.1172142	1.3906837	-0.06188917	-0.16574049	1.2918935	1.0032463	-0.35895395	0.28145885	1.2078786	0.6500883	0.013383389	-0.298254	-0.42564774	0.12985325	0.18470383	-0.2644143	0.016451836	-0.013383389	-0.41009116	-0.18851137	-0.20699549	-0.5525136	-0.16594028	-0.7760844	0.048811436	-0.43165302
11716171_s_at	1.9498291	0.31642532	0.9963002	-0.80091095	-0.626513	1.5049372	0.11786032	0.124483585	1.2420077	0.41192198	0.22897768	-0.3554759	0.64261436	1.3238993	1.4998074	-0.18182755	-0.48194504	0.25672817	0.21732616	-0.63214684	-0.86735153	-0.16168785	-0.18708706	-0.6827874	-0.2881446	-0.6985669	0.000394821	-0.08743858	-0.82564497	-0.000394344
11716172_at	-0.105875015	0.86369133	-0.08380222	-0.47490168	-0.6649432	0.1905508	0.005770683	0.019795418	-0.39800406	-0.22701788	0.13909912	-0.24483538	0.4137869	-0.31280327	0.11028099	0.27159214	0.42455578	-0.41585255	-0.1402812	0.17576599	0.14745903	0.23910904	0.20348167	0.16310978	-0.005770683	-0.06597471	0.14213085	-0.11691427	-0.05263853	-0.028718948
11716173_a_at	-0.4043331	-0.37780857	-0.4421568	-1.284895	-1.5096235	-0.4411583	0.07392311	-0.45047665	0.5302534	0.036183357	-0.003851891	-1.5678406	-1.0477486	-0.6229801	-0.10416603	-0.27620125	0.018785477	0.5275879	0.4032688	0.12708569	0.05752468	0.6581211	0.003851891	0.62460995	-0.09038353	-0.094376564	0.26481152	0.2704115	0.064180374	0.075448036
11716174_s_at	-0.14106083	-0.19142628	-0.34295654	-1.325901	-1.3079023	0.15958786	0.023103714	-0.30491352	0.30633736	0.00958252	-0.005994797	-1.1716223	-0.40015984	-0.38151073	0.005994797	-0.05087948	-0.15470314	0.54832935	0.3482504	0.05146694	0.06149769	0.18804741	-0.05676365	0.1936636	0.007673264	-0.07180214	0.059415817	0.13042259	0.011829376	-0.04237652
11716175_x_at	-0.11596775	-0.21035194	-0.25151348	-1.283781	-1.3051653	0.21756649	0.1354599	-0.14990234	0.15491772	0.08497715	0.087347984	-1.1348372	-0.4874649	-0.30251884	0.007258415	-0.009700775	-0.14042187	0.39401245	0.42238712	-0.020161629	0.13488674	0.21475792	-0.03951454	0.19795227	-0.01533699	-0.007258415	0.118125916	0.13653278	0.024373055	0.04018402
11716176_s_at	0.5221739	0.09258556	0.1638856	0.78454685	0.7363033	-0.00330925	0.3355446	0.58883333	0.8743906	-0.36268854	0.41107035	0.9545555	0.66859293	0.38102198	0.69209146	-0.4134307	-0.21428585	0.00330925	-0.3059721	-0.6788068	-0.1966052	-0.3970008	-0.5463033	0.24008131	-0.30839443	-0.7925043	-0.22103262	-0.13325644	-0.15745497	-0.46915627
11716177_a_at	0.4298048	0.3399086	0.38774204	0.82497215	0.76744175	0.07640934	0.3404379	0.2081585	0.7718725	-0.08875418	0.21009636	0.42951584	0.03831482	0.51056576	0.30752945	-0.3148775	-0.071772575	0.41635704	-0.113838196	-0.108184814	-0.03831482	-0.15543842	-0.042995453	-0.1342082	-0.35648298	-0.19360447	-0.12987041	-0.248312	-0.23392534	-0.46378088
11716178_s_at	0.07197857	0.11298561	-0.01130867	-0.40717602	-0.823256	0.0830183	-0.15619755	0.5453758	-0.017381668	-0.71368694	-0.114403725	-0.5000763	-0.13807678	-0.47677708	0.28536224	0.5253687	0.37819672	0.005882263	0.4960537	-0.13690567	0.033426285	0.14419842	-0.005882263	-0.042391777	-0.2734394	0.2976818	-0.15364742	0.015722275	0.34901142	0.26122665
11716179_at	-0.21279049	-0.27863407	-0.08359575	-0.49547625	-0.8354912	0.017466068	-0.13515615	0.6732607	0.25149155	-0.54934645	0.015138149	-0.85558796	-0.8339801	-0.89104414	0.15129328	0.20716	0.35960913	0.23009205	0.4765587	-0.21191216	0.12719965	0.30483055	0.56918144	0.2202959	-0.015137672	0.17273664	-0.13169527	-0.21854019	0.41815472	-0.15307665
11716180_at	0.40123558	-0.2590742	-0.24855709	-0.8728299	-0.72209406	-0.23708868	-0.3571782	-0.030203342	0.521966	0.09048748	-0.36708164	-0.9927969	-0.3685174	-0.06837225	0.8872299	0.023824692	0.012537956	0.46505356	0.054100037	-0.020182133	-0.031184673	0.16630936	-0.28206348	0.01272583	0.07806778	0.120741844	0.06080818	0.07710934	-0.012537956	0.0987854
11716181_x_at	0.5730791	0.03491068	-0.069179535	-0.15454292	-0.1810379	0.21234894	0.010024071	0.19765282	0.18086481	0.26079512	0.46132135	0.116102695	0.3277874	0.2865839	0.26366282	0.1278429	-0.1339531	0.058633804	0.058535576	-0.24934578	-0.19582081	-0.5943532	-0.010024548	-0.31260443	-0.13852692	-0.0424695	-0.33181858	-0.08993292	-0.39326572	-0.19073486
11716182_s_at	-0.80760527	-0.84439707	0.08950567	-0.4434619	-0.17771626	-0.5791087	-0.98061514	0.07256651	-0.19074011	-0.37474537	-0.122042656	-0.33201313	-0.6311865	-0.7125201	-0.13825941	0.7309232	0.560442	-0.14526415	-0.07256651	1.0089431	1.0005202	0.48442602	0.16276026	0.93610954	0.6926837	0.8819742	0.596406	0.58786154	0.70829344	0.68245363
11716183_a_at	-1.599689	-1.3312004	0.053064823	-0.81636286	0.005924702	-1.2612343	-1.2314534	-0.005924702	-0.43481827	-0.85393476	-0.42427874	-0.6525154	-1.439863	-1.3097153	-0.44720697	0.12926102	0.5158868	-0.26722765	-0.4781804	0.85830545	1.2182584	0.68449354	0.263999	1.2374763	0.8415308	0.850286	0.71683264	0.8482437	0.65203667	0.6755805
11716184_s_at	-1.5694432	-1.233068	0.042810917	-0.9207988	-0.042810917	-1.1403046	-1.0677409	0.38098	-0.6220436	-0.60888004	-0.39267397	-0.7177987	-1.2260365	-1.1887202	-0.35370016	0.49397945	0.43743992	-0.31325722	-0.3533697	1.1428933	1.3984761	1.0221663	0.3709607	1.3517509	1.1188989	1.2301774	0.96532965	1.0669556	0.84756374	0.89351845
11716185_a_at	-1.8026619	-1.5058286	-0.44286156	-0.86018467	-0.121142864	-1.4940908	-0.7572231	0.45744324	-0.32346487	-0.04721546	0.04721546	-0.38903332	-0.865386	-1.0240831	-0.41999483	0.2510214	0.4914794	-0.15943146	-0.39447975	1.0038795	1.270668	1.0579453	0.57230616	1.3101244	1.1619	1.0657568	0.8692193	1.0418029	0.6361003	0.9333348
11716186_s_at	-1.1503882	-0.7971144	0.054894447	-0.7715826	-0.054894447	-1.080586	-1.129713	0.06885147	-0.87546253	-0.8515277	-0.39533424	-0.7013502	-0.7514415	-0.9193573	-0.7436943	0.8313904	0.49423218	-0.3990488	-0.055392265	1.0348988	1.2506475	0.64687824	0.09792423	1.0471106	0.7156992	0.8291197	0.6183529	0.7958994	0.4794321	0.7754421
11716187_a_at	-0.9544754	0.17082214	-0.24071741	0.5	0.054719925	0.79472446	0.21331596	-0.49690723	0.053266525	0.20875645	-0.10123491	-0.22325706	-0.088143826	0.099910736	1.1978002	0.5232892	0.3863845	0.025256157	0.6210365	-0.29786396	-0.64158297	0.35231924	-0.3486476	-0.68496895	-0.5134535	-0.37145996	-0.4282832	-0.24616098	-0.025256157	0.42877865
11716188_s_at	0.6448927	0.10343647	0.03551483	-0.39360237	-0.35621452	0.48795795	4.39E-05	0.08272743	0.03911972	0.34640598	0.17808628	-0.5837374	-0.30554867	-0.13364792	0.67917347	-4.39E-05	-0.106534004	0.5790262	0.22711658	-0.009284973	-0.3338709	0.1617136	0.10727787	-0.15327072	0.008700371	-0.22003078	-0.03002739	-0.15407276	-0.24771976	-0.050162315
11716189_x_at	0.5531082	0.099226	0.21797371	-0.36699295	-0.30941105	0.63627434	-0.011907578	0.23466206	-0.007240295	0.30624485	0.12313366	-0.5298395	-0.11766434	-0.08325863	0.6847038	0.04023075	0.024163246	0.6678734	0.41386032	-0.10566425	-0.25925064	0.14739704	0.0189991	-0.20592213	-0.065748215	-0.22204208	-0.05386257	-0.1657362	-0.22418499	0.007240295
11716190_a_at	0.5697274	0.0941596	0.072598934	-0.37416887	-0.41856527	-0.12764835	0.45579004	-0.19137383	0.38351154	-0.089733124	-0.10187149	-0.20597076	-0.00107193	0.24869919	0.00107193	0.11830711	0.16578865	0.32486963	0.093698025	-0.31980562	-0.033815384	0.16235447	-0.007138729	-0.11244345	0.111884594	0.10569763	-0.0745244	-0.028395176	0.05228567	-0.1989851
11716191_at	0.7691536	0.116858006	0.10108805	-0.52921295	-0.47657347	-0.4254446	0.25075674	-0.1623702	0.37263393	-0.2980156	-0.21763992	-0.47876596	-0.21451616	0.061706543	-0.12253618	0.37631512	0.13009739	0.37513447	0.04801178	-0.075201035	-0.13297367	0.11494875	-0.15450716	0	0.1666193	0.08146477	-0.11542463	0.010520935	0	-0.15118647
11716192_a_at	0.7324853	0.7199211	0.35400248	0.4999137	0.39082193	0.4548688	0.08570194	0.037023067	-0.14086676	-0.013030529	0.22828579	-0.02690363	0.7091408	-0.3155713	1.282887	0.16703606	-0.05232048	0.2530074	0.15084696	-0.02767992	-0.16734123	-0.53804684	-0.12522745	-0.60881996	-0.7208915	-0.63736343	-0.7463088	0.013030052	-0.16013432	-0.5519967
11716193_s_at	0.33401775	0.43272114	0.15951633	0.06303501	0.026545525	0.18521786	-0.023234367	-0.25618076	-0.31486177	-0.2599249	-0.039415836	0.020415306	0.5196352	-0.31398678	0.80888844	0.30496502	-0.0731163	0.19004726	0.28067398	0.065709114	0.000977039	-0.016591549	-0.19782257	-0.27929974	-0.124801636	-0.037986755	-0.000977516	-0.2890215	-0.06745291	0.13630962
11716194_a_at	-0.078933716	0.46259356	-0.72747517	-0.17660141	-0.020142555	-0.21308613	-0.1876502	0.001976013	-0.36434937	0.2268591	0.4507475	0.5612259	0.81457806	0.056200504	0.8828902	0.16485882	-0.44897747	-0.046124935	-0.002082348	-0.13225985	-0.100260735	-0.027770042	-0.04536867	0.20828962	0.53490543	0.33902884	-0.001976013	0.21569586	0.3051567	0.39252377
11716195_a_at	0.58696747	-1.5387998	-1.0426102	-0.16987038	-1.045394	-0.5027876	-1.3446326	0.09600639	0.08590412	0.36000252	-1.6995769	-0.49948406	-1.2254248	-0.09488106	0.307724	0.5610266	0.48851395	0.60992146	0.5079155	-1.2955813	-0.3572445	0.008717537	0.72042084	-0.042390823	-0.53205395	-0.008717537	0.24508286	0.4971447	0.062693596	0.40075684
11716196_x_at	0.6338692	-1.6526165	-0.8852205	-0.19966507	-1.2496424	-0.59946156	-1.4371347	0.04142666	0.16537476	0.35484123	-2.0019302	-0.67072105	-1.3091564	-0.2598381	0.20703125	0.53348446	0.45421028	0.53404236	0.4807024	-1.5917149	-0.5976391	-0.010024071	0.6824112	0.14804363	-0.6290531	-0.07300186	0.33917332	0.46761894	0.010024071	0.47667694
11716197_a_at	-0.66742563	-0.5849829	-0.6665187	-0.853745	-0.6982703	-1.1859727	-1.2272367	-0.9107771	0.005578518	-0.07363367	-0.7593069	0.25726175	-0.7610302	-0.48460627	0.5887337	0.47060013	-0.040480137	-0.40257597	-0.005578518	0.29508638	0.020610332	0.3196497	0.13920403	0.8641124	0.68422365	0.37643528	0.45514584	0.14704752	0.5121002	1.6339288
11716198_a_at	-0.24235153	-0.3433919	0.1173172	0.9057946	1.2098231	0.3491211	0.11699295	0.5093379	1.2950354	0.145401	-0.062247276	0.1788044	-0.070539	0.039815903	-0.2251625	-0.013981819	-0.086027145	-0.2516837	-0.059869766	0.2646513	0.22447062	-0.017155647	-0.06253576	0.29669046	0.006558895	-0.006558895	-0.03165102	-0.26891565	0.041833878	-0.44007158
11716199_x_at	-0.2790413	-0.33680058	0.29239988	1.260056	1.7134199	0.19795322	-0.05311966	0.73466873	1.3107328	-0.08698177	-0.07906008	0.42523623	-0.34615993	0.30283785	-0.6987238	-0.44465733	-0.03197956	-0.4841175	-0.16141224	0.21001291	0.28333473	0.110498905	0.007944584	0.43578243	-0.065998554	0.14551687	-0.007944584	0.052184105	-0.18483686	-0.36684895
11716200_s_at	-0.19920588	-0.090632915	0.08221865	1.1645432	1.6189308	0.28982306	0.075935364	0.5722561	0.99538994	-0.04647827	0.21663666	0.5850506	0.19250011	0.68443394	-0.67368364	0.041314602	-0.025486946	-0.5759311	0.24374056	0.025487423	0.1082592	-0.3340497	-0.27189398	-0.09732437	-0.24516487	-0.17005205	-0.18386221	-0.055787086	-0.4586835	-0.14974785
11716201_x_at	0.19816256	-0.02124691	0.28728104	-0.03256941	-0.53604794	0.2320919	-0.10246754	-0.10391426	0.11384773	0.759037	-0.05292797	0.038542747	-0.33742905	-0.19823456	0.12568808	-0.40995693	0.130517	-0.15366125	-0.3612013	0.091465	0.1204586	0.021246433	0.1543274	0.3755741	0.22737789	-0.052083015	-0.044930458	0.13833284	-0.053729057	-0.09752321
11716202_a_at	-0.11745167	-0.6230922	-0.42638254	1.3948898	1.4056482	0.07485819	0.45319033	-0.21399307	0.08948898	-0.6376662	0.015365601	0.15665722	-0.00676775	0.6870556	0.022147179	-0.5553608	-0.004834175	-0.40053177	0.004833698	0.5697017	0.50197744	-0.30287075	-0.6030297	-0.16946602	0.55688524	-0.25252342	-0.15470982	0.028076172	-0.2594056	0.19072866
11716203_a_at	-1.2806301	-0.39268208	1.1416979	2.4406471	1.679759	1.9579582	1.9046774	-0.11623764	0.68613815	-0.09902096	1.9476309	1.2856693	1.6875553	1.7404022	-1.9456453	-1.9974489	0.4010849	-0.7974777	0.26269722	0.45555782	-0.5861168	-2.6389446	0.6440973	-2.0563288	0.09902096	-2.7455778	-1.5500507	-2.3039122	-1.9581938	-2.9460773
11716204_a_at	0.40839195	-0.001581192	0.04090023	-0.005791664	-0.13413858	0.26798964	0.1059885	0.11976528	0.25852966	0.22961092	0.001581192	-0.097896576	-0.011675835	0.2097125	-0.3496318	-0.24112034	-0.15151215	0.30197954	-0.05978155	0.09402323	-0.11364555	0.06112194	0.029474735	-0.037744045	0.075835705	-0.08704519	-0.027172089	0.15449333	-0.09481335	-0.088196754
11716205_a_at	0.05445099	-0.57845974	-0.17176723	0.09257698	0.50306225	-0.14942646	-0.621624	-0.6440773	-1.0938873	-0.1306305	-0.7896385	-0.40529156	-0.55529404	-0.30898762	0.2674942	-0.01020813	0.36185074	0.09879303	-0.17881966	0.4730482	0.58722687	-0.000154495	-0.44702625	0.042230606	0.6514349	0.11398029	0.123506546	0.32993507	0.000154495	0.5207548
11716206_a_at	-0.32268238	-0.263546	0.07690239	0.32316017	0.3966713	0.58914757	0.011155129	0.49449444	0.25175953	-0.052876472	-0.20124245	0.07041359	0.03958893	0.5179844	-0.06975269	-0.29353523	-0.024989128	0.25208473	0.02560997	0.027722359	-0.362669	-0.20877552	0.09458828	0.16290379	-0.046102524	-0.24561214	-0.14771843	-0.1717825	-0.011155129	-0.1811409
11716207_s_at	-0.5483589	-0.50484085	-0.029676437	0.01348877	0.08789635	0.3645134	-0.17177773	0.10943985	0.14772606	-0.09817886	-0.5394325	-0.15266514	-0.3063488	0.25968552	-0.14764023	-0.2682085	-0.03292656	0.13383865	-0.060390472	0.21530724	0.046876907	0.057128906	-0.08125687	0.50231457	0.19819736	0.06856537	-0.01348877	0.06649017	0.08996868	-0.09252834
11716208_s_at	-0.3066044	-0.0937562	-0.010827065	0.18359518	0.25428915	0.26053762	-0.73870564	0.07156277	0.002326012	-0.29502964	-0.9552717	-0.3759761	-0.37244463	0.43359804	0.111264706	0.16620445	0.31826544	0.30448532	0.13349581	0.13283348	-0.09718037	-0.023667812	-0.24415731	0.0397501	-0.010827065	0.2612357	-0.25821304	-0.06727505	-0.002326489	0.54651976
11716209_a_at	-0.27247906	-0.32933044	-0.049815178	-0.012903214	-0.4178381	-0.47232342	-0.07901859	-0.18661213	-0.48944092	0.24278545	0.4531889	-0.23099709	-0.07936382	-0.021232605	-0.6206322	0.10912323	0.015281677	0.09645653	0.30864525	-0.08688259	-0.04310417	0.1046648	0.057603836	0.12417221	0.012903214	0.17512989	0.09016514	0.1686163	0.22426891	0.11835098
11716210_at	-0.96629	-0.38259745	-0.5837307	1.4271374	1.7201242	-1.4456253	-0.26997948	0.4942522	-0.78917503	0.05751896	-0.030948639	1.4380856	-0.63794994	0.28445816	-0.24957705	0.06718063	0.032470703	-0.039547443	-0.031493187	0.5331516	-0.17930412	-0.058424473	0.5383425	1.1633072	0.030948639	0.13846254	0.6378374	-0.4543929	0.48411846	-0.7120905
11716211_a_at	-0.63274956	-0.59869766	0.093112946	-0.02918911	0.38946724	0.029189587	-0.2960763	-0.47406578	-0.5812149	-0.797235	-0.9304905	-0.54060364	-0.51923656	-0.5611057	-0.38119316	-0.31852818	0.3426366	0.08261871	-0.24509382	0.65076065	0.9853201	0.37222242	-0.09123945	0.15244341	0.5044565	0.4350767	0.14797735	0.45348644	0.033875942	0.53469753
11716212_a_at	-0.34505844	-0.15396595	0.4407034	0.12798119	0.31217957	-0.07189894	-0.1329937	-0.65317583	-0.86423874	-0.7484808	-1.1492147	-0.4926734	-0.3002348	-0.38049603	-0.21425533	-0.053331375	0.688221	0.40653372	0.123084545	0.7116933	0.89070225	0.36762714	-0.4407158	-0.17483807	0.53695583	0.6498804	0.0533309	0.5320015	0.25207472	0.8544531
11716213_a_at	0.8528948	0.036963463	-0.086193085	0.007065773	-0.2775936	0.295969	-0.28164864	0.17066383	-0.11662865	-0.20181751	0.5132389	-0.5468383	-0.015232086	0.009819984	0.63480186	0.5449171	0.01294899	0.53063774	0.6680527	-0.4100523	-0.2927971	0.14257812	-0.034705162	-0.35023642	-0.007065773	-0.10255337	-0.0175066	-0.2960577	0.07285023	0.014625549
11716214_a_at	0.5848832	0.8850632	0.12584114	0.27059937	0.25654697	0.72118855	0.15219784	0.36007166	-0.14588451	0.2752185	1.030601	0.13859367	0.20184755	0.1763668	0.14725971	0.007794857	-0.2032404	-0.10590029	-0.007794857	-0.5414014	-0.5944748	-0.6566744	-0.2910285	-0.6951189	-0.55374	-0.5632982	-0.41106892	-0.3497262	-0.46265697	-0.8666992
11716215_at	0.9694748	0.6198139	0.21975613	-0.123355865	-0.368999	0.1347313	0.04229927	0.031977177	0.19177103	0.069161415	-0.2061758	0.09393215	0.13648224	0.28956175	0.6990366	0.25635338	-0.0319767	0.23329353	0.16413164	-0.5478349	-0.39653397	-0.057690144	-0.40900135	-0.21973181	-0.11209583	-0.34291935	-0.22907352	-0.05084753	-0.3717618	-0.09512186
[truncated: 48,279 more rows]
