# Supplementary material for: Identification of potential biomarkers associated with immune cell infiltration patterns in Kawasaki disease via bioinformatics
Source: PLoS One. 2025 Jun 2;20(6):e0324337. doi: 10.1371/journal.pone.0324337 (PMC12129191; doi:10.1371/journal.pone.0324337)
Supplement: S3 File — (ZIP) [file pone.0324337.s005.zip]

Archive with 8 entries (7 files):
- 3. Grouping and Sorting/
- 3. Grouping and Sorting/count.txt
- 3. Grouping and Sorting/geneMatrix.txt
- 3. Grouping and Sorting/geoMirna.group.pl
- 3. Grouping and Sorting/GSE73461_series_matrix.xls
- 3. Grouping and Sorting/sample1.txt
- 3. Grouping and Sorting/sample2.txt
- 3. Grouping and Sorting/sampleExp.txt
