# Supplementary material for: Identification of potential biomarkers associated with immune cell infiltration patterns in Kawasaki disease via bioinformatics
Source: PLoS One. 2025 Jun 2;20(6):e0324337. doi: 10.1371/journal.pone.0324337 (PMC12129191; doi:10.1371/journal.pone.0324337)
Supplement: S3 File — (ZIP) [file pone.0324337.s005.zip › 3. Grouping and Sorting/geneMatrix.txt]

geneNames	GSM1894312	GSM1894313	GSM1894314	GSM1894315	GSM1894316	GSM1894317	GSM1894318	GSM1894319	GSM1894320	GSM1894321	GSM1894322	GSM1894323	GSM1894324	GSM1894325	GSM1894326	GSM1894327	GSM1894328	GSM1894329	GSM1894330	GSM1894331	GSM1894332	GSM1894333	GSM1894334	GSM1894335	GSM1894336	GSM1894337	GSM1894338	GSM1894339	GSM1894340	GSM1894341	GSM1894342	GSM1894343	GSM1894344	GSM1894345	GSM1894346	GSM1894347	GSM1894348	GSM1894349	GSM1894350	GSM1894351	GSM1894352	GSM1894353	GSM1894354	GSM1894355	GSM1894356	GSM1894357	GSM1894358	GSM1894359	GSM1894360
A1BG	18.404009	5.26801035	23.408954	18.7212755	16.85486	11.305002	10.740995	13.185889	4.612503	16.0363575	14.854808	11.66155	28.3890345	6.772897	20.931558	11.80362495	23.287254	10.2753225	31.3353705	9.479469	12.48061	23.22367235	14.53891285	19.010086	8.198089	26.751183	9.3824245	14.5985735	6.250133	14.12896035	15.41977345	16.3803415	38.1537545	12.0581555	13.751698	15.4783047	31.1129765	20.7971703	20.255926	19.86918	11.0550955	16.353343	10.6855125	14.4851425	9.2636045	15.551749	11.3527292	12.649825	13.81035
A1CF	1.761089	-3.122651	1.92843266666667	-5.047895	-5.67030266666667	-5.79827666666667	-3.30184933333333	-3.85339633333333	6.90825266666667	5.6322645	3.67389833333333	-6.71541416666667	2.07686056666667	-6.442621	-3.24197133333333	-3.55372533333333	-10.552166	-1.58565366666667	-0.685950333333333	-2.49500933333333	2.07281966666667	-1.91750466666667	-4.62522733333333	2.808258	0.845360666666667	-2.39954992333333	-5.64137033333333	1.80321533333333	3.0951954	7.87354466666667	-3.35719066666667	-3.02417233333333	-9.28858933333333	3.13835933333333	-1.55263433333333	-4.299893	3.25371966666667	8.19314046666667	-2.46719313333333	-2.072341	-7.7478	-3.80773933333333	-2.28191966666667	-3.735977	-3.30201533333333	3.182752	-2.77430246	-1.85578033333333	2.73335466666667
A26C3	2.2904039	2.18906366666667	1.92124266666667	-2.776791	-1.35931833333333	-5.57264906666667	-1.771949	-6.20075233333333	0.873692333333333	-4.42191606666667	-0.976706666666667	-4.48300213333333	-2.239539	-0.303203033333333	1.148795	-0.997483666666667	-13.391922	-3.15721133333333	-2.55489126666667	-5.00842966666667	-5.89413466666667	7.212373	-1.10089566666667	-5.69707733333333	0.49112607	-1.5980997	1.75777066666667	0.267550333333334	-1.59262633333333	-5.20288666666667	-5.39078366666667	-2.55069	1.08968	1.31286466666667	-1.43240033333333	-2.48886266666667	-4.432253	-1.76257733333333	3.400832	3.14151066666667	-3.30965533333333	-8.71900416666667	0.902953	-4.83154533333333	-4.823854	2.596421	-5.348228	-2.230761	-5.426859
A2BP1	-5.36620825	-4.226036475	-8.47706575	-8.74471225	-9.953490475	-4.2114425	-8.33213985	-5.0526135	-8.516505	1.49025005	-1.46083175	-10.667652	-0.232755	-7.55634525	-6.1222275	-10.50733725	-6.6574655	-3.19050075	-8.6663405	-2.62021925	-2.303433	-6.89115825	-4.699813	-6.46823225	-8.217799225	-6.5232025	-4.9606486	-1.465906175	-3.0409925	-6.8309835	-2.26440275	-11.4839155	-9.13653975	-6.90840275	-11.9603525	-6.997655125	-3.79064825	-3.82000759	-2.98232575	-3.95890775	-7.8771585	0.43890675	-3.525067	-2.709265	-4.3464160395	-4.3659979	-9.49729475	-8.31890625	-8.4828766
A2LD1	133.6977	105.3401	94.46157	41.45836	50.15259	28.53103	91.77294	18.41707	67.42863	93.30556	68.36552	61.60422	101.8907	35.86012	55.06361	66.00161	96.27919	147.0352	80.46274	71.21486	70.30286	44.80524	70.0675	37.64967	58.81104	58.21045	80.05225	51.75838	39.31286	99.05477	11.84997	53.73214	68.09767	54.98059	82.2818	51.08044	49.95417	29.97408	88.86459	69.88257	21.75555	40.07126	92.38565	44.13829	56.89384	69.98837	88.79144	45.77349	28.88322
A2M	-14.36609	-19.00256	-16.88377	-18.35154	-4.339455	-18.60103	-11.61391	-15.4785	-15.47158	-10.17035	-20.29038	-14.83391	-14.17346	-13.16795	-2.970962	-17.6693	-15.78471	-18.17397	-15.23069	-1.806782	-4.288888	-25.79295	5.678695	-5.543854	-16.06402	-8.434837	-7.115455	-3.371022	-4.839306	-15.91706	-13.80274	-11.76749	-17.98394	-13.65292	-10.68309	-0.6062424	-14.50464	-10.77498	-15.01152	-3.336093	-13.77932	-2.457801	-12.31921	-7.861814	-12.29837	6.894083	-16.32091	-20.46814	-13.446
A2ML1	-10.60968	-10.69843	-16.24726	-16.48572	-12.82845	-12.85339	-18.92188	-23.22644	-15.01068	-8.486771	-20.92702	-4.70265	-29.6428	-8.004312	-21.98681	-12.63037	-19.02425	-14.223	-18.88307	-20.45486	-12.44385	-11.11317	-20.45474	-15.21262	-25.81808	-12.63022	-19.61381	-6.525899	-12.61413	-19.53569	-18.77013	-13.84359	-18.06704	-16.06624	-21.60086	-17.0697	-13.09319	-16.1834	-22.66726	-1.874145	-14.3567	-1.898772	-10.18376	-13.20817	-5.083824	-6.579896	-14.82543	-7.687008	-6.381096
A3GALT2	3.2998321	-7.613768	-5.2964225	-2.630348	-14.91351	-9.770608	-5.86591745	-7.6143545	-8.435743	-6.9516505	2.35778	-8.834635	-0.649046999999999	-3.5168275	2.3791565	-8.8323165	-4.9974695	-0.3549935	-1.155097	-8.852051	-3.3305775	4.7338839	-1.1851165	-5.525551	2.204866	5.65163	-3.936816	-0.887475	-7.5320245	7.286344	-1.8605797	1.5195299	-10.6360535	-0.381251	4.9289145	-0.4417755	-2.8401567	-14.83521	6.109437	-5.398795	3.033374	-0.624579665	-3.7851535	-0.4906745	0.1854631	-3.4971231	4.5101265	20.0898995	2.43629
A4GALT	-7.63877	3.423606	-6.288071	-15.83517	-1.317994	-7.384333	-19.68125	-4.457591	-2.56442	-9.725056	-14.4167	28.84744	-4.766022	18.54341	0.8110818	-2.742217	-21.39676	-12.30045	-9.449183	-4.674962	-6.571405	-9.702496	-0.8018123	2.100449	-21.97241	-6.400738	-4.601958	-2.662015	-11.45187	-17.8193	-0.5995245	-8.224088	-0.4458207	-4.699513	-8.847904	-11.00817	-6.915854	-1.187919	-17.83532	-6.664157	2.634794	-7.649291	0.2617126	-11.76127	-16.09138	0.07323712	-10.43583	-12.04017	-8.864583
A4GNT	34.84886	25.62499	32.45575	50.1628	18.58795	6.604299	17.58617	41.79853	35.77685	19.79425	24.79354	20.96506	47.70222	6.925422	26.61338	24.83883	22.18991	28.2716	37.70604	28.10411	9.306292	33.24678	41.01538	13.1646	45.4935	18.16803	27.10143	8.539332	42.27038	31.05533	7.055772	42.04187	29.04851	29.58187	29.55013	38.16694	22.32824	38.442	55.46203	29.12607	36.33802	13.8733	33.55234	26.56605	17.46419	14.59687	26.68769	32.00983	10.1217
AAA1	3.1365878	-1.6720516	-2.236581	-3.929409	9.0301812	0.710104400000001	2.7039202	-0.1339708	3.58780934	2.20856266	-6.32019826	-2.3435082	4.94951002	1.66979474	-1.9004734	-3.2137734	-1.79465512	-0.0858415199999993	2.9505532	4.1409028	4.2274384	5.1637786	-2.17246722	2.9277582	1.465539348	-4.2634648	0.6884518	-1.8292006	2.8904344	2.5046612	-5.15984452	1.62880222	0.00329040000000029	0.4392644	1.0635622	-1.0840684	-0.0417585999999998	3.4299922	5.0368212	0.5543206	2.2840096	-3.3826536	-1.9939228	1.4196828	0.481017199999999	0.6801678	3.025696	-0.605663480000001	2.481889
AAAS	45.7816	28.15024	35.08957	16.14898	33.06165	6.829847	4.446226	0.3066912	5.292513	41.95774	30.23287	28.52989	24.99276	16.03057	15.71212	31.32679	20.28663	52.25784	16.15195	34.11293	27.31216	42.93626	52.00502	41.0554	8.18033	24.28572	20.38684	15.35702	7.33443	17.63975	-1.229644	13.74446	24.14083	11.44979	15.05805	47.2291	30.37926	20.45567	34.93055	30.16514	28.51822	29.1757	22.22935	23.28279	12.56498	19.07176	44.86713	-5.022312	21.31281
AACS	68.0094	40.92267	56.98304	52.11075	36.48857	34.2669	22.6792	31.83192	31.8568	52.95162	27.12038	23.04756	39.08784	27.92417	9.367684	29.06763	32.38387	38.69682	24.96802	25.56348	42.25468	55.42918	31.37296	38.51451	31.13271	25.72194	47.69192	18.25089	37.17006	36.65443	12.63648	39.19928	28.58895	55.70992	47.42881	55.96585	71.14924	41.1662	67.86808	38.79053	17.43543	24.65695	48.31694	28.77947	31.13055	40.42332	57.8118	22.23173	33.01807
AACSL	26.70448	27.1173	32.16322	43.89484	38.14201	17.8462	36.56102	26.01392	39.86676	45.82989	38.57236	37.6536	29.11649	35.98441	29.14208	38.27415	36.8258	27.90523	20.36259	35.35183	29.81467	40.06841	22.92173	33.28703	32.2359	31.01674	43.80309	28.4144	24.08097	13.72249	29.4081	24.12049	20.71759	17.45938	56.09758	45.15158	44.28591	16.22573	22.25379	37.95668	44.59326	22.71001	51.80421	31.70011	24.25158	38.36409	22.70448	32.34084	19.85623
AADAC	14.049	-3.324326	1.641083	-3.751439	5.40744	-5.763903	-3.292117	4.643224	5.418253	5.322102	-3.14971	9.892481	0.233932	-10.83544	8.067842	7.776047	3.792123	12.34009	14.95313	1.177402	3.042826	9.392559	-2.134461	4.8582	14.13346	2.945225	-2.50965	9.749034	3.863834	1.917082	3.612267	12.85482	-0.1663025	-6.594327	7.444797	6.130719	-4.092302	12.01875	9.073176	-4.929194	1.126287	7.332597	4.507104	1.701609	2.392186	-0.4096349	17.18794	9.17857	-0.02500203
AADACL1	190.50145	155.068595	125.50655	103.22164	139.52254	77.05942	141.358	80.364285	82.746055	146.55078	185.9244	110.360255	85.03101	96.6492	123.0147	124.173455	157.64845	141.74165	138.089605	127.344415	123.48889	121.73154	118.712175	124.2689	94.863355	81.52047	136.765185	87.64885	103.2456	125.44055	80.0973	126.90753	126.5002	73.79392	121.366235	124.82632	133.211085	72.000335	113.562255	147.8604	79.28543	109.209645	120.85151	72.002425	98.056255	147.4776	138.85215	103.01281	92.511515
AADACL2	0.6352089	-5.824799	-3.761193	-12.58973	6.329078	-1.028193	-14.32301	-8.185725	-4.018736	6.390645	-2.269087	-3.585424	3.70108	-1.737603	0.8477486	-0.7296746	-1.320129	6.980421	2.597066	-5.524701	-8.77807	4.340664	0.7150944	3.915627	-2.527365	2.57233	-5.911315	-7.204705	3.011417	-1.797167	10.97841	10.32499	6.296992	-1.665586	10.82598	-0.6884643	-5.283628	7.553521	-1.554318	2.469819	-7.898913	-0.5109398	-5.05572	-8.64095	-5.86367	1.632083	2.981265	3.127476	1.307647
AADACL3	-3.195922	-2.510041	4.490013	13.43421	-8.503868	-8.722044	-5.692729	-5.839831	-8.072058	7.480755	11.05226	1.115709	-5.254876	3.65898	-1.420196	3.155892	7.621652	22.64963	-12.39193	-4.069973	-3.140341	-9.743496	4.92736	0.2629089	8.270975	0.3898126	-9.313483	5.130801	-5.964272	13.1674	10.51067	-3.18881	-7.630399	-11.09403	-1.902989	9.053609	-6.617285	1.071519	7.465266	-9.696788	5.493199	-5.529815	2.996027	3.063265	5.055096	-1.43395	16.1676	-6.592709	-8.683225
AADACL4	-6.590529	-10.91649	4.78418	-21.6346	-8.463081	2.327184	12.15927	-21.80751	-10.38705	-0.6948429	-14.05131	-14.91191	-14.63851	-15.04227	1.061334	0.2196281	-12.68029	-14.69112	2.324308	-8.085995	-7.546556	-9.416447	-11.01674	11.79475	-6.990393	-0.4912909	-2.705214	-0.9240544	-5.638447	-11.84744	14.13614	-4.878636	-0.9599427	-6.846555	-9.783924	-6.420615	1.208879	-6.071876	-23.83149	11.80737	-18.28366	-4.565009	1.876329	-12.22627	-8.660522	-10.63916	-5.655767	7.511799	-2.668618
AADAT	2.51097125	0.87033475	-3.783597	-2.1362225	-11.58969975	-4.755064	-1.85996975	1.508107	1.572675	-2.31086575	-1.24596175	-3.09359225	-7.9864635	1.842609875	-0.439961	1.2132724	-7.647697	-1.9565005	-0.74264425	0.19760625	2.8598175	-5.17738875	-3.28519025	-3.6337488	1.351714475	-4.4613785225	-6.3967285	1.574362975	-0.0354564999999996	-0.95531575	-9.4191115	3.11121825	5.79879525	-2.78466275	1.5363479	-0.47220725	-5.4752145	-2.581654	-7.214467	-0.685925	-5.798949	-1.39114825	-6.84734795	1.251625	4.92070025	1.58499825	0.0330364999999999	-1.574975	2.228307
AAGAB	305.1898	238.147	529.6503	227.0323	301.1443	105.8064	284.4535	161.3676	146.486	275.1465	360.4675	275.8979	234.5245	136.8066	302.844	281.3279	469.8868	193.8167	324.0841	245.3787	319.031	221.6951	375.8475	240.5474	157.1016	187.1971	254.8863	210.6633	116.2764	314.4081	83.30241	245.4844	168.4588	151.4953	255.8082	218.7071	165.4156	71.97584	166.4921	278.5178	87.21379	133.4601	221.5023	144.7042	161.419	178.9756	298.0571	121.7766	100.4791
AAK1	146.953180333333	85.409793	184.693517333333	100.519394333333	79.652127	47.1934186666667	89.9283173333333	54.8436286666667	85.214748	113.144719666667	122.929555333333	158.437163666667	151.437445	83.2244383333333	137.316661333333	125.104676666667	155.809822	141.177986333333	140.967487	95.0033563433333	67.4965898666667	163.09066	95.3671413333333	86.4268933333333	93.5049513333333	100.246186666667	190.701108	116.159927666667	69.1119117666667	117.498811	27.5720073333333	100.033718	73.5537466666667	134.8386298	123.834540333333	180.784648333333	142.636712333333	70.4721464	91.5023963333333	101.411752333333	109.851371666667	116.711881333333	155.383212666667	51.9195193333333	78.9542616666667	100.819990333333	142.260893333333	138.359019	69.9267305
AAMP	434.7345	310.6007	230.7163	261.588	292.6521	123.6363	216.9442	124.0376	215.8886	220.927	220.2491	182.1729	190.1615	154.9765	140.6763	226.6102	253.0808	285.1065	197.2372	201.6996	196.2684	199.5974	273.2839	209.5108	136.1024	101.5517	211.7281	151.2182	95.94787	177.6054	63.9818	253.0917	227.9158	148.5685	236.1163	241.2057	221.0547	138.7743	300.3173	219.8177	262.3158	209.7269	254.2827	147.2389	142.4006	146.7812	356.8996	214.7628	192.6813
AANAT	-15.69077	-9.15268	-15.66973	-20.58751	-20.25407	-9.705946	-9.36835	-21.11463	-14.85401	-13.9986	-15.4726	-15.10632	-28.04887	-18.09001	-18.24027	-7.642959	-29.3041	-17.09986	-21.79525	-10.6095	-12.02418	-18.0362	-15.39008	-13.78494	-29.33037	-19.93963	-21.88082	-16.91249	-18.38307	-18.19243	-13.21154	-21.99498	-14.35012	-19.4376	-19.63403	-18.99902	-17.56569	-4.675086	-23.70431	-13.63473	-20.415	-4.844245	-6.471858	-19.25311	-11.82635	-13.10091	-14.73892	-33.50446	-4.869484
AARS	2591.145	1326.016	1619.757	1143.492	831.731	478.7062	966.1268	536.5763	862.8046	1128.741	1095.453	1161.477	1213.645	961.1042	681.2166	961.2997	1595.118	1266.923	1109.024	1022.521	865.8712	1129.778	1780.327	867.4255	726.1526	655.6463	1060.423	804.8663	451.4658	775.7493	307.6515	738.9709	853.8438	633.9818	1195.792	1281.614	1181.793	1061.403	1178.995	991.623	659.2581	815.3609	1256.318	461.1297	589.1703	636.2718	1304.684	815.512	561.0989
AARS2	392.4569	214.5856	342.7415	216.9459	201.6781	86.68019	231.3778	105.9962	155.0395	234.1363	179.1084	162.3149	268.2732	160.7937	186.5088	203.8409	285.0666	319.234	304.1884	254.5042	213.362	173.5208	308.2836	221.6065	180.1712	143.7901	227.1424	149.0596	120.2715	165.8289	48.93696	178.8343	148.7131	177.0595	221.1662	208.7561	203.9557	78.4273	248.1734	186.6034	131.8638	158.2963	215.1872	132.885	190.7293	152.3916	260.1031	172.926	163.1264
AARSD1	339.5216	209.8092	367.3999	218.8953	190.2721	75.68674	214.7018	60.09044	163.7868	217.0199	182.681	144.744	211.4821	124.5329	117.6034	181.6523	367.77	305.2895	258.7672	247.7075	289.14	141.5126	442.3425	173.4759	120.3018	119.1241	214.1107	128.0598	54.81457	222.047	46.45104	135.5983	181.2879	120.2806	187.635	192.3628	122.8156	84.3812	297.0088	172.5953	111.6677	122.6358	183.0383	103.1257	216.3533	130.5108	207.9308	138.0194	112.8643
AASDH	292.0097	152.9392	383.2032	82.92084	130.1678	48.67586	154.6349	27.38558	70.37418	179.0695	180.0947	118.942	109.365	55.53214	97.48104	110.8397	209.4615	204.4051	291.5335	193.8054	124.5369	89.65955	143.3949	118.7355	111.3016	92.30581	132.2352	87.36823	37.84312	180.7299	31.06702	72.1172	146.8963	63.06953	149.5125	89.22118	87.62153	44.06595	130.0918	142.312	45.22207	102.9738	132.2471	80.6864	171.4347	86.34869	152.4006	93.80038	79.79914
AASDHPPT	339.53615	179.75265	349.3642	163.481875	257.6127	95.04737	245.988	79.15104	152.44684	329.29955	380.23155	167.663815	99.937545	81.54213	200.70209	166.19905	256.7104	234.0733	318.52815	187.97855	173.18546	128.142865	189.79113	202.159	142.66933	154.369445	227.18075	149.22255	73.213345	361.5076	71.913925	160.4741	222.06029	100.84178	194.12125	136.097005	106.782085	94.14196	197.647045	245.79055	61.02282	133.63827	175.4089	122.9841	220.54945	152.511025	286.51295	130.882065	162.717725
AASS	9.9429865	7.678511	4.8796045	6.6649355	9.8958675	5.357557	3.3875095	1.681348	5.982418	10.8597245	9.4349805	-1.0754715	16.50264	12.911825	15.039016	4.953412	10.2946265	6.9058209	10.279181	-7.930317	3.772509247	19.27697	13.6425735	12.4944735	11.6608885	2.7103385	17.85472	9.51827	2.773632	9.36055745	13.2499845	4.927291	3.3840244655	3.0536035	2.8998985	-3.622798	14.864685	-4.124171	5.2678825	0.804593	7.6259125	4.5609255	16.080257	-3.277078	1.223794	7.1632375	9.163983	-6.6015955	4.1448705
AATF	698.266	540.8525	474.3643	382.2313	347.3198	205.7971	350.4949	157.5231	275.1019	356.8064	302.4819	255.6715	352.5746	257.5278	199.3958	348.1103	344.8751	356.3082	307.2593	342.1225	253.6101	293.341	512.3489	363.1465	345.8618	227.0277	321.2019	263.019	168.2523	248.3231	81.25851	396.823	328.3713	245.3619	350.2882	436.6444	354.1325	204.8279	412.1123	340.014	265.435	217.6464	349.5922	212.8528	249.0932	267.2269	413.3695	270.2966	278.36
AATK	79.135938	59.4203249266667	46.225188	55.3577966666667	28.56056	31.911704	60.6929766666667	53.4454033333333	40.8202506666667	61.9863336666667	84.3020733333333	49.0333466666667	53.4188926666667	56.1300366666667	42.3754803333333	58.8237456666667	37.1784466666667	43.882688	51.69317	56.6365326666667	40.5496313	84.3190236666667	35.4874693333333	64.4369358566667	105.415193333333	53.1048933333333	48.7266186666667	51.5703533333333	40.6564623333333	42.05436	38.9278676666667	84.6780423333333	58.23055	51.197612	58.978156	60.9521954333333	56.4682951333333	56.0410273333333	57.013282	60.1674335	43.0398223333333	52.1835613333333	48.1172283333333	52.0965903333333	46.466255	70.6385063	70.5720286666667	40.8252666666667	62.211903
ABAT	27.55388	-1.427742	2.86312683333333	12.099717	7.4187504	9.50211666666667	11.575241	5.5475122	4.59201266666667	16.5899416666667	34.2019033333333	17.9349666666667	2.78538733333333	14.404684	7.60967733333333	3.06810433333333	21.5990766666667	16.8583223	9.39993166666667	13.533869	1.49163766666667	17.3338103333333	17.172687	4.26245833333333	45.0364163333333	7.85520833333333	12.0073866666667	15.725436	9.12608866666667	21.4678713333333	-2.7548191	25.7025273333333	26.3563066666667	-2.86950266666667	27.5704833333333	17.2876216666667	15.1023023333333	4.25196053333333	10.893602	4.36004133333333	-1.992292	9.48073766666667	8.50932233333333	8.5111221	14.008012	4.70867653333333	12.1905183333333	-1.13577933333333	10.971493
ABCA1	1046.575	553.7372	937.0487	359.8629	421.6919	71.4126	696.155	338.2955	529.6825	1148.541	2416.223	297.1023	327.5507	361.8973	630.6257	680.0479	1451.629	1090.391	1538.712	1099.122	826.6674	306.3651	920.7563	481.4151	1271.993	1073.957	576.756	468.7899	252.5107	590.6827	185.5155	711.3375	1376.641	355.8362	409.4049	327.5049	665.7079	337.2574	424.0323	993.2149	240.2199	251.19	296.0399	567.5328	713.7601	617.1301	454.9459	251.9185	666.3012
ABCA10	6.2040695	15.2541865	14.972935	-0.69163	7.2727635	3.40847175	3.7073445	-3.4777975	-1.167585	-7.7452125	0.4124195	7.518591	11.4543085	3.39049045	8.36723	0.9786651	15.590155	3.401861	12.498819	2.758225	0.1438125	-2.20159	5.0528275	6.25919	5.106981	-3.6445771	4.7730905	9.0038555	2.734481	15.76428278	-0.283435	6.839957	4.708259	-2.24142	2.856361	3.0431105	6.1729905	6.428423	-2.242738	-2.0439845	3.25367	10.418335	-1.2094905	6.1474635	2.86446	0.5005935	5.640035	7.1639265	8.540218
ABCA11	7.255937	6.330482	23.30027	7.742	4.304817	12.49992	15.75314	-1.654147	9.604815	21.59706	18.24948	9.719774	-4.068581	-7.821237	6.87716	8.535707	19.33588	6.805212	15.76458	8.286587	1.362398	3.035862	7.09349	10.42672	-1.794416	10.00005	9.338548	-0.8162434	4.280406	13.2997	-10.6011	12.45806	5.20869	6.253642	4.530078	8.980916	11.58034	-8.067458	-0.9451266	0.8469552	0.5823948	-0.2677681	0.4088378	-11.87637	24.14331	0.7081859	3.190821	0.7299843	-1.928971
ABCA12	-15.429585	-3.225762	-11.728613	-17.103585	-18.04885	-12.346015	-9.5721595	-19.00593	-11.1502275	1.3252145	-11.64816	-17.1251	-18.41892	-8.23721	-10.99422	-11.5782745	-6.79259	-17.314035	-7.80396	-11.76682	-6.2525215	-16.0916125	-16.41941	-8.111325	-17.5640105	-15.698925	-15.978545	-15.54829	-13.873165	-17.90423	-17.041625	-14.043045	-15.90947	-12.551345	-15.22961	-2.28574295	-13.365095	-10.903198	-16.5066365	-8.8848635	-10.283475	-7.4173605	-4.6716825	-18.37722	-13.65643	-10.047392	-22.077325	-21.716805	-8.754283
ABCA13	-18.74809	0.4647516	-20.81938	-32.11357	-23.954	-21.89123	-30.66249	-28.37178	-16.41356	-7.821678	-17.75944	-24.98722	-29.9755	-19.43494	-14.4852	-12.98242	-32.75772	-25.00526	-11.33058	-16.90871	-10.64842	-9.682575	-5.587495	-13.01447	-22.89929	-23.31573	-21.07966	-26.22004	-12.64544	-11.4755	-22.64681	-11.24775	-11.89487	-20.9257	-21.81452	-16.12482	-13.69442	-8.91986	-25.37553	-15.24897	-15.30146	-15.56971	-15.23588	-16.71332	-16.03775	-1.317228	-22.11347	-14.76563	-16.11068
ABCA2	134.831848	61.372251	42.8851085	24.941677	62.7853135	19.299292	76.2999092	73.196901	64.682517	110.085435	171.207655	82.27447	89.78764	54.857464	119.2057655	121.4113315	71.3168815	176.89723	128.430404	109.4778005	85.398814	70.405648	113.4941085	86.2813835	79.199172	80.58367	54.1686795	49.6019265	47.409511	74.025177	16.80775853	87.8180185	62.9981705	48.421955	73.476508	107.59112	88.611485	27.9040925	63.7501385	51.30847	29.3207	50.3346715	72.869442	55.0956175	70.6946595	116.0316255	106.7672075	46.447842	51.72463585
ABCA3	4.079453	12.19874	9.936356	-3.693554	54.38353	22.66224	8.607533	32.15584	13.78403	16.51772	8.350359	38.54044	16.85175	61.53104	57.65952	16.88377	5.283425	18.01773	8.951383	28.38578	3.05736	24.34948	13.84027	21.08356	47.68204	40.32318	26.71006	9.254146	32.45452	22.16114	59.39912	11.63065	20.30236	42.49533	38.0717	20.16836	26.10208	34.24423	42.07957	18.24467	61.27057	26.38596	40.16956	37.2203	26.38903	30.75778	26.81015	22.42875	48.90948
ABCA4	0.5793846	8.168296	13.32069	-0.8047146	0.2383571	4.680601	-13.95643	-18.13613	-9.118589	-10.33646	-7.959647	-6.210005	-16.61143	1.006934	-6.292708	-3.108489	-18.48441	-18.42101	-10.97657	-8.630329	-10.9438	-4.624393	-4.862947	-4.235939	-14.3576	1.521908	-6.599364	-3.533185	-7.244954	1.222929	-0.7846823	-5.145902	-3.95052	-9.937085	-2.10722	-1.989619	-4.793291	-6.05889	3.151988	-6.584079	0.4206745	5.846231	-9.874594	-2.648954	-6.436134	-11.20857	-3.067853	-6.259434	0.8598781
ABCA5	1.04349866666667	1.8263671	14.1907953333333	-3.78030233333333	-0.486972	-10.0749503333333	8.02446933333333	-5.575092	-5.17444866666667	6.48323533333333	9.945426	-9.140205	-8.02748133333333	-6.16039003333333	7.92642466666667	9.19376	17.4893076666667	15.3661243333333	21.182348	0.858173	4.79557266666667	3.59886966666667	-5.91741166666667	3.55269623333333	6.26786233333333	0.0674333333333334	6.40599733333333	-1.59313166666667	-5.755356	14.8055703333333	-13.6369236666667	4.552369	-1.26086833333333	2.853339	2.80955066666667	3.45794066666667	5.92183733333333	-11.8301436666667	-8.63578466666667	-0.638731	-15.3938433333333	0.659673666666666	1.87235933333333	-8.01269976666667	3.36291033333333	10.7950286666667	10.2271804	-12.93234	5.09857733333333
ABCA6	4.7092895	1.147064	15.307375	-1.094725	-5.7195095	-0.2462067	4.6485035	13.519156	9.103887	5.181775	11.972222	1.1250782	9.115865	7.9723465	8.8653495	5.13580195	3.8471345	2.778776	1.362634	-1.28246745	11.0788205	7.6956035	-2.6290145	3.10702915	6.283907	-2.585964	5.4773915	0.289431	9.669256	9.048122	-2.5895645	-0.5045903	6.413535	0.198249	14.64359	4.14033215	7.815206	7.910096	3.54939945	4.01443205	17.7108535	8.472654	-1.940573	12.2681585	4.714936	4.5506735	11.993527	11.8196475	10.2263665
ABCA7	218.577236333333	115.918226666667	167.539003333333	99.4164426666667	89.9332912666667	43.7627816666667	142.107958666667	64.4673073333333	127.801595	194.417784	361.286603333333	80.0135693333333	80.2129313333333	84.3469536666667	90.5996476666667	49.0385738	176.42612	220.23972	243.780893333333	124.630666666667	174.563903333333	133.30414	170.240883666667	144.684655666667	403.48967	110.3529098	114.638834666667	62.5071266666667	99.5055623333333	74.472253	26.042599	108.284226666667	204.17565	87.748627	96.5355686666667	141.873115666667	148.853217233333	58.1854026333333	144.9753	99.3409052666667	72.6700683333333	68.3049796666667	86.159429	57.981839	85.4465966666667	94.7043756666667	187.967643666667	83.2378156666667	118.910835
ABCA8	0.5856026	-1.646155	3.874767	5.4619205	7.882981	-3.0948545	7.352075	-0.136855	-0.57817	6.45679	1.885555	6.2718195	23.150465	7.270682	-3.1122405	3.332783	17.8334425	12.8058605	5.817865	2.303615	5.3608395	10.26992365	8.5571095	9.267332	10.857096	3.371645	7.979056	5.660295	-0.657467	3.241245	10.1760615	1.03781	1.755265	-1.697975	5.03576	7.858192	4.5125925	0.8461495	32.291475	9.5561455	14.4799715	-0.456981	9.0537415	1.67511	3.73815	-0.550403	2.4459595	-2.2670515	1.400062
ABCA9	6.550325	3.3515615	3.66758	15.0538405	-1.3201475	11.210698	5.2588645	6.387959	10.9807415	4.3543015	21.119056	5.31378	6.7225465	6.3913795	11.972152	6.2320105	6.339694	-5.63771435	9.88721	8.5563705	1.3002265	3.853245	7.685546	8.4424895	15.993493	5.1813915	3.9223865	7.986378	8.0753835	1.3648715	3.264443	2.5811815	2.097993	-1.76675	12.594635	5.189486	13.521726	5.00941195	9.963287	8.17006	6.372675	10.6055195	0.244453	0.630095	2.9226192	2.1075735	5.239805	9.1078231	8.8376355
ABCB1	184.63755	86.79972	192.9333	63.999445	117.539255	28.340095	96.62738	58.14337	34.613435	177.9921	83.83648	87.078525	77.521905	32.383405	101.89344	81.125275	113.53845	153.8321	140.29002	103.64521	94.75391	48.702	103.990335	90.13218	43.564915	80.18854	93.94227	90.880635	37.7415	87.53712	7.9257425	75.222075	61.36146	69.49958	94.85151	86.63084	77.54164	24.318631	93.299605	45.504835	13.516096	66.8713	71.09545	51.2037	84.420755	124.1895	137.8811	51.37687	41.801775
ABCB10	504.5827	219.9488	601.9228	148.0987	324.0819	100.0824	338.9499	174.2445	223.6992	347.8597	452.093	199.9935	62.33745	50.44415	208.3082	221.9371	467.0257	372.6197	489.0733	223.0306	243.1195	80.94128	401.9449	195.938	234.9596	180.5368	247.7525	136.8452	73.42956	486.0032	106.5335	244.641	274.8514	175.1044	209.6346	121.9252	100.7474	104.5097	303.2632	320.394	96.74515	126.1725	214.1915	149.3666	182.0598	153.5753	296.2084	153.3966	162.7477
ABCB11	1.920976	3.002189	9.626999	7.427166	7.447082	-2.96628	11.96938	9.283711	2.767443	0.4943203	10.56431	-0.6772214	24.44072	0.178115	16.42113	9.141236	5.256143	7.368635	-4.288547	-0.5751919	-2.151197	2.672245	5.146689	0.7443389	-3.808119	0.4692804	15.44869	-6.441285	-3.14806	7.38928	7.45028	14.66484	5.05231	2.425715	0.5477331	-3.450603	1.354753	5.863908	6.356753	12.31722	11.69645	3.101464	7.009584	2.089495	1.85999	-5.43942	5.940905	12.58902	12.74785
ABCB4	62.86819	17.55944	50.44447	38.93714	41.45909	6.778188	20.15655	-11.22009	29.65127	47.97507	13.64638	55.05617	17.21023	8.124122	14.90895	27.97105	50.0778	32.92841	67.12151	19.68302	33.90742	57.43916	102.8721	30.80402	13.75678	8.629673	33.52196	14.44308	-0.01902425	15.3025	8.965348	2.155719	5.540515	-0.05418872	55.10129	24.39878	27.94582	4.601243	26.40463	47.03551	10.39619	34.08654	48.13676	5.973696	26.9383	6.157595	36.3843	4.950809	13.75644
ABCB5	-3.101478	-18.15363	-3.713562	-10.70043	-8.94857	-13.6494	-11.80582	-14.05497	-10.58608	-9.919701	-7.478446	-16.07934	-20.42536	-3.076509	-8.264792	-5.297161	-19.15237	-25.45854	-9.525226	-8.832188	-16.28651	-14.06533	-24.09941	-7.969959	-22.75306	-8.370037	-14.342	-11.40966	-15.82102	-16.34669	-16.69656	-5.714887	-13.0421	-21.59076	-11.55301	-18.27886	-14.82886	-17.40994	-22.51105	-8.276164	-18.73808	-10.82112	-7.153491	-10.98865	-6.017433	-12.16038	-16.9425	-21.59613	-11.05646
ABCB6	163.6806	64.69901	106.9637	91.12437	73.73361	46.23585	68.95266	49.89988	67.63366	81.32544	110.9599	78.11578	60.14755	59.86502	62.47385	76.7262	173.7809	98.15246	128.2117	87.74615	92.99321	86.69971	158.7166	56.24431	106.7609	54.57027	64.56573	28.66121	50.86432	79.10749	36.13371	55.69348	76.88031	54.16212	119.4994	84.8292	82.97376	85.62057	92.97407	57.0864	53.47491	63.21887	86.36784	57.96595	74.11986	51.03284	76.40829	76.64653	46.49822
ABCB7	415.6026	260.1166	459.3466	159.306	171.8598	107.9288	229.4876	83.83321	166.9557	196.8185	227.8393	236.3185	187.7943	112.3321	178.3968	243.1121	429.3676	315.1355	505.5919	288.3799	291.5089	197.6904	549.3179	155.683	213.1345	148.3577	257.2717	127.8158	54.06923	273.9552	79.3392	210.3048	208.8501	89.80553	235.7257	167.0018	160.5005	107.9508	214.4398	187.9235	58.36305	116.5683	196.5215	113.6385	167.5017	134.2576	223.9779	120.5207	106.2906
ABCB8	18.09391	0.8359293	17.32724	0.2063861	20.18882	-2.16894	10.95778	-3.85612	12.26782	18.67244	-13.14666	9.810503	-4.585892	7.745002	-8.999465	8.383233	9.530793	24.16395	17.15876	11.30094	21.15972	14.08138	25.30957	23.22713	-5.200949	5.088413	10.03485	-3.014951	2.219799	16.9438	2.358575	1.03303	4.661822	10.5157	7.149333	13.3264	7.597841	15.69309	9.315738	-1.630866	-2.391589	1.636101	17.48149	2.335497	-0.03572423	1.796458	6.012385	-10.21596	-1.419564
ABCB9	692.939864666667	126.44226	92.3812866666667	76.7447466666667	73.9173466666667	44.5172366666667	132.229896666667	23.412325	188.051802666667	139.213419666667	335.39296	65.9788726666667	102.43986	29.0573556666667	46.3610733333333	69.5516473333333	368.623496	229.869849	110.413137	142.534511666667	168.747763333333	42.874509	656.616491666667	93.3349866666667	84.1694966666667	154.354643333333	136.190773333333	64.6113556666667	15.8373	32.876657	26.657797	73.6649026666667	207.978683333333	29.258098	104.664424666667	97.5417763333333	124.540980333333	633.724263333333	153.774769333333	114.857850333333	62.4215733333333	88.9820866666667	125.865914666667	33.4684303333333	58.0225106666667	27.3400926666667	73.5352716666667	94.130305	47.1185681
ABCC1	16.2342695	3.52277	4.215338	2.3507078	8.23141705	0.8518725	8.544445	8.2572208	3.8358745	5.74725645	3.8568815	1.4567	9.0688075	-5.3452535	-0.9713585	4.3653915	3.0620465	15.2950025	7.4281355	4.3893	-5.7217595	4.0069963	8.6661085	2.6084745	9.023406	6.697033	12.0485625	-1.3142555	11.8192375	1.079428	-0.5249585	18.2061085	8.0163517	10.6559515	11.035263	5.61662705	8.9677375	-4.6626865	11.0206925	0.872823	6.950385	9.0465053	6.711622	-0.4311195	1.4279715	1.721728	8.4947535	1.719815	7.6085985
ABCC10	115.9798	47.68791	58.41611	40.19883	46.88284	19.85877	41.15559	22.2983	27.73796	67.82927	45.78833	29.0612	45.75862	20.45632	31.98689	60.47068	68.04106	102.7527	69.6808	59.09528	52.49856	37.34388	46.01662	62.53618	20.03513	21.32807	52.63252	29.63381	36.99844	47.10236	-0.4984502	84.64739	46.66874	42.89554	41.76304	60.63128	62.43879	16.63258	61.69236	58.36633	24.36299	44.7668	53.51219	36.83458	40.42259	46.45172	76.82188	46.13596	47.93109
ABCC11	2.29360993333333	-1.06974533333333	-1.03421666666667	-10.57936	-2.16024666666667	-1.588706	-2.95671	-1.43515533333333	-3.33468433333333	-5.985176	0.326843	2.57327733333333	-3.15981333333333	-5.61848666666667	-0.429042333333334	-3.65117533333333	-6.04568133333333	1.49634966666667	-0.121521666666666	-4.08934066666667	-3.88411166666667	2.220013	-1.055235	-0.773213666666667	-7.06497	-6.45390333333333	-2.75627666666667	-1.74919	-2.38320166666667	-5.15677666666667	-3.743069	-7.025063	-4.058423	-6.729338	-6.64912766666667	-0.690283333333334	-6.71605266666667	-2.64679	-5.29021233333333	-2.99080566666667	-9.22681333333333	1.337932	-0.0169103333333336	-0.247353333333333	-1.728075	2.97744933333333	3.38712966666667	-7.72396333333333	-9.97326966666667
ABCC12	4.913484	-1.469155	-2.273743	-15.93282	-11.75646	-3.259463	-4.800044	-18.34827	-8.548025	-4.970325	7.761262	-13.49595	9.77896	1.19062	-5.337241	8.633485	-10.64136	-8.241518	-3.447932	-5.572011	3.65761	-12.2396	8.019614	0.5248031	5.516237	-10.14019	-5.150458	-8.765203	-5.412709	-9.941263	-4.878905	-4.16731	-9.554387	-8.747087	-4.552571	-5.838611	-4.583658	-6.83158	-13.01156	-9.202727	-6.120204	-3.368308	-0.5835786	-1.898176	0.3030133	8.2382	-8.652539	-11.86538	4.798019
ABCC13	3.45952733333333	17.0560786666667	6.47176966666667	12.515046	6.57715966666667	14.935925	7.50076633333333	15.3210473333333	18.858615	7.86688366666667	18.7688266666667	3.078699	11.4640627133333	7.96749	5.45554566666667	7.20474133333333	6.53983	5.61474033333333	3.647247	14.068798	9.53736333333333	7.35425966666667	9.009685	15.3074	7.5491	5.16154893333333	5.59670333333333	10.5993993333333	5.99489866666667	11.9063997666667	34.6452076666667	8.76742666666667	2.0484674	17.8952316666667	7.21540766666667	1.90501233333333	11.5569476666667	12.8993526666667	7.120058	7.21336796666667	12.0533663333333	4.68985	3.009812	10.043115	8.546471	15.08917	11.3320746666667	4.16254566666667	3.21145733333333
ABCC2	6.206986	0.3331522	5.5923	-5.840855	-8.674606	-5.042597	1.286855	-1.411883	-4.673773	7.485997	18.20942	-5.006956	-31.46769	2.993682	-2.497833	-4.56546	3.084077	12.57936	-6.990825	-1.929592	-8.937967	0.3286782	1.54045	-10.95575	13.07553	-2.996655	11.19943	0.8434856	-7.136723	-0.6512012	-6.7387	12.4069	-3.158421	-6.779332	8.39127	6.391118	0.2996233	2.855843	-7.235951	0.8214043	2.72331	-13.72858	0.5681319	-3.357824	-9.847931	-0.6855977	0.1613794	-8.762264	-1.548569
ABCC3	155.73103	74.597915	44.78752	68.330795	85.94374	72.111615	40.9667275	104.2267	35.4176	48.54865	47.36885	49.8144775	96.1774565	74.507975	38.241105	109.16831	55.106265	44.8822525	42.998055	54.4145745	69.39044	202.715505	63.89824	80.52814	77.083685	34.02915	75.00594	66.945145	104.63562	52.24486	56.377055	175.8152895	51.34533	98.28897	87.21441	148.0228245	145.91335	67.496205	78.709745	69.03206	104.728905	75.12438	41.533134	46.904525	41.556494	72.27358	102.246005	92.70976	75.311995
ABCC4	112.46694	43.138885	135.967885	48.6080235	67.35744	35.466575	53.798325	72.20002	43.153885	73.451065	103.487525	106.27445	64.049955	37.65089	39.078135	45.41855	112.195685	78.13008	103.85485	77.481645	56.79071	41.18856	84.934605	68.986225	45.664915	52.722325	46.81403	26.365175	37.430295	103.213185	41.861805	67.921615	61.037075	37.59563	82.12908	47.8	47.40977	38.726455	54.568035	35.706135	17.264285	58.02563	35.53385	42.729485	43.67991	51.89253	51.369865	47.655955	35.881305
ABCC5	199.08193	113.501733333333	233.88129	73.5223966666667	78.5934233333333	35.53442	133.652558333333	68.3989166666667	80.05957	140.592657	165.20745	65.3343566666667	97.1888366666667	83.0781933333333	113.452811666667	95.3328736666667	165.766813	132.77867	193.073436666667	164.886284	113.211984	108.807973333333	119.239238666667	98.6224466666666	374.878793666667	127.925946333333	121.816313	89.6014066666667	43.5391966666667	101.956113333333	18.807776	122.0293	135.23283	103.628490333333	177.436766666667	125.342615433333	135.706449333333	64.7571866666667	109.705231	65.7042866666667	49.4392666666667	72.2210533333333	97.062617	59.6221066666667	94.40704	105.556293333333	141.188016666667	56.3564566666667	63.433808
ABCC6	1.37678868333333	5.24922416666667	2.44133166666667	-5.16528626666667	2.6195315	-0.627218333333333	3.23833086666667	6.75819033333333	-0.076796	9.00512116666667	9.5481106265	-1.5621365	1.30922916666667	3.352265	3.5638995	5.40709866666667	9.94700926666667	7.36694938333333	1.62258466666667	5.742	3.842482	-1.62506166666667	0.893949166666666	4.22457121666667	15.0930455	4.33729365	3.77068908333333	3.19777611666667	8.0773485	8.13411715	7.39224083333333	6.45494748333333	6.15369831666667	5.637137	8.876999	2.58817816666667	6.79792386666667	2.965860385	0.818223833333334	7.339999	4.7231705	0.761238833333333	3.2902136	6.2826982	3.10557771666667	7.1611522	5.74024853333333	2.201754	11.0894281666667
ABCC6P1	14.59305	-3.606041	7.230728	4.773838	16.74509	5.39398	4.592374	-3.365924	7.498369	7.562359	-3.227095	12.73839	4.88549	-4.029908	1.018594	5.216965	-10.54904	-2.444185	6.18913	9.246288	11.09838	5.17094	-0.1277019	6.069786	9.579775	10.01084	7.170434	3.20354	0.9073368	5.108633	11.49309	-4.923558	-0.2759827	11.54473	16.26533	2.558156	1.271684	2.125024	0.04619881	10.30458	11.17674	13.24754	6.154718	5.761553	1.379109	14.49021	1.967608	-5.698895	-4.795632
ABCC6P2	40.95383	13.2878	25.70016	34.64338	22.34735	15.46916	27.1066	15.24733	35.7881	38.06616	49.40469	22.91335	31.85229	35.12614	37.0905	16.92475	37.94913	24.34555	26.45576	22.06515	27.56783	16.34912	15.3366	27.78606	27.67959	40.32894	26.6825	37.95041	29.0081	25.82503	17.40009	30.61449	18.79506	27.02312	6.953907	23.50311	29.70537	14.19888	44.54036	14.85753	13.43681	8.384416	19.00798	23.6532	20.51746	37.00461	33.32448	32.19628	28.88717
ABCC8	-12.10719	-14.58728	-19.89183	-20.01614	-11.61731	-11.89617	-17.49222	-23.11781	-11.07312	-6.725505	-14.10132	-22.31967	-26.37906	-8.342172	-6.066978	-17.19316	-22.12257	-4.732325	-21.47126	-11.01574	-14.82458	-7.812031	-18.15532	-21.24061	-25.98144	-12.83715	-10.80021	-17.91479	-6.307866	-8.603983	-16.39854	-16.96047	-10.40664	-11.70644	-18.53683	-14.90683	-14.8589	-17.77354	-24.01455	-7.643664	-21.04427	-14.11697	-14.85002	-22.81532	-14.61123	-21.12269	-20.10712	-10.61381	-15.26528
ABCC9	1.21408433333333	2.534398	-2.933867	11.73749	6.29269	0.105934333333333	3.49843666666667	7.21311766666667	3.28343633333333	5.13247066666667	11.7315533333333	-3.8165022	14.4659266666667	15.7802633333333	2.94874666666667	7.56480733333333	7.814758	1.85169133333333	3.91068133333333	13.259899	7.25521733333333	13.7600396666667	0.387066066666667	6.986845	6.944622	8.72490766666667	15.70785	-1.265452	6.997767	5.27385333333333	6.17837226666667	2.23167566666667	4.6285622	5.20282833333333	10.8364066666667	11.5287767	9.124736	8.813826	9.87811666666667	5.80223666666667	8.12921533333333	10.3836483333333	4.04414466666667	5.79313533333333	2.34767933333333	5.09660233333333	-1.67687366666667	12.9864736666667	10.6873318666667
ABCD1	156.7738	160.1834	76.25709	65.02652	70.5827	34.69846	52.23046	10.18525	41.37568	59.95172	46.88701	31.6986	41.88834	29.98156	23.9078	58.78019	66.27792	52.47346	35.19699	59.05785	37.36599	86.03371	45.27357	72.3909	51.62795	42.36242	71.18944	18.30114	47.94365	39.30476	-10.81274	100.554	68.70216	30.13001	52.70852	94.46569	81.07232	21.61195	60.7554	99.3443	37.49866	36.51482	64.97885	35.502	29.91912	28.51766	55.51946	66.11256	45.33129
ABCD2	-8.3362265	-6.9794355	-0.75765245	-20.333695	-7.8081775	-7.048533	-3.158038	-8.447007	1.1205885	0.7332535	-10.250168	-0.794175	0.363860000000001	-3.036878	-0.15701	-2.230132	-6.3404055	-12.275043	7.043075	-2.848573	-6.2829895	-7.99593315	4.032271	-3.359039	-11.522253	-1.038006	8.14878085	-0.181584	4.176701	10.5840935	2.648576	-10.3708985	-5.8135675	3.1645125	0.23699	-3.5207015	-6.551755	-8.751265	-14.1509955	8.032597	-11.7642825	-1.6301145	-4.867075	-10.981242	-8.49072	-2.01238	-5.422265	-12.359024	-1.729625
ABCD3	125.8496	87.96609	214.4451	101.2944	109.5071	42.15578	128.9646	78.26221	58.89482	136.682	117.1499	70.89648	54.33461	38.53329	85.97329	75.66149	140.9383	114.4025	158.2343	112.7682	130.8674	42.11826	102.5063	69.87022	82.09853	53.91258	95.43248	84.64574	50.46743	122.8132	43.21523	74.11982	118.4099	65.46612	87.44255	55.27266	48.29581	48.08601	97.07403	107.5571	33.84399	86.06496	63.64651	51.38131	100.2767	65.83585	81.54739	63.38428	56.75794
ABCD4	6.9080561	6.2331720475	9.13466975	-0.51157625	4.29787925	3.1255535	1.76162725	-1.830983025	-0.716694	1.855286	4.52263625	8.788428125	-2.059414105	3.3362855	6.7261035	9.7186775	3.58874765	15.9557425	3.1197085	-2.0110185	3.1390365	8.66865975	7.51242225	4.90206075	2.6018555	7.42432025	3.79274975	2.7773085	2.031400675	6.35022475	-2.116415135	-1.62576805	5.25797025	1.8650715	-4.23749925	-0.364417075	4.98191275	0.50306875	-3.33601875	3.0876915	1.26824575	3.2365919975	7.66281525	3.57869175	6.92577445	7.2827622	4.5059135	-2.077781	-1.26555787
ABCE1	618.31685	233.91755	900.27935	229.88455	291.70675	106.8514	283.5029	96.648555	143.8951	418.3109	479.42695	231.51385	105.43877	57.336675	233.79005	306.23195	826.8299	460.72685	866.8537	450.1618	450.5929	86.78001	555.4283	234.96015	116.6362	161.39415	230.89815	175.79105	39.89159	541.16955	63.834995	129.9472	249.78805	125.1605	259.5913	130.2785	98.74007	86.635465	228.9065	275.692	29.71737	178.66155	218.97205	114.05515	325.1119	183.3176	247.9425	128.84685	86.332015
ABCF1	1528.19015	875.9806	973.94305	909.7583	739.8248	400.3015	572.402	358.15675	495.15065	732.7982	669.6811	633.0348	964.2109	585.9547	505.3207	761.32485	972.9907	1029.4452	787.1831	618.6911	675.16255	727.0538	928.80985	561.19135	456.6732	390.28605	808.459	628.5927	388.71035	556.78395	222.57831	640.19555	542.5015	522.8363	727.79305	920.58745	768.3941	492.10315	707.88695	640.285	430.9146	523.1347	619.6894	310.9715	458.13535	517.31445	743.33535	601.13605	409.4315
ABCF2	131.672656666667	76.2989034333333	100.36463	84.50128	66.12008	27.0865633333333	66.7068113333333	25.0784866666667	61.6455833333333	88.1400966666667	64.8351763666667	58.2852176666667	63.0598103333333	48.57643	66.27896	66.3458666666667	61.0660503333333	94.4585633333333	65.3903466666667	74.87647	65.1975066666667	64.241004	99.2798266666667	88.0663866666667	32.3361546666667	49.1397533333333	80.0586766666667	50.9926933333333	28.4197273333333	52.5372566666667	2.58739433333333	59.8478933333333	57.2314966666667	44.6436906666667	81.1609733333333	92.5881166666667	56.7142176666667	41.6530153333333	93.3543733333333	52.5935366666667	44.803787	44.6261433333333	95.08148	39.3437933333333	56.89428	47.4460933333333	81.8609633333333	54.7664616666667	51.2928333333333
ABCF3	151.6359	102.1984	107.1627	71.83995	65.22522	31.17639	59.50852	14.37204	54.63508	69.93744	59.22554	38.91873	73.73088	58.58514	52.01539	81.63044	90.02638	93.64095	64.88689	78.00668	69.21973	49.42663	91.50446	70.39819	58.56958	48.34735	70.12386	65.58041	46.39737	32.39545	1.575471	80.78591	52.3617	39.71624	68.92192	116.1828	86.59603	47.09961	77.24	63.94734	39.64845	60.99385	93.99597	38.14423	52.15661	62.55028	97.97987	47.35137	40.27569
ABCG1	112.69682	81.622326	66.21928	54.545944	59.513185	31.5010751666667	72.0842266666667	58.951585	69.5547140833333	86.8400356666667	129.845664033333	57.0072516666667	67.3449616666667	55.6584266666667	57.7850666666667	72.0948916666667	69.4120273333333	78.3922423333333	87.3923138333333	82.895429	69.6984123333333	96.342285	76.0167933333333	54.9782049833333	153.135951666667	88.2422101666667	80.581975	76.889927	55.67039	60.1807466666667	22.2646574166667	72.1212675	120.408838333333	50.2796046666667	71.21084	97.9984283333333	107.3312695	53.0226066666667	71.2602233333333	56.5635433333333	85.2702066666667	40.557591	74.8177633333333	53.48433	59.9308261666667	72.9929616666667	59.3465416666667	40.6424953333333	66.1905192166667
ABCG2	-5.960616	-17.37335	-15.87663	-29.67794	-26.59699	-11.97048	-18.28525	-10.91597	-12.91514	-13.84803	-11.12074	-14.79761	-32.16555	-13.54442	-12.32282	-6.533977	-15.83882	-13.81037	-14.07014	-17.59332	-15.82615	-19.91021	-10.05065	-9.407089	-18.78636	-12.12048	-15.20546	-13.68151	-9.83239	-21.94981	-17.34196	-18.97108	-17.21567	-18.50953	-15.80098	-2.396419	-17.77133	-15.91066	-18.16211	-22.66018	-11.41575	-14.81935	-13.00307	-12.99087	-20.83954	-6.181653	-16.90275	-31.68309	-13.82737
ABCG4	18.43568	16.90833	19.27007	29.20424	21.36373	24.13168	11.23375	25.47448	17.73762	26.41609	25.67365	21.76741	21.55213	32.09382	19.71207	28.84122	26.64052	15.04434	9.348935	25.37387	23.56023	35.7212	43.75098	13.30333	33.5143	28.17384	27.36957	27.69972	15.51339	26.30852	3.750161	19.05367	21.55764	35.15287	31.66474	23.53465	15.30538	10.82199	19.17295	14.15627	16.73255	8.479989	33.42708	28.66055	15.03016	15.54203	8.241656	29.36809	23.6833
ABCG5	3.016373	-1.417588	8.674286	6.807353	10.31728	1.014097	1.889783	11.75197	8.860132	1.004963	3.115716	11.51293	4.711196	2.071822	-3.421668	4.146126	15.9446	14.72394	5.100148	0.8434407	8.850367	4.313137	3.254066	3.039589	7.749353	10.78481	6.103623	0.119601	5.171291	-8.973063	9.546777	-6.031316	13.25508	14.30426	14.62584	9.091237	14.38864	0.7901238	-1.366765	-1.363654	-1.730197	15.02337	7.183572	3.34479	12.21796	8.831897	10.14714	12.75881	-8.27065
ABCG8	-3.214942	4.177238	9.580803	-5.239377	7.343101	0.7029243	10.26834	25.94495	20.39283	-3.020916	7.484346	-2.171659	7.589408	-1.204003	-11.34458	10.46858	7.296403	11.99716	8.329083	-6.134663	13.57524	7.138813	-7.810891	7.672142	21.40328	-0.7654608	0.7603084	-0.4702503	-0.683575	9.715536	-0.4138784	-11.33976	28.5816	9.362338	7.910984	0.3041428	3.314409	5.031274	12.80305	-0.751876	27.52004	1.503274	12.21152	11.75238	7.754162	-4.402624	-8.232862	-3.82336	3.824279
ABHD1	11.59916	7.632247	12.73151	14.33123	-3.825219	0.754438	3.111707	-4.999476	0.5510733	-1.717723	24.65251	7.623056	-4.841225	1.358733	1.011063	1.043984	-6.28543	8.712858	9.312375	6.181789	1.060747	0.6485864	6.263167	12.41949	11.24725	16.67088	21.04245	10.69217	-11.72992	1.538305	1.925813	2.197848	-3.068806	20.32186	23.4231	10.23102	2.533899	-0.2461005	6.885516	-3.320403	1.907949	0.325196	5.788209	-2.070394	8.627659	8.638591	3.813937	5.605618	5.04914
ABHD10	353.7839	183.2715	467.3567	158.7096	211.9428	73.9805	274.0377	58.67551	170.1452	300.2065	302.9363	152.0403	103.0628	87.06517	235.3913	261.4354	642.9592	532.2413	564.5822	475.0615	493.7711	101.6513	501.5096	197.8753	141.0922	139.0954	212.4625	104.5942	75.25307	338.7068	96.21532	123.0781	209.4662	127.4634	234.5674	74.97489	69.10587	68.09202	263.9735	265.9623	58.01236	144.7059	165.0941	105.1999	288.9692	189.2609	242.7234	138.6962	187.2423
ABHD11	13.82298	5.17422866666667	3.52914333333333	4.43204566666667	1.0672883	1.91134626666667	12.1017857666667	-9.03546033333333	4.10120366666667	6.10401133333333	0.498081333333333	-2.528389	0.888698	6.09895666666667	7.048953	3.38193966666667	15.0871856666667	22.806681	7.80823833333333	5.40144566666667	6.95032866666667	0.277159266666667	14.9434886666667	9.76404933333333	1.32621466666667	3.36310366666667	13.4015336666667	3.814524	2.188123	6.66855266666667	0.875771966666667	21.3401418	8.38841833333333	5.62953833333333	8.23275053333334	4.16930966666667	1.09436863333333	3.05918873333333	4.11357333333333	9.59992366666667	3.15122966666667	4.67066266666667	9.49854666666667	-0.665856666666667	2.35883743333333	3.75963433333333	7.04436933333333	2.52514766666667	9.48806866666667
ABHD12	111.17395	92.9835666666667	54.1079666666667	52.9894366666667	50.9341966666667	33.8404933333333	64.87071	20.190946	51.0929433333333	76.95736	58.44021	39.8614633333333	53.9973366666667	34.1453233333333	39.2490933333333	43.0868666666667	71.8831766666667	87.92242	64.5346233333333	48.6941933333333	42.7433833333333	32.577912	72.7805733333333	77.2503233333333	26.16915	34.85846	58.9730933333333	36.8092566666667	26.4409866666667	45.2219133333333	23.9752066666667	66.09728	72.44361	41.4751333333333	55.6884066666667	59.6459	62.3438266666667	60.91193	66.03557	63.9899633333333	33.4636573333333	34.82678	64.8266033333333	51.9977866666667	50.8393766666667	39.7053033333333	71.4980266666667	56.8481166666667	48.2676033333333
ABHD12B	6.07563766666667	7.51136966666667	2.31443033333333	5.41162633333333	1.03613866666667	-1.133993	0.688436666666666	7.2373	11.3408876666667	4.858097	24.1255366666667	8.9578834	2.73549666666666	4.54724333333333	1.467543	3.895483	12.4624706666667	3.26759533333333	4.54386333333333	2.823955	4.718927	3.00635	14.2048116666667	3.37338833333333	14.782076	4.787056	10.5103356666667	6.040293	9.27680933333333	4.713513	7.16641333333333	-1.258983	8.387558	2.84093533333333	7.74141333333333	3.40619233333333	2.89583066666667	4.74035333333333	6.35231	7.342949	13.39481	3.31548633333333	-3.86230266666667	4.90486666666667	4.84626666666667	2.95212	9.74209566666667	-1.802944	9.32946633333333
ABHD13	12.869902	8.1108735	19.851535	-0.666169	2.3007315	11.445931	25.489285	14.9436037	4.4111995	16.357195	35.142275	16.5807905	12.4002205	6.41396545	27.996575	12.0143266	18.123315	12.462941	13.885505	23.8738	9.294908	5.7533685	22.464475	19.5167275	15.951475	18.088555	21.157515	15.8545005	3.6570205	17.8642635	5.1434095	2.48303	27.789145	13.552315	25.229215	4.33179954	2.781107	3.1249973	15.4566605	14.5286225	10.99937	14.9713625	3.5820155	18.27745	18.480205	13.6746505	13.568132	10.0685935	10.9746315
ABHD14A	465.4872	240.334	372.3007	219.9096	314.4358	174.2783	225.6245	125.0136	177.4972	357.2663	263.2169	275.471	251.6657	226.6946	254.7661	224.3493	205.2825	362.5653	232.6426	250.9679	217.6019	226.8798	216.2232	349.987	168.8771	189.6774	246.2933	171.6144	127.8936	224.6486	56.85529	243.7347	267.0957	243.0905	335.1772	357.1051	243.8084	202.5534	328.6037	196.99	224.3764	281.1761	374.2256	278.8059	289.1259	190.7097	439.1776	221.5704	293.3593
ABHD14B	286.6047	153.3216	296.8873	288.2425	242.3543	96.30588	182.5803	126.3784	211.8083	276.5791	190.0814	202.3627	327.4139	204.1749	247.6401	294.1057	199.1166	280.4525	283.1329	260.2913	287.5774	288.0991	227.9696	261.6833	195.0139	174.689	219.2805	172.2081	143.359	187.0975	80.41354	212.5614	222.0486	222.7912	281.17	384.2469	274.3122	114.5405	370.2573	203.5751	236.8145	243.6762	337.6892	165.6598	275.0043	263.3627	395.8339	188.6376	260.0667
ABHD15	220.9043	180.8212	143.5742	90.54291	180.0763	94.83565	216.2953	115.0349	119.9913	156.688	191.999	225.0437	127.0341	125.8765	169.5362	98.20864	121.952	171.4337	143.5296	125.3248	80.81056	156.3104	109.5062	190.4224	113.7473	75.44247	203.6388	116.8923	95.57629	133.3658	33.33332	211.3237	178.2584	61.93402	203.392	184.0421	122.1106	101.9035	151.9474	145.2984	101.903	114.3404	177.0006	120.5904	101.3154	129.0882	252.7295	140.4443	115.5863
ABHD2	53.0540733333333	50.9195266666667	30.2315073333333	27.3306826666667	48.02958	26.1992966666667	92.4797933333333	75.5291716666667	48.0692293333333	49.946097	126.29194	53.7407853333333	35.56788	73.8953276666667	73.4265054666667	107.768299666667	31.6586566666667	52.261627	35.3537386666667	39.4509862666667	49.0379063333333	62.78102	37.5634953333333	59.418103	103.370595666667	69.8071933333333	94.080946	59.1075846666667	69.0524219	34.3115	39.308345	149.767476	76.4699326666667	51.422525	56.8630266666667	71.5785996666667	90.334907	35.689077	36.3344066666667	63.2692816666667	75.8833343333333	38.6864163333333	40.7944263333333	38.2181333333333	41.5275483333333	87.9569603333333	56.951124	43.5525133333333	64.5123713333333
ABHD3	585.2513	377.6305	523.1876	91.30559	239.3344	121.7631	500.16	109.717	120.4049	653.4427	1004.292	163.4095	62.21056	49.6356	228.4519	296.2915	154.5983	251.8558	306.4276	242.6614	176.065	120.5998	144.8227	284.788	342.8173	273.1961	398.1266	230.3821	87.60262	415.7606	69.50393	240.0532	445.2117	185.4929	372.2878	198.5171	164.4951	122.1326	196.4258	493.743	78.38356	210.5983	200.5075	164.3696	300.0346	286.9563	258.9629	190.2343	228.3589
ABHD4	89.04448	91.08232	47.58166	56.90734	81.0766	30.67783	84.21325	44.2033	62.34936	79.5567	106.2218	55.6378	67.3683	66.26561	86.61127	86.29353	41.60771	58.36027	53.24224	71.4413	43.60863	69.98073	65.52196	109.6313	143.1383	53.55389	72.90875	79.08021	66.10275	29.60275	31.85198	107.597	84.49722	70.45647	77.09546	89.12148	85.48916	66.25434	96.26516	57.42542	104.2828	73.41052	73.31442	89.71626	73.94228	88.98868	99.84926	80.61589	92.41077
ABHD5	258.861	381.3929	199.0344	69.43494	191.4068	167.2402	737.1565	382.3536	242.762	220.269	887.6401	287.606	183.2405	292.7502	425.4938	446.3012	175.1798	287.1465	378.4881	457.9565	278.9728	529.7105	193.8072	341.7689	1735.501	581.4777	486.108	298.432	195.2116	335.8769	109.9275	562.4423	503.2528	175.5355	393.9507	316.2709	293.216	224.0774	243.2845	202.5902	283.8767	159.6479	244.4303	300.1587	218.995	403.1985	291.3264	183.0008	298.046
ABHD6	235.3743	168.7585	198.1217	75.01372	183.0235	63.14186	132.0769	66.14173	91.86954	154.3733	127.0497	132.7428	104.9444	80.77266	78.7371	191.7197	111.155	181.7321	103.7921	112.4139	111.9788	136.5406	132.1859	150.6775	108.4036	75.34194	143.2144	107.106	71.59789	148.6	41.98559	180.1903	141.0839	93.67852	173.2117	123.949	164.3494	80.00523	172.1306	141.4848	106.5188	102.1149	147.1677	70.39766	106.4745	143.6324	173.7871	98.00142	103.2208
ABHD7	9.139909	26.20715	18.95504	9.361881	13.7403	3.588827	45.85473	13.72097	24.87246	34.09155	46.13966	25.12541	50.49763	6.955306	39.29642	5.834488	15.52242	30.64228	32.53959	11.81969	27.66471	18.00103	30.40986	35.7188	29.06478	27.26065	15.98396	31.94055	12.50837	49.18932	9.490243	36.0007	35.06111	14.86096	27.89044	8.381917	19.07126	19.09545	16.15644	-2.463989	26.52559	4.567254	10.02055	20.44148	11.4515	29.73422	29.49248	12.65004	14.0767
ABHD8	321.4729	204.8048	259.34	207.2373	223.2488	136.9681	288.0009	118.5706	306.2486	288.1457	317.5201	281.7198	279.4014	286.7437	261.5381	285.989	265.4767	326.6351	240.186	284.9096	273.1663	341.8285	372.2078	256.6525	340.7513	174.6798	278.8582	171.5272	177.3439	224.1394	102.0675	282.1964	272.59	176.6825	271.0768	329.7196	296.6515	174.1974	292.1807	279.5621	219.1759	255.7682	253.7038	230.6468	207.7916	177.004	416.2984	186.4561	251.3384
ABHD9	22.992	15.47275	23.00687	9.443531	21.98812	19.90537	19.27547	24.53883	18.92878	22.52391	-0.5416856	19.28774	-5.803612	22.95354	16.94623	14.15301	12.94661	20.05735	5.243779	17.0975	29.7938	4.555035	17.95222	9.461411	19.57277	35.13773	14.4261	13.78019	21.41693	19.10036	21.39972	47.77638	21.25177	35.88578	2.395008	15.15007	6.748377	15.43601	41.26631	7.435227	44.12463	7.890496	13.64229	39.53859	39.38922	8.308055	6.45772	3.724232	4.864532
ABI1	358.5570225	247.82194	583.79616	212.03691	269.41905	106.253365	363.83418	153.84663	191.28462	356.46625	429.81221	215.598695	138.09181	118.1541395	226.05241	310.344485	457.0546515	388.55618	557.66522	386.70069	340.436535	174.285095	347.200085	200.805896	249.057405	211.97597	239.54398	221.44522	105.3258615	338.067103	98.188545	220.42482	340.250185	165.212505	253.209415	181.993815	145.11441	119.2145425	272.1058075	281.903385	142.876545	190.726145	220.007635	148.93879	281.90844	233.766275	279.671925	170.37213	167.134615
ABI2	48.93290725	69.20004335	52.92477075	36.3720145	26.691430675	20.847845	50.94563375	26.966968	44.0563665	51.176389	65.85913325	39.470868625	37.54422895	19.71985125	39.50994	46.190806	55.59230675	54.70738	50.0657215	52.7923435	56.74071525	38.04817375	59.31397575	45.8320375	41.36398	43.7698139575	40.5961123	26.77123575	16.4595265	43.1370585	16.2435335	33.346703	42.33862925	36.12879875	46.75620575	42.500867	47.5279675	29.78982775	39.43023075	76.28982025	25.7106871	20.18631025	43.277254	8.49025825	31.59959475	23.16576825	49.37656175	34.37716975	29.99294
ABI3	741.6667	744.7238	411.2979	274.4717	510.3459	236.2551	488.0139	176.0981	317.3802	376.2941	420.0094	521.5866	404.075	230.0249	336.1804	424.9814	263.5403	586.7446	345.747	284.9572	240.8717	248.6521	489.2409	326.0068	133.06	186.1312	410.9652	263.7417	234.3755	322.1407	102.7362	431.2066	406.4541	216.425	423.3698	402.2476	307.7421	175.5861	339.1505	602.8271	289.0975	324.877	393.8918	218.487	233.3075	403.7813	727.671	399.0195	287.9065
ABI3BP	-1.51715	-1.937523	2.411102	-4.201207	-7.585541	-4.025866	-7.266474	-9.228549	-11.07278	9.310688	4.805131	-5.507704	6.569717	-11.39263	4.564477	0.6692588	-5.366233	-9.284311	3.637616	-2.716946	-3.644495	-13.10482	-4.53206	14.43902	-10.22306	3.238949	1.992158	-2.876729	4.356777	-11.01437	-4.466163	-7.260373	0.5655853	-15.08911	-8.152431	3.34789	-4.564619	7.134561	-7.1853	11.92918	4.784535	1.965256	4.943605	-1.158529	7.116154	2.912707	-12.39048	-15.26648	11.58127
ABL1	112.532809	46.7095095666667	57.441613	46.0785336666667	45.5428366666667	19.8708525666667	43.2564473333333	26.0889123333333	41.3811803333333	52.315945	54.050506	46.156472	54.06104	36.1030243333333	43.3765886666667	69.3647836666667	58.7449233333333	62.9895573333333	48.2802846666667	43.087786	38.8831536666667	60.6296753333333	60.7111073333333	46.5272486666667	34.5492094666667	34.9818293333333	52.0995193333333	32.139925	32.0932041333333	28.8515813333333	17.365227	57.3141663333333	42.586345	21.0563864	40.3958807633333	60.7152096666667	53.064637	32.0493256666667	42.2583693333333	42.9507153333333	36.489785	40.989937	58.7496983333333	25.7457800333333	38.856592	41.9962443666667	51.8389823333333	42.7824593333333	41.7486065333333
ABL2	9.57699166666667	5.89326166666667	1.410244	4.156366	0.3346021	4.66891266666667	11.555578	2.99669593333333	0.858253	7.82684923333333	10.9021086666667	0.785911666666666	4.109409	0.440622166666667	9.17457133333333	9.01507633333333	14.2689233333333	5.97008533333333	5.37616193333333	11.6858506666667	2.961879	10.4897173333333	-2.61024066666667	11.361917	2.3882417	-5.21544633333333	2.66852666666667	0.438108	3.708306	5.976172	-1.273626	2.97400683333333	-1.51702566666667	1.51149523333333	-0.199618333333333	3.64732533333333	5.49895966666667	1.15204666666667	-2.56115176666667	6.53286534033333	-1.22001933333333	-1.67092066666667	7.790608	-1.76228186666667	6.728633	0.0260946666666664	9.80999166666667	2.00031166666667	4.39135333333333
ABLIM1	1187.0120625	778.175492	1765.38123575	1171.08689125	715.6683475	384.1123975	595.69630275	220.010785	666.511005	681.266695	534.4683825	683.63513825	687.6684225	527.96654225	458.0048635	593.624838	1080.3137425	773.105611	991.6223655	828.39720525	649.66701275	663.651895	1188.881864	517.126979	598.256095	351.79697575	851.12102	540.716715	231.51918	613.14674125	189.4706075	380.06236425	533.537675	478.51613725	714.52604175	797.059645	625.90514325	268.6052075	1025.32716175	447.788215	423.53408725	430.092035	1002.31023575	404.81854625	486.302168	297.75765925	929.2474475	707.428854	319.0423035
ABLIM2	11.91934	0.4761499	9.195824	3.911472	5.070297	5.138532	-7.734522	2.696698	-0.8852518	14.57413	-9.068335	2.934435	-3.482056	-6.908265	-9.070838	-4.407897	9.211122	23.0992	8.128362	4.218639	11.6405	17.46231	7.863524	1.553551	-1.35832	-7.241291	9.664498	2.744784	0.786945	3.595152	-7.136657	-1.45699	8.319682	-6.83685	5.078464	8.776265	6.698984	-4.309134	-9.970029	6.748216	-3.511019	-8.670108	1.577905	-9.08376	-9.315933	5.660693	8.074138	-7.557034	12.92995
ABLIM3	35.77153	6.983482	21.16709	-5.947262	-1.039437	2.900556	-2.805048	2.307012	-1.875616	-0.7873188	6.985185	-4.069807	19.451	8.511359	-1.208717	28.46382	2.032471	-19.88149	2.382421	8.567875	-3.84926	31.6612	10.50805	11.25092	-1.080999	-4.519802	-2.092841	-0.3878529	16.58149	15.46945	4.058282	17.61435	3.640102	-9.646565	23.32788	20.27544	8.048159	2.522591	6.153247	0.341134	-14.86286	12.72911	6.135522	2.164675	1.906834	19.36568	17.67912	-5.202358	-6.500241
ABO	-9.462218	-6.549111	-28.11375	-10.84768	-16.00998	-7.472529	-19.90795	-18.02536	-19.31897	-16.27083	-25.03725	-14.36943	-24.60053	-5.803857	-0.964347	-19.22899	-14.22656	-16.65128	-12.48998	-9.694157	-15.13168	-11.67239	-11.28456	-17.08478	-20.76474	-0.1125067	-10.32582	-4.753049	-14.03704	-15.23543	-19.26802	-19.44902	-7.689809	-6.046575	-16.46035	-10.72339	-9.531492	-9.656775	-17.91492	-14.74469	-21.75466	-7.285689	-13.90584	-22.24351	-8.305355	-14.39254	-18.20128	-12.22145	-14.81947
ABP1	7.537545	5.187141	1.461128	18.25383	14.51458	30.00625	29.07928	-5.503322	2.559801	1.979847	227.4312	29.00112	15.3651	37.68481	67.09348	7.263192	3.304337	-0.4379824	-6.598689	5.394191	18.70202	4.556019	10.35638	4.558716	82.08134	4.287357	23.4371	11.778	15.20994	6.754293	10.51302	26.8433	39.45758	20.65631	-1.378628	33.45349	46.56438	2.760003	7.88193	23.4609	11.2813	16.60184	5.954095	23.49919	4.86784	19.96173	-2.967184	1.4855	24.45051
ABR	585.491724333333	483.51753	381.136384666667	262.7038761	358.844027	154.407581666667	428.255681666667	314.796565966667	398.837708	385.798543666667	596.166498333333	333.307355666667	402.123086666667	395.788999333333	333.481435666667	461.25681	236.142733333333	460.050373366667	335.113524333333	360.605169333333	290.949943666667	561.257587333333	378.012058333333	375.731692666667	799.525291	369.937128333333	497.842723333333	414.712764666667	334.6837862	263.632083333333	124.939596333333	499.886574	478.691866666667	261.957623333333	396.190261333333	476.367444333333	443.464229	178.684893	329.644991	438.329828	265.6800573	278.716221333333	324.606498146667	258.412915666667	265.457633333333	381.705399666667	425.187026	350.774199	321.991424333333
ABRA	-4.142005	-11.16007	-16.58673	-29.6838	-12.34614	-6.45661	-12.79954	-23.54644	-12.1169	-5.017726	-10.1453	-10.07666	-12.94783	-7.546723	-9.460135	-8.367625	-21.90998	-16.33796	-19.72035	-9.496586	-14.37127	-23.54353	-17.84725	-8.091366	-25.08117	-13.35535	-12.84486	-6.30856	-7.947354	-13.32196	-20.47598	-9.294293	-17.28315	-6.24059	-11.19118	-13.89573	-10.37278	-4.960433	-17.68614	-5.632945	-16.58473	-3.890975	-7.607935	-12.07792	-6.762599	-5.68897	-27.00342	-8.717091	-8.563466
ABT1	72.53317	64.91039	106.4716	80.99048	48.19688	18.73918	61.1661	26.73202	50.28666	88.13292	74.56299	68.46718	44.43709	9.355155	63.84284	73.69645	89.92323	137.1482	98.28313	114.4101	71.84834	51.68356	78.49184	43.53211	50.07302	44.23175	70.16104	51.54947	30.97752	82.62621	24.05226	54.91371	86.98235	39.37031	71.35284	56.84534	40.50847	42.39767	54.43776	65.41103	33.80391	28.03528	62.94373	39.1968	68.83887	44.71955	56.45531	44.40953	39.58336
ABTB1	1043.36255	1443.47	1080.9525	762.4446	1158.3487	883.62075	2612.094	1488.5035	1667.2165	1485.7525	4180.853	1591.9465	1134.51895	1840.533	1859.714	1974.2915	1166.6971	1527.6403	1904.1215	2516.19	1575.2395	2133.7005	1772.1073	1799.924	5154.5425	2358.151	1984.227	1453.1277	1654.6155	1382.67595	894.93805	2938.1135	2460.127	1168.7025	1929.5875	1920.133	1754.604	1466.119	1849.346	1184.76555	1957.764	1261.249	1235.5871	1709.3195	1363.0207	1697.123	1869.899	1567.409	1948.3075
ABTB2	32.25394	93.49295	-3.637627	5.600063	6.426399	12.40372	21.44208	12.3023	15.70382	24.14519	23.48595	15.94375	18.82985	11.52222	9.785157	20.02993	-4.944533	12.14535	8.485097	5.589679	14.82481	17.44247	9.165435	7.726768	32.33306	18.25255	5.473962	6.951465	21.93058	28.91572	4.353051	37.01	41.44074	14.9225	17.7858	16.92131	59.61919	16.3612	12.58792	72.40312	24.50578	3.577523	16.56919	20.32323	5.741078	10.49407	15.38896	33.97281	28.6468
ACAA1	817.8122	725.3543	677.1102	340.9568	476.8392	232.6212	588.4263	185.0077	394.4321	563.9236	846.0267	283.1015	347.6047	251.5381	293.9162	432.4152	586.9069	493.8932	557.2992	580.2289	539.1945	341.3524	724.4999	426.9812	663.3685	448.1881	458.67	326.1164	210.9659	484.8106	116.728	459.9308	625.1068	411.5934	550.3097	471.9872	450.6459	259.0792	549.4369	571.0659	320.8726	308.7166	390.5923	352.6925	431.9525	392.8847	477.0917	429.4133	324.7653
ACAA2	616.2592	247.445	404.1682	313.7272	269.011	137.5221	345.4017	198.9239	269.8116	409.6028	308.7417	276.2022	224.906	221.1861	223.2888	251.1909	447.2625	347.5669	368.4486	294.8926	251.4677	181.9419	552.14	249.0997	256.4255	212.9581	269.671	200.368	110.8502	295.3443	102.9059	281.8668	311.03	163.4791	315.1331	219.1141	247.6579	246.0956	463.0534	271.3647	181.595	220.5307	247.5197	176.1756	267.35	222.9258	373.3821	326.9363	174.9137
ACACA	141.447327	53.7036166666667	125.243184333333	62.582623	37.1969716666667	18.4245573333333	44.4628306666667	7.56201	25.36241	54.1371566666667	41.63538	39.5442866666667	54.5591066666667	39.816809	31.36201	60.20035	47.7536533333333	67.8543666666667	68.0547066666667	33.9631433333333	42.7568666666667	44.55823	56.1601866666667	46.7621033333333	19.1116866666667	23.2888533333333	41.45292	36.430596	17.12986	33.6158416666667	10.11203	35.8360053333333	34.1309733333333	26.81659	39.3932666666667	66.2080666666667	55.29637	18.2684196666667	40.9178366666667	39.9831813333333	3.51635666666667	31.5678766666667	54.5430733333333	11.9192433333333	30.34124	31.056415	48.5280426666667	19.8137433333333	26.1564713333333
ACACB	114.0098	87.6375	162.1739	41.71251	63.9872	11.93803	84.21478	34.95491	26.99253	167.2006	71.12698	113.9991	78.54292	123.3248	105.0531	117.9053	40.27022	140.8751	103.1404	131.5448	90.97284	114.421	82.85104	91.05573	142.6608	72.35271	92.26543	50.88824	98.6872	131.5981	7.667047	67.78275	127.727	67.24418	98.23598	116.7172	157.0845	77.35888	91.60111	57.96627	64.84782	65.68494	82.59798	86.65268	113.2727	63.43425	70.86942	32.36399	96.07526
ACAD10	274.1692	150.5865	181.3564	105.7076	156.1523	53.59472	136.9737	60.83718	98.08251	142.598	173.2746	121.66	151.885	150.2216	101.5164	118.1877	123.9604	161.5807	180.7896	170.4874	148.183	162.4305	201.649	127.765	134.0919	97.61092	139.7572	108.5125	74.39388	127.8208	20.44952	137.1378	161.4171	88.10339	122.5828	174.8349	174.1208	90.64931	163.5229	112.7002	67.00291	124.6047	126.3619	99.38895	119.7471	96.10294	191.4934	129.2043	95.88395
ACAD11	351.4808	176.2712	373.4607	110.2218	146.6927	65.42204	105.7869	65.51398	94.01885	176.2682	165.431	116.0954	152.7386	113.5156	113.4211	161.6117	295.3543	163.8781	326.7184	178.2648	200.8755	150.3273	221.2065	126.2388	150.798	103.6284	192.2721	93.10761	64.0129	178.1102	36.00105	114.2062	143.585	98.27445	150.8391	211.7419	176.2524	80.32322	137.0255	126.8639	51.15229	119.3256	155.0889	77.50945	152.5321	128.3892	181.468	81.8521	64.21453
ACAD8	178.32495	132.9925175	205.6891915	94.030447	115.0799985	40.7548715	113.1342305	52.9560845	81.46481	157.85689	116.857315	77.6743395	110.0102655	58.549118	116.6555345	119.1091155	144.586335	136.2147655	144.74092	107.38833	122.496485	101.353015	113.90836	113.9130715	136.88489	84.6281638	112.7559485	88.1515445	55.3976675	122.65596	30.089442	104.971176	106.74523	84.4375155	132.3686385	143.6271845	84.3125745	51.96267765	95.70765	109.8491045	48.95228	94.1284665	97.9397145	76.176831	79.534462	102.417707	131.061651	59.163592	97.975182745
ACAD9	465.3467	305.6414	359.0792	174.1158	234.903	82.05975	229.0208	77.90264	169.7008	226.8445	242.8818	130.7299	197.4731	154.4792	159.9344	243.9814	265.0595	320.9534	284.3992	210.8877	264.5914	187.8046	361.2909	215.594	236.1532	151.0763	264.3349	286.9078	103.0255	146.8784	31.40884	188.7394	232.378	195.2528	205.6877	264.6847	237.0061	112.2452	181.8589	209.7133	115.0359	180.9939	223.3884	110.1552	151.6813	216.162	243.4176	157.47	133.33
ACADL	1.920594	6.970199	2.191414	2.641445	-0.1995778	-8.429583	-9.787562	-4.351932	-8.213911	-2.284626	-3.093886	-0.2811719	10.8002	10.37443	-10.29842	4.764138	2.486954	-7.080042	-7.427562	3.777141	1.618761	3.173267	2.969283	-5.213791	8.792673	-6.294186	-0.7194126	1.134814	-5.733914	5.145826	2.268319	-3.281438	-2.08672	-6.430013	-5.350575	-15.4711	-0.4474775	-6.78176	13.705	3.193848	-1.987605	-3.785323	5.578485	9.12511	-6.764904	-6.175958	-7.575841	2.071445	-4.813122
ACADM	688.3287	280.2928	833.71515	261.82065	452.56785	148.0486	534.00175	156.2955	313.3293	442.7788	603.198	359.935	176.16465	68.91828	243.53825	320.08295	1023.2961	410.9885	966.05745	589.73415	652.44925	217.1048	912.1162	220.8274	165.1355	206.83	315.35885	206.9771	60.151735	646.4301	98.24837	206.16395	331.7781	169.393	249.74055	139.54945	123.5681	193.87475	272.7199	382.32895	66.830225	147.42015	275.1016	104.565465	317.727	156.3243	314.18325	167.8387	136.5133
ACADS	88.42979	79.87372	66.83054	64.54016	78.11862	90.00742	46.48829	76.96529	45.56945	56.51218	44.52333	46.24928	66.70035	37.31647	43.12396	51.74591	41.32467	58.04612	47.40304	70.23686	54.35217	59.84256	50.0218	71.2879	43.18641	54.95265	51.17177	47.59006	34.73974	31.18172	45.40258	75.0574	71.74008	85.4087	53.67046	77.40763	57.84466	63.67731	79.55994	74.71648	87.95309	62.5927	57.32693	72.14331	60.75958	50.93612	80.12474	71.94034	52.775
ACADSB	21.18526	1.96701	34.10439	7.409664	18.25047	9.842955	14.37626	-1.183726	4.90906	5.02847	14.93709	7.995211	13.52177	11.91018	5.241609	16.80172	3.433404	7.891951	13.52594	4.534297	11.20602	11.49713	10.51946	11.71183	11.3402	3.599369	13.91683	18.93179	4.220249	18.94165	7.42521	8.302409	9.446033	8.485354	8.609516	5.58331	0.3296145	-1.401786	21.92295	6.686379	6.110074	1.646149	7.478174	5.026301	9.580265	14.74241	14.57533	-5.119526	13.60116
ACADVL	1124.54410333333	695.495593333333	754.590096666667	431.939653333333	492.80135	236.305488333333	462.9388	281.784793333333	436.353766666667	598.73255	747.258133333333	489.915136666667	558.907166666667	505.620043333333	427.009	645.1371	789.2309	727.120333333333	702.5471	740.399166666667	676.243533333333	409.615623333333	891.621933333333	555.981546666667	540.094666666667	454.038306666667	526.724856666667	366.372706666667	287.701273333333	417.448633333333	251.749436666667	670.187266666667	581.0968	369.032223333333	605.685363333333	620.975926666667	674.465483333333	482.80643	664.299066666667	521.132003333333	338.796386666667	455.35873	459.9845	300.98706	438.35393	479.102736666667	713.688646666667	573.984136666667	447.523776666667
ACAN	-20.44984	-8.290071	-15.04087	-30.21543	-30.65903	-12.02724	-14.27085	-25.27826	-19.05868	-15.61251	-6.435416	-14.67882	-24.24596	-16.33981	-20.12358	-6.119052	-25.33183	-19.71108	-22.77754	-10.88925	-13.83541	-18.7941	-19.31802	-14.86913	-20.31103	-11.2648	-15.20138	-8.882123	-16.10236	-10.63273	-18.53096	-7.702329	-25.07573	-16.31963	-15.68217	-3.910327	-17.47773	-7.037368	-45.53032	-12.81403	-15.04104	-15.17759	0.1758514	-14.70693	-15.2905	-19.30434	-15.87775	-18.33318	-10.96461
ACAP1	1587.48	903.4373	1464.631	947.9016	880.5778	360.401	1041.978	398.4863	733.4633	959.4291	1320.292	625.8976	815.5447	520.6601	517.0496	593.9939	918.1833	1055.74	1087.645	1033.279	1045.56	703.4191	1197.836	680.5813	1574.438	728.7	774.756	532.6968	407.0227	693.2985	151.781	889.8469	1004.812	600.3972	841.7009	1055.658	931.1185	430.4481	1084.46	657.9543	567.665	522.5009	952.5673	583.8698	686.9893	559.5491	1073.14	528.3073	517.5587
ACAP2	298.493	414.0918	550.8643	122.405	242.9704	93.97385	663.5577	207.6752	434.2553	471.815	951.1881	251.5635	171.6493	197.7944	488.6573	599.4235	342.4903	594.9613	634.8589	492.9519	473.7078	174.7469	368.663	455.3606	605.1847	541.5652	442.1386	354.6051	177.9148	534.5197	115.9414	511.0909	478.0473	342.806	481.0528	216.1904	223.1266	200.4887	455.5774	510.3102	112.071	210.8662	293.3588	307.8728	446.0732	424.5902	511.5127	276.0593	382.9067
ACAP3	-1.590842	2.700309	-0.1165163	-3.002461	-13.3253	-5.040148	-2.496203	-18.38841	4.79175	2.840695	-5.288481	-18.09374	-9.121125	-11.73016	-7.488425	-5.405979	2.160233	24.47345	12.92852	19.21865	1.307612	-1.680942	19.58341	17.30603	-13.61701	0.04515469	-18.40348	-8.983891	0.6187092	-2.849054	-29.00271	16.8842	-5.800138	-0.8238268	-19.4554	1.728574	15.1914	-12.13235	-15.92132	7.105454	-9.03654	-7.734397	-4.708792	-6.190534	-2.729869	-3.229173	17.64079	-10.00273	6.602645
ACAT1	780.28	245.5337	653.9485	202.2353	424.5036	175.8478	337.9041	92.73215	226.0359	688.0914	783.6838	229.7148	194.3517	62.8447	163.3059	178.4306	742.5824	583.7385	619.7704	419.7107	474.5467	125.5132	701.6683	259.0776	204.7554	217.6951	289.0858	129.991	49.99254	423.0509	70.77464	153.874	367.3742	125.6677	264.423	127.5749	95.82922	204.8214	191.105	244.0686	64.75714	89.60329	142.0521	106.1178	317.8592	214.435	276.6096	149.1654	134.8894
ACAT2	348.63679	172.7883915	355.05825	188.7392545	204.87441	70.0413067	182.6495505	67.943155	105.002352	258.5892935	252.69607	114.64828	121.098961	59.2062225	78.052055	126.4750145	307.942882	261.906388	277.3085205	176.1030455	222.1894495	98.675618	420.678045	127.8740795	80.2391665	111.875834	153.2258725	129.846449	50.0085855	253.80219	40.389963	114.21062365	159.587594	82.4768993	161.161331	90.112594	64.379127	78.9407455	156.96158095	150.5401743	79.886647	72.521435	117.6496125	94.525422	151.289855	106.1168835	177.16549	115.44295	90.34171
ACBD3	588.7775	397.237	814.3589	324.2628	460.1243	172.1278	550.2179	182.7443	288.2304	565.3112	778.5596	374.4684	165.5013	137.4984	328.0614	362.4562	891.2862	641.5446	894.4953	538.3782	651.3066	234.1978	722.8893	350.6751	312.2372	218.8778	362.9485	296.0956	139.0866	561.4418	108.3484	247.2258	394.4423	126.984	371.0616	201.0723	178.9425	199.0191	347.1883	551.6561	129.2054	299.5594	398.5678	210.2957	427.1654	262.8213	399.9258	184.9983	225.14
ACBD4	54.23344	39.15686	74.84095	34.97001	59.4798	-0.9942116	36.09056	11.33906	3.665682	50.5255	59.17885	63.38567	39.66441	15.85048	35.02326	35.50285	75.80229	55.97723	69.62935	45.27551	43.12883	54.74821	81.9982	48.46555	22.32625	5.333508	37.44823	28.12564	7.301143	64.75826	1.860055	36.39196	49.81758	27.84591	39.71592	63.38791	28.67064	22.29517	70.47662	22.60545	28.05488	18.7802	18.70533	22.54731	23.02134	19.536	53.41684	21.19818	15.12943
ACBD5	1.748378	-3.55945656666667	-6.52133566666667	-5.16981666666667	-2.24474166666667	-4.57042933333333	7.99854033333333	-3.55026	4.63226533333333	7.37836066666667	8.0736777	-6.94880166666667	8.51389633333333	0.377819333333334	8.0720607	11.1509063333333	5.31265633333333	6.26217466666667	11.0625040666667	12.4113788	5.90319733333333	3.98026926666667	11.7031536666667	3.45816166666667	-7.193112	6.8722552	9.131751	4.73591166666667	-1.21624266666667	10.9176706666667	-2.13920966666667	8.935494	3.73872766666667	-3.42837133333333	-5.1595471	6.24028673333333	3.56919533333333	4.24823233333333	0.00468766666666672	8.92971866666667	-10.3346986666667	17.1054033333333	2.471086	-4.95829666666667	3.86682566666667	4.01283733333333	5.67849	-6.26227953333333	1.16025366666667
ACBD6	205.1171	93.44232	160.8744	152.7538	105.944	58.693	151.9239	42.72255	115.4926	138.5196	105.8568	87.46378	83.3537	92.9362	115.3906	109.7547	178.8467	209.8508	157.2777	130.7885	123.2402	104.8209	212.883	122.8892	88.96678	74.18975	128.1754	74.1173	26.18985	117.0598	42.11992	140.9048	122.0653	109.2424	121.7968	119.4839	124.9964	70.33244	185.9573	103.4329	95.81102	101.43	134.2329	67.24532	114.1488	117.4384	170.0696	105.6515	73.63644
ACBD7	-3.659222	0.4181205	9.2455955	-3.028795	-13.608462	-8.1855735	-5.8587785	-3.3168795	-3.8800785	2.587639	8.2059395	-5.3774545	-4.416766	-4.0512725	-6.799806	-5.710931	-0.4594605	2.3249165	3.5967575	0.0914535000000001	0.8468075	-11.222868	8.609414	-13.580185	3.0509585	1.05083	-4.1606295	-2.707864	-4.1464465	2.1627485	-0.66385	-9.0934625	-8.815992	-1.678975	-5.96536075	-0.00903950000000009	-5.7477165	-3.256756	-2.315225	-5.4524236	-5.888905	1.1544695	-6.9700735	-7.2055055	4.6084	-7.2349295	-10.2782775	-10.547851	-7.814907
ACCN1	-8.0818095	-5.3265835	-7.2084045	-3.842618	-13.654501	-1.446537	-8.232657	-13.635918	-5.441401	-13.226414	0.0401665000000007	-13.127604	-16.8816725	-7.8284515	-8.9407165	-5.6267505	-3.384774	-10.431476	-5.294452	-20.303445	-0.685889	-11.816828	-6.0513	-2.8992575	-24.0205225	-15.468541	-12.2733745	-9.2335175	5.2904855	-9.8381346	-8.55229015	2.050662	-11.4167	-2.3373135	-6.576609	-4.5113115	-11.612715	-1.790914	-13.086586	-6.6718935	-21.40723	-10.37828	-8.8691391	-11.084449	-1.7734275	-2.660283	-7.35781645	-7.785787	-7.2258015
ACCN2	14.6975405	-4.004059	28.3278105	5.47969	-10.445647	-2.542396	-2.241782	-3.087538	-1.201685	14.8999775	0.99703735	3.65366935	14.64732	2.85850825	-7.7809025	0.204594999999999	26.787535	21.846985	4.960565	15.385837	17.1321035	3.9203735	20.336473	0.545755	-2.794295	1.2123565	-3.1349315	1.665188	1.274393	1.280215	-9.5066535	-2.8989475	2.890235	-0.6280255	7.0883545	8.387315	3.3059015	2.3978015	6.72904	3.9163775	3.303168	-2.2564725	10.5373	9.193009	-3.752638	-4.278054	7.3245095	6.21865	2.4610995
ACCN3	8.546281	-0.037182	1.6782455	3.930798	1.058368	0.0720934999999998	9.434819	4.053945	0.185713	5.8012165	1.0690895	-9.053065	-5.72852	-5.3686535	-1.981417	0.48447	14.0438505	5.4345875	15.531416	9.040737	13.4346015	11.3616555	13.2226645	16.2820965	-2.55531	1.311665	6.433513	4.31740845	1.1955525	-1.593465	-0.302054	2.4057	8.312093	-4.0307855	0.991344	13.655928	2.18187	4.1291135	14.539718	1.6079225	-10.238069	2.183652	5.9519925	2.268276	6.01572955	-0.9620565	0.6830965	5.2729465	-1.804318
ACCN4	-6.54173933333333	-3.51288176666667	-1.53628533333333	-11.912575	-11.9414034666667	-3.739432	-9.92482633333333	-4.464503	-9.12550866666667	-0.668005333333333	-4.62227566666667	-6.59009633333333	7.492398	-3.097375	-5.8070767	0.310888593333333	-1.48560996666667	-3.22736	-3.935845	-0.409910000000001	-2.60063233333333	-2.48755666666667	-12.28187	-4.66601033333333	-11.8126853333333	0.621547666666667	0.215856666666667	-2.196851	-10.9123236666667	-6.46201353333333	-4.01831233333333	-0.618536666666666	2.8885198	-0.659774333333333	-11.5162526666667	-2.594784	-8.839253	-10.930197	-11.3790426666667	-1.87666233333333	-5.509137	1.24924566666667	-5.85729566666667	-5.159659	-1.18340033333333	-4.34631733333333	-5.9806763	-2.230635	-2.23354656666667
ACCN5	1.280099	6.39569	-12.3431	-5.395642	4.708107	5.125021	1.209829	0.5582018	-6.929197	10.99489	0.2848754	-5.787001	13.26143	12.18588	3.378243	0.3990104	15.37514	-6.447023	-12.51635	7.081371	5.066279	-5.175663	-5.138444	1.34465	26.12509	7.198193	-4.626868	3.363009	-3.408024	-1.61622	0.1159372	6.34698	0.06456294	-2.923795	8.025051	-12.07965	-4.819548	8.561944	13.42623	-0.9885017	1.968099	3.381242	2.752306	13.26103	-2.021495	-1.929036	9.402507	1.792377	2.583053
ACCS	493.5372	262.0336	498.079	443.3885	306.9407	70.37379	214.8606	110.2771	144.3035	238.7851	176.6547	226.5384	256.4967	714.371	222.7187	275.0117	398.2321	949.3491	1105.872	415.3366	304.4409	631.9916	374.4488	297.7552	194.6121	187.8887	635.5176	183.3043	140.0757	213.1874	194.6411	207.6746	347.0178	474.6979	662.7571	293.2009	904.661	105.0179	343.6797	679.8572	162.0688	170.3982	621.3972	226.6734	269.9714	458.5778	292.624	214.0792	181.1247
ACCSL	-0.738242	-12.881855	-2.17857	-9.88721735	-5.4539265	-0.18453835	3.1986895	-0.8931415	-10.1924635	-8.4751625	-10.8302935	-10.778018	-6.154015	-6.7403915	-4.186103	-2.850049	-0.1913135	-7.6030825	0.916951	2.686596	2.079665	-9.450003	-0.420660000000001	-1.136139	-2.418955	-7.11673	0.8011865	-7.045421	-1.4724198	0.9635525	-4.8698185	-6.2597175	1.4111132	-9.110413	-15.644865	-2.55330595	2.5133	-5.84225	-8.3358335	-7.6535858	-4.1158474	-11.841957	0.926362500000001	-4.301633	-3.323009	-1.3499045	-14.99358	-9.829007	-2.7984895
ACD	317.322	223.4921	214.3524	208.1626	199.5361	94.8564	170.1824	89.59489	119.6366	193.9327	173.6909	158.9266	200.5113	102.1387	109.4184	129.7508	166.5614	219.5651	146.9484	168.4749	158.4829	161.1926	186.6538	156.1184	140.6808	114.5266	149.0115	106.8049	127.6425	121.5135	28.69288	181.9866	184.4587	125.2751	199.0819	230.1998	241.8377	141.1353	199.1536	168.3568	173.7136	156.8332	212.419	127.1293	129.0237	147.0341	245.0491	127.0631	179.8216
ACE	-6.31502023333333	-4.45385366666667	-3.42229991333333	-4.247571	-10.1992956666667	-3.23308166666667	-7.71547313333333	-12.138734	-5.34763916666667	-8.902174	-10.135739	-11.8839213333333	-6.75775333333333	-10.4983840666667	-4.270187	-2.98939433333333	-8.66898266666667	-8.243449	-7.10647066666667	-1.187773	-0.132470666666667	-3.86721366666667	-8.58629666666667	-7.89631666666667	-8.01457633333333	-5.337441	-7.46058533333333	-8.29334093333333	-1.52704563333333	-5.05186043333333	-0.937392666666667	3.08173333333333	-3.21588333333333	2.83766733333333	-4.60434233333333	1.309079	-9.93899833333333	-5.41957133333333	0.0780213333333333	-0.7405031	-10.4313001	-1.689243	-3.36347666666667	-9.61062	0.3999853	-2.2540767	2.71666766666667	-12.9443007333333	-5.90193696666667
ACE2	-0.2991936	14.24934	4.944595	4.681766	5.095153	16.2036	17.1851	16.23899	-7.07176	3.918232	7.963212	7.239222	19.32262	9.942016	11.01013	12.14271	16.74157	34.13246	10.15847	6.776332	4.476801	7.399601	6.196319	13.55608	8.516649	11.40802	11.14976	11.84115	-1.086911	11.20685	2.478372	-17.8606	5.68558	4.747363	3.926273	-14.86593	8.539431	2.163064	22.12861	4.125855	9.664655	9.000085	19.06246	14.65995	4.329777	7.259791	17.58353	18.57516	11.86202
ACER1	-1.5509405	-5.7024315	1.1495095	-2.909236	-0.5111735	-4.51829	-6.918111	3.496204	-0.933252	2.658032	0.7478845	-3.8922285	-5.684665	-1.5550915	-1.7215645	-5.3364325	-1.424198	4.1841681	0.295571	-2.32986095	-4.619205	0.0129999999999999	-2.70253095	-3.165882	-2.94346	-0.745641	-1.926671	-0.124795	-12.0455385	0.71563165	-0.81845	5.341512	0.6684485	2.376426	-8.985845	-2.53930195	-2.129488	-8.2573035	-4.315867	1.7495125	-4.5992215	-3.7426115	-0.200694	1.633978	6.2878115	-2.787002	-0.1037915	-7.963797	-4.77628755
ACER2	27.953842	14.869573	60.331785	32.209025	46.16404	22.0506765	38.9422305	31.813	17.199419	36.6153715	42.686728	33.624303	27.100215	1.0649745	21.9792385	28.636275	79.009805	34.26932	80.674542	75.10819	54.425438	24.249965	84.043625	22.08013	11.538467	16.7155545	35.57363	23.36498	11.9423415	110.608425	14.1034925	36.398175	32.068265	15.938945	39.46541	18.32313	13.4765005	7.9947655	28.497343	27.0427415	26.14459	7.044794	13.6673495	25.80152	41.5160215	23.864212	7.1580305	26.2256	17.930305
ACER3	39.72948	39.67149	30.28505	12.84212	15.01147	13.27922	40.62004	19.11099	58.44467	38.91471	57.80833	47.13641	55.75531	60.76479	60.74718	51.44683	51.72992	53.70373	81.57838	45.5092	41.72075	64.6326	116.4944	10.58186	13.02767	21.47329	30.8312	42.58173	26.77233	48.13995	3.726777	65.44308	14.81272	10.70347	31.32796	21.0755	39.48878	10.85692	69.75498	35.83697	21.89142	22.1785	35.21013	24.0864	36.38282	22.77246	30.71118	9.15704	21.25146
ACHE	4.120376	7.650796	-11.2077436666667	10.9063918666667	4.65221633333333	12.725763	4.79371766666667	-2.46696666666667	3.280692	5.90828056666667	4.7881901	18.2013133333333	10.0314263333333	2.45069633333333	13.354465	3.05094833333333	9.73310433333333	5.83637666666667	18.3378506666667	2.592751	5.73561133333333	9.57202666666667	13.997299	5.41029966666667	0.117385666666667	11.3696706666667	2.06901407433333	9.54483166666667	-1.97530933333333	4.961319	12.634295	6.509226	5.79294133333333	11.1134558666667	1.09010166666667	13.0460706666667	1.44485006666667	2.08089	7.824793	11.229202	5.4088275	11.304278	5.256625	2.08222136666667	5.633843	7.70342933333333	3.95950066666667	12.626991	6.76375166666667
ACIN1	1059.323	836.5532	933.1855	501.3241	519.1454	265.3056	504.2148	297.0742	454.5498	648.8932	770.1624	438.1627	430.6258	372.8046	404.0171	558.8667	526.3952	543.906	582.5718	540.41	457.6827	459.0884	531.7955	691.4115	794.1479	456.0835	623.9297	393.5706	281.7948	424.5916	162.513	599.8297	627.3891	494.7944	747.45	635.2347	702.5479	333.7831	779.9568	518.0519	453.0972	508.7537	586.8506	416.218	519.9779	547.7913	784.248	367.927	446.0927
ACLY	1090.51575	741.61585	587.48995	422.87155	408.5131	199.00885	395.747	220.5473	306.67035	432.8388	483.26505	345.9218	357.29765	271.90985	332.0441	484.8562	660.74815	501.29855	579.36055	458.21315	509.5794	510.60335	592.8692	335.86825	334.56695	265.2607	431.24325	339.0226	296.9761	368.5776	165.57815	480.73035	460.9829	338.055	408.1569	523.4321	469.66025	229.9046	324.48755	469.1351	215.7122	332.4654	386.4019	201.59605	289.11895	369.0004	419.01085	279.996	266.1735
ACMSD	-3.362403	-9.103875	-12.39513	-0.4577526	-2.882973	-6.426882	-11.30941	-16.655	4.289698	-10.91029	-1.598555	-23.6888	-5.017777	3.263503	-3.850715	-12.05162	-10.43386	-22.08483	-18.98177	-6.914898	-3.825823	-3.050449	-2.494576	-2.822456	-5.850752	-6.488026	-9.897182	-13.68757	-9.954868	-1.563631	6.938439	0.1243923	-6.641492	-6.45308	-11.29838	-3.200404	-6.397764	-7.088553	-12.93121	-5.253779	-8.435084	7.269448	-8.55055	0.3815866	1.164997	2.008731	-2.633245	-7.219296	-5.711594
ACN9	329.94055	171.209655	475.94135	192.213945	220.63876	102.71863	270.61245	81.537055	206.4692	318.2827	460.24195	195.510875	93.717735	76.60921	130.612035	170.56602	302.4714	294.6847	618.87355	234.37205	285.735545	172.79843	342.89655	123.38476	310.14015	239.684795	207.83305	102.05297	40.98642	346.6698	56.797115	163.31436	306.2147	124.754215	175.7411	103.998615	70.265425	73.371805	273.1543	145.242115	53.441485	90.14418	188.1463	132.20486	218.54565	144.39509	226.0351	203.51955	62.16312
ACO1	448.4906	298.4303	479.0694	292.8309	239.7106	103.6837	258.6539	172.4778	178.3016	243.2439	241.9725	306.6856	225.6444	213.8363	258.6119	311.7691	280.8503	272.2175	337.7535	241.8363	224.8015	352.965	263.5255	265.9838	243.1325	131.2276	352.1104	252.2493	139.0259	258.1267	88.92835	242.3793	247.1822	207.666	257.2188	350.5134	284.365	154.2121	250.1535	201.5564	180.2861	238.6263	262.3908	182.3557	197.0831	229.6571	371.7538	176.0879	157.2738
ACO2	203.7892	165.2669	139.4977	118.2808	134.5254	98.96017	97.87904	62.71611	69.33495	107.0743	120.6704	119.5495	96.8344	77.6985	59.16976	82.55129	92.7908	106.6098	85.00073	77.25139	75.22705	91.86563	138.6608	122.8314	88.73923	72.31069	86.77042	62.20958	38.69497	81.74288	49.7555	96.59896	88.24413	54.04655	107.419	155.0154	129.2856	117.5888	157.6386	96.90538	150.6415	107.1119	125.8546	48.82606	55.38693	77.47049	156.435	92.90895	72.85209
ACOT1	18.569551	18.7925935	13.935895	11.3075195	4.8016115	5.9890245	13.378981	0.9764145	15.467457	21.614286	22.11116	-2.6919655	7.8061325	12.3049945	0.2254115	17.2548195	17.5091115	31.18757	14.955677	6.3790515	16.565796	3.6494905	26.16085	19.91055	-6.741773	-2.321951	7.61672985	14.718303	6.7158335	19.707115	-7.090497	0.155415000000001	9.6899598	0.6344365	5.743809	12.6530575	11.6144884	8.20396775	22.793989	12.2203089	6.7948655	13.4556085	18.1868925	16.87175	17.7933475	13.40019	20.14806	2.8941915	12.456098
ACOT11	15.08838	14.8567155	-0.95272075	-0.6323705	11.2426665	0.751737	2.9454475	3.134105	3.3301255	8.2272374	8.527241	15.573017	27.92424	11.44675	17.038775	8.3821875	19.36921	7.464069	5.8247725	22.021645	5.248507	19.47891	-1.131146	6.217673	12.2214355	-2.36372355	6.687711	4.8395295	18.72098	15.392665	-3.980193	4.61887255	16.575885	10.6342435	8.253154	13.42095	39.33589	2.626378	0.117975	4.6539755	14.205402	2.4286125	10.1057461	23.30353	-3.884075	10.8218885	17.74958	12.3057045	29.026215
ACOT12	1.000085	-5.001488	-6.571663	-5.036816	-3.680176	3.566892	-6.242785	-5.015971	-4.61437	-0.09651526	-0.6488481	-8.061422	-9.535111	-9.457299	-6.820434	2.075181	5.748963	3.748877	-0.9831036	-1.917584	5.735964	-11.33608	-9.918962	-3.585983	-7.277037	-4.152401	-10.38225	-5.812875	-8.083179	7.251539	-13.13922	-1.761358	-8.642087	-8.003114	-4.291432	8.332265	-7.89292	-8.201926	-2.174298	3.574013	-12.81958	-9.534041	-2.361746	-10.63227	-1.777736	-4.368398	-2.879491	-12.44569	-6.551056
ACOT2	19.6899325	13.3687885	21.2854985	9.657765	16.005995	14.462115	40.94803	3.265645	13.322095	29.6705385	21.75688	16.6195065	11.61272	14.3927045	21.4987705	9.5479495	20.275285	46.435281	29.1129665	12.76636	20.6493915	5.3563	13.3975885	27.7417775	6.55675	19.9066758	33.779332	20.29587715	4.9919295	21.643825	0.306055000000001	22.088151	11.328781	16.858442	17.693075	13.9603615	9.4594385	6.919657	29.21839	11.384765	28.9501825	12.7234555	15.2796245	15.7268355	13.814405	15.385041	22.102454	11.767992	8.26182
ACOT4	99.88907	50.83601	12.69736	6.412761	41.34331	9.942884	58.56704	-1.445849	16.27541	74.15642	107.3512	42.68475	39.83154	43.54736	27.83796	55.40585	71.28534	137.0608	34.87201	28.71171	62.31507	39.58787	12.99123	39.66962	3.745844	37.61393	60.62732	45.18415	1.379032	47.1247	9.016755	17.27747	16.22707	12.23992	54.29282	16.17511	2.305284	27.54461	43.88055	52.97376	-1.023021	29.90244	18.01285	40.29413	38.20724	35.5495	37.8691	54.15064	30.10115
ACOT6	-5.016982	2.069465	6.282692	-6.891545	-1.488289	-2.961039	2.032522	8.782178	0.4817678	2.777836	-4.167395	-0.2560636	3.793502	14.86285	-7.66503	7.307808	14.51703	13.46169	0.1873142	7.660007	1.457941	-10.2699	18.06468	-5.20977	2.230433	3.871845	1.753755	9.462619	1.166263	-8.517946	14.63376	3.749835	12.02512	-4.917211	0.6924016	-4.573672	-2.144671	7.152322	-1.188474	-2.170097	16.60161	-7.123298	1.80166	-2.763563	8.243649	2.691783	3.856997	10.49475	7.442108
ACOT7	109.649979071429	60.972776	46.9451332857143	47.027563	42.8724486571429	19.0718765714286	67.7293478571429	17.2074659571429	52.377305	57.9320982857143	56.1449681428571	53.2330585714286	57.4710728142857	24.4988569428571	40.2500003	43.6964174285714	78.8178072857143	70.2124361428571	58.5522052142857	34.2495384285714	38.4661287142857	47.7921601528572	109.199425285714	34.6750084857143	30.9654932857143	30.6803941428571	42.2980105714286	32.6922262428571	18.8211645714286	29.7906071428571	13.985077	61.9056642857143	37.7020285714286	22.6264547142857	37.0880374285714	58.7466057142857	47.907146	45.0334985674286	50.3439336714286	44.4642826714286	39.3049392571429	30.3808804285714	50.8608595714286	32.8121144285714	20.721763	38.4208583571429	82.0690877142857	37.4124048571429	29.9601018571429
ACOT8	138.909	91.87236	110.8455	70.53835	118.1824	39.38136	120.182	64.32177	104.6011	122.8629	119.8981	77.653	73.21773	92.15988	69.29462	90.28777	115.7104	113.1114	108.9166	97.85423	77.658	70.2809	145.5748	107.7608	114.799	57.82918	97.48898	66.45255	29.84405	82.3867	17.52265	101.0984	113.5696	55.7382	107.9107	101.8714	101.4209	64.52041	113.1117	100.6974	98.55701	75.89737	113.0184	75.6617	83.69536	47.06572	105.5551	81.37814	46.87905
ACOT9	270.4741	438.5712	191.60525	122.04445	183.9194	70.131205	334.53245	65.951665	212.8046	233.3416	369.61485	126.097775	129.4922	74.05165	163.1555	207.3425	224.8747	304.8648	330.3342	222.81855	217.9732	163.8091	368.9696	159.39115	268.2	329.7962	245.4036	153.5783	66.95075	219.2964	35.92067	227.6475	327.6433	121.395685	175.56565	146.0735	168.25205	94.395045	166.7902	506.98945	83.397475	95.952315	132.0492	98.463145	158.41305	145.5472	166.28825	211.9586	118.37893
ACOX1	186.311218333333	181.512173333333	108.497928333333	61.9413903666667	73.2246723333333	51.5501773333333	170.909517333333	99.8762473333334	122.929583333333	134.5943	413.66894	115.764931166667	87.1931796666667	115.984096666667	205.59103	227.81175	111.383929333333	139.23607	176.535964	200.432517666667	121.579207666667	212.144012166667	137.650611	164.218866333333	429.325407666667	186.239458	194.935624	114.411580666667	149.834159	121.652919333333	31.2311466666667	247.294848	167.013443	100.017907	156.167573	147.421596	106.483682966667	69.2012109666667	72.5399633333333	140.3414082	74.227696	98.9475586666667	92.3885216666667	57.0562533333333	107.060644333333	161.457144333333	140.313586666667	58.455695	104.216674966667
ACOX2	11.7038	10.81119	13.98973	-25.01771	-10.06418	-1.086718	18.75961	-3.016871	23.09663	-15.39055	35.00551	-10.10102	-6.626008	23.02118	-3.201354	4.796914	0.8510597	22.07258	-6.765597	-0.6181301	-4.319265	-3.346958	1.850371	1.186401	-15.08844	-11.76178	0.2848217	-7.463422	14.07718	-4.927942	-1.969558	-1.78317	4.442737	5.711741	11.34645	2.548222	-2.38307	-4.726073	4.660632	11.08122	-8.809253	-10.02824	-7.709906	9.965709	3.38419	11.60781	27.40853	3.501553	-1.166962
ACOX3	180.1305	102.5866	142.7507	80.36934	73.17982	38.51548	98.78072	22.71762	101.6724	73.86891	91.49973	85.52896	72.66209	59.93578	56.6977	75.89787	65.77478	88.77303	60.54071	85.25682	59.64249	87.66393	143.6272	78.33124	94.7919	55.98215	93.67264	54.68306	35.43257	55.75169	9.136331	88.90055	102.3225	70.16259	109.291	120.16	96.74496	46.51388	101.6476	98.77577	65.79327	64.65915	94.74199	64.93527	55.94552	91.66356	139.1907	72.27742	46.41969
ACOXL	-15.19275	-4.441811	-14.44778	-4.479489	-9.236763	-11.81167	-3.326937	-15.90001	-13.05034	-6.397361	-12.14214	-9.637732	-3.974564	-13.96562	-10.74016	-5.969104	-10.55035	-10.66166	10.71585	-5.394291	-8.225672	9.434696	5.455352	-16.08596	-7.520582	-3.488613	-9.419505	-2.769689	-18.18639	-3.587221	-10.67774	-21.89189	-11.47365	-10.13447	-1.881733	-9.22306	-12.18199	-9.656096	-25.75547	-9.939399	-13.84404	-11.70281	-5.269984	-19.82591	-12.93348	-10.86299	-9.118711	-5.192883	-9.173909
ACP1	976.27875	562.54555	1094.0617	648.4383	648.02395	368.1114	605.3701	434.1566	575.8295	846.8112	686.7798	627.21885	549.4014	365.0339	415.4004	497.26815	1131.9493	817.32185	827.2145	634.85725	717.16475	476.7899	1562.2186	580.69835	401.0943	370.31175	617.84405	419.7922	232.70645	829.04385	813.50605	367.75195	451.27545	339.79875	458.1632	342.134	267.6466	372.7247	729.5027	488.89805	339.1848	447.20415	560.58515	384.78155	640.6018	418.6534	648.6857	638.2337	391.44805
ACP2	364.067	342.3371	165.5683	86.40565	162.1382	71.90407	176.796	72.20679	137.4928	164.4117	116.1001	95.75058	109.4418	110.1634	97.72094	156.1586	251.5141	227.5315	161.7871	156.5738	117.4388	119.9225	366.9362	161.3215	71.40822	89.23571	183.0552	94.42568	71.24184	110.9104	36.3473	238.0669	199.4028	135.7611	153.72	181.6892	169.4973	111.2849	105.1394	367.3646	120.2025	84.40921	157.4932	70.34654	183.3267	94.63878	234.0584	118.7917	105.7647
ACP5	351.679	256.6308	315.8743	287.0189	240.4251	140.0079	303.3853	96.32471	256.4358	315.7111	197.7342	260.5027	185.0793	155.6949	179.437	384.4577	306.6956	394.159	353.6273	243.9017	279.8922	311.7735	503.5443	252.7454	121.4772	150.0417	255.121	152.1297	65.39181	183.398	306.1982	167.8821	264.9184	175.5706	248.0441	267.9296	345.3709	177.0662	333.4144	292.0602	161.0125	281.6721	264.2664	118.2819	142.9614	200.5276	260.5721	242.2395	195.3019
ACP6	89.24747	27.44701	67.15395	20.01231	37.15829	6.544698	82.02749	13.81817	36.46619	77.85751	65.17651	25.77623	58.14508	44.6393	50.48364	38.37451	72.46516	67.69816	64.04547	66.69191	59.01284	41.03307	68.1232	35.19252	191.8804	71.72836	40.82276	38.36074	23.2774	48.1323	-2.605048	48.27706	53.38056	46.29187	56.43116	49.77047	41.37396	37.71195	49.14585	20.34212	58.08421	19.55118	15.2459	33.35374	42.22633	42.78872	46.44115	22.78868	37.29987
ACPL2	88.74883	58.463935	103.90665	89.302785	67.46328	29.27206	74.480615	14.177765	61.67736	99.77556	72.825915	35.446125	18.75655	27.271415	37.42516	65.10518	57.306435	66.724375	57.019615	61.7269	42.515335	31.98375	47.43682	41.658035	226.839	51.725775	68.05663	34.984565	22.94167	91.43331	14.065277	39.527805	51.63562	47.215785	65.878055	66.101305	32.56665	6.454213	53.50983	61.30871	12.5457925	35.703815	53.232825	19.723645	53.61419	42.314415	61.10381	39.902775	62.74048
ACPP	105.4129	69.41481	59.40838	21.1944	58.88661	17.39406	114.5003	40.66082	47.57377	56.11799	125.3483	27.04815	37.22144	50.11076	101.8244	67.14295	68.88008	81.58965	35.36805	94.73773	56.73233	83.98126	51.20453	81.95723	122.5171	30.68782	85.66629	44.33368	99.47489	58.72802	21.13278	114.9355	118.6706	50.66635	81.16466	75.41402	58.24501	4.437638	41.78634	71.45267	58.75956	32.69556	38.24125	67.42538	108.1917	50.39878	100.6926	43.56179	120.9167
ACPT	16.473231	37.199736	17.224547	55.07599	40.6314485	112.342667	17.322285	66.00572	19.3598945	24.334603	19.367875	39.263095	32.079966	37.604245	20.4921155	26.692397	16.10797	24.881985	20.67461	12.2669015	26.972715	45.179765	24.6417695	26.23951	30.2232265	50.922092	18.14753595	36.38057	37.011315	19.3809425	62.732115	30.996576	38.282581	59.5309	23.855815	35.848072	44.299565	40.298884	61.018173	29.278605	82.535112	46.08426	20.9724355	46.4154525	35.78542	36.016895	32.89838	29.27387	44.72012
ACR	13.11319	3.436149	13.56863	-2.248234	1.259361	7.468137	15.34742	-7.855937	-0.299032	9.660831	-2.306693	6.716837	4.035614	2.843017	1.576104	22.48387	5.448594	2.861243	11.14771	19.52776	7.057147	-1.681652	25.66884	11.05947	-0.3878765	14.46729	8.189599	7.724032	11.01345	9.950842	-9.841277	10.22103	7.98672	-4.320256	-0.02434183	4.463651	7.792986	-1.508239	5.780536	6.484345	6.406163	0.7774513	13.75273	13.40544	4.541974	6.650012	-0.9965338	13.70961	4.664604
ACRBP	394.6159	301.4709	232.0099	806.6928	281.1525	326.024	237.5448	561.1574	308.8115	217.9577	314.8	345.832	699.719	420.7474	395.4503	371.8506	192.5556	342.5491	143.8192	402.1414	169.4902	704.9689	376.8775	234.3793	332.5241	284.6769	295.1932	241.3172	475.0699	252.9921	275.1669	1033.745	310.5945	378.1515	724.3314	489.9984	682.1239	540.9131	602.6089	481.9582	573.7061	563.8802	547.8606	459.7365	175.4456	381.5914	481.5818	520.9288	327.1586
ACRC	95.89316	39.99502	115.5186	41.61228	41.85562	32.98517	48.20823	18.91561	44.27659	84.22635	74.06902	61.88516	31.11844	22.96008	30.66186	37.27708	95.96968	38.03419	134.2121	56.48407	71.98228	29.49035	88.30121	44.89314	39.94931	23.37354	63.13432	26.74679	24.67153	87.62626	0.7544794	38.22178	51.98883	17.1807	69.24606	44.55817	34.1001	29.68462	44.97931	57.94273	8.999684	39.85432	51.82336	25.07638	50.84173	36.38948	30.22036	27.05061	25.15211
ACRV1	-0.8143416	0.08901155	1.7825315	-6.9926035	-0.5023375	15.252715	7.604576	-2.517417	-5.01789535	-5.1400905	11.91073	-2.531523	5.5179325	1.7525175	1.6426095	-0.248157	-2.92886675	-0.8469565	8.4628575	9.234323	10.7040025	5.692572	1.396336	2.0358275	-7.747925	9.6287135	1.502679	-0.57998775	-1.24045985	-3.0098595	-7.452187	-2.1080793	5.487506	-3.221387	-5.130917	9.2720215	5.1792775	3.21954795	-7.296029	10.464126	0.842931	-0.1527703	9.708275	0.0804544999999999	-2.06428095	0.6007641	-5.6596615	-0.94915	8.3480015
ACSBG1	45.77911	42.4828	21.6603	46.98716	4.891922	26.75256	38.89459	51.99015	18.84318	43.90219	26.4438	29.44919	52.36209	37.31801	25.47056	36.19354	28.85513	16.76813	31.37723	31.943	15.15865	61.96521	54.13889	11.42457	41.11159	20.65546	20.65973	18.35237	39.7786	33.73785	16.79551	25.07316	21.39873	23.96438	43.28907	40.15197	32.77526	30.14806	58.55914	34.07922	25.27289	43.40117	28.40438	16.98824	22.07815	38.54028	46.25743	47.44451	13.68956
ACSBG2	2.598115	-6.746186	2.889969	-18.88137	-15.15936	3.528463	-4.938006	-14.76097	-0.01970464	-3.25571	-10.13431	-9.277235	0.7075037	-8.993554	-4.122329	-7.320079	2.24009	-15.72676	-3.834094	-12.89278	-7.279508	-3.710361	-4.568231	-2.60733	-12.25188	-4.371853	-7.431396	-15.34173	-5.722722	-13.61891	-6.81182	-4.628034	-10.4023	-3.54231	-6.534314	13.77741	-7.868803	5.77604	-17.23112	-8.239345	-20.11195	-4.453719	0.2790847	-11.22316	-14.66851	-14.20082	-10.27176	-2.227489	1.921104
ACSF2	102.7049	57.06618	65.79989	21.64859	53.62433	15.34272	53.89057	16.71972	18.05769	45.25499	43.38347	32.12545	65.13641	29.09975	25.9408	43.3574	43.96768	48.62153	58.88391	59.97673	75.37985	61.05709	92.68945	51.96447	48.2887	26.08402	49.05553	22.77878	28.05929	58.48154	5.934228	59.38827	55.02518	23.76952	55.5148	46.01522	69.42521	38.44012	53.05296	53.56729	39.38009	31.07537	62.36844	46.54895	35.27231	28.8677	32.61661	27.77259	37.29228
ACSF3	28.07338	14.73021	21.26906	31.8808	10.52772	12.32777	15.35312	12.02545	12.54244	29.43907	36.02768	5.730677	53.2256	21.19522	26.93417	28.75909	17.70968	17.77471	23.909	15.31001	15.22863	7.843288	27.53335	32.03056	21.33582	11.80343	20.56114	11.04255	7.801761	20.36812	3.914529	26.95043	22.74275	14.49819	28.53509	22.8637	22.50816	14.52665	12.64951	11.24448	34.10764	24.0005	17.4758	14.08329	25.08207	11.7115	3.87707	35.54279	19.96658
ACSL1	715.9078	1373.081	383.4286	172.0509	638.3987	354.6407	2587.645	1554.166	1495.412	1718.834	8458.493	838.4824	311.3856	704.9249	1015.994	1027.341	625.1489	591.3629	1353.476	1287.554	704.46	1270.025	1221.605	770.1118	6941.827	2570.885	1771.007	1181.56	438.8674	1109.75	685.5591	1911.363	4079.055	277.2113	1329.611	744.9759	1008.371	677.2017	900.0821	1953.128	600.8253	483.311	413.6505	732.1968	850.9025	725.6646	698.5854	816.0434	684.5632
ACSL3	238.050883333333	174.779066666667	202.459816666667	109.80433	160.711426666667	50.98434	200.609166666667	71.09619	116.724036666667	173.01755	258.191163333333	121.326506666667	66.5852966666667	48.0763836666667	118.794946666667	130.434676666667	133.491956666667	198.34003	176.95732	119.989176666667	143.429053333333	101.355736666667	106.20131	118.808196666667	395.742246666667	226.61137	172.75606	123.32399	62.2736033333333	171.349166666667	48.17828	152.74809	148.143553333333	86.5973133333333	144.01143	92.71525	84.8329733333333	69.7826833333333	88.0085866666667	212.833306666667	56.1564133333333	83.7902633333333	113.72698	66.3539633333333	115.306563333333	109.38424	133.7738	106.842536666667	76.3658
ACSL4	92.5929595	87.5390805	95.091008775	23.19751425	90.8988655	20.72417625	192.56848225	48.4850825	71.2413065	117.09723	362.14675375	74.489694	19.02451025	34.62781825	69.71625625	80.4658345	101.93365575	76.713743	112.575757	126.9584785	78.6843405	40.20160775	109.345141	74.680579	184.5341775	115.24415025	125.9843425	66.061095	26.1098535	154.1036725	52.04975875	96.761571	199.947036	45.45054125	97.57769925	46.101337	57.5820125	39.096039	80.459082	151.157835475	48.21356525	43.110291	57.56430025	56.0483335	88.4301605	80.710574	91.865805	68.21257525	66.81593275
ACSL5	284.9886744	184.21712618	196.4998308	98.213476	149.53966926	55.9459322	146.459579	93.657936	95.2055022	176.2008078	172.1110696	133.4113742	131.7391146	105.64562042	158.6636408	175.3288318	200.32364394	274.6086074	220.2577204	159.73360074	177.9678718	124.34960596	226.4921846	123.5247744	79.24163	101.9872584	175.8800402	122.8813334	68.902822	128.236924514	45.934573	135.4789924	130.8043308	104.9845992	137.8495564	156.3145958	122.1319124	56.0695576	118.26378	203.6982246	78.740476	98.2021392	149.37544374	73.9747498	129.4597551	144.9522324	181.06237526	112.9492366	105.235664
ACSL6	8.2944615	5.44616665	-3.830405	7.1521545	-6.94310875	-0.703210425	0.3021906	-2.716704	0.844382	9.19389085	4.259432975	2.97085975	-1.2931305	6.61647915	6.35468425	-0.2980095	12.52170325	8.08589725	3.20144605	5.32857575	11.9356765	5.77514025	2.92912525	8.2180595	-3.4956095	0.329990500000001	9.39828875	4.74264425	0.37741975	13.143331225	10.01993325	6.116140565	1.7861996	7.975588625	1.89095675	3.332832	0.617005249999999	-0.472298625	-0.408121625	-2.239382875	-3.65702925	0.388613825	-1.5582765	-6.390986275	5.775227075	6.28093625	4.37311575	4.4385408	2.91336575
ACSM1	-15.9848	-11.45968	-11.85026	-8.967945	-16.70602	-4.374529	-8.339053	-11.67325	-13.86007	-13.67567	-14.44494	-22.84375	-10.17426	-2.513253	-7.829009	-11.60234	-15.39957	-12.78459	5.492009	3.459941	-11.86641	-24.3489	-10.97984	-10.24843	-20.8627	-17.2508	-15.87559	-14.39142	-9.38446	-19.96167	-21.7853	-16.9037	-13.72625	-14.18083	-20.85102	-14.41959	-10.56836	-10.90466	-17.2548	-12.2864	-12.1321	-14.35031	-9.273981	-17.89301	-11.49483	-10.70218	-21.4432	-20.8771	-14.70293
ACSM2A	1.229325	-5.046799	-13.07706	-9.477047	-4.106774	-8.107141	-0.165568	-20.21328	-14.26615	-9.207783	-4.26129	-9.348005	-13.45121	-9.853562	-5.865996	-10.43382	-18.28152	-13.09425	4.938092	-13.67118	-1.549246	-9.451168	-0.4926387	-6.618603	5.306398	-4.030895	0.01975363	-3.364232	-7.944306	2.338285	-25.55072	-8.241673	-5.763738	4.773677	-7.412854	-4.300723	-11.3364	-3.265342	-6.829114	-4.648898	-16.53819	-3.09481	-12.73172	-19.91118	-2.510051	-4.281141	-10.39727	2.389942	-0.734261
ACSM2B	-4.151284	-7.02439966666667	-2.78409333333333	-2.912852	3.09047033333333	-0.932485	-0.9600679	-3.25200466666667	6.38338666666667	-0.0787563333333334	-4.17607233333333	-4.444123	3.78014566666667	-6.77791133333333	-0.283306333333333	-0.198999166666667	4.26082266666667	0.559156333333333	5.99424266666667	2.13904666666667	4.54759366666667	6.50688966666667	7.63647266666667	4.426212	-6.453914	4.372805	-1.09682266666667	0.721484	-0.238507	0.0690314666666666	1.1112987	3.30105333333333	0.913630666666667	-2.77403833333333	2.4490568	2.41067966666667	0.235989066666667	1.87961933333333	-2.64539733333333	-4.91722833333333	2.62760033333333	-3.50358333333333	-3.76764766666667	2.27010256666667	5.35542533333333	4.10320300133333	0.147969333333333	-10.9902603333333	0.615129666666667
ACSM3	20.6890231333333	8.49378765333333	47.4746096666667	3.33959036666667	3.23212106666667	5.43523333333333	14.0414283333333	7.82972433333333	2.802393	20.6852116666667	22.3333666666667	7.95914633333333	11.7973033333333	-0.976049333333332	15.0763426666667	11.0180200133333	24.5939953333333	24.352805	24.330005	32.3761063333333	19.74255	8.96979233333333	24.524164	13.275074	18.5780936666667	6.87241166666667	22.4448393333333	11.8978016666667	1.481753	34.25209	0.851388333333333	17.0128093333333	16.3124543333333	3.48097533333333	21.1172768333333	11.3431811333333	7.256352	4.79121666666667	2.90909733333333	11.4025386666667	9.99091	4.78199833333333	8.51530466666667	12.2970457	22.1805	12.154402	5.799267	5.719757	7.588717
ACSM4	-2.96968	-11.16839	2.611831	-0.2307095	-4.235795	-2.954867	3.789571	0.8017397	-0.945814	6.901776	-3.839118	2.135843	-3.972634	-0.496705	3.755425	-4.541835	-9.830398	-4.71174	-2.796084	1.57909	-6.058378	1.884213	-4.251641	-4.313576	8.892183	-8.442005	-0.318137	-3.767766	2.676594	-4.63418	-14.31938	-0.651273	-7.572721	-2.867589	2.89471	-3.499492	-5.244791	0.8571633	-4.489621	3.802186	-1.898959	-0.438781	-9.771387	2.666857	6.747067	2.426127	6.548075	-10.86724	-1.948922
ACSM5	-7.60264633333333	-2.732697	-8.88623833333333	5.497831	-3.3487387	-2.03934446666667	-2.0172557	8.06389366666667	1.84549466666667	-0.217649533333333	-5.94570333333333	-5.250642	-4.2489986	-2.74305666666667	5.67177933333333	-0.821351866666667	-13.0347323333333	-3.79582433333333	-3.388844	-0.213904333333333	0.104507	10.1794266666667	2.88160533333333	-5.17658866666667	-2.111953	2.46180066666667	0.783674633333333	-0.331369866666667	-4.1148009	-5.15690766666667	-6.895456	-8.57595266666667	2.155886	-1.398053	3.70394233333333	0.728794966666667	-1.61436786666667	-3.98017933333333	-11.9456666666667	-2.60095523333333	-2.84126066666667	-5.50182466666667	-4.74584033333333	-3.5226033	6.59086766666667	-5.8589336	-1.27046466666667	-4.902472	-3.97631533333333
ACSS1	1022.643	550.3956	650.8104	842.1519	568.5329	263.4878	450.9162	216.6352	412.1859	556.8649	568.7741	411.1009	633.3144	281.681	398.4607	588.3332	659.5132	673.115	549.8149	521.7802	502.8785	544.6329	821.1384	554.5978	325.031	380.2058	546.3944	397.3107	300.3111	388.6073	153.5965	584.6807	451.7654	374.954	487.743	580.526	641.4936	463.3642	770.3334	519.6535	454.2564	434.4662	515.3646	314.7298	357.7343	375.3165	632.336	435.0987	404.5703
ACSS2	283.3485404	279.3566898	245.4162882	107.2115244	163.658977	80.5738076	220.24415344	152.1430732	164.5475834	205.86881294	326.4491018	152.20144618	177.2847998	214.1763144	189.3728448	306.2282252	203.6390042	244.2678888	234.401436	237.41775	245.1250466	282.1945792	191.9574038	217.1109482	282.8715634	166.399834	230.9941934	166.475955	172.2736392	181.6586674	64.8019842	344.702374	313.8609664	176.8858912	228.8831114	263.9760682	262.7795874	101.2021864	178.8505494	231.9966016	163.6812742	160.5673842	163.1697064	134.8028354	202.6579824	184.74822066	226.7768046	130.3413616	182.4690472
ACSS3	25.45904	10.97524	18.01649	-6.910664	0.9980693	7.205739	1.517446	24.54348	35.93219	15.66499	29.03635	13.10793	12.95672	18.10045	26.97754	17.23089	-3.167716	29.39885	15.00416	20.93628	13.81061	20.89689	6.360007	11.93823	19.55857	13.61329	10.32821	30.95294	22.55705	9.911169	22.99325	15.23903	7.444797	13.91691	19.8673	32.68683	42.46294	14.10195	12.87332	13.39137	15.97725	27.23901	21.22579	12.4318	17.80648	30.60175	31.9466	1.944736	20.85775
ACTA1	-6.595199	-0.4832236	-13.40337	-3.946118	-17.29078	-4.611994	-13.7654	-10.69249	-7.711126	-5.533245	-10.7826	-16.30935	-4.659081	2.133384	-9.633887	-5.196262	-13.14775	-8.51568	-14.92171	-14.61265	-5.551916	-1.52895	-3.147553	-11.74016	-17.08993	-1.50259	-8.437942	4.55881	-10.44831	-12.15363	-18.29576	-5.440877	-17.88784	-10.12011	-4.975499	-7.97008	-5.897078	-9.057296	-16.22872	-5.135997	-14.60697	-7.892028	-4.994669	-3.42365	-14.04103	1.807994	-8.038884	-12.62934	-6.00961
ACTA2	465.2848	315.6232	70.89034	171.6717	183.7719	61.427	314.5445	294.6983	162.2079	281.0241	366.4942	411.8576	292.9087	96.76563	210.9381	221.2307	62.20215	224.118	72.75914	148.8704	190.1663	298.7388	68.1013	208.176	274.4033	243.0289	279.2287	179.9119	178.4843	103.1321	219.3862	389.4434	105.7241	77.55123	344.8308	317.0519	123.8944	170.554	96.587	160.664	117.5189	87.90068	210.9169	145.0625	142.3974	146.624	398.6114	375.4395	311.8334
ACTB	28032.4266666667	27383.78	22236.6466666667	23028.3233333333	21339.91	15589.9753333333	22415.3133333333	17271.1813333333	19110.67	20277.4433333333	24892.8066666667	22327.81	20138.945	19112.7506666667	20073.9196666667	25324.8766666667	20431.876	22798.1166666667	20786.322	20395.506	19099.5253333333	30458.7666666667	27607.3366666667	20240.1246666667	34172.5833333333	20012.1916666667	22601.73	17752.69	19248.96	19707.1006666667	12003.9303333333	32358.5233333333	23685.92	16822.1363333333	22901.7193333333	25665.88	26121.8	17231.684	21937.9966666667	20485.025	21288.18	19757.146	20334.4883333333	16036.5336666667	16399.4623333333	20585.5906666667	23596.2633333333	17314.557	17277.9773333333
ACTBL2	3.476357	5.13076	0.329521	-18.17149	-10.93226	-4.748126	-4.594538	0.1655855	-6.028196	-8.000683	0.3401122	-12.26956	3.778396	11.75785	3.182214	0.4530571	-8.449607	-1.203096	-14.17695	5.282939	0.9136527	4.51276	4.344703	-14.98557	-10.36543	9.028339	-0.06299479	9.50043	0.8883549	-4.614862	1.380197	-0.1973698	-13.67199	13.78997	-5.428341	-4.871661	-6.144297	11.88476	-3.285932	-4.476687	3.98583	2.775872	-5.851435	-15.8892	-11.04466	-4.713899	13.24061	-8.591351	-7.030652
ACTC1	-3.4897025	1.4561455	-13.7702895	-9.170864	-3.2370535	-5.0372125	6.29191185	-3.5474615	-3.858473	-6.804833	1.749563	4.511377	-3.310065	-5.1067875	-0.6499205	3.2039155	9.291626	-2.838804	-0.5487315	-3.4849815	-4.4038005	-2.3421975	-1.899724	-4.3342605	0.7847725	1.5849535	2.927602	-3.919114	1.504909	1.89963	-9.8108985	-0.35984535	-9.294201	4.8842685	1.9434545	6.5428635	-2.514654	-1.33814565	-8.382129	-4.3484908	-3.95711	-5.8917591	3.478718	-1.2796765	4.128437	1.67629145	-4.980311	2.30645355	1.8469085
ACTG1	14592.388	11963.661	15434.537	15321.2275	14874.279	7553.591	14143.6025	8388.259	11515.0245	14192.532	15435.897	11781.073	11110.655	11373.3685	12439.7465	12937.893	14118.886	13684.4185	12176.0085	12501.672	11766.554	10339.3755	16998.744	12625.635	14704.36	9232.162	12246.8005	10627.997	10055.4645	11679.9155	6435.1377	14299.346	12953.1795	8209.8075	12329.491	12701.7875	12153.004	10196.3015	14398.439	11427.5735	11020.2175	11473.594	12173.237	9874.9625	11090.982	12027.354	16247.3475	12158.3095	10682.186
ACTG2	9.063096	-0.9022452	42.65812	4.272716	-9.894348	-9.718962	8.904401	-14.6264	-1.13571	-10.25199	-8.755659	-7.355124	19.4367	-9.548928	3.721398	1.522904	2.466347	22.93867	-10.56215	5.462566	4.344035	9.252964	-6.066644	-7.192406	-17.43464	7.312946	-3.354476	-11.1292	-8.69054	-12.60687	-8.495696	-12.91206	-10.40619	-4.877568	11.54184	12.82731	13.8702	5.619363	-8.691319	22.22077	-19.24048	8.1596	20.45761	-10.94198	-12.80442	-5.10568	7.10303	-12.94927	-4.299649
ACTL6A	490.01845	369.8623	689.3328	376.3988	404.3143	160.22725	402.0308	144.8434	228.72065	513.108	412.48365	291.8129	221.6271	123.53774	208.5718	248.67185	578.2847	468.34025	551.1711	395.5237	321.62705	289.89195	434.59275	315.1618	165.7472	206.49595	298.3582	246.64135	107.70166	408.7987	80.3499	248.64795	323.7429	187.51983	325.1688	228.73225	176.8962	160.5764	279.35335	307.63735	84.39154	214.5325	257.7397	161.07935	250.1728	211.84995	281.4663	137.36968	159.5897
ACTL6B	8.212754	3.367485	20.26833	25.38686	41.76511	52.85852	2.877225	43.9863	29.90976	6.353924	7.949769	10.28802	15.19307	31.18288	39.59553	8.229058	1.482087	17.55275	11.05719	2.386951	10.1565	25.65285	14.84909	15.72793	25.73233	19.03395	4.045609	7.271251	32.6782	8.169569	35.01218	25.89969	30.073	50.43129	8.778706	33.4604	18.45055	26.39202	44.1455	14.82089	57.66133	19.48351	7.371065	39.69537	10.28808	23.3122	8.572261	5.519527	11.39425
ACTL7A	-15.02399	-16.90853	-15.62697	-23.12819	-22.61208	-21.28069	-18.15244	-20.1476	-21.86836	-10.51479	-18.75598	-17.11378	-16.56084	-9.783257	-16.80772	-15.4495	-17.57419	-20.79804	-21.08494	-13.46669	-6.031129	-11.54964	-11.26528	-9.663731	-11.65014	-11.46375	-11.58787	-15.92829	-12.14024	1.414579	-10.80393	-20.66881	-12.65381	-8.89549	-20.76432	-14.95754	-13.58772	-12.76084	-21.77447	-12.56978	-27.84515	-13.24497	-8.05163	-15.61656	-13.2527	-12.94264	-16.40249	-14.90986	-6.160267
ACTL7B	-16.83527	14.85561	-10.75507	-3.990361	1.811286	5.509542	11.01263	13.21686	-2.418051	13.73291	7.838525	-3.839155	3.583747	-1.946572	-10.01395	-13.91107	0.2517326	-7.173914	-5.686938	-6.677655	5.413218	-0.1918067	1.27999	-4.310867	0.6356984	-4.835049	-9.429835	14.44856	-14.00438	-10.28592	9.813912	-0.743169	-8.459622	5.385066	0.4996297	-0.3562118	-5.973486	8.595246	0.8555173	-13.03318	1.122998	-3.687232	-5.54558	1.798113	3.638249	-13.43482	-3.970991	-18.03225	-10.27601
ACTL8	0.5031365	-7.08004	31.44115	5.071384	-2.171113	-8.738371	-4.438876	1.255696	2.527209	10.05095	13.59027	5.097773	-8.29242	3.054038	1.815843	6.684388	12.55966	-3.135019	-0.0983151	10.2918	16.02471	1.924389	16.87602	10.87232	13.49211	-4.795444	0.2453853	0.9076335	7.141658	10.62105	3.129434	14.67782	-1.497464	6.799998	16.88157	13.52834	9.631433	5.352632	6.782214	8.06157	-10.21242	7.726075	8.672899	0.7957788	5.82581	6.596598	0.4785792	10.53313	7.090347
ACTN1	2960.993	2975.132	2673.13	2908.263	2088.029	1589.974	4025.128	2460.129	3574.716	2047.975	4614.093	2282.821	2493.934	3359.112	3068.816	3740.45	2277.368	2444.05	2329.847	3229.839	2698.763	5032.408	2809.358	2381.607	5480.037	3321.326	3628.575	2979.958	3333.835	2282.522	1119.551	5402.119	3019.027	2669.291	2614.431	4122.595	3519.364	1541.394	2909.342	2505.133	2939.724	2095.583	2864.719	2039.666	1677.943	2274.833	2560.684	2693.926	2239.985
ACTN2	-14.74227	-8.621804	-7.147789	-4.952633	-12.62643	-13.59865	-13.86139	-14.41303	-1.977583	-14.22672	-5.590895	-15.37935	-9.977784	-0.8110894	8.371568	-15.76919	-0.82566	-1.304025	-2.811267	-12.46266	-6.088247	-16.86219	-7.346948	6.670532	-6.274725	-6.279285	-3.632468	-4.360517	-6.141957	-11.77656	-4.162726	-10.56276	-20.72987	-0.13342	-14.47754	-6.691993	-15.14445	-9.78295	-12.333	-14.08152	-9.921298	1.517983	-6.062739	3.593401	-10.1062	-7.967454	-9.430264	-5.23772	-0.6265035
ACTN3	-8.712829	-3.501969	3.730926	-24.64151	-17.40903	-9.968489	-5.697764	-5.06103	-12.92837	1.538174	4.608865	-16.54525	2.244087	-23.68616	-0.7031165	0.8394783	4.090219	-16.82597	-12.23934	-12.75123	-2.804754	11.945	-7.887712	12.5648	-21.66234	6.874783	-2.448859	9.006747	-7.685757	-1.186197	-0.232749	-4.286725	-10.52023	7.316829	-13.12008	0.3771866	-9.282373	-2.870467	-0.4206209	5.325852	-3.690699	14.48135	-1.458212	-9.43781	-11.75436	5.777712	-1.016645	-10.56253	-8.341908
ACTN4	1016.355	653.8125	334.3796	307.4148	477.9653	188.6935	629.328	382.2953	466.6379	351.3805	572.7889	388.1119	436.7849	580.6962	472.4813	661.9381	359.9404	492.9856	388.6346	423.0594	401.6818	753.6915	522.4273	437.3766	676.1489	401.4101	443.0734	415.4851	514.8497	274.5632	153.2766	886.2199	480.6915	275.4214	418.7401	717.0801	910.4286	303.2289	439.8729	503.573	365.0611	317.7487	345.1693	274.0699	259.7781	514.2332	535.6578	400.0807	415.7147
ACTR10	788.3536	340.8124	873.9181	315.1454	428.6614	199.4818	516.2559	181.0639	335.3065	470.4605	750.1006	305.9051	227.3526	126.7188	252.77	335.0664	576.6074	537.8569	669.2471	420.526	462.2998	220.8902	574.9786	303.0209	439.596	232.4114	354.7207	217.8231	136.0725	507.4979	166.8101	347.9286	401.0391	212.8393	390.3391	171.7046	150.5073	92.87548	343.0956	325.5453	120.086	185.0709	263.0582	187.2555	383.1118	276.6716	323.3387	182.3861	217.1209
ACTR1A	982.1979	673.0423	640.799	442.21	524.5651	246.0042	650.916	323.8152	533.6092	558.9995	642.865	492.4814	538.2298	454.5586	444.2271	653.1536	556.0233	753.9712	578.2299	519.7894	512.2231	568.811	601.1498	559.9431	762.7416	483.3797	563.8715	443.3788	440.8286	471.8679	238.1188	779.8072	600.3127	416.1522	622.3541	722.7584	734.5772	370.1566	599.0863	563.6337	437.6287	459.1377	606.7473	435.1919	441.7569	500.5828	680.6077	401.252	380.7376
ACTR1B	795.8098	446.176	686.0333	355.6479	498.8855	206.6397	440.6441	173.8393	274.0793	534.8355	395.0035	296.2002	352.1931	301.5199	364.4754	411.8043	453.1675	572.1696	490.6505	418.652	378.0999	380.7257	445.8346	468.1628	343.2905	287.6579	462.2523	278.1504	219.9065	381.1516	74.95477	437.5291	459.7454	351.7847	456.8534	469.5654	376.9658	236.1125	509.075	341.1191	300.3093	375.5406	501.7668	357.2939	425.1777	358.1779	631.0522	393.8766	388.4049
ACTR2	4414.354	3040.081	5321.797	2700.223	3307.229	1389.773	3909.693	2012.479	3180.501	3212.039	6056.276	2825.277	1915.617	1369.918	3602.239	3602.305	5924.572	4931.02	5558.569	4699.023	4329.36	2015.36	6112.582	2824.114	3345.519	2631.266	3739.135	2783.133	1734.759	4128.158	1217.855	3746.978	2523.751	2386.533	3071.971	2266.237	2011.722	1113.484	2714.816	3105.896	1438.181	1898.635	1937.291	1434.992	2951.519	3340.068	3060.204	1892.779	1943.676
ACTR3	637.1191	533.146	906.6069	620.986	950.0075	399.5654	998.1444	573.0979	541.24	947.2838	1796.136	1337.594	430.8951	366.9001	884.1398	526.1339	1696.17	759.4866	2058.305	1236.061	857.6445	588.1661	2012.175	578.9448	1225.639	595.6287	997.8309	476.6948	214.2729	1522.993	346.8126	524.9611	1573.804	194.866	917.5231	421.63	330.6478	389.993	744.2787	967.2232	269.5798	548.3478	488.5863	629.8253	775.8799	386.0692	995.7443	418.484	384.9241
ACTR3B	8.80958725	6.954843675	9.9875225	7.0604885	18.48981575	9.2750775	8.83780825	3.021853	8.6738045	7.1118775	14.64908005	10.49022625	8.82700825	7.24003775	6.1108912	10.43752725	17.58166875	9.3581737	5.1204175	11.9380845	9.1569461825	10.119225	10.40261525	12.74139675	6.96394705	6.887735	7.589579	10.78515275	1.930749375	6.596562625	2.72219175	14.79974875	11.22149625	3.8755535	2.275445125	4.5087697	3.869438	1.824097425	9.31008175	5.49007	2.02345125	6.24132325	6.52680325	9.6058015	9.1865875	8.74136425	13.3223195	7.99034375	5.21830085
ACTR5	204.3797	133.1291	230.6753	78.30078	93.73071	31.5314	108.5141	25.70897	52.74606	125.5601	108.5222	83.73245	108.2745	77.00655	77.44697	91.8686	154.3985	125.6311	132.2617	88.94373	113.709	91.91852	134.8379	104.1282	60.05622	50.15977	159.0696	71.60598	27.46458	93.52204	17.65943	56.87927	106.3792	67.68903	126.3948	102.6852	91.06347	59.42004	118.9191	95.52072	49.35914	100.8013	87.33569	59.5867	113.485	102.4763	122.6722	71.37715	61.98385
ACTR6	346.7309	135.2668	945.2122	68.57854	203.3692	67.02638	270.4134	32.50001	152.6687	399.0052	434.2081	128.4093	51.15308	39.33167	141.923	148.0495	693.7553	475.3169	1003.094	494.1333	558.8185	47.93544	655.4054	120.5206	136.4563	153.7151	206.4015	73.84007	17.787	748.313	50.34263	92.28315	263.3009	90.74325	168.7463	59.20148	32.26099	35.71362	203.507	210.3653	3.558057	66.073	120.9469	74.7599	303.4656	88.38847	181.6562	97.64151	60.70095
ACTR8	125.7902	76.71472	71.84487	70.65015	58.4277	40.33621	83.95415	37.97277	70.58056	67.36308	97.58347	66.59926	43.96109	57.19627	51.20648	83.88972	79.83536	113.6781	77.04936	78.68657	61.04139	73.72769	74.76869	79.73996	46.67113	48.12012	81.27339	77.94221	43.00811	76.38883	13.90914	77.37429	62.01064	53.75612	55.49204	61.99546	66.42912	45.66123	54.38708	73.93642	42.8695	46.16695	56.07289	34.09549	44.19809	49.23759	91.3754	48.53594	54.60215
ACTRT1	87.33827	92.7851	64.08741	289.7245	355.6352	440.9051	105.5684	346.2928	165.6541	140.3894	107.969	202.3296	242.7985	214.9438	147.6909	177.4204	50.70041	112.6197	39.63044	136.8617	95.36578	411.1577	89.55025	182.7951	274.1615	163.0439	162.1832	194.905	251.9449	107.9847	285.9974	132.6422	156.1907	191.9818	117.1208	252.672	489.3272	208.136	406.9689	238.6874	419.8048	193.6747	94.32269	202.0057	145.8712	157.9056	222.5593	186.0257	275.3809
ACTRT2	-15.98187	-18.11902	-23.57866	-2.911343	-18.72537	-7.965178	-8.08031	-19.12836	-8.897429	-12.11738	-9.142775	-14.35488	-14.33543	-20.34261	-10.92788	-6.583908	-5.628676	-14.36354	-5.596629	-9.831455	-10.68654	1.377949	6.035254	-6.453636	-20.48091	-13.86104	-17.69777	-12.12331	-15.3141	-12.68498	-11.43155	-12.79654	-3.982289	-1.10883	-9.526699	0.5094574	-5.458952	-14.701	-17.54742	-15.22964	-25.94004	-4.661834	-5.828791	-16.89278	-13.08604	-4.514131	-14.04302	-9.171299	-11.5663
ACVR1	373.8476	283.615	502.007	219.4297	323.302	175.4191	356.3942	135.9008	193.4691	320.2038	383.619	247.2807	176.5815	149.041	344.5975	321.5436	377.2408	382.0602	425.2816	315.6947	274.1017	312.9076	360.0009	294.7085	235.3751	160.0385	345.4613	179.605	154.6874	430.9167	68.46421	348.0995	335.0559	155.5492	399.7609	311.8313	253.4883	122.8702	276.0828	349.1979	139.3582	205.9387	388.4687	179.3283	299.6253	180.3611	411.5508	176.83	213.0217
ACVR1B	89.918891075	60.3707015	67.04132575	44.55795475	45.99913975	26.1786835	44.2933455	17.198742875	55.75423825	53.971672075	85.42913075	37.5849765	51.5546655	40.54823925	40.93091825	59.652554925	34.67026675	55.7800294	46.9635385	43.8290142	45.4483312	47.82769775	27.9327455	62.70379475	122.0968585	49.1701505	59.80221775	54.58810375	42.7012804	54.124126975	12.412878	89.91692125	61.79682275	51.252492425	52.2639054	61.54536825	67.872099425	23.485487	45.94285875	66.01072	31.29430375	31.92643825	53.775939	31.67610525	51.0949955	48.6059085	45.80532125	47.6668405	55.748144075
ACVR1C	2.170525	6.261993	2.649887	10.43215	12.61118	-3.808657	11.09054	5.125394	-8.571981	-1.042209	9.193407	6.379808	35.20708	9.14572	-1.693191	2.557297	-6.598952	10.64631	1.742093	11.41085	0.1927054	10.39566	-1.116761	17.82281	15.10156	11.1005	-1.373977	5.491244	14.69666	3.971472	9.191895	-6.621755	-6.997342	7.754245	9.800991	18.66065	-3.044295	1.657197	-3.691731	2.623803	-3.390193	-6.23648	9.023951	1.325144	0.7874798	-1.593725	-11.41027	3.181492	2.400383
ACVR2A	42.018695	13.5385645	66.75756	26.34585395	39.840725	16.460135	24.2976235	18.147125	7.06366	45.60319	41.66441	29.433435	12.035188	20.7822095	45.2740185	28.660985	60.676885	31.187235	66.328355	41.32819	28.0452285	8.944884	20.1869407	21.73619	29.32614	21.1060005	24.978636	35.09935	11.4023715	71.61605	13.48063	4.7528245	40.741706	24.54447	39.16775	21.71449	20.914785	12.036495	38.894412	21.9336875	11.1886355	22.73640305	32.27884	23.302899	45.95877	32.7514	51.162905	12.016313	25.0209385
ACVR2B	2.8690495	-0.129494	9.2886075	-5.4715045	-11.776286	-2.3639095	-5.574446	-9.30260555	-6.981226	-7.3293155	-9.1727265	-2.996492	-0.865418	0.717971	-3.0872984	-8.467643	4.499551	3.154551	0.0686466	-8.067387	-2.4798848	-3.768562	1.335029	-3.4134955	-18.0644	-4.3018953	1.070943	0.176413	-10.0847255	-2.7288995	-11.330085	-14.249405	3.631244	0.6790115	-3.382183	-6.190612	-1.2744045	-7.291156	-9.4658415	-2.143157	8.392776	-8.010919	-4.3451217	-9.228305	-7.1510543	3.7767135	-4.409042	-2.980255	-8.466755
ACVRL1	10.713642	15.420415	2.813505	2.4919575	-2.790175	-4.140929	5.647935	-6.7630005	15.44466	0.57348	14.391941	-0.730675	-6.197352	11.095105	9.482194	5.558165	0.0814219999999999	20.2405615	-7.2537725	3.478775	-2.605135	5.267113	-4.08469	1.8206595	-5.35513	-2.86235	-2.54676	-2.7510675	-6.013268	6.109185	-6.7169925	-5.637834	12.67328415	-2.722941	-7.824593	17.2234205	3.248443	1.6301395	-8.779613	14.914948	-5.0887	-7.044017	-5.3187665	-8.1275185	-5.70098025	0.538730000000001	18.57557415	-8.56338	-3.0905275
ACY1	87.8786	46.99107	47.67551	32.5412	36.16515	24.56192	26.5568	4.75443	16.94832	34.63825	2.240915	6.94385	27.17063	20.83423	-4.745955	26.36462	11.4708	32.93759	22.69277	18.58408	12.71263	19.98831	44.05544	38.20766	7.147211	1.090252	40.5616	10.47705	17.07987	8.924261	-16.64384	22.89651	29.51105	6.810794	15.07025	39.11598	37.65	28.34755	28.3956	25.19632	15.36361	11.89604	38.80682	-1.941236	26.68787	22.27711	70.15518	21.33066	14.76794
ACY3	26.48418	-2.558442	-5.699249	-8.440441	-11.81794	2.655744	5.379278	-21.82664	-0.3206003	-7.927063	1.889123	-0.05885135	4.516464	-5.817124	-7.470244	2.240891	4.313714	-3.54117	-3.899577	-6.109501	6.430857	13.97828	5.834968	7.604507	-5.559538	-4.036182	0.7370235	-13.40732	-2.221646	-3.681955	-27.32199	1.669093	-12.55687	-5.170384	-16.90722	-0.589595	-0.8947546	-8.694236	3.895892	9.962525	-4.117396	-0.2400048	1.543039	-14.61473	-12.26813	-11.37221	-4.453832	-14.60714	0.9604564
ACYP1	197.919128733333	80.589879	263.946595333333	83.4306	99.78562	36.4546946666667	99.1481446666667	34.24549	63.5521166666667	152.841224523333	127.507430866667	64.5258326666667	87.7171223333333	41.7387426666667	83.3142346666667	88.969383	181.672196666667	111.796119	196.324203333333	79.452821	108.918678	84.9444063333333	169.959607333333	109.371466666667	77.0022966666667	75.1745023333333	100.327904	70.0296546666667	21.2783033333333	160.507773333333	25.7897706666667	54.8189266666667	105.434547333333	60.9523706666667	92.0954263333333	94.948705	71.8364216666667	43.5499666666667	91.3336466666667	91.230306	42.26433	65.4486	103.022242666667	64.9679893333333	96.1046563333334	60.2021966666667	100.409431333333	74.2025936666667	52.7260573333333
ACYP2	128.44579	82.74726	186.001285	89.05659	94.3951	41.86948	120.82108	29.75496	73.280075	93.88921	90.042895	78.329585	57.35439	28.062205	40.102595	76.129125	146.567075	135.778715	121.136405	86.724665	130.00972	37.86961	158.73895	84.73257	67.02815	47.666405	95.344855	58.0693	27.495875	117.7979	16.0449175	55.240495	78.723855	43.331945	93.923895	47.41208	40.881725	64.09009	86.121555	80.7616	47.903265	62.620115	83.014725	66.85113	77.537225	58.476455	95.93986	63.74825	64.865165
ADA	1663.309	918.3015	956.0092	1017.485	833.7661	432.0581	707.6329	256.7818	829.7855	924.1715	745.4532	556.7418	908.5988	345.0678	505.8519	661.7808	1146.237	1429.857	1174.774	641.9449	766.113	468.4695	1630.075	685.9687	516.3396	489.6725	560.8928	525.835	268.391	440.8565	187.6753	678.5121	696.9115	432.4717	618.2809	803.0203	622.4937	541.2995	836.6148	739.3036	643.9982	778.5654	994.9485	456.8415	501.7072	682.4355	1036.861	769.1028	471.1384
ADAD1	-11.00835	-10.06392	3.176033	-15.34438	-7.996346	-10.01586	-9.496806	-9.954692	-0.5859507	-3.891414	-6.812399	-9.380377	1.996147	1.831329	-10.69399	-12.56009	-6.114867	-5.006449	-3.244464	-5.819546	-6.946882	-11.38081	0.5674504	-7.633869	-11.05721	7.463726	-8.675429	-1.321378	-5.056981	1.470785	-4.454482	-6.006513	-3.251179	-1.253026	-6.386105	-9.687583	-8.631849	-0.6759788	-9.940625	-8.109332	6.675954	-6.560859	-9.775404	-13.55966	-6.154933	-9.456361	-4.937009	-1.217258	-4.54012
ADAD2	-9.354613	-9.89103	-13.34887	-19.83827	-14.33179	-8.263674	-13.28197	-19.11431	-5.805708	-12.21582	-17.3699	-21.78019	-17.87165	-16.46618	-13.00291	-14.43978	-5.255218	-24.2732	-2.006709	-8.658131	-10.02791	-16.74743	-18.39351	-10.46462	-20.36588	-12.79906	-16.97531	-12.22699	-11.15765	-10.88538	-16.68725	-25.50446	-18.86194	-4.512036	-12.1446	-14.16844	-8.502066	-16.91723	-17.91282	-18.28911	-19.03266	-13.1369	-6.23223	-17.91944	-17.86848	-7.039304	-27.62924	-16.63543	-14.24955
ADAL	95.96562	38.73711	78.7633	33.60489	50.07733	20.72333	37.08384	17.00925	42.65029	58.5887	45.33949	29.11176	36.32938	22.78535	39.67848	34.51205	99.39641	44.49786	85.03326	53.96784	56.97182	41.36309	99.67612	50.91573	34.8158	28.98973	43.69919	23.28674	24.61525	48.47399	12.20508	58.99073	67.1104	20.41233	53.94802	32.39823	30.24414	16.77803	23.7816	31.99908	11.62504	19.33828	34.88417	23.70528	34.83931	24.61915	45.30181	35.36188	25.68829
ADAM10	33.2216745	38.419988	76.535485	46.16444	34.7957775	11.8952305	105.452095	48.308585	51.56092725	74.0141885	175.90386	58.487845	12.209995	12.09837855	84.03012	76.369765	94.033555	100.281095	135.02085	72.832845	51.5462805	26.7309255	78.3438434	33.699678	68.23333	52.602555	63.6188	53.9044075	20.7608875	114.01491	18.238455	60.396183	51.404697	19.5475285	40.99156	19.092489895	10.745065	19.1340635	39.9492	63.605355	-5.066588	28.41441	22.539213	16.766703	51.905055	45.10169	28.780558	13.6727265	22.8615775
ADAM11	-3.456535	2.762062	-4.841537	0.2732349	4.937446	-12.64895	-0.2023111	-8.512004	-10.35479	14.52696	-0.6015306	-19.22329	-5.739785	11.87926	-1.147788	8.790368	-3.080833	5.972769	2.915975	1.027324	7.816836	-1.401493	10.16039	10.10311	2.254251	-2.36459	-1.281661	-6.293908	1.731578	-1.703714	28.38001	3.381602	1.415477	-8.609559	-0.563061	3.341092	-12.73936	-2.511207	-20.28143	-2.445533	-9.176753	-0.3099129	-0.8502946	-15.09551	7.234654	1.697726	11.43196	2.774403	38.2083
ADAM12	4.719023	19.5370386666667	12.49559	16.1303466666667	11.017256	1.82769033333333	9.38824233333333	14.975873	3.41908533333333	10.777741	4.495969	24.7236883333333	9.41962	7.27400933333333	1.00349233333333	7.02036433333333	6.88161566666667	7.9176259	26.5296496666667	5.10827466666667	14.959426	25.2600826666667	14.4619033333333	2.74559166666667	9.811401	15.38718	3.77037966666667	4.79666666666667	16.3289685	22.264455	12.4273343333333	13.4600973666667	8.041918	3.81814033333333	10.5012990333333	10.981237	16.156785	1.02216953333333	20.5647573333333	7.215986	33.5749833333333	1.95292766666667	10.724113	11.179623	19.5974333333333	3.54616033333333	6.66767933333333	1.74450966666667	7.81106126666667
ADAM15	391.2041675	554.2027575	259.703055	224.12375	272.1586475	102.7663925	233.0524525	200.2884625	327.7377625	289.5492775	414.74422	283.278015	311.1726275	414.40366	246.842425	359.150605	279.9378575	534.81279	327.0916025	331.48705	279.6689425	413.929225	288.3594425	381.24797	303.4456175	117.26158325	439.2811875	237.04655	309.61836425	179.68702	84.91876	551.6239275	306.3994975	239.4259075	392.747885	434.4478025	359.73126	191.36592525	391.897215	364.0743675	320.0395325	287.1007475	269.54499	301.29052	304.360805	372.243325	437.823495	270.3711075	385.1649075
ADAM17	419.99962	302.46748	340.902891	212.708505	280.128445	149.202705	615.543245	220.979995	428.70536	382.18929	584.511685	336.601835	372.78561	247.73439	422.524525	452.822765	463.754935	497.62408	481.781295	290.63022	585.554105	378.432435	527.392745	275.71215	433.58484	378.28262	391.167245	359.61984	226.123045	393.349235	136.516275	424.42452	351.99378	255.580495	314.281555	279.56465	219.3053	180.822375	345.824335	244.555845	256.968595	199.31434	325.65277	231.54358	328.819735	332.51588	356.418065	252.40805	193.16455
ADAM18	-5.177245	-4.820824	-2.087883	-16.53251	-19.43165	-5.179926	-15.74686	-21.17551	-13.39735	-2.24834	-7.958655	-21.77165	-10.00577	-2.400727	-8.102309	-1.661071	-19.45728	-14.06568	-5.775355	-9.94582	-17.03501	-14.76992	-8.902627	-6.504669	-17.68495	-6.443279	-8.991965	-18.87625	-6.891869	-0.1576557	-3.569854	1.792132	-7.863805	-14.1494	-2.470303	-6.385406	-2.459128	-3.973159	-24.94959	-10.11142	-12.47692	-2.319862	-4.368628	-7.038732	-9.280521	-8.408498	-20.14791	-11.81256	-4.387562
ADAM19	1125.00988833333	623.531216	558.6593106	582.556255333333	676.756116666667	266.778983333333	766.713400666667	271.941643333333	569.403996666667	731.818088666667	1293.23228833333	510.283366666667	519.703609333333	524.895674666667	646.072925666667	792.261256333333	598.482283666667	557.283929	595.602576666667	602.728132666667	543.687798666667	853.560912666667	718.137579333333	708.765544266667	1718.63318	666.854463	705.027336666667	601.551894	551.533958333333	442.363385333333	150.738846666667	753.783661666667	663.957279366667	422.029391333333	868.643367	707.695563333333	897.834677666667	553.962578	678.912669333333	580.977211666667	555.224795666667	418.467885333333	651.047573	365.193005443333	415.385943	483.291457	529.042475666667	362.221925333333	618.208257666667
ADAM2	11.55947	27.41658	25.5141	25.11013	9.720695	14.1072	14.21627	21.0823	11.81633	27.12398	20.77336	17.09056	31.35579	29.13412	20.14851	6.970284	27.04086	24.56518	11.28476	8.390759	13.98908	4.112492	14.42058	13.1823	39.76052	16.33437	30.92192	-0.05943797	11.77547	15.15083	14.76375	26.51285	10.94121	29.18739	17.65849	17.41807	11.05703	24.25489	12.6542	12.31535	17.87196	17.72562	12.22125	26.77866	2.309689	8.858455	2.738535	25.19204	8.394279
ADAM20	-16.4453	-15.51065	-16.84319	-20.81205	-19.89442	-7.722544	-14.39843	-25.78522	-14.58669	-19.84122	-29.97484	-20.94774	-14.59208	-19.51803	-19.60178	-13.64788	-12.02903	-0.4050234	-17.81518	-6.887059	-10.32841	-20.80743	-20.40402	-17.4324	-15.96615	-21.04702	-13.02772	-18.29121	-18.1702	-18.61865	-20.73199	-15.86425	-22.76324	-10.12492	-22.11523	-1.7616	-16.28298	-18.47282	-19.26581	-8.415481	-17.10668	-12.7946	-13.72901	-12.52675	-12.32813	-13.39068	-9.806439	-18.57351	-12.19854
ADAM21	-5.838645	-0.2010123	2.78688	-24.55072	-13.31267	-7.369368	-11.16703	-7.537013	-11.13312	-1.893108	-15.63647	-4.580542	-15.50489	-1.325883	-12.05556	-14.50853	-13.12668	1.431799	1.33022	-7.606701	-4.921884	-11.22673	-9.555779	-0.9063874	-11.17506	-4.929493	-9.288623	-2.231862	1.459743	-7.776133	-10.89725	-9.58254	-6.831998	-8.605	-10.57172	-10.97845	-1.333483	-11.45668	-27.77231	-4.411254	-15.07229	-1.488754	-9.940702	-12.13862	-9.808308	1.870013	-8.831716	-4.494022	-2.829678
ADAM21P	2.02401	-11.45106	-13.4301	-18.76125	-19.11446	-4.981181	-7.94723	-8.71281	-3.245031	-8.139324	-15.71993	-26.80888	-7.321808	-9.156442	-11.24793	-14.40324	-7.691863	-9.314905	-1.117556	-14.47312	0.8555244	7.018375	-14.52245	-11.46623	-24.95086	-1.587353	-5.284972	0.3244121	-13.94675	-10.38873	-9.339934	-1.539006	-15.50555	0.5200987	-13.11837	-1.695461	-4.876245	-3.519126	-18.49286	-10.35791	-11.75259	-14.22388	-10.77139	-3.011785	-3.000659	-17.00351	-14.21047	0.8793526	-10.12437
ADAM22	-6.34159626666667	-2.91190656666667	-4.096325	-20.01476	-15.8104266666667	-6.73646233333333	-7.137336	-8.84349666666667	-8.21624666666667	-8.78363933333333	-10.9006836666667	-14.4431933333333	-5.56710333333333	0.445615333333334	-14.274817	-4.99301466666667	-4.50453266666667	-11.6778366666667	-11.1038116733333	-11.5102333333333	-11.3029516666667	-3.16987133333333	-11.3760863333333	-10.510183	-2.12258	-7.963985	-4.139935	-7.193547	-12.1632616666667	-0.714644666666667	-8.24805233333333	-9.657916	-8.883805	-10.6816993333333	-6.362347	-8.08697266666667	-7.39828886666667	-9.672561	-10.5175006666667	-4.604148	-2.75403666666667	-11.0648973333333	-8.92574433333333	-3.67232066666667	-9.07903066666667	-6.96865766666667	-13.9936463333333	-6.59868	-7.39830266666667
ADAM23	15.88776	-9.394311	22.48726	39.69237	-0.5812687	-4.941859	9.087224	-16.83065	18.77355	15.30244	-14.40059	-0.5014936	11.09573	-0.08722772	4.472825	4.556946	69.31197	10.2624	33.80822	13.59584	17.84324	7.744167	25.01979	-2.393974	-5.689749	-0.8371161	2.806588	10.48248	-7.49593	-0.9176197	-6.354186	-13.52359	-10.62286	-6.429021	20.99576	14.25364	-4.181757	-4.748565	46.84481	18.18314	-2.687083	14.02746	22.24204	-8.852384	-6.076152	-9.371743	-15.36357	-11.32063	0.5556865
ADAM28	19.6038786666667	1.81218633333333	24.112282	1.13346466666667	8.71311766666667	-1.376677	18.8886443333333	-9.724791	8.13340973333334	23.4436046666667	8.66488766666667	24.6500306666667	11.216394	11.9171266666667	22.086848	23.6265533333333	25.4704306666667	23.9733946666667	32.6104066666667	24.3981916666667	16.8142769	45.508332	17.4953546666667	10.3940303333333	4.37183933333333	1.492432	17.8989296666667	13.7071897666667	-1.78155266666667	10.5611753333333	0.668371	12.5652336666667	17.8543343333333	6.78733066666667	14.796213	16.14561	22.7087756666667	-1.549356	12.9880479333333	8.5752168	-12.0512019	8.20240866666667	18.159133	-3.53045766666667	11.0295066666667	2.699163	18.3218143333333	-4.46686666666667	10.972761
ADAM29	20.02225	2.089607	8.042519	0.8687931	7.177711	-1.968356	5.379522	15.00052	-9.009733	0.9896435	11.6757	5.482935	11.923	-3.115602	-12.95144	10.15828	4.811769	18.79734	13.66279	5.686306	4.547022	11.45282	5.928222	3.594879	-2.73815	-5.00552	2.5608	23.52818	3.276684	3.182188	6.006509	9.411822	9.384501	-5.19505	4.09457	0.5206345	8.030405	5.129022	4.990314	5.174081	13.61364	6.914918	-0.1556077	11.29445	4.786755	5.257578	3.812327	18.25366	0.3015971
ADAM30	-11.37847	-14.01866	-22.45183	-6.182087	-7.290894	-7.103972	2.900274	-4.50513	-0.6948298	4.723385	-12.27894	-5.299253	-16.45794	-3.82647	-5.038352	-7.804519	2.391396	-6.423624	-1.173381	-10.60122	-2.765013	-12.53489	-3.334802	-8.797649	-6.46195	3.689724	-6.542258	5.729548	-16.47184	9.541098	10.87464	-13.15441	-7.642995	1.129344	-11.66934	4.351949	-10.14659	-1.338111	-2.192784	-11.16501	0.6937992	-8.290671	-10.47901	-5.366537	-10.94577	-7.848169	2.758463	-5.819881	-8.890763
ADAM32	1.8063795	0.71588275	4.5439845	4.6525365	4.4967815	-0.817200345	2.34837525	1.05291475	-2.259915	10.38909125	3.5000293	-0.0438825	0.0838720000000004	-0.2569115	2.238489	-3.1098198325	3.0740425	5.183315	3.60603605	1.34667925	4.705301	4.6442145	8.0815474	7.4724355	5.077571175	2.84691525	6.931758	1.64618	-3.6748191	5.63459125	3.71232907	0.65147075	4.664676	-1.600451175	3.70195725	3.31312075	1.05797075	3.8191055	1.6573975	2.42180275	-0.0726899999999997	2.1053005	0.16515375	8.79362375	5.50065325	1.648939	-3.56318525	1.507409	-2.5454065
ADAM33	5.0811965	1.6851879	1.47844275	-11.4431815	-3.87534	9.4279285	-4.89323675	-8.314398775	5.026135	4.8703125	4.1809325	-4.5198685	14.8579495	2.338336	0.50498265	11.098875	-4.8074	-5.3193925	-0.368899	5.6087438	5.560721	5.3532935	-2.840303	5.13748145	2.3413525	8.9616175	0.242192500000001	3.427741	6.925602	-2.6952075	2.473277	-0.692754	1.28792885	16.5592	8.8308095	10.2403585	8.8680375	8.2230885	-0.126489	1.037548955	2.7383813	4.8822085	-3.351725	0.9317994	5.13707	0.832648	-4.834466	-5.1964555	0.7719762
ADAM3A	2.5026659	-0.00975096666666656	-3.192449	0.306915966666667	-0.790054733333333	0.690251333333334	2.14575733333333	3.89319086666667	-4.3258212	-0.245919	0.630048	6.39717388333333	-8.21830886666667	-3.296929	-0.484195933333333	-6.82225233333333	4.87461826666667	7.535368	0.365257266666667	1.06875966666667	-5.36330566666667	-2.27325833333333	0.595962666666667	-0.137077286666667	5.395133	1.4608319	-10.254375	-0.718197966666667	-1.43570623333333	-0.1160577	-3.81790566666667	-4.3996831	-5.59658966666667	-1.629843	2.24860546666667	2.29639366666667	-0.123835	1.97346633333333	8.87765666666667	-3.85747458333333	7.08172966666667	-1.12049333333333	-4.586652	5.555921	-2.54547333333333	1.876461	-4.3408255	-4.13286733333333	-3.458111
ADAM5	1.6047485	-2.434414545	-7.223427	8.63326	-17.71352	0.452871	-7.1709675	-12.54876	-2.109621	-11.757769	0.0587209999999998	-3.143454	0.573089	-6.0937395	-10.872367	-5.567352	-12.996535	-6.780634	-11.1459745	-7.644081155	-7.452938181	-9.810178	-1.9790885	-7.5553042	-1.7634525	-4.6028382	-8.8214135	0.259019	-4.52710395	-6.8512915	-5.5007315	-6.7489615	-2.7654579	-0.881278	-5.1095935	-1.15931	-2.913683	-8.2799735	-14.2569205	-4.6308875	-2.581906	-13.4920575	-7.681432	0.614015	-11.171704	-10.949711	-11.2505115	-12.324828	-4.8282075
ADAM5P	-13.57391	-20.04204	-6.513168	-10.4513	-24.34238	-9.105616	-17.81229	-2.806132	-15.59469	-14.12911	-19.33963	-10.13727	-14.86569	-11.5462	-13.78022	-17.29821	-11.55091	-5.764078	-5.448367	-14.19669	-6.71232	-17.71199	-17.91204	-9.542389	-7.291471	-13.4165	-14.55177	-10.37605	-9.730251	-7.673182	-24.98931	-4.664815	-8.738034	-13.27376	-6.068577	-4.126445	-3.282908	-15.7279	-14.84645	-9.787261	-12.73273	-16.98711	-8.427664	-26.82371	-12.89208	-13.16438	-18.69259	-12.97496	-12.70377
ADAM6	0.7612045	0.0522219999999995	6.2967355	3.91954	11.0799275	12.586815	1.9642005	-7.033484	5.912928	10.3227395	6.5805855	-12.7127665	2.425201	11.663025	5.548699	2.0522543	0.48766	-5.8290645	8.714163	16.3255215	4.4741655	-6.9509315	11.7191695	6.329146	5.02434735	6.335701	-3.8943245	11.799015	0.637081	1.6711715	9.5423505	6.71401675	1.45261325	3.653899	2.3694873	7.831014	-0.4738655	1.29317955	6.510615	1.7599135	1.8569815	9.8300085	-0.540106	2.596587	2.05073595	13.792441	-5.23846545	26.840325	1.91058675
ADAM7	-7.029952	-0.8454748	4.647522	-6.396451	-7.854836	-3.733332	-4.449671	-14.93517	11.53584	3.533268	2.322671	-2.389845	-11.36905	-6.882867	-1.247344	-3.123458	5.347978	-9.11558	-2.054148	8.798199	4.624957	-12.46894	-3.150559	-10.97655	-0.3142833	-2.442142	7.922631	-5.060369	-4.2617	4.054274	-2.799857	-9.99706	-3.253796	-1.097608	3.951816	7.041142	0.7426699	-4.349845	-20.05169	2.437516	-15.93	0.1971977	-8.568525	-3.843381	-6.606678	2.096507	-3.99397	-1.410686	-2.354668
ADAM8	1510.498	1205.953	489.4048	279.1765	702.6974	314.0428	1159.938	766.122	894.7463	1085.186	2895.693	564.8624	520.3316	666.2	875.0759	955.1001	504.5303	916.2662	719.2046	924.0888	543.1297	1021.149	627.6113	989.0848	2299.621	1065.845	1002.155	773.51	927.9796	654.0028	235.3512	2038.711	1581.264	714.4089	1076.764	1053.565	1568.499	615.5486	811.0959	978.0113	773.8714	534.08	651.4457	814.7195	904.7068	940.9937	1061.631	907.2296	1302.907
ADAM9	12.24758	25.21774	26.2196	14.88175	11.65486	10.06202	12.30584	9.722745	10.07377	18.8078	33.00697	18.79233	16.66941	24.95367	29.33807	25.19491	15.45852	28.30659	33.38266	16.5914	20.2904	28.15283	36.77281	25.94981	41.39031	38.7446	22.42336	16.31675	5.577991	14.81853	2.297997	30.6774	22.55496	15.27821	14.87894	30.82251	26.88457	2.315232	32.37065	27.21385	1.764608	30.27125	13.62209	2.948412	25.69606	25.6819	15.01906	8.73103	26.20469
ADAMDEC1	-1.14770415	0.7949405	10.516556	-0.0490155000000003	6.267559	0.35676	2.917146	5.898948	-3.73917195	1.7701495	-5.254454	6.7095005	4.4874222	-3.4794548	0.53217	-0.7059245	0.7231375	3.7421185	6.79484051	12.684051	-2.43776465	-2.2723765	7.308373	3.234684	0.9188365	-3.37526295	6.1564455	5.11832207	2.2765915	16.8057	-1.7803545	-0.289922	9.8931732	3.0856235	3.86827805	4.28905195	13.2375205	-1.013068	-9.356173	0.67065895	-7.17463	-0.62605595	0.66723	2.20543	-6.649858	3.483292	-0.888742	0.198242	7.9288325
ADAMTS1	19.63963	23.9855	22.2804	0.9547992	1.723251	-3.466906	10.07883	10.54567	2.808268	16.45488	-0.8498216	-1.215803	3.35704	2.978721	1.569421	-2.539794	-11.37373	19.91237	-2.360369	1.95367	-7.462724	6.981609	0.3027714	9.318748	3.822428	5.687115	10.04083	10.00392	11.03543	17.8119	8.712609	4.690364	5.154101	-6.062593	17.24047	7.685384	8.056086	1.959985	-6.843091	3.18747	3.911161	3.075448	4.635644	12.50821	-3.094013	15.66136	4.050242	-1.089214	-1.46872
ADAMTS10	8.161546	-0.5752646	-3.49186	2.290195	-8.055939	-2.077059	-15.72461	-5.961383	-5.243132	-13.16484	-8.259481	-4.581602	-7.657753	1.992805	-13.27327	-6.601333	-9.145446	0.5588667	-5.520724	3.08179	-0.6644418	18.25839	3.075637	-2.962685	-12.24499	-2.463688	-5.444098	-3.512662	1.859752	-5.319025	-7.117759	-6.499127	-2.452885	3.709926	10.75034	8.707395	10.11489	7.150147	-13.86545	-8.216659	-9.361773	-1.645126	-12.86262	-16.61545	-8.802525	2.889231	0.0238825	-16.71928	1.544723
ADAMTS12	-20.78216	-24.76252	-4.653343	-21.40696	-13.35409	-3.32046	-14.08266	-7.60966	-27.40091	-10.1997	-9.556723	-17.60496	-1.516655	-19.5705	-16.15921	-15.55171	-12.98267	1.739607	-19.41023	-15.71367	-11.85951	-7.570576	-17.47566	-5.081696	-12.2847	-12.9646	3.868943	-8.466382	-12.59188	-14.75226	-11.21477	-6.081517	-20.61856	-9.589501	-3.265881	-7.535033	-6.775881	-4.300223	-19.45195	-7.87297	-3.111758	0.4072883	-18.30438	-12.47932	-15.11877	-16.88392	-21.06995	-25.64923	-2.672375
ADAMTS13	-8.58292666666667	-2.767091	2.781757	3.062087	-2.58195533333333	-5.65148566666667	3.32348	-13.2910983333333	-2.270724	-3.70264833333333	-2.701125	-4.55693803333333	-6.95532166666667	-1.70586	-3.21146433333333	-0.882125000000001	-6.54850933333333	-8.62861766666667	-9.38235666666667	-4.85253966666667	0.408403366666666	-10.9743976666667	-4.78654666666667	-1.84621133333333	-8.58350533333333	-4.61341	-0.291388666666666	-2.037554	0.719951000000001	-7.96333666666667	-4.10567833333333	-7.14694723333333	-6.80608773333333	1.247605	-5.031362	0.8642718	1.44524853333333	-1.18098901333333	-2.12062566666667	-4.127049	-1.82756666666667	-1.84779466666667	-5.18107766666667	-0.981314666666666	3.23578666666667	4.17849966666667	0.23507	-8.59563666666667	-3.168137
ADAMTS14	-3.21201666666667	-2.167231	-2.02790233333333	0.0374693333333334	-7.913277	-3.71007266666667	-4.0008401	0.716263333333333	-3.866195	-5.55738766666667	-3.43742433333333	-3.79945066666667	-8.12240633333333	1.917795	-1.7182	-5.59432166666667	-6.71342166666667	4.09292866666667	-3.34790766666667	-6.945057	2.13725466666667	10.4664806666667	-4.583576	-3.75845766666667	-0.01769	-5.08303233333333	1.998162	1.094261	1.93234566666667	-3.80643	-4.13365	-5.13672	-3.64925333333333	0.582872333333333	-2.92523933333333	-2.97900733333333	-1.66112166666667	-4.24696533333333	-11.8023553333333	-3.028143	2.05524933333333	-3.04357333333333	6.30992355	4.48564166666667	-4.503049	-5.21734266666667	-2.35796033333333	-6.65283133333333	-3.78375466666667
ADAMTS15	21.00025	-5.031968	2.131073	21.31234	14.48651	4.22717	13.83273	11.31505	22.43292	19.61959	10.35899	8.918886	11.15008	1.241141	3.651795	15.97346	4.920503	14.94098	-0.311282	10.39782	21.97915	1.743763	16.53821	9.246696	15.38264	20.39094	-5.250533	12.84185	2.535251	20.23105	30.31366	5.133533	13.42717	13.42603	14.56347	6.950269	9.672045	17.45502	8.083186	10.15353	-1.382609	17.00043	6.998483	8.94955	14.08108	0.6311061	13.28866	18.3732	11.61707
ADAMTS16	-16.41993	-4.135026	-15.03506	-4.199879	-13.62969	-14.99344	-8.230746	-17.43988	-19.24487	0.2655911	-5.808196	-14.01918	-5.085099	-7.412156	1.849778	-3.95169	-10.97448	-19.18675	-4.080272	-4.38876	-7.337152	2.225262	-18.59752	-9.438786	-6.020239	-7.688313	-2.371306	-9.364266	2.658962	-5.678095	-14.03223	-11.30307	-5.034009	-0.5171709	-7.42709	-1.755588	-4.857668	-7.895949	-18.49589	-1.922286	-5.847163	2.965096	-3.311263	-11.51458	-7.636203	-0.6384786	-6.744741	-13.73031	-7.457367
ADAMTS17	7.505364	12.85034	25.91296	9.952068	39.35014	31.82174	12.89043	34.97923	3.098971	-0.4060398	3.030107	5.488939	14.75965	11.19959	16.66488	4.822129	20.61699	24.6941	12.80198	17.98207	7.304904	13.87545	2.075057	12.17208	32.16427	21.22195	-3.62258	28.97616	8.620205	3.247663	21.39068	26.85073	12.47911	10.92636	19.37056	29.29964	14.12125	9.69526	12.48172	11.54009	39.42571	10.04133	5.631364	19.93295	17.0926	15.93494	13.86261	24.99146	18.12312
ADAMTS18	-0.850375000000001	-4.2977315	-0.93302	-13.269873	2.37535	-3.651682	-4.64556	-10.41463	11.69966	-8.3952625	1.233985	-2.524125	-5.3821495	-4.7458355	-2.766395	3.271206	-6.971202	-0.28739	4.007565	4.001491	-1.1674875	-7.2572055	2.715975	2.181659	-4.34139	-7.891992	-1.48693	0.9236465	4.8162775	0.917489999999999	0.0272550000000003	-2.868545	3.38651	4.9004835	-3.286588	5.5163605	1.598325	2.2488	-9.6709405	-6.259283	-8.337556	3.4623685	0.915954999999999	-3.19587	-4.041392	6.594476	-15.8029445	-6.263434	8.1988905
ADAMTS19	5.086297	-8.866471	-10.50554	-9.919323	-10.64305	-1.157588	-8.191882	-21.78406	-2.109777	-19.11943	-20.55469	-18.59637	-15.51978	-4.829064	-11.906	-6.53535	-6.694968	-7.701799	6.554769	-12.93555	-17.57773	-21.28991	-8.200875	-6.509312	-9.492529	-12.02065	-15.58039	-0.2833225	-10.97478	-13.74164	-21.81289	-7.741834	-10.63582	-2.09493	-10.59846	-9.639152	-16.16911	-5.773177	-24.01691	-6.127067	-16.17961	-3.029136	-8.504053	-9.515134	-4.334083	-14.33756	-11.36172	-13.02121	-14.10725
ADAMTS2	-8.3254575	-6.7588864	-4.042912	-1.1530535	-12.918985	-4.357478	-5.1253	-5.0798061	-5.9826905	-5.741344	6.885393	0.947298	-4.2353599	7.8538705	0.0811964999999999	-2.577144	-1.135428	0.1939945	4.7212935	-2.4680215	3.690146	-2.2248878	-0.6057405	-5.3526	1.66125	-1.2347675	-0.1549824	-0.7264945	-3.667244	-4.31422	-3.317397	0.1345205	5.2912475	7.507781	1.24046325	-4.67623995	0.10215	-7.11983665	-8.1569025	-10.2650505	-3.3611075	-2.2240175	4.651689	-2.785187	-0.2096075	-6.1916355	-2.824983	4.560116	1.0650705
ADAMTS20	-8.942892	-5.78764043333333	-12.8067236666667	-6.17895033333333	-13.5273373333333	-10.2038603333333	-12.4084706666667	-12.734863	-2.9171748	-12.3767996666667	1.29887566666667	-10.532054	-13.482364	-3.28589706666667	-7.52927733333333	-5.082402	-11.8720143333333	-12.43253	-8.32160066666667	-7.13888333333333	1.87818233333333	-11.691076	-7.83695266666667	-2.62782533333333	-6.5523252	-6.33807	-9.39208666666667	-4.319193	-7.945185	-5.99173946666667	-4.8442615	-12.0653216666667	-3.06628349	-5.70653133333333	-3.15879866666667	-7.16807333333333	-9.42394433333333	-5.326082	-12.3668946666667	-9.341004	-11.93224	-5.81018733333333	-3.032399	-6.48085466666667	-2.45549633333333	-6.71883733333333	-6.1660697	0.650135333333333	-0.414261333333333
ADAMTS3	-0.4107506	-1.484383	-1.049134	0.1259418	-11.03683	-5.686312	11.08972	-15.90386	-13.71828	-4.236766	-5.312407	-1.624777	5.184158	-4.973771	-4.293548	-8.409175	6.595628	11.11642	1.496793	-19.58362	11.53973	25.50341	0.5724705	-5.935204	-6.129622	-6.220577	-4.192855	-7.536344	-7.399815	-2.099108	14.74419	6.675937	3.652049	1.26195	9.665432	-9.125182	0.3116015	1.585633	1.196467	-5.45457	11.37549	-7.286689	-4.578078	-15.23499	-9.610607	5.295611	-14.18004	-4.231297	-8.767732
ADAMTS4	-4.910224	-6.480256	-7.660698	6.927173	9.275993	-3.253367	4.375867	17.84377	3.643427	12.26696	19.78502	7.970064	35.86011	7.106742	11.20916	4.953103	-0.4554284	3.701239	3.188993	-4.298466	1.462435	18.47111	-3.977403	1.668381	-9.50289	10.06956	0.2771694	9.854136	9.166416	0.919241	30.3983	18.57434	2.798724	4.746226	-13.07941	25.0631	26.47571	19.7163	-5.942838	22.32385	-8.955005	38.34397	-4.391837	7.574214	-0.0239063	7.376002	0.7988917	-11.63356	17.63348
ADAMTS5	1.215073	-0.1654593	1.147842	-11.91317	-5.328568	-4.676493	-8.673862	-7.645877	-7.62184	0.5623745	-10.28658	-11.62917	-18.56771	-1.859101	-9.473296	-8.356818	1.318864	9.152159	3.744001	-11.51757	-5.245512	-5.389874	-2.742562	-6.573967	-1.638365	-1.582798	4.333253	-9.001725	-4.634366	-2.427362	-7.131125	-8.133344	-6.061841	-9.687158	-3.112011	-2.132098	-5.72357	-4.793891	-9.422482	4.454736	11.87999	0.4298866	-0.9439454	-3.550268	8.657009	-11.21789	-7.826879	-16.07341	-0.002357983
ADAMTS6	4.314256	6.832725	50.00607	8.635868	3.580841	5.729612	14.61155	4.160123	28.72123	4.902592	15.78775	15.47581	44.3391	6.303206	26.89044	19.49698	24.0157	24.66063	5.804875	6.939182	8.684092	10.32543	-4.10138	9.845558	6.18786	6.934917	19.43489	7.016772	4.510097	9.872175	12.92971	5.004992	8.875606	9.316218	11.30632	1.713689	7.045931	5.331979	5.353549	11.7885	0.3798801	4.730485	6.132638	6.107752	4.894681	8.202449	11.96864	20.927	10.49
ADAMTS7	-11.311435	-11.979428	-5.3677565	-0.7000855	-7.931046	-7.538716	-4.836348	-7.2723365	1.8629475	-1.6187395	2.0601975	-1.2988033	-5.374228	4.185031	-5.2136947	-1.05884885	0.4151735	0.365839	-0.325026	-2.3436745	-1.2521185	-3.39612	-2.9787875	2.6591909	0.910742	7.680428	0.0624779999999996	-0.4733479	-1.1450771	8.878291	-2.093955	-1.12467315	-5.573487	-3.5265531	-5.568833	-6.4856635	-8.121213	-0.99979715	-8.7663355	-3.7755075	-11.22659	-1.69938205	-2.472243	-10.1996835	-0.5463785	-6.329961	2.6827575	0.5363695	-4.234633
ADAMTS8	17.83802	10.90707	4.743706	15.85814	12.08741	-2.253588	3.706045	10.5443	10.93862	1.638302	5.278993	0.7246493	23.22621	5.014136	12.64951	12.78597	22.73382	3.69232	4.998746	13.71572	8.377794	8.549091	2.598327	9.471329	13.22161	8.95023	4.268586	7.307467	5.180728	-1.028688	16.93878	4.399722	1.866824	16.87471	1.183124	6.526128	26.07637	17.62939	19.58418	15.33956	23.23879	-0.7033837	2.040956	-12.82258	17.22404	0.2645747	-2.635061	12.84677	6.840415
ADAMTS9	-26.04682	-8.17592	-15.98231	-19.49575	-22.4151	-11.25778	-9.793399	-18.86426	-15.78746	-15.22337	-15.8627	-15.48546	-17.89046	-11.62475	-14.8126	-13.2667	-9.352584	-14.92067	-11.83175	-6.95863	-11.02786	-8.63065	-20.47609	-17.06635	0.8710576	-12.7529	-10.49128	-6.1984	-17.02112	-14.00566	-4.654181	-23.76562	-11.83703	-16.13859	-8.236187	-12.03538	-11.01525	-19.20516	-24.75571	-12.19083	-19.5489	-16.97777	1.043939	-12.67883	-21.00177	-7.255201	-9.694905	-14.96173	-6.579339
ADAMTSL1	-3.9566616	-0.9175512	-2.0788128	-6.8674852	-10.0833438	-3.5521112	-2.2199622	-4.0873512	-3.3273322	-3.8055306	-3.4899378	-4.7451916	-7.160257	-5.5938636	-3.3756018	-4.94051058	-5.65369914	1.0425448	-2.67693304	-5.7051402	-3.53315416	-1.6053688	-5.7337648	-4.61170118	-4.3309432	-10.2544914	-0.811275	1.0942664	-6.84684798	-4.7429957	-4.0391224	-3.9340926	-4.4619414	-3.5538482	-0.303290799999999	1.121597	0.789592	-3.8101646	-8.0829758	1.031765	-3.919967	-4.12662444	-4.7924624	-5.059514	-7.4348908	-5.8700766	-3.0846806	-5.03651526	-6.0898596
ADAMTSL2	18.44276	-9.438523	8.362534	12.61975	-8.027763	-10.81686	-12.20357	-9.85216	2.902155	13.1187	-1.28179	-1.017058	-11.95721	4.390342	-7.15776	2.726273	18.1287	3.836157	10.14569	1.64513	2.405009	-8.958057	-9.854814	-5.183197	-24.13849	-1.202724	-2.170127	5.976619	1.560703	-7.148073	-11.5172	-9.614644	12.32678	7.293429	-2.250683	10.80072	3.314935	-2.167503	-5.67722	-0.4364311	-3.881617	12.34439	21.77356	-2.006261	3.084668	-1.93543	19.82834	13.02386	-10.83934
ADAMTSL3	12.34465	13.74144	3.026817	37.38405	14.43352	13.60419	53.64649	35.76435	8.971376	18.85025	6.309976	10.13137	53.14378	-1.398148	4.706681	13.42028	16.23108	27.75987	14.98314	9.021946	6.532847	29.82049	52.98994	12.12786	18.64968	17.18861	17.50827	17.93804	10.64082	26.1734	15.92151	14.31574	8.083087	31.72351	22.10297	7.307225	8.972261	9.555421	8.143344	20.39162	34.71616	9.858613	6.672853	13.32064	21.95916	21.87043	34.34233	21.62633	8.890647
ADAMTSL4	14.1607153333333	34.1728333333333	11.6862193333333	-1.70332	12.1166343333333	6.21846666666667	22.7454693333333	2.51439666666667	11.2228393333333	4.388007	25.11824	2.575394	6.20768066666667	10.7044536666667	9.89335166666667	20.4189666666667	5.91844	28.9136366666667	6.88082266666667	4.55342366666667	18.6700243333333	11.8644136666667	12.7068703333333	14.078358	4.70053566666667	0.9335271	20.6731803333333	11.3103536666667	6.89929666666667	12.2562916666667	-3.937236	20.0854413333333	20.2247704	4.07358266666667	9.94749663333334	31.0487866666667	15.7801003333333	4.15365466666667	2.83594766666667	33.9961166666667	2.27129366666667	8.29788566666667	8.30873343333333	8.62633666666667	4.93480733333333	12.5662047333333	11.9369043333333	15.5470362	9.8783223
ADAMTSL5	23.40542	9.179366	7.853714	5.335781	22.58365	-3.507723	11.58825	10.11537	11.18987	25.54911	21.56257	14.61126	28.70335	-2.872201	8.651155	14.52413	7.60238	1.489096	17.91569	7.209842	5.563815	18.09387	21.79584	14.3119	18.19759	14.7799	11.47573	29.2217	6.93188	13.07642	10.62338	20.197	0.8924667	10.63464	7.574275	5.51489	11.59248	13.03925	19.50833	12.91547	-2.015116	11.6089	2.214357	-1.566968	18.73562	20.97389	13.30711	14.84819	16.20905
ADAP1	186.9654	167.3341	89.33665	71.93536	125.8392	49.77238	140.2064	58.31778	101.8028	223.8163	178.3069	104.6794	89.85069	91.75264	101.1364	161.3569	63.10858	173.0589	143.8289	103.2561	94.81377	108.7979	98.69308	127.6503	174.9452	116.0313	85.66341	78.34925	105.1503	111.8118	35.4725	224.1855	192.2661	140.6712	128.7779	147.1175	129.237	73.57807	130.8417	157.3989	165.689	108.8055	84.49268	118.705	100.7169	154.6842	209.1548	123.0937	134.2455
ADAP2	508.6605	782.6091	330.4619	185.2273	388.7368	160.2554	452.0854	160.9657	421.2781	360.9427	363.9601	298.7061	266.7495	263.8154	249.7302	482.9177	412.1484	671.7953	452.3061	380.7456	323.2785	389.5844	541.2848	449.8791	161.0716	205.5013	467.7963	221.4691	160.5557	371.185	104.5766	501.3847	592.223	230.9537	414.3708	393.7639	360.3611	179.018	308.208	929.5311	204.9957	242.7646	215.5297	198.6518	405.6234	360.9395	342.8442	296.2478	310.1505
ADAR	3195.90983333333	4657.1919	1630.81713536667	1163.29693333333	1449.84717666667	703.153132666667	1977.92827066667	1205.86200346667	1478.44076796667	1630.05826333333	2602.88544633333	1582.30259633333	1517.87016486667	1428.59016666667	1485.35379733333	2271.6453466	1916.14266966667	1747.41332666667	1729.98928566667	1790.9728678	1606.69517866667	1976.27623466667	1881.53884163333	1517.09673	2906.2600217	2897.75941666667	2375.23074733333	1617.23688566667	1201.99833733333	1131.95799166667	572.005776666667	2029.07043966667	2523.59924333333	1070.64441	1734.47776566667	2053.260882	1971.74117966667	999.604844233333	1475.403194	3316.640607	1205.14326766667	1011.04351333333	1375.718749	948.598941333333	1115.01073533333	1343.277599	1651.07249666667	2280.06131566667	1341.88273566667
ADARB1	320.32866125	238.44863515	423.0539565	225.6296025	174.1639215	85.55328525	177.3815805	71.18771375	129.52386	225.49275425	174.026719875	235.762931	211.42544775	184.80286675	179.495432325	244.511925	428.746715	270.43398225	391.9395225	236.426713725	270.1091175	347.533255	361.535575	172.9730635	127.256413	93.99152325	210.51875675	172.7728195	92.457991	200.569128075	39.2152495675	143.40692625	127.967164	114.4119785	222.68267955	220.0162475	228.0050055	75.49229185	217.64146575	177.8002075	101.424013	155.314581025	240.8458875	87.61181725	126.230341	108.20917225	218.493572625	102.824942	129.76974725
ADARB2	5.87732	-11.92394	21.73946	20.60404	-14.06059	-5.216891	4.959737	17.3225	15.43214	-0.6749683	37.90385	10.79703	-6.149605	34.32962	5.759957	17.01717	34.69659	8.79476	-8.333964	27.60975	1.907519	-8.412907	-6.06096	-2.529915	5.950808	11.86885	3.53811	-10.80755	-14.17459	14.05587	10.78374	10.55092	42.93808	26.09087	11.53387	36.43198	8.762774	-0.9248496	-16.07524	12.49691	0.9583942	3.882539	15.83698	-14.25817	0.8755383	-0.3518575	11.51715	10.06728	5.770301
ADAT1	746.3588	398.7653	520.945	317.1576	329.0741	194.2016	308.3372	245.8918	361.6625	420.7614	526.3516	405.9322	424.0823	332.7837	335.4417	416.8834	356.2121	590.882	428.676	367.1309	436.8892	450.8241	543.0848	427.7874	459.6712	403.0996	403.1377	374.3436	342.0978	307.836	114.7154	479.5	376.0497	283.8651	329.1536	413.5076	378.3766	204.9724	481.1861	345.7262	310.0133	284.3435	384.2274	200.6662	238.2753	283.6468	481.8449	284.4478	314.4962
ADAT2	27.61142	21.87161	57.93262	24.39761	12.99548	16.60641	37.06474	6.682935	23.14311	31.28614	17.40824	18.41922	6.517211	29.31561	21.4815	12.57455	49.18843	26.73193	53.12014	24.04425	18.62318	27.85696	11.11373	23.54945	13.60456	13.06649	29.91158	9.6879	15.39122	39.40741	2.422227	32.75245	8.482776	22.61671	20.37011	11.64945	11.89153	19.34235	27.52443	13.41168	17.34064	23.82499	27.99813	17.92189	16.03129	19.31547	45.24138	37.34075	13.46846
ADAT3	88.42207	57.75208	53.63438	145.89	65.39848	9.791975	71.64794	25.01793	40.63757	40.31755	42.21365	52.70389	81.44608	21.66011	15.10673	50.45138	58.60052	56.32021	51.50006	46.94221	60.70201	41.40953	70.83656	48.75862	27.74958	32.97138	38.42941	25.26484	26.16734	34.40521	9.802918	38.5504	53.46518	24.80037	58.98732	61.4166	58.59412	32.54087	61.15342	42.96655	52.40588	18.64412	61.44821	20.875	28.67128	40.35507	72.29469	30.24766	33.48177
ADC	13.39754	16.45955	10.79716	-0.9731869	5.321243	2.089674	6.724134	9.889546	-8.927679	-0.0462757	0.8036666	2.553858	5.534172	-0.2320031	8.096086	-9.118197	6.461457	2.739676	3.079313	-1.199887	6.044459	5.627201	2.594459	6.198799	-7.289595	-5.538441	10.66179	3.879596	6.69569	6.801031	-17.26529	7.959308	-4.388341	2.388698	9.554775	12.33175	14.38818	-3.011482	-4.262715	-3.409309	1.915433	-3.080611	9.979601	-1.724897	8.578396	7.962092	17.8807	-6.36491	4.784004
ADCK1	269.6776	87.15524	167.7709	83.72224	95.28384	77.36812	53.4027	32.30521	62.79991	86.23042	60.56165	78.87154	93.47867	57.70946	60.64491	83.04369	132.2435	121.2098	116.7238	72.69943	83.68381	112.0485	104.0778	66.42628	62.79703	37.13224	67.36264	58.26828	31.09768	73.0617	22.46008	93.83068	95.28951	53.0477	108.727	105.1625	84.92048	63.51579	125.323	67.24606	65.70854	77.3905	90.79424	66.36572	67.76614	67.22272	93.89514	94.42354	42.99226
ADCK2	320.97	525.5629	653.2501	511.8386	322.463	141.4293	502.2359	152.5599	375.2641	548.4761	343.0794	400.6954	237.545	391.0643	473.2881	347.2547	505.4711	584.8297	501.4482	403.5099	403.0498	354.4013	478.597	464.1595	270.5179	323.2159	394.0958	310.65	283.4935	364.8745	89.22392	448.4399	445.4223	305.2151	441.6253	543.6661	347.6651	189.8647	521.6542	357.6099	340.5988	328.4201	466.4101	258.7933	349.6424	335.8453	663.6011	344.0815	308.3335
ADCK4	267.8524	241.4827	288.6813	139.7509	166.5989	79.84641	263.6413	98.91938	175.7168	220.9862	242.5973	180.0865	140.4334	177.8449	189.2114	223.1807	274.732	323.7162	279.6764	300.4228	248.138	222.4395	376.8145	160.8011	260.603	198.3979	197.1539	147.1477	118.9526	176.9509	27.69407	248.1818	257.0419	140.0177	224.6444	233.9214	196.9714	115.6749	234.3393	176.3416	129.9842	125.1712	250.7978	162.3262	210.1998	151.3601	257.3826	144.1249	160.2614
ADCK5	100.7318	41.83331	96.4427	33.6341	34.15783	19.17846	52.32474	19.35669	40.75492	66.03178	66.46304	22.90683	57.95872	35.8229	42.14716	40.66251	106.9595	102.2198	84.78625	72.4149	111.1513	35.14291	103.9217	46.24011	43.29694	34.6125	45.88568	48.62312	15.34821	41.19511	15.42698	39.64808	51.91608	18.81121	39.34145	48.25996	39.35654	23.54101	75.78492	61.91705	24.22556	28.4627	40.52634	15.77091	60.85382	30.35238	71.81793	26.83884	44.33052
ADCY1	-9.299346	-9.1447975	0.708449924	-10.792433	-5.6338815	-2.3617005	-7.019248	-3.7390995	-9.200027	-3.1520115	-11.21113	-0.8960475	-12.665009	-6.249814	-6.0874015	-2.5974305	-7.329566	-4.7586235	0.4249965	-9.6354025	-0.010759	2.4850425	-7.914859	-4.2059305	-4.511919	-4.6895215	-2.45699205	-0.8880855	-6.8060105	-6.2939285	-10.6525955	-3.218835	-5.337697	2.1741857	-7.3071788	-6.6997975	-6.478224	-8.837637	-1.8143625	-3.539264	-7.8613425	-9.6483945	-0.2105525	-5.6737315	0.51883	-8.8260485	-11.497815	-9.2817185	-1.6037715
ADCY10	-9.263236	2.570701	-8.80986	-5.900631	-4.401116	-1.856158	6.064039	1.729978	-5.923864	-4.278453	7.455072	0.2431277	0.6138834	-1.343766	-6.104049	-0.3953164	0.7920845	3.5735	-9.352855	2.800693	5.136225	2.500729	-4.04593	-1.833115	4.702425	-9.134319	-0.9169987	-5.614366	-1.292912	2.827017	4.485185	-12.22204	12.69427	-5.694406	5.881656	9.461347	-8.327452	-8.463355	0.6102094	-5.046496	-6.767619	2.931542	0.9679275	7.052432	-3.136631	-2.318826	1.955645	-3.544308	-1.222413
ADCY2	-0.9616386	-0.3726202	-10.41888	-5.500195	-11.26014	-8.691748	-2.412615	-12.82229	0.6406881	15.15449	2.020532	-10.46144	1.92276	-0.01616754	0.2696694	4.728241	-4.689696	4.721769	-2.575198	6.214611	-0.1460244	4.537777	7.385383	2.888702	0.03935438	2.087551	5.856072	1.921496	5.47491	-5.606936	1.250421	-6.392301	-4.131635	1.912028	2.579708	-0.4745209	-1.595629	2.218095	-4.189565	-1.804282	-3.166323	3.833817	3.483202	-4.927206	7.387951	-2.002591	-2.278341	-6.262989	-3.798115
ADCY3	757.5408	419.966	494.8603	346.4461	337.9203	180.5412	661.7806	212.08	409.8631	449.7598	1663.5	269.8431	401.7977	282.2198	356.2023	454.609	512.355	575.6752	565.4102	450.7653	404.5147	601.538	617.6777	346.8694	213.2337	208.4786	435.6718	260.4217	225.1338	357.8506	235.2283	437.6201	534.6992	246.4675	480.4446	497.1837	401.2419	202.8232	368.708	479.8555	227.1191	256.6155	420.5545	181.4341	324.949	212.8938	509.0793	192.5566	235.2929
ADCY4	112.2132	82.19395	42.44004	14.61583	23.48549	4.961927	68.51386	38.62845	50.48602	86.06612	156.0042	27.14942	37.15314	56.72557	54.45399	55.47884	52.43137	67.63956	46.19132	137.8015	62.23575	55.16284	68.79578	74.55823	264.9474	80.59151	44.68725	38.78536	30.11714	28.20638	7.568093	54.18705	141.1046	47.7127	62.26784	55.07404	80.17319	24.7509	20.25174	75.42622	21.9825	39.51418	27.76576	43.77559	50.94718	65.56004	25.96313	32.91901	55.60844
ADCY5	5.699059	10.33742	13.91986	9.281902	5.337493	5.562932	3.335851	16.61192	10.57417	0.1060986	15.87252	13.09814	22.3423	15.66914	5.296365	-13.92311	11.93742	28.49729	4.092404	2.568683	13.43287	11.35592	12.6746	4.714256	12.47067	-5.727474	16.59846	11.46832	11.39927	-2.289209	15.07813	18.82911	2.308841	5.031146	17.99691	2.02187	10.97721	13.96142	10.39378	8.006371	25.69788	0.2096641	-5.041388	11.95746	4.355923	3.305018	11.68199	4.55518	6.272239
ADCY6	17.164155	4.163665	9.4920775	0.593658	8.480751	0.1512275	4.3444725	8.369059	5.104718	8.4657995	3.634705	0.3257195	2.9269137	-3.619126	8.938198	3.14881555	12.0887365	2.80983	4.845147	9.0780725	1.0163405	1.6459235	1.27754465	0.712067	11.49555215	6.882455	8.765204	-0.3681845	7.108204	7.2516145	13.791442	3.0389435	-1.26004885	4.953225	1.64446635	9.754335	3.7061518	-1.051757	6.5346901	-2.6054605	4.8211375	-4.780551	13.2352815	7.279018	4.4381645	-6.4750405	-0.1554275	5.4676175	5.906135
ADCY7	418.6212	291.2923	301.2501	182.9981	232.1864	93.75301	252.1028	157.3069	176.37	280.179	420.5353	179.348	176.7215	163.9805	199.46	206.4547	183.392	263.2888	183.9872	194.7495	176.872	146.7765	198.1694	242.9867	259.0431	200.2378	316.1496	205.9801	90.36474	215.2153	114.1695	311.3283	241.6892	163.6712	254.5575	261.7543	211.5074	118.3777	247.9263	389.4686	145.3456	168.7249	230.8356	183.062	185.03	243.8566	362.2939	231.9401	210.8174
ADCY8	-5.439216	7.133163	0.3819578	8.089176	3.169425	12.20421	-0.151095	16.67583	9.733438	5.918904	1.750185	-0.3655759	4.12313	-5.11963	-4.785209	-4.152492	3.60402	2.321676	-2.006793	5.308559	3.371691	-1.950809	1.760756	6.072075	-5.273115	1.191639	6.074883	8.287883	1.736614	-5.157686	11.78179	-1.245343	3.641864	3.191066	1.434887	2.275655	6.018793	10.23567	0.09708688	9.463883	-10.25109	5.895822	14.80504	-6.709333	-5.907455	0.701533	-0.2413305	3.821888	-0.424973
ADCY9	58.51758	4.384468	-0.8829577	-23.20433	-8.876633	-12.12164	2.844434	-9.133273	-11.80125	7.913304	13.38468	-6.640539	-17.99504	3.668822	0.2651757	6.781258	-15.19189	14.00699	8.735723	0.4283329	-5.634599	0.7405893	8.246573	-1.438644	-14.86377	1.437489	14.25923	-8.166089	3.870701	-4.693453	-20.12435	6.939067	-6.726766	-1.159955	14.87304	12.011	6.799814	-5.550193	-8.715199	-0.4137412	-11.64403	-7.717628	-2.04415	-0.7282538	-0.9858204	32.73137	17.03897	-14.3834	-11.59866
ADCYAP1	-22.56058	-13.32153	-17.619	-17.0225	-30.65044	-14.70609	-13.57379	-33.51375	-15.92344	-16.13691	-27.1356	-16.80928	-18.4576	1.240844	-7.19316	-16.2628	-28.6803	-23.02176	-13.50437	-27.65456	-15.57827	-30.93289	-15.11681	-16.42457	-31.97634	-15.53055	-12.85403	-16.18962	-14.68433	-22.17019	-20.11127	-22.4498	-7.078595	-11.01756	-24.00971	-26.65372	-16.3585	-20.86083	-23.60521	-14.6755	-24.31669	-5.385962	-11.28412	-26.15862	-18.71837	-16.92933	-21.51937	-25.71379	-9.870271
ADCYAP1R1	-5.103889	-13.42332	-22.30083	-3.836941	0.3970867	24.52987	-11.58753	8.62267	-9.620375	-10.7612	-21.87987	-1.899611	-5.261597	-3.647157	3.931992	-8.535876	-9.08248	-1.62964	-17.94456	-12.0078	4.867297	-8.960049	-17.57545	-1.760963	-23.68769	-2.742069	-7.932105	6.53593	3.66074	-9.581324	2.312989	-7.774594	12.66275	23.98958	-9.629383	-12.67475	-1.353293	-9.188231	5.16289	-4.532676	12.30813	-2.010711	-6.660742	9.091739	-0.2173954	-4.149034	-20.93975	-22.32293	1.720069
ADD1	3705.29885	2734.27775	3378.2092	2083.528	2263.2757	1168.15375	1873.5659	1512.07845	1710.74275	1733.7717	1953.69315	2208.5587	2013.93885	1926.23335	1551.141075	2315.11215	2203.60545	2193.77335	2338.04945	1977.414	1900.85185	2945.12815	2496.5395	1758.72	2484.04395	1542.4355	2213.82535	1548.7993	1458.1759	1423.0559	1413.6914	2002.92785	1810.9131	1420.70795	1911.11185	2475.55955	2414.1126	1316.4041	2162.44385	1506.8771	1201.57775	1576.802	2188.6368	1015.23425	1148.8976	1449.8831	2417.4018	1512.44645	1258.48485
ADD2	-7.94532	-6.66850225	-6.75826	-3.84016	-7.8024125	-4.49847775	-11.78864625	-8.61101975	-11.14684575	-3.081667	-6.2062995	-6.193794	-4.6864565	-1.70112475	-4.60650375	-4.7414455	-2.463846	-4.404152	-7.02764675	-9.924436	-5.30335675	1.61983325	-7.738795	-4.530005	-9.4177225	-8.60794925	-1.42388675	-4.16950175	-2.07146225	-6.684988	-0.14840825	-4.53031875	-7.1846275	-6.4147105	-2.62012675	-4.026246	-1.644207475	-6.38027325	-14.52602	-3.524717	-1.61602375	-6.46514675	-3.980972	-3.99737	-6.026156	-6.70186975	-10.6551725	-3.658812	-7.33970925
ADD3	1383.1785915	803.51551	1813.302031	963.165479	1107.200505	609.4410175	1426.5202375	557.0841175	849.2417425	1250.76635175	1525.9839375	1127.74843025	686.1859075	394.74370725	1035.850045	976.43691025	1935.16806475	1374.825295	2252.205296	1451.627515	1067.8475375	892.55827	1800.10402	855.853734025	1339.027641	884.70499325	1250.18520475	697.22506425	295.1920425	1899.180455	297.429568625	801.1876124	1406.953005	443.1108475	1289.35433675	672.49187975	558.437025	448.75002625	1151.0615325	1015.8500225	287.8405225	785.8514475	992.1890935	612.4882425	896.348275	572.86103	1281.47364	656.22594025	533.79510325
ADH1A	10.48095	2.592445	0.9608991	-13.32018	-9.572533	12.14058	3.054388	-11.39854	23.55993	8.120831	-5.402129	0.7078799	-1.012917	0.1446601	-2.058913	4.994843	15.67933	-0.8671358	7.097455	11.15574	3.102137	6.517185	4.590102	9.259491	15.17343	0.9173623	2.702699	6.872928	4.434642	-0.3953342	-10.83848	6.480182	-1.581838	2.950404	7.656566	12.29802	-1.601515	4.679551	6.311572	6.966989	-5.067515	9.966294	4.091501	1.677806	7.134526	-6.805147	10.38231	-11.81363	-9.116166
ADH1B	-0.5418922	-9.118615	-5.320244	1.786647	-4.194314	-6.624522	-19.6672	-8.526767	-1.198744	-2.806278	-12.99121	1.431337	-2.76735	-0.5075921	-0.1749641	6.302361	-7.183761	-6.186396	-18.11506	-2.128407	-3.520536	-8.303547	-17.42758	-15.10854	-14.76153	-4.933613	-11.12615	-6.536916	0.4997135	-12.26965	-10.55848	-1.949865	-6.767552	-9.742806	-2.923908	4.747083	-16.73172	-0.513404	-2.023313	-5.957786	-2.458583	-7.244735	-2.02027	-8.052327	-4.615882	-0.8587697	-3.632459	-8.311962	-12.60837
ADH1C	-6.847808	-7.567849	-6.598045	6.807918	-0.4047093	2.244611	10.23161	-20.94141	-4.13497	-2.870883	10.64652	-11.40314	-0.117333	-17.07024	6.720551	-3.221542	-6.216247	-9.343836	-8.886127	-3.584393	-3.918104	-13.44341	-0.9920055	14.30252	-5.130827	0.5293924	-0.2029331	0.4865673	0.007968551	0.3622418	6.43152	1.779544	-8.908956	-5.032552	-0.6059687	-1.797839	8.370279	-1.481139	-13.29082	7.909898	-3.874484	-2.742225	0.8151259	5.832522	0.1105923	0.5330455	12.04242	-2.466984	3.175308
ADH4	0.826608	6.6224225	18.412206	0.858490000000001	2.264665	-4.803264	19.050495	7.929167	8.66119915	17.217209	5.865615	36.108397	13.8879965	29.65868	21.9767265	6.452216	36.643875	10.16186	25.725322	10.3971505	16.4104715	15.2170085	22.687705	21.371458	15.0446755	14.9451895	15.78673	14.2281245	-3.32999	15.832995	-2.854701	8.3986945	14.3381445	6.058434	17.48503015	20.2648375	6.79269	0.483630000000001	4.933885	17.833426	2.875694	15.891665	11.24778	19.2195415	8.206365	6.094715	16.8401435	5.32753	1.5035985
ADH5	46.65511	19.72301	66.13245	38.47226	43.60414	23.42706	49.27107	29.26892	54.57092	61.82121	39.00813	17.68833	21.57565	28.5994	40.98463	52.94389	36.74384	42.83859	49.38978	31.95125	35.85521	30.6714	28.06962	25.44131	41.03199	31.9076	58.98599	40.84334	30.22272	49.3707	15.0736	8.322871	29.10784	32.62814	22.79914	15.54577	25.88133	17.13069	48.17718	45.0787	12.82361	39.37489	19.92146	28.78784	44.64278	27.16873	29.98678	33.80837	20.19817
ADH6	15.09811	24.09318	3.669578	17.83424	20.13316	44.76831	23.75094	21.29673	-1.648359	13.20228	12.26965	16.73812	13.96155	19.43599	4.32097	31.86096	5.500054	16.98372	1.21729	23.61325	12.52945	38.63131	12.05318	11.92984	23.43415	19.51195	22.57222	15.46455	7.972293	11.53747	6.169969	10.56543	16.85435	25.26883	2.947918	28.73756	36.68036	4.291482	40.59604	27.04723	11.77929	11.39914	4.479234	6.873103	41.19032	17.60622	28.14298	7.204319	18.36595
ADH7	-3.449622	13.7819	2.876411	-1.354832	9.740532	3.873113	-5.037722	-0.8564863	0.8273718	-3.816875	-4.384871	7.43191	-3.084725	14.57601	-5.920264	-2.033317	12.71669	-2.227525	0.7471896	0.1182667	1.861964	-4.878262	8.357627	1.402733	-0.04261583	4.045414	2.022233	5.373965	8.614933	5.420233	20.49952	-3.920194	3.992259	13.32411	-0.8340724	1.63979	11.74156	-1.374183	6.886882	1.338609	-2.967913	-3.424186	-3.75733	3.239611	6.255345	-7.45738	7.402514	2.246761	-4.030842
ADHFE1	184.281785	150.522485	156.7054	45.021007	92.96421	57.97702	76.81986	78.11711	45.370955	125.012335	127.164205	80.338115	101.635915	76.38868	88.221315	93.23022	135.89523	163.307065	206.4273	101.910785	131.216035	92.1791	168.55095	98.644215	67.06341	80.5232	71.186745	81.02981	44.564202	94.63916	28.73753	106.36841	62.79227	80.461275	75.7827	121.18663	69.6971	41.20316	56.09974	53.87153	54.25091	86.381765	81.204485	65.415255	128.64454	111.449395	161.0755	57.04376	76.327595
ADI1	28.38419	7.939064	65.37586	15.12813	53.39478	34.51416	23.15516	18.14029	42.62449	38.8648	92.04822	105.008	36.37941	34.76185	60.65987	23.56981	49.0136	55.41618	78.7724	26.67478	26.05254	25.09735	118.204	28.89827	80.07625	34.00283	64.83586	10.46358	14.30286	110.4946	3.190476	30.16447	66.25027	9.97549	48.85042	18.74969	44.21105	29.87862	55.55751	20.11394	41.03447	35.60751	26.69773	81.16051	44.71915	27.21385	48.76087	27.47126	18.73795
ADIG	-17.05303	-17.39139	-16.85319	-16.1082	-13.33672	-9.314993	-9.149135	-17.41313	0.3200933	-5.221752	-10.12079	-13.71686	-20.33673	-10.81634	-5.872886	-5.691288	-9.376616	-8.486895	-10.56854	-7.346005	-11.33692	-10.60989	-9.67714	-7.789051	-10.64169	-7.871059	-8.953895	-8.898717	-7.385651	-10.55722	-10.12621	-11.86588	-19.404	-15.93414	-12.58522	-7.425017	-5.84984	-8.861564	-14.67344	-8.780185	-12.05993	-12.00296	9.622805	-14.51887	-3.459133	-8.340016	-17.72855	-27.47014	-8.780305
ADIPOQ	17.53791	22.18812	12.87947	53.11306	30.72806	27.57331	35.99186	40.28306	40.67752	32.89484	26.30248	22.16656	45.64249	19.7547	26.0407	37.31037	23.8838	25.10789	43.14081	47.49442	30.1186	42.45897	30.29967	38.45282	22.6519	26.88397	39.23515	25.24834	35.59586	32.11147	26.43693	59.3374	26.75173	10.14168	21.49167	45.14426	38.83571	15.89559	22.26437	29.88139	16.94951	19.43706	42.25507	25.39818	18.29953	29.92876	11.26103	55.79119	29.02303
ADIPOR1	1030.05375	2655.189	1266.81875	3722.3145	2598.9185	3997.487	1256.227	8516.3385	1734.8095	1939.0935	2022.4805	7321.3965	3813.6725	3147.1315	2480.864	2696.1555	568.1151	1304.7695	998.75885	1690.268	1131.246	2922.2045	982.6874	2941.2365	2852.9345	3025.6865	2030.649	2399.0015	4224.5325	1938.646	7084.0485	2938.638	2875.495	3944.5435	2252.4715	2333.636	2556.2985	3915.331	2827.7535	2014.6915	3349.6025	4046.9455	1972.0115	2336.429	1925.823	4271.158	2063.0305	2700.8005	2522.2645
ADIPOR2	691.8304	448.494	461.4885	247.9794	294.3251	111.6245	316.225	153.41	220.3332	348.0207	439.0955	249.8263	308.5154	179.4406	244.6053	371.7766	471.3694	479.2304	376.0988	361.2013	328.1332	229.4575	406.1821	247.0155	305.9498	182.065	272.2601	175.4733	159.6772	297.5821	58.01579	371.0437	254.3814	194.9513	313.4155	319.2053	322.439	135.7608	266.9122	234.9036	170.3478	178.6975	272.1493	168.4605	242.4371	303.5033	301.8936	251.2867	224.7078
ADK	146.6830015	84.53342125	175.7076355	104.412784	119.010905	63.717751	185.236091425	39.253797	104.27088675	151.533217	157.882418	102.76474825	101.538715	71.0299855	94.34842825	110.6076725	226.45762075	212.74901775	208.663172	163.288222925	202.43767575	128.912493	259.9134775	132.1259002	85.1672365	78.80002775	120.6049515	85.28977875	50.698485	121.181738725	16.0895775	98.176057	111.749254675	74.925361	100.63323975	98.959095	83.7814125	64.206197125	160.15736425	127.03014375	62.197106	79.447812	112.40661575	67.314613625	87.53919075	65.36559425	109.9623775	50.2881375	72.61526075
ADM	1235.816	3180.543	398.4113	241.7069	1007.923	400.4421	3492.597	1986.032	3150.208	2946.449	9974.991	1073.81	665.4637	520.3095	1079.741	1831.263	637.2687	1503.073	845.7988	1182.855	1064.822	2134.337	1628.744	1058.949	1148.433	1568.818	2205.086	1247.746	389.9593	792.1509	989.9341	4375.869	6256.627	595.5373	1923.826	1160.428	1831.011	720.6788	997.876	4539.07	1484.832	387.89	491.1082	786.5206	548.5152	1162.5	799.8914	1609.202	765.5416
ADM2	54.08946	21.60126	35.55055	12.57413	41.79106	23.24919	24.64882	21.11139	38.89804	33.96477	44.66992	50.84129	34.0531	13.12846	19.08088	31.98091	37.97733	39.06359	23.52741	29.75373	26.19007	20.84783	27.41514	22.21676	10.66371	30.20593	46.86782	22.8102	8.315411	30.32565	5.854684	42.53346	44.35903	20.61551	30.00679	24.28782	36.97516	22.53236	56.83596	32.46178	27.20946	29.3961	17.11407	18.73187	23.94778	9.591174	14.10683	21.27172	20.73893
ADNP	302.38519	177.066085	310.742155	163.711105	266.35175	101.110685	222.1793	125.62059	146.51448	252.53985	344.05445	215.24508	150.238835	130.640935	215.73545	198.37344	173.63656	208.990395	288.691255	196.9288	137.616335	188.28475	184.07402	182.08938	218.72935	134.52295	283.59375	132.89189	107.699275	280.56956	53.154245	216.9956	196.16441	97.62215	210.405205	192.871345	139.998525	112.55556	193.056875	182.30149	98.00029	166.26002	206.570475	112.87421	146.635275	131.94173	252.977335	128.910215	133.3004
ADNP2	293.2177	165.1454	345.9972	142.7927	166.6399	58.10906	196.8988	89.90858	126.7088	231.9614	248.1661	153.4122	157.3544	113.3064	153.7463	197.1916	229.5717	239.7256	309.0884	204.7724	214.6607	136.5145	273.526	149.3961	190.6109	97.40592	218.9429	149.4995	106.529	215.4084	50.74758	149.1478	128.6544	110.8146	213.4523	183.0271	116.4341	80.37836	153.1211	144.0314	78.43018	109.5618	176.7333	84.77579	140.9529	119.2663	209.3363	139.7066	123.1635
ADO	701.2928	362.86	759.4882	277.06	501.1716	125.2604	437.7982	121.2492	311.3084	442.5552	409.8451	298.2706	175.8704	133.2699	392.5501	393.4432	760.1454	483.218	868.1102	459.2036	459.5282	241.4646	536.2099	342.757	171.8024	187.9637	329.0509	247.2521	100.1683	502.6304	103.7533	322.2507	398.9369	210.626	357.9313	243.8173	199.2592	85.08897	375.5648	375.8695	118.4566	243.5746	338.5496	205.6378	370.8028	231.5992	445.6238	214.5191	219.2467
ADORA1	12.6312936666667	15.8960206666667	19.2647266666667	17.67794	11.8438263333333	23.7233423333333	16.1508466666667	43.1519755266667	13.477794	15.5942296666667	6.62341333333333	24.1137082666667	20.983451	15.3966733333333	8.44993	27.909342526	2.10041666666667	14.6934396666667	1.57476	12.01115	11.7658763333333	17.50357	3.03467333333333	9.60782	15.5027266666667	6.81199666666667	11.6295823333333	31.467613	16.2295293333333	7.49395	35.1142933333333	20.3648166666667	17.0630616666667	16.0573466666667	5.07273666666667	18.2595866666667	16.526898	15.9146006666667	21.3778566666667	17.689462	27.7241103333333	27.86375	13.1035529	8.87174366666667	15.0092733333333	23.8952523333333	18.372741	18.801073	18.57873
ADORA2A	625.6772	364.45	732.1752	618.7978	453.0561	211.1995	356.0443	152.3247	303.7454	464.6661	517.6474	265.3729	367.2529	254.5913	298.2445	335.888	475.1643	444.1656	376.2643	336.2998	339.528	339.1682	488.985	392.3535	374.7317	169.5137	301.6683	276.9175	232.0244	312.2458	130.6739	387.9511	380.5143	308.0042	509.933	458.8657	410.0228	184.5542	590.9016	331.8951	354.7702	358.4917	607.2044	259.1555	379.6327	255.5461	625.8475	361.4663	420.5642
ADORA2B	31.67419	21.77744	38.50083	14.37735	34.13062	13.65435	48.42434	42.10105	43.10795	60.55525	71.13736	36.05	37.07135	19.60723	39.0035	28.75478	30.09451	95.57478	20.77389	32.75505	30.32855	23.21869	21.22793	60.90877	60.14571	26.08767	35.36838	6.907123	29.92837	44.85802	22.33331	51.43083	51.4243	17.76967	47.05639	30.67694	28.98234	30.45513	12.71871	15.59696	50.59404	30.72977	8.645037	53.04259	39.74636	71.83316	24.816	25.32939	44.90589
ADORA3	81.83047	19.9152685	22.072885	19.062045	24.3203445	7.1395375	37.335252	7.361352	20.29922	51.08156	92.679315	41.53212	31.36346	35.1703	69.39726	17.284805	18.5126275	28.03841	25.90265	70.03229	15.0727435	24.607443	11.088624	24.214985	399.0153	105.41685	30.81255	14.09153	56.598715	50.02323	15.390643	76.591915	79.83283	37.128515	36.247207	22.65517	91.935155	23.58627	6.46616	7.4241585	19.843375	17.5664235	12.5588825	51.733255	49.363025	33.929515	32.40537	18.79843	89.58928
ADPGK	947.1099	748.9628	690.2819	351.5668	533.5436	215.2131	482.5756	224.7036	327.9791	620.573	862.4788	333.6296	263.3639	241.3142	375.2398	542.7285	402.0087	545.9424	409.5676	465.1912	373.3513	308.7887	418.3778	544.2815	740.8073	405.8074	601.829	419.894	192.2773	408.7717	120.2684	500.837	579.7215	404.7837	570.5565	371.6896	405.0742	267.2606	549.0223	631.4547	370.9224	303.0289	394.4037	291.4435	502.9612	398.0709	641.8673	425.9739	346.4656
ADPRH	130.4429	119.7782	58.75535	49.64139	45.02463	24.47698	56.87166	26.499	41.48077	60.95556	62.85127	51.67772	58.66348	53.40329	47.47436	82.59397	28.38298	78.02357	50.45247	59.94613	57.35745	64.29938	45.59212	85.1308	49.15494	43.04522	49.93381	51.28122	32.93779	72.04623	29.03295	67.09589	53.79215	62.62576	66.81877	91.84867	74.51508	36.27969	70.42622	89.47832	50.23083	52.69773	52.00926	27.01763	54.40358	69.35922	58.94835	60.84105	82.00349
ADPRHL1	1.86479166666667	-2.662176	6.76003	-7.45272666666667	0.689989333333333	-0.978818	-0.436452	-4.132149	7.570095	8.28999466666667	-0.621999	2.15748433333333	9.27140333333333	-5.78463566666667	4.99324866666667	2.984588	-2.81288	-0.917960666666667	1.15016033333333	10.8187219666667	4.788172	2.785232	1.94580533333333	2.06024233333333	-2.248333	10.932565	3.41151913333333	9.224631	0.566144333333334	-0.0693306666666669	-7.11278133333333	8.90116	6.33601333333333	-1.720193	6.80955566666667	7.6443901	5.293204	1.633038	9.5875626	8.81273103333333	-4.77326066666667	-3.214769	-1.549589	11.7939422666667	11.532519	6.576797	3.425296	-2.38947333333333	2.70483866666667
ADPRHL2	620.0349	758.5548	498.8528	383.2521	437.9642	168.4193	521.6524	215.0065	382.1714	438.3183	489.6048	342.9046	341.2293	354.6533	372.6294	477.4911	507.7893	562.7825	465.049	457.6326	454.9063	450.3053	545.7567	501.4765	545.4083	397.8286	558.1416	282.7905	232.4205	395.8888	116.8648	518.2922	560.9547	371.9135	517.7011	409.2047	372.5561	203.4921	652.088	722.0721	393.3977	313.9985	472.1411	345.809	470.6731	434.5704	608.0061	767.2289	430.0424
ADRA1A	-7.088954	-2.8275806	-5.5252216	-4.0048712	-12.435086	-7.7202584	-5.06792246	-15.398357	-9.511892	0.7003806	1.3325484	-6.67303256	-11.6618618	-3.9627508	-1.40453308	-4.1570186	-6.36441046	-4.29562	-3.2489484	-2.93661432	-4.7090504	-8.86332	-8.3310054	-0.3531802	-6.9238166	-12.2659946	0.442337348000001	-4.4628494	-2.9095398	-5.59095172	-7.2028574	-5.9042722	-5.7431828	-5.9062746	-1.6097064	-2.5071896	-2.3299548	-5.725429	-13.2806694	-4.9311288	-0.7142976	-4.01054078	-7.734576	-4.4637184	-2.1070376	-1.1410642	-6.0037252	-11.829372	-0.6084382
ADRA1B	20.56824	11.25458	13.59521	-1.391423	1.119682	23.65758	8.021207	4.956693	13.54516	-1.803341	22.98539	-5.63851	1.970016	20.57005	9.365861	6.226365	-2.686851	-12.84344	-2.110995	-3.284207	9.145479	-1.457439	-9.209809	4.018456	23.42633	4.819187	17.20482	6.554919	10.81821	-4.405069	8.904962	4.310054	9.806018	13.37837	-3.701535	12.91404	10.04601	19.92287	10.55093	9.446137	-0.2855633	20.78021	-3.953413	4.533328	2.740483	20.00391	9.983714	-5.584278	10.86854
ADRA1D	-7.189734	-4.75602	-10.08637	-14.26933	-13.86916	-0.7280526	1.960859	-14.88761	-1.292669	-2.803958	-16.29485	-10.35505	-6.170846	4.283912	-5.56964	24.86727	-5.447394	-0.8534029	-1.03583	10.13783	-2.049917	-6.373173	-6.733644	-5.406181	-7.397352	-0.4706687	-14.55493	2.045146	-1.686917	-2.367342	-8.52732	-7.345769	-5.937543	-2.692586	1.005016	12.08961	-1.641085	-10.0126	-8.805997	3.036103	-3.521968	-9.713927	17.6453	-0.09200802	-5.842063	4.465128	-16.47077	-1.004971	-3.552067
ADRA2A	55.53944	50.14449	51.44561	91.22722	124.7828	116.7876	86.18409	147.3957	72.05428	102.2227	31.58312	88.09615	103.8251	90.06488	80.03368	72.40124	76.24586	80.5749	100.1423	63.91718	73.62175	126.3353	91.08426	78.97002	79.14035	91.61332	63.54015	75.08395	84.91846	48.72076	110.18	97.85294	91.92328	91.74496	70.78497	97.5508	74.29185	103.348	146.6514	68.89024	123.0464	91.32042	72.73462	100.1196	84.77075	56.77819	96.17413	93.73419	88.71822
ADRA2B	17.17017	30.86865	13.78432	48.70194	11.91721	13.94997	12.55325	30.9543	38.13453	39.00651	35.11189	35.13084	31.84615	32.90381	41.51362	21.12258	46.26402	11.84402	36.82415	22.79171	22.13637	36.42385	27.56387	23.64923	33.34339	23.30582	26.68258	19.58086	31.58827	31.74259	28.12556	22.83488	32.2325	32.00129	18.1521	27.52732	40.17744	20.87086	34.43766	28.80637	39.24266	37.74665	25.4493	24.9229	21.06558	39.39779	38.4103	28.82061	20.16896
ADRA2C	59.9191083	202.58553	11.990005	466.629595	588.901816	1275.097445	99.989767	785.499425	424.932997	132.16498	36.295395	609.39956	301.616037	565.46244	450.8331	264.8263435	16.91794	102.6297775	23.75297	83.440325	86.229416	415.699955	78.50103	320.291813	417.14174	553.9886465	179.504625	206.4683495	740.5757835	199.386787	934.735699	337.294101	533.26063	783.687455	267.9224625	458.059875	206.398625	974.950465	704.132016	135.0561845	1341.464165	564.13601	248.1785075	887.040835	347.70072	404.582356	251.513395	295.9618	377.52426
ADRB1	1.357949	-8.586434	3.668602	8.334919	18.16945	0.6822487	16.01562	-6.456134	8.821283	5.203656	6.399599	3.512255	9.805388	0.1189567	-4.655707	1.154427	14.18066	1.062628	-10.41962	8.805424	8.633493	-1.008366	-3.394204	-1.019623	9.512735	0.8282586	1.571771	6.240596	-8.010124	6.598967	-6.740989	15.17452	-7.939618	-16.93077	2.682529	-0.8366958	-2.428545	10.08748	5.547526	-2.476402	5.229512	6.616036	-14.27426	-5.369489	2.423878	2.721087	5.233599	-3.753292	15.08671
ADRB2	1308.461	722.0693	597.2042	283.3296	573.937	214.2195	848.826	377.882	322.1622	851.2576	803.1763	590.0261	485.6898	222.1094	704.6243	463.7997	853.438	1021.206	1022.608	527.0009	635.4011	476.2351	719.3405	553.6106	318.7046	425.799	547.2709	451.5015	273.8083	665.7053	218.0271	519.1572	450.8267	343.5552	576.6339	508.0983	399.2104	190.2472	370.9723	484.7869	256.6729	271.7327	400.1525	314.3246	524.9941	873.3124	681.7017	420.5678	439.5022
ADRB3	-1.525039	-5.409462	8.493301	-7.591717	-1.166054	4.900785	17.88915	-9.018565	1.081194	-1.819408	6.946695	-0.7321225	0.4017405	9.398299	10.76106	9.531556	3.95163	9.018393	2.671483	-9.075535	3.645617	4.550655	19.10663	1.533592	0.873827	-10.47133	7.697305	-3.938382	4.597362	7.741583	6.721475	-3.009603	-2.726201	2.341754	-5.787686	-0.9875671	-1.607737	-10.88122	-3.038854	-0.7995673	6.714513	6.149972	5.692949	8.278255	10.39423	0.7424113	-3.932554	-4.632877	1.19384
ADRBK1	3094.704098	2488.69496	2480.4701665	1822.0637485	2077.2725005	917.636748	2894.329836	1628.18976	2147.1216865	2481.9003885	3782.214275	2382.9890825	2140.39521025	2086.840548	2039.31062	2324.8239885	2284.4904205	2351.36508	2514.415387	2706.2585575	2305.71709558	2746.759844	2719.6760455	2192.354209	3182.138495	2094.669283	2534.746095	1701.10983045	1649.59517	2040.5979545	724.1043125	2760.823175	2893.206881	1452.241838	2635.7272195	2688.043102	2745.035238	1297.45528	2808.5280745	2391.655695	2099.0018695	1867.1600125	2139.2627575	1995.680989	1786.490226	1789.5875085	3077.7671185	1769.414244	1843.62966945
ADRBK2	11.56931	-0.3675238	-3.74913	10.36779	0.7711254	-1.390574	16.54594	25.68372	-2.648016	6.472928	15.91995	31.84503	14.73202	2.669555	2.778481	32.70684	17.97812	5.681417	-0.9699277	11.60356	28.87345	32.7738	34.44735	14.74687	4.774576	16.69498	33.66447	10.91965	7.097042	-1.065737	12.16972	8.750468	22.43337	12.47174	25.06997	21.38356	33.92998	6.325875	4.209949	38.95908	17.20656	14.90921	15.01761	17.34216	7.559674	6.241587	0.3046366	0.4989586	17.61825
ADRM1	1091.83705	839.92665	718.7544	601.3424	617.4835	387.18465	708.21985	277.1288	532.40895	730.5287	877.83135	609.86335	602.5395	542.034	496.24725	615.91225	638.5192	831.9409	586.33275	590.1539	555.7328	621.1702	940.7767	675.62065	622.27945	444.27565	644.6405	443.316	360.11395	447.5419	156.99946	722.60045	667.4357	380.94615	748.46535	705.4989	679.54355	569.95995	740.3886	693.2088	585.69445	546.53515	708.49095	458.80875	427.56805	500.86365	924.1576	567.7574	545.09755
ADSL	3164.556	1554.992	3982.571	2348.341	1790.865	732.522	1995.214	725.5587	1726.701	2129.88	1769.274	1457.024	1613.81	921.423	1337.132	1626.432	3779.638	2500.864	2845.246	2318.967	2443.717	1349.201	3705.039	1551.131	1282.045	1128.969	1629.986	1036.502	453.8426	2167.797	458.8807	1226.916	1735.456	1105.557	1744.543	1224.606	1100.145	813.0125	1950.116	1566.026	763.3008	1249.368	1721.775	936.2266	1594.105	1103.557	1894.878	1113.852	1004.441
ADSS	741.3192	470.25785	800.47075	392.87045	454.46035	197.53155	453.53195	213.494665	321.90165	558.7742	641.50075	384.99735	287.8927	252.14054	362.33175	395.2317	663.7212	685.33125	791.4408	544.1507	472.96818	384.56185	744.2194	419.73145	431.3814	289.73095	457.2388	331.1083	190.496435	566.5209	148.53482	404.9662	476.3475	311.85186	441.78025	384.7529	294.639675	169.66916	400.3131	446.8889	167.52907	342.91335	368.2007	242.24517	420.56955	357.96317	537.6442	262.30889	326.45801
ADSSL1	19.011143	6.97985666666667	18.0629446666667	22.8269266666667	12.358433	11.4969026666667	23.094688	2.40142933333333	13.1477586666667	19.6942966666667	21.65524884	23.5772066666667	22.2236566666667	13.9276013333333	14.567352	19.9353066666667	16.8120293333333	26.0343366666667	20.8271443333333	22.45402	12.6392723333333	11.308995	23.1076	23.20192	11.6188656666667	18.1194326666667	30.83175	18.66756	8.34582766666667	17.86459	-0.138224333333333	29.7223633333333	18.6212333333333	21.0494133333333	16.4517516666667	21.6828133333333	20.1605366666667	6.954756	17.66412	11.6636613333333	4.464288	16.89351	21.8954033333333	14.4217276666667	16.4479866666667	10.944911	24.362419	11.990742	12.179803
AEBP1	194.7888	140.373	191.1583	148.3313	155.7977	29.2552	69.31239	24.6121	73.21453	84.3633	57.52597	139.1609	134.649	56.56882	42.4109	199.4283	219.8367	176.9908	181.6877	155.1683	133.9837	179.5908	332.5971	122.2155	76.71338	51.6311	78.69611	92.27674	34.9079	82.29681	19.77726	75.19357	84.42665	39.4933	118.2628	151.1093	134.6051	45.4603	99.94311	143.1593	88.66159	87.7955	126.7783	33.79905	44.99182	32.94794	122.6895	72.45317	71.19869
AEBP2	119.5054	85.49368	250.3833	107.645	130.8293	50.48968	143.759	74.64599	103.5712	176.5591	221.0174	154.0177	111.9747	67.82507	208.3545	154.0954	268.6577	207.1299	242.868	184.0534	175.3913	97.78746	185.9879	118.2976	89.20082	92.30137	155.823	127.9178	64.03606	195.1461	54.8823	114.3899	102.1366	163.7997	167.8666	94.82301	116.8238	98.62064	117.346	181.0342	76.27267	154.9074	156.6797	80.81012	143.7995	152.0577	241.0068	125.1813	98.77464
AEN	136.361	60.63	114.6102	29.59948	77.65086	23.55392	95.9808	19.9743	34.53334	104.4874	125.0185	50.61334	56.45125	37.72464	47.40408	84.3548	154.2186	159.9954	119.9109	45.69128	82.58519	43.88807	134.7037	69.76283	53.77698	64.53187	65.43085	26.30998	18.18551	54.55691	23.6917	49.95782	78.63182	18.9292	46.67011	37.7045	57.35381	14.12061	68.73927	54.84966	25.49144	36.25866	47.51629	68.2708	70.55859	24.98068	87.3662	17.30501	48.94534
AES	2831.29874333333	2110.1700436	3095.27913	2447.48314	2173.552157	1234.02324933333	2562.74423	947.868984666667	1860.12398333333	2705.44728	1960.12663833333	2019.16681933333	2397.84946933333	1436.12111466667	1859.72808	2049.29244666667	2594.43239666667	3158.94142	2749.98188666667	2338.90962666667	2214.12325666667	2275.320542	3087.14198666667	2202.72133666667	1559.43856166667	1462.146405	2006.16696666667	1250.05837033333	1164.15252666667	2087.44959266667	712.497280666667	2180.04460666667	2044.529165	1397.922836	2318.55797333333	2225.625828	1913.01248	1159.355647	2786.47825	2013.09154666667	1677.50088433333	1819.64523	2524.11361	1643.33067916667	1672.656503	1410.727603	3302.42238666667	1573.5628963	1401.056119
AFAP1	43.1086333333333	15.2780196666667	23.1651646666667	21.0567833333333	9.7529079	2.44317766666667	3.7053325	13.0522971333333	0.053355666666666	26.014805	23.6558196666667	16.2656977333333	16.7958676666667	12.6364674	25.0050620333333	36.9059733333333	20.969145	16.1298	31.965829	19.284519	15.3119976666667	13.7124786666667	13.458432	7.26540333333333	3.28583933333333	7.32205006666667	20.3470073333333	6.80425043333333	6.019401	3.26928633333333	4.34154966666667	18.6974346666667	2.91595033333333	10.4577666666667	13.7673273333333	37.245714	23.99346	22.849336	3.97397293333333	16.6327173666667	8.59793466666667	14.0481976666667	10.170481	15.6606516666667	5.76239933333333	11.9650745	24.9092436666667	1.685672	7.26129
AFAP1L1	10.72643	-1.700059	18.85258	-3.042614	14.15652	-2.607287	-1.452616	-9.014041	9.850702	16.41756	13.56304	-8.337713	17.31454	-4.65252	-1.626937	-1.628333	-4.960845	-12.28192	7.742917	22.823	1.752337	14.52708	13.26688	2.155945	17.54965	3.198009	2.92637	0.3934276	3.521496	12.94829	15.98175	16.57767	-4.470746	0.2318144	5.984066	4.759404	-4.469606	-5.084067	-3.708859	6.838235	7.291066	0.8402259	5.134767	-8.216153	0.1362805	6.157504	9.302676	6.434544	8.716193
AFAP1L2	58.3211	29.4567095	67.69984	50.753265	24.3272775	8.8235625	28.4231975	6.0081245	26.6983172	66.58876	39.136192	26.7458725	32.5707635	12.2038825	29.4414205	40.23813	61.602556	73.37494	73.94905	45.198052	72.0742705	36.30222	62.756465	32.0501365	5.180015	28.5129765	20.6277525	23.179006	20.69029565	29.095223	4.55285	55.714254	22.9533115	15.936673	34.4094195	28.4672145	25.7856049	18.777977	31.5099155	33.942502	-1.136279	31.5604115	54.59446	2.25147865	33.3525925	27.30157965	38.35514	-1.933952	17.19271245
AFAR3	-0.7493736	6.420379	2.621155	-1.840008	9.198273	-7.349959	4.099401	-6.928172	-25.66229	3.311306	-8.096121	7.562983	-1.935921	-3.131577	-4.948546	3.836571	14.15397	0.2685606	-1.327502	6.025646	3.603365	-13.64846	-16.65249	-0.690384	8.270601	0.8273813	9.110345	-1.729993	14.06213	-3.495089	-0.5015554	1.472163	-6.442426	1.461841	1.90842	4.157674	-1.015169	4.068681	8.075595	6.51645	-2.285693	-2.129493	-0.5652757	-2.371786	10.34916	8.543246	1.908892	-5.128986	7.157577
AFARP1	11.2628915	2.1823515	2.1021575	2.346147	7.87957	2.4386385	-1.5372765	12.7843655	-2.479545	7.480811	5.9305265	-0.645155	4.891985	8.7790125	0.36198	-4.0384285	-5.0094909	8.1810028	3.716471	1.58692	15.933505	-3.412794	-8.6134215	6.351575	5.6374055	-0.1327325	-5.23973	5.2691	5.430437	-11.324789445	4.11767	-0.896905	-1.45197	9.989093	7.7821	2.006561	7.0207745	-1.352088	-4.73405165	-0.2948805	8.782471	9.565812	2.9259395	2.751358	-1.3603585	-1.424953	7.042434	7.2075375	7.863775
AFF1	64.440077	131.333684	69.872145	24.4750055	41.173756	23.879247	106.03	37.79423	62.808412	66.947045	130.804235	69.40657	35.5947361	49.93219	84.8981145	115.996475	71.60737	68.44975	91.01786	63.516495	32.488087	61.8273195	128.526655	44.875465	66.77486	66.0462325	103.21833	71.08445	46.522105	69.502055	24.7424485	89.09967	87.35465	48.382445	68.921055	48.898065	44.661436	37.508137	80.88639	133.22854	58.856974	32.883827	60.592991	47.49738655	53.283345	68.8103085	95.508505	80.67812	51.6365755
AFF2	8.113168	-5.833634	-0.2359469	-2.666943	-4.438012	26.87554	-15.49461	-18.32532	-2.567358	-15.21929	0.6091781	-8.959906	-20.00661	0.8418418	-0.01870645	4.122704	2.612	-4.167276	3.478383	-4.029896	-6.615121	-14.06935	13.82213	-5.744591	-6.581213	-5.681789	5.795815	-5.045285	-7.569546	1.151403	-10.34056	-6.061063	-13.1368	-6.714253	-7.795521	-1.190715	-8.597284	-13.88256	-7.810056	-4.506869	-14.83953	1.712189	0.6252303	-17.6191	-4.009918	-13.57369	-1.533605	2.612171	-0.08667805
AFF3	171.395385	129.54658	234.694035	126.42283	120.454944	29.3139555	105.05219	26.69156095	70.79062	114.404	83.65607	153.717095	88.70092	80.605995	90.76766	131.05671	256.01716	117.042445	373.3754	164.618235	194.81585	188.42629	278.41523	66.007509	67.925604	28.1493505	116.497165	85.769695	21.0723995	93.3651075	21.582633695	49.206725	110.045195	13.6100425	128.58802	75.15846	101.63533	28.590105	125.6755675	92.195625	27.198882	88.182825	131.30547	24.91052	47.538035	23.8516445	88.4174665	26.5198	25.806608
AFF4	155.6174	108.8002	104.846	64.67744	90.38644	29.25635	128.3158	63.3295	86.81409	124.3597	174.6394	88.39915	77.5242	58.37717	101.6542	120.3175	82.70024	111.7669	84.26337	68.51654	79.92101	78.92386	85.24335	64.72293	116.4608	80.62643	118.9284	86.40923	67.26258	126.7674	38.43114	101.6243	84.13091	74.70011	93.7953	78.99824	70.46563	32.76158	117.6671	95.85207	48.53915	84.48816	89.13138	62.73716	75.81004	85.82805	139.8174	52.13932	67.73495
AFG3L1	118.526201	72.21042725	103.708433	59.614716425	56.05037125	31.17398325	54.92941525	19.024473	39.73535	88.8520995	61.7267325	50.05333975	57.004615	32.318061375	51.2845045	66.55516025	60.868957	64.9832145	78.396429	69.4326825	52.523908	63.93268725	53.625626	67.966112375	52.5542855	42.328828025	72.340415	55.5160575	18.60006825	56.101803825	15.141131	53.54095175	56.49029325	41.6757566	74.6336475	72.77405375	59.00253975	35.41467175	54.851130225	68.16356475	31.34335075	56.88761025	78.86776725	35.97039075	59.80980675	55.737883825	65.961716	40.24856875	47.36244075
AFG3L2	906.7924	471.8445	744.1356	493.1709	527.2524	214.2379	484.037	173.6583	348.5578	455.9136	411.6283	373.158	396.4989	300.3078	317.9339	512.0367	567.4026	690.636	480.9301	555.5098	397.1094	339.0906	751.361	369.8984	272.4833	221.1895	419.895	285.8127	164.27	355.8934	119.8691	357.7274	351.3068	322.7488	436.7592	404.7414	367.4878	241.1382	558.5282	380.9578	297.2607	285.7091	385.9434	271.1339	374.8657	307.1301	475.9092	372.5305	332.0992
AFM	-9.683852	-17.7288	-0.235985	-8.095737	-13.07306	-14.19438	-16.74862	-20.9376	-12.71506	-12.77568	-3.819289	-23.13336	-11.91126	-14.17329	-22.65064	-15.67813	-8.09307	-17.3124	-4.26913	-15.64114	-14.71654	-20.91474	-15.4875	-8.731071	-16.8353	-12.0564	-13.28318	-16.19508	-16.21593	-9.61957	-21.51898	-10.08095	-13.20854	-10.16268	-24.02052	-12.6202	-6.278513	-18.32508	-18.23541	-14.59866	-8.051814	-7.169662	-23.14755	-9.210843	-17.57458	-6.446847	-16.32513	-20.86321	-8.10745
AFMID	25.77346	50.745825	31.358375	42.43484	52.62889	48.26862	27.66369	54.210785	66.636415	43.299945	70.816645	47.54749	56.142565	54.43308	52.4908	44.73456	30.9161515	64.676725	49.583185	52.0325655	60.52836	40.7591	47.456205	63.01407	33.380955	48.020525	43.748915	39.93862	48.825545	32.641083	71.746985	66.546655	48.627315	50.659095	66.5033	66.6224593	50.093245	90.71271	64.401705	66.9017	53.489055	72.470515	25.2696	40.917	49.149395	90.038825	35.529025	74.308665	51.842375
AFP	14.27396	7.576286	-9.782654	-4.165249	-9.649017	-5.568285	-5.051463	-2.689906	9.000261	-9.720886	3.352518	0.4014376	-7.386231	-1.688386	-12.22684	-3.290626	-7.825179	-12.95828	-7.621448	-0.7460827	-0.8482339	-13.82835	-1.611489	3.338379	0.6894246	-3.223568	-0.997237	-0.8951085	-2.079067	-2.421602	0.89396	0.4765881	2.56113	-1.541867	4.267757	-7.895919	10.07608	-1.349609	-1.473432	-1.484939	-11.11469	-9.563632	10.18254	-14.0838	-5.548088	8.705935	-6.887052	15.35346	-5.734833
AFTPH	639.197166666667	486.105466666667	517.837733333333	313.643633333333	420.583733333333	185.45093	463.424033333333	280.494893333333	288.6252	445.087966666667	603.3048	410.961666666667	364.2381	263.310296666667	347.8306	427.4706	491.400333333333	486.156733333333	532.3996	467.884066666667	465.098566666667	371.027266666667	479.236733333333	447.474633333333	418.128133333333	340.466733333333	435.371033333333	313.536366666667	239.208156666667	399.7192	155.75682	348.517066666667	490.412366666667	265.566636666667	491.490333333333	366.5005	361.4073	269.979906666667	368.7353	457.596433333333	137.054553333333	294.761833333333	306.123	224.29766	284.928896666667	376.145333333333	380.949266666667	229.296953333333	287.2165
AGA	509.3056	159.2092	469.2263	127.7153	131.6581	78.03665	163.4111	51.44011	138.5499	321.8192	230.8235	95.80629	100.0394	64.23248	125.1182	116.3805	435.6272	274.4208	538.8679	205.1205	309.0569	93.98378	218.3139	146.8236	107.2778	164.6168	114.4742	109.1678	68.24323	304.6958	33.14861	163.1735	198.2142	85.22738	160.4741	90.14783	149.1357	63.69672	157.9462	180.5444	45.02638	83.88779	205.5346	50.18706	201.3662	115.226	198.1207	111.9052	71.3328
AGAP1	-6.4066515	-2.7393268	-11.805183	-9.893121	-17.741338	-5.506086	-3.508122	-4.48113915	-0.3858355	-5.255725	-1.02676655	-14.951345	-1.477826	-4.7679985	-10.4379265	-0.952005	-9.9343295	1.3525755	-0.0340450000000008	-6.837359	-2.715823	-0.938796785	1.5785515	0.4531785	-9.8431635	-2.729603	-3.748778	-1.5682231	-3.1214985	-0.938845	-3.369205	-1.99117	2.559195	-8.017112	-1.12308165	-1.4936325	-5.508179	-1.1571495	-6.8244115	-5.5510015	-6.385605	-3.1657555	-3.3129525	-4.145802655	-4.5109135	1.2170625	-2.462445	5.578382	-8.5384795
AGAP11	-7.57067	-4.631806	-17.45996	-21.09198	-8.521553	-11.32237	-11.51999	-13.04135	-21.62271	-5.362957	-8.921705	-14.75728	-6.205315	0.6692039	-15.64712	-10.679	-4.45803	-5.027971	-9.357554	-1.148297	-7.140924	-7.341824	-4.184007	-2.428467	-2.120146	-12.68429	-2.624114	-13.80995	-8.572235	-3.44681	-0.1164846	-11.42921	-8.764493	-3.589452	-8.603054	-2.382816	-10.26578	0.7763528	-15.69225	-15.6755	-16.25724	-15.30482	12.49911	-9.244031	-17.71971	-1.86144	-2.03864	-3.217266	-3.722664
AGAP2	16.46592	12.65558	28.29259	-0.9123654	31.21477	16.18061	19.73803	4.195813	7.259783	31.63932	19.78246	8.057001	17.83498	27.12545	22.16596	26.73693	15.25652	33.08885	31.26801	11.74704	39.51703	16.86879	24.18836	9.412369	12.71739	15.89408	12.35674	7.733768	23.49748	15.5857	-1.028548	8.392993	26.29649	2.990909	11.38958	36.9765	-4.565569	8.742295	45.78129	18.96635	17.96245	8.37951	5.038789	25.82886	17.56686	18.17834	20.41361	0.1106376	15.68286
AGAP3	20.967045	5.578438	8.8368366	10.081898	7.889844	8.18082045	14.6023825	-3.678527	11.018426	12.152801	26.465275	8.3410715	11.620679	8.975946	7.0476565	15.4364225	4.1430735	7.903254325	19.7887	13.466365	13.977074	11.5033795	19.432402	8.220458	-1.0156955	8.9910314	20.1496	9.213375	18.3634015	6.424082	6.30721965	30.720342	16.6086345	14.8666865	6.071577	20.596255	35.822235	6.4624775	21.71438	22.140475	6.761291	11.4182	16.4124475	9.264859	14.01395	15.136111	8.526795	21.9903065	11.7207235
AGAP6	185.7275	158.6034	195.3134	161.2618	173.8108	83.41084	200.0975	107.1012	157.0976	204.309	156.4326	128.2612	139.3245	125.5356	151.7292	155.6261	206.4456	199.5906	230.2209	177.2845	193.4786	168.2535	207.4556	206.0098	134.3876	149.7872	231.1201	172.6577	102.4461	170.8298	50.9455	167.9828	96.00836	173.0009	169.2984	167.1086	142.9142	89.01955	190.8119	130.3545	151.591	99.75218	161.8585	110.6337	115.222	149.2421	198.2341	140.6797	133.745
AGAP7	1.009965	13.84716	0.9591367	1.665622	4.875457	1.705198	-6.649203	1.582082	11.97469	7.607426	17.03151	-11.74496	11.29197	8.264815	3.074708	28.54662	8.627778	-1.062052	-3.257357	6.697338	12.92735	-1.857906	13.61173	13.26128	5.371866	6.814823	15.70097	11.66796	1.223507	9.824705	12.37067	11.9176	0.0917541	18.51281	25.60037	12.05007	15.54325	-1.157897	-5.973279	2.919686	18.25451	2.884667	4.906831	-1.933797	-4.91159	3.822512	0.2476832	11.87983	7.268096
AGAP8	1059.362	703.5757	998.5421	593.1771	581.988	282.9172	638.4251	460.408	690.9794	908.5276	785.1478	670.2975	632.4774	624.4183	889.0518	945.7137	695.3612	826.8029	900.38	684.2081	732.7701	731.6058	734.0305	739.6683	567.5443	693.8455	916.2867	722.4594	423.7046	594.888	252.1704	822.7389	602.0234	667.8701	710.9219	611.5121	733.4096	367.2363	718.1409	547.8218	558.015	468.318	674.3182	424.6155	544.1784	612.0385	918.8054	535.1764	618.1504
AGBL1	-9.35777	-3.6835855	-19.04919	-6.3426175	-10.7357875	-4.770111265	-5.3935835	-9.3840245	-7.882536	1.3061045	-20.8646	-13.452835	-18.02477	-5.4334345	-11.756655	-6.044719	0.924549999999999	-8.1352425	-4.2827575	-7.4478735	0.77612133	-8.716986	-3.3617985	-8.582416	0.1466465	-10.2968005	-4.527728	-9.7110545	-7.3364565	-2.723646	-12.8077685	-12.823055	-11.70117	-7.963357	-8.2366255	-7.7373795	-1.4572775	-5.3120835	-13.977969	-8.1203415	-13.91562	-4.3339415	-5.122107	-7.5907905	1.089474	-2.557462	-14.7477095	-7.2917505	-12.93276
AGBL2	4.245111	11.81937	16.23518	2.365322	20.02035	2.280309	7.499113	14.96277	2.361574	3.538701	5.736932	5.666964	-1.692673	7.154662	6.672105	0.9684532	12.72032	5.445242	9.598363	5.649417	0.1780417	1.994167	9.504897	13.36024	5.457476	2.350399	3.776368	-4.924329	3.10004	-0.3746814	4.874246	15.61558	2.00703	11.17782	11.3432	-4.174327	2.846575	-8.960608	4.818095	6.380639	25.03707	-7.318732	-5.913897	9.581897	0.1045956	3.68954	9.346583	7.849819	6.659889
AGBL3	-4.354491	0.3738321	-14.10798	3.811985	-5.218285	-10.13857	-7.241114	-5.680293	-0.3210352	-12.04807	-8.429167	-9.132887	1.690391	1.159759	-7.20214	-7.881687	-13.62553	-12.20019	-6.519435	-7.784276	-3.086454	-8.678165	-9.361207	-1.104774	-3.835188	-6.311901	-9.73939	2.826785	-4.780056	-7.568682	7.567651	-9.170728	-6.29617	-3.941014	5.827541	1.774037	-4.932215	-5.514464	-0.7390338	-6.887847	-9.6319	-0.0769875	-2.93981	-13.74726	14.25277	-9.490792	-14.43786	-22.38018	-10.0797
AGBL4	-2.231147	-5.183564	-4.507324	-13.4507	-15.5247	-2.249842	0.1543097	-18.54074	-15.70564	0.1337017	4.340013	-7.576429	-1.987122	1.798675	-1.866912	-8.421607	-10.04001	-4.592829	-0.2413205	-6.084027	-7.658323	-14.4039	-9.3173	-13.16827	-3.182501	-0.4493827	-10.20129	16.95166	-0.4400753	-2.585077	-11.50276	-13.40972	-10.70405	-8.793565	-15.24862	-2.763088	-5.751219	-4.186461	-6.824628	2.295624	-1.919146	-11.07319	4.597787	4.050753	-1.329136	10.21075	-2.118642	-16.94629	-6.503926
AGBL5	132.484925	82.01786	135.309225	100.0065	96.633325	75.90605	87.167735	57.865045	88.12094	106.315805	89.438345	75.298025	103.87108	83.984985	71.737125	93.499845	111.9572	124.99749	97.797965	116.8428	106.94543	96.41171	134.067835	79.37979	73.83769	81.2497	95.865655	62.2739	56.535945	60.095045	58.55247745	89.620435	89.675935	73.260135	99.06911	113.67367	98.315605	89.228385	124.77509	56.643295	69.312405	74.957655	114.745435	78.657525	100.91039	75.44928	103.723915	81.64988	76.296555
AGC1	2.296975	-13.46235	-14.6608	-15.20227	3.19754	12.36981	-8.428454	-11.63459	-0.9684656	-10.55209	-8.046995	-0.3108732	-14.8213	-4.095094	-2.596565	1.595643	-12.55956	-7.968065	-11.62938	0.507671	-2.759542	-12.76667	-1.374078	7.182907	-6.371061	-2.447063	-3.285254	1.034991	-9.348656	-6.598162	-3.89112	-7.62013	-4.451787	-8.962705	-3.029835	2.49809	-4.880358	1.841454	-9.070188	8.341348	-5.450038	-12.06858	2.367975	-9.35455	-8.488979	-7.614336	-5.630575	-6.418934	-8.642652
AGER	30.7094676666667	13.968575	38.6733346666667	7.48197666666667	20.963258	7.4287	19.587051	7.530703	19.8995123333333	20.0787566666667	41.2505866666667	12.533379	18.814442	10.7869146666667	11.591299	19.2365096666667	39.066544	32.9327933333333	35.2305806666667	32.1643573333333	36.472861	17.207861	23.537605	10.6465653333333	22.9576496666667	16.2950016666667	27.1248666666667	13.8627533333333	12.420514	21.205457	14.1451333333333	24.435199	26.0526233333333	12.344582	13.2835876666667	19.0178067333333	18.6800153333333	6.838635	14.1126823333333	9.25879	18.8388266666667	10.3189932666667	10.5194233333333	13.4608096666667	18.6928126666667	23.0070866666667	21.32145	17.7865366666667	14.5926383333333
AGFG1	52.054485	51.334255	120.58665	26.8173795	67.78778	16.0301695	54.46809	31.0570815	36.10065	62.742095	121.818345	74.774845	27.191545	30.44583	73.16869	57.98218	133.011945	77.155105	166.225795	110.678585	68.507935	45.990975	111.30034	55.17269	142.00052	49.278964	54.98976	35.24925	20.741914	133.016435	26.54524	44.26949	94.914505	19.5512905	67.11622	40.437345	31.56814	22.755135	65.80781	54.963615	26.54443	57.988014	70.4281	41.937908	62.802455	44.266235	89.230425	42.339355	35.37171
AGFG2	51.100945	36.2096945	23.40808	52.6772	28.55358	4.38862	41.859135	23.862995	25.981805	28.62289	37.3280835	26.202855	31.2878355	18.729595	35.19783	28.071955	33.84514	31.639425	25.019205	18.271935	27.43625	29.012528	41.846245	24.812715	25.78765	18.5132838	35.17679	28.88969	26.91074	47.316795	19.905745	40.128975	17.3783005	26.70052425	28.168169	34.414444	24.4631185	12.7045385	42.142075	19.999154	18.542835	14.3685645	26.508965	15.891148	20.28007	29.6971285	39.897475	18.3594915	24.1780055
AGGF1	423.63025	193.116685	321.243215	174.135505	210.91278	78.294795	215.2679	73.63951	172.570435	262.856885	334.65695	134.80285	104.498425	77.66244	147.626805	187.109015	332.647805	405.73036	333.51988	260.683825	266.636405	102.162825	307.74128	197.650735	182.954825	143.06044	251.004105	150.21675	57.02152	313.477015	64.719825	174.016225	214.1307	131.30752	182.556905	104.82459	83.06028	73.65867	203.490165	173.45156	72.70892	114.500905	156.439735	114.551915	188.63584	144.596085	207.05568	146.165085	114.2706
AGK	594.3926	203.7174	280.7001	152.1284	212.221	90.90358	220.0287	110.1556	126.2478	294.8614	268.3128	193.6265	155.0185	53.0071	173.2769	166.7182	291.8358	277.1604	269.3316	142.6567	169.4654	153.8582	277.4362	162.4626	117.4228	143.3254	179.9727	130.2538	67.1527	140.2926	48.87466	161.8844	186.7858	118.568	179.6676	158.4785	78.62653	156.9297	194.9916	185.4454	80.61575	136.8638	154.315	98.46741	170.6312	154.1266	255.3033	120.6515	105.8322
AGL	90.477266875	28.9756305	129.83357375	23.8627006625	47.25634625	15.02480475	51.57874325	18.76469575	27.491828625	66.52148075	82.459238625	29.350921	19.68099675	15.05229845	39.67044825	42.721332	125.343071125	72.21895805	150.52049825	59.1286997125	85.3683435	19.9052785125	97.6798184	33.07168775	54.475353875	30.227665375	37.2457201875	24.10424175	11.567210375	97.883854	16.204258875	23.9124781225	55.140376875	23.518300375	41.45979325	21.973063175	17.4504766375	12.677691125	47.256147	46.881425875	11.328884475	23.7941179375	39.1619967625	24.679628875	58.611371125	33.13171135	48.951359675	29.3767995	22.082897875
AGMAT	140.3697	84.80566	243.7371	204.9991	126.6066	64.27405	215.5126	49.23671	231.2805	142.0311	136.0578	125.4169	177.0114	82.43188	124.0414	159.7139	228.1088	277.5171	260.1602	162.2102	221.083	166.6275	260.5757	80.61069	67.30952	62.87662	167.3921	129.4393	38.18225	213.5104	31.54132	99.31876	110.8396	62.25979	128.982	103.7039	73.00027	63.02798	180.068	76.61247	89.23257	105.2479	167.9312	91.23322	101.5042	35.15747	141.1847	120.3655	63.46627
AGPAT1	164.850170666667	121.527276666667	129.791346333333	87.43471	79.9160736666667	49.2108877666667	83.1188786666667	40.2082643333333	72.9220693333333	113.920618666667	141.802943666667	73.0347906666667	76.0068	55.2358446666667	70.0162036666667	99.6220753333333	80.5812626666667	113.408032333333	70.98375	79.028324	63.752616	102.741567333333	96.962597	106.119991	112.806751333333	69.0811466666667	83.7152743333333	75.036173	82.2187334	76.3506756666667	31.2912217	151.803993033333	99.2448986666667	84.1422293333333	122.155209656667	131.469192666667	104.133549333333	80.6148543333333	110.813531	86.0018686666667	108.362592666667	75.9850546666667	135.235857333333	65.0645553333333	87.955955	84.4348466666667	133.115955333333	91.4079706666667	89.6670003333333
AGPAT2	118.99209	137.695723333333	107.92372	77.82655	110.415846666667	57.1228133333333	190.613433333333	46.3297166666667	158.0724	174.488666666667	202.774566666667	90.2333566666667	105.791813333333	105.043416666667	102.699906666667	129.141666666667	110.367153333333	172.4574	112.86814	156.000566666667	135.027633333333	124.989466666667	149.871933333333	151.901126666667	259.6233	96.2961266666667	154.3117	86.20598	113.00849	110.989433333333	43.8700133333333	253.775366666667	189.692366666667	86.2936166666667	183.036733333333	132.771533333333	192.848933333333	55.58932	138.2543	145.7796	97.2873766666667	90.2936166666667	129.556876666667	101.59557	127.75465	101.495906666667	172.506133333333	124.706233333333	160.4654
AGPAT3	14.86377275	29.9256033333333	5.52833966666667	19.3931733333333	26.7054642	20.0470296666667	42.15411	9.63414233333333	36.1807866666667	23.5420512333333	10.6658666666667	29.128814	26.3009263333333	11.8124726666667	26.6172323333333	29.1913666666667	24.411691	54.3994046666667	24.4494736666667	23.202335	23.4818593333333	21.704592	44.32187	14.0926846666667	10.9103833333333	25.7623716666667	28.7707933333333	19.2444044666667	20.246427	24.6903796666667	14.3872723333333	53.3271446666667	33.7551886	15.7116106666667	17.6378696666667	27.0003983333333	21.639959	15.178933	14.284925	46.2944883333333	10.4377256666667	16.8624993333333	20.3771424	16.268063	16.0276023333333	20.1027466666667	27.9804	14.30705	18.6302236666667
AGPAT4	99.813663	74.57768	90.90836275	47.055922	63.624077	20.47308905	58.865885	21.0990645	42.674115	76.379155	49.113049	37.429764	44.890925	29.494878	55.180995	45.8733542	84.384405	38.4629695	90.9623565	42.118214	32.4666845	22.15126	42.721926	48.7401835	41.9264565	46.028285	60.87026	35.855468	20.840521	30.7797525	7.7241555	49.34208	28.231134	24.945308	32.2578025	49.091899	39.53234	8.77207	48.08441	43.108316	22.069305	27.1889085	53.2027445	34.085012	26.0675265	51.244716	82.795378	23.202715	29.861663
AGPAT5	155.5995	82.46747	153.8967	109.2017	101.5091	25.4382	137.3781	0.7094851	115.9628	161.0403	91.90518	75.38843	38.40443	30.35818	100.1501	132.5896	146.7939	172.1062	141.3677	86.52211	131.8414	61.03889	176.6961	99.15758	48.3552	44.0399	128.5618	66.49178	31.46659	111.7549	23.54923	86.9213	63.77311	64.37318	100.5779	64.16732	52.87218	34.37417	107.1457	119.1699	50.73353	70.123	93.82416	45.72637	81.55948	77.02603	98.18506	66.63779	61.53793
AGPAT6	50.49599	28.04912	41.53077	46.98734	68.98888	25.69406	57.91545	25.82775	53.60791	53.08892	26.73768	20.10895	53.53238	37.11662	37.35735	30.96025	53.08304	61.08555	79.74199	41.85239	52.3637	40.16008	69.76292	49.35049	59.06299	46.20101	46.07346	29.44009	42.21186	45.27266	22.29102	41.69991	38.1328	41.62421	42.86954	36.32888	54.03815	30.5918	24.6608	34.79128	22.96252	14.63559	46.91902	42.18895	37.02763	28.77358	26.96861	30.88819	19.79725
AGPAT9	748.11	625.6879	484.1137	170.7688	541.0721	172.4966	949.1956	501.5749	631.5901	935.3682	2292.156	383.993	245.7711	458.3428	813.5333	759.1566	464.2442	671.9479	620.8378	794.6439	788.1124	802.8528	524.2538	415.6938	2227.798	1325.349	647.284	661.5699	368.5369	526.3777	218.9884	1359.275	667.1413	386.901	717.8853	515.1038	557.3911	206.253	288.6588	695.3829	316.9331	336.3849	288.0019	274.2981	470.7066	642.4411	510.6721	331.2365	515.5347
AGPS	237.3717	183.5705	210.2231	125.092	130.0273	70.89442	174.7303	42.91222	145.0185	162.8134	242.1153	98.04457	68.61148	24.82633	104.7564	118.1276	255.6511	227.0707	210.5039	125.3083	184.3467	96.20311	268.5154	109.8578	89.08876	69.69944	156.885	111.0599	57.84124	195.1124	47.65137	142.0914	136.2267	83.57763	104.6663	52.41105	85.564	95.69923	93.88575	146.2878	26.86397	52.79874	88.77046	45.64422	76.85312	71.11647	109.6784	63.07628	55.72789
AGR2	6.9908394	1.124393	3.3626175	3.475099	9.6379985	1.217865	3.488210102	0.6739435	-7.2744385	3.8248145	17.6538295	4.4324735	0.9078095	-13.01743	2.71766775	4.855838	-0.58509	11.1537988	24.6010825	3.256025	4.101458	1.7459255	4.003184	3.1768955	1.94944945	0.718285	10.085226	3.5035275	2.278224435	4.4949515	-6.12900655	6.472754	-5.268115	2.57701005	-3.821144	1.1895975	9.7703225	8.5140505	1.490845	2.3084308	-1.1329714	1.59886275	8.5890365	0.888758	16.0560936	9.1219965	-3.100797	-3.023327	11.0091295
AGR3	9.91347	2.9252905	10.155038	9.884568	20.3846723	1.481675	-0.39204	12.5413715	4.7152865	22.928672	5.112646	12.287835	7.723163	-0.543607	13.1527435	14.20114855	20.9680865	6.26446	11.5323275	13.409405	0.76446	12.96616	15.1890005	8.3475135	10.66866	0.11466	3.706008	7.031452	4.5292235	15.422773	2.522809	8.2922645	1.9346055	4.2531915	13.6998285	11.150016	5.806088	12.5349415	23.03396	6.472928	19.03971	7.102064	11.184332	7.4419025	14.89900475	1.58394	-2.2485365	15.262935	18.50591
AGRN	102.13392	160.7001495	57.0446405	66.109645	51.9857665	38.241605	51.188782	50.420711	60.616295	48.324065	59.7451236	57.776796	43.8655425	55.16958	32.96762	61.9656525	56.259521	56.0240005	33.0006145	47.497095	46.8323775	70.600268	53.190009	60.22739	47.880515	62.727184	49.868527	50.1759975	31.79288	37.021304	45.361833	70.4085585	53.13306	48.377575	40.236914	58.2866135	69.9613535	27.3602735	66.363736	105.8690135	55.846196	53.6036565	47.3811265	44.39330485	30.9018745	42.54735	64.9580495	88.415542	50.958607
AGRP	-0.48723145	11.1967955	8.2097945	-3.60456535	0.92942025	0.5238585	1.221006	6.2073055	1.1892715	-1.5449635	8.876497	-1.894907	3.55416425	2.5311231	-0.281463	-0.1768485	1.480641	8.8391305	0.98694345	18.14129	1.143328	-3.0164035	5.0958855	6.9213475	-3.6967185	-0.9404183	-0.841399	-2.6727955	4.509979	12.8862525	-3.1274595	1.2765379	0.1423	3.369843	15.758345	-2.6746665	6.945387	-3.8932525	0.64388935	8.7859265	2.9907125	9.0773135	1.90955515	6.384398	2.4686505	6.2286135	1.597235	-5.194424	1.7537955
AGT	-0.7103798	-13.53526	1.345825	2.896114	6.78096	-5.25471	-2.751597	-8.709735	-2.040647	2.268277	-4.166235	-9.930571	-14.35014	-12.06948	-12.45999	-2.497054	-10.97005	-4.678492	6.768697	-5.4203	-6.363744	-7.266193	-4.306092	-4.752792	1.894587	2.866413	-14.07395	-6.560594	1.535862	5.021673	-2.88874	-7.364087	4.457072	7.047206	2.433086	5.040143	-10.33093	-8.440368	-3.005887	-1.789344	-8.845263	-9.983493	0.3950668	-10.94703	9.643841	-7.755281	-7.058836	5.874813	10.75343
AGTPBP1	445.386645	302.71546	384.122255	133.603235	240.490145	111.2435775	416.939725	199.877535	186.381957	394.34149	683.378605	215.42774	146.5795406	101.427938	219.34137	284.32067	368.666185	338.46588	510.848845	330.653935	341.000515	229.8907135	308.41112	289.8951	577.208295	284.552875	329.646215	248.052569	122.9849535	379.974995	136.19248	330.07337	407.698175	214.0551455	275.74935	181.0483035	160.77674	123.093445	197.53374	193.5519095	107.326265	156.7360925	177.78481	132.525455	314.004905	262.68462	263.49995	127.9822515	196.106283
AGTR1	8.0697815	5.603683	16.847195	5.1723192	7.648558	7.816193795	9.65855385	20.25154	-0.443167	8.3208455	3.9556045	19.74018	19.8511955	3.022126	13.530141	0.4068689	12.030433	22.31837	13.036828	7.623409	0.685587	9.2188475	10.776295	2.9199865	19.737655	5.148941	-0.658145	4.401909	1.3218245	5.846185	3.1319625	2.237719	8.8223545	2.878539	13.002455	8.0848067	0.8237515	5.920953	12.0459225	6.547463	29.412725	8.806675	0.223030000000001	12.26322	10.097157	8.5932955	6.4622315	9.312922	3.5592185
AGTR2	8.805573	6.096351	6.173164	-12.47509	2.930412	-1.339343	0.868093	17.9256	4.228159	7.687344	21.1273	10.96736	-8.015901	5.561782	7.867021	13.55081	-5.781188	0.6708357	3.712423	13.08494	1.626063	10.50406	12.27681	4.192482	11.26172	0.9721948	10.16658	15.20105	14.17845	0.9352627	7.843911	12.70713	-2.906697	19.00769	0.7234762	4.781835	8.889841	0.4964074	-3.220761	6.326486	3.511022	11.51055	20.21079	-2.933652	3.981099	11.79435	5.390391	-1.254055	12.62866
AGTRAP	463.7252	536.04715	283.1716	210.67735	378.24885	226.82085	478.546	327.05775	493.1569	343.801	904.0586	314.8808	320.5984	378.52925	360.8147	475.9749	249.94175	463.31595	295.4935	405.93135	305.7702	307.84965	377.24665	476.2672	1001.13225	583.88425	397.1449	300.41275	301.70225	348.1038	202.7017	834.15685	784.8981	354.75795	544.0607	470.2654	490.4332	259.27545	478.83545	712.6657	395.2035	358.67175	306.3346	475.38065	429.71045	466.3121	580.38365	361.49815	579.4436
AGXT	1.721055	-3.64621	-11.05355	13.39104	4.017868	14.31376	2.223897	-11.82172	-5.773619	2.032231	4.663843	-12.66848	-2.183045	-6.646813	-4.005713	17.63753	11.54386	6.050276	-10.39099	2.984333	9.049623	-0.3429603	-7.699159	-5.853638	-8.021803	13.99514	4.044488	7.933948	7.269123	-8.852869	20.97719	2.393817	-6.760015	9.366504	-0.5492289	5.059842	-1.22925	2.076669	6.0722	3.756829	-8.138316	4.015145	9.753672	-3.822103	-1.210872	-1.238859	5.623454	-13.10608	11.87199
AGXT2	-25.66886	-4.91961	-11.22563	-17.54419	-12.51705	-11.19944	-12.99678	-11.09999	-14.61429	-8.840599	-10.33755	-11.82063	1.618026	-9.352532	-2.415763	-16.014	-29.43631	-17.57326	-7.139949	1.708477	-5.163995	-15.06602	-5.739999	-12.9536	-11.08288	-20.70638	-5.957633	-0.3336689	-8.385109	-10.59936	-7.249419	-11.81263	-16.91318	-10.26799	-5.987393	-3.506465	-1.412371	-6.37149	-5.118718	-7.722819	-2.323939	-12.27186	-2.06613	-19.13065	-8.084885	-6.803522	-5.771711	-17.09573	-14.35914
AGXT2L1	-8.564502	-5.65818	-7.322689	-5.694205	1.061235	-6.8351605	-9.488408	-1.867427	-7.8276802	-6.303956	-13.8882835	-8.0221281	-11.7401295	-3.118865	-0.500175	-8.8155145	-16.82515	-6.3812505	-13.61193545	-6.9970075	-12.59141	-3.23024	-7.477829	-5.465565	-8.907535	-11.44212	-6.994775	-7.821348	-7.4014265	-10.23877416	-7.6246145	-15.845523	-5.85434205	-8.89267935	-9.0556775	-8.8603335	-11.906329	5.496418	-15.655986	-7.1429685	-20.489135	-7.8975065	-12.4588245	-9.327392	-11.963997	-8.79544965	-18.833861	-5.472485	1.071665
AGXT2L2	333.771505	231.33304	315.71095	169.718165	206.947325	85.75653	252.50187	116.33477	192.5105	236.50726	261.401995	130.353135	181.160215	142.19578	140.539605	193.82188	295.93305	316.3879	295.95455	275.69135	244.263815	162.641815	303.0873	221.74999	205.151415	154.18455	183.56965	141.998685	84.66801	152.377285	59.560188	204.01622	216.448545	158.668145	223.403755	185.15488	167.685835	104.700525	242.115405	175.854515	159.983915	128.56869	178.338915	148.09897	187.13652	173.21534	227.886235	164.8045565	159.493555
AHCTF1	159.959047333333	95.2749336666667	196.668174333333	42.670762	57.9473013333333	29.6221133333333	109.187617333333	49.107263	76.338952	111.297028	163.521885666667	63.509531	47.429389	52.2229356666667	112.707183533333	141.931738666667	165.41642	128.218678666667	211.005848333333	167.574081566667	115.917986	72.269436	198.81851	85.3300612666667	148.774529333333	93.581771	140.882335333333	98.071284	40.845852	138.926242	7.84722133333333	120.518531333333	130.002456666667	78.7819386666667	151.790263766667	88.3280166666667	84.9454373333333	49.6109783333333	83.89909	87.3780966666667	47.3844043333333	60.358559	78.1933726666667	53.4981126666667	114.218974	73.4426233333333	121.648269333333	82.3791280666667	80.9569566666667
AHCY	1382.415	859.6356	1213.946	834.858	756.1478	348.265	1045.551	252.5629	631.0868	1079.828	963.573	543.415	676.739	453.5198	648.7969	846.9979	1451.086	966.1752	848.5626	861.4747	846.4639	600.5071	1340.014	858.3064	491.2868	474.0052	844.1136	497.884	264.7429	729.2424	179.51	735.6843	774.0914	476.7851	780.9052	818.0464	699.0862	766.785	889.3431	822.7106	409.232	640.0126	916.719	442.4923	700.952	594.4571	945.8388	480.8943	475.1464
AHCYL1	1337.655	1254.043	1150.15	744.9076	846.3058	393.0151	1082.948	605.7964	644.9897	987.3221	1021.198	828.045	994.2578	719.1635	1006.258	1367.077	1046.611	1246.806	1363.622	881.1935	1083.506	1292.15	1100.135	723.1877	636.7192	593.387	898.2567	690.6221	686.9689	780.0794	363.4789	971.5309	726.4713	531.6081	965.8173	1140.576	1034.04	513.2335	728.3029	860.7194	451.1514	638.4154	681.5217	472.5577	676.7535	706.1081	770.3006	462.978	644.4869
AHCYL2	149.2452	104.7306	101.5527	69.80052	54.86188	24.86073	44.88288	20.42826	26.31018	54.12307	42.76428	47.57716	66.85945	37.83131	66.54215	83.8065	26.4052	55.07587	52.73785	29.76549	55.40931	50.31025	55.11574	53.36626	30.47632	15.5756	53.14488	55.62344	42.08814	52.24186	-7.234168	51.2628	45.359	38.96573	62.52225	110.1682	102.9048	22.42797	64.2205	73.23523	35.65807	68.92307	66.5293	19.1922	58.18744	65.42749	58.57827	28.94489	67.17864
AHDC1	93.2771	75.92543	66.58033	39.49408	68.90103	38.05722	48.74418	39.45631	49.61325	45.80311	61.43617	65.23203	90.63087	28.07828	63.2109	56.41959	59.57526	64.87908	54.2319	70.56384	47.54857	93.54968	71.90433	46.9995	30.4818	27.59527	59.07242	47.98054	29.60478	58.53983	6.471429	55.39157	35.92694	33.88462	31.2366	80.38403	59.13728	23.94567	57.11515	48.22346	41.39259	38.54922	95.94919	40.26368	28.35788	35.34941	71.41557	46.80204	33.64841
AHI1	49.26289	24.9699	95.16795	-3.399006	-14.93118	0.1667381	20.19517	-24.40084	14.79703	13.51848	11.08149	5.777346	-19.12097	-8.102792	7.004182	17.83891	75.22566	58.80039	125.6898	38.64034	51.37033	3.377941	135.4025	-6.221634	-1.951986	9.030514	13.03475	-2.323766	-8.344357	70.58305	-11.56841	2.361453	19.91322	5.165332	-6.905835	12.96293	8.125978	-12.08363	15.84348	-3.668761	-14.12101	3.24231	0.7995543	8.726123	26.63408	8.18661	32.01401	0.8805733	1.101486
AHNAK	1141.41093	779.54413	747.854183333333	241.641303333333	359.691126666667	167.386026666667	420.78698	225.868416666667	256.445333333333	439.929746666667	397.877696666667	317.078446666667	398.513936666667	391.955236666667	269.325163333333	432.53078	806.00986	474.685966666667	695.72711	392.586646666667	416.602366666667	291.204416666667	703.197276666667	342.65034	198.884626666667	224.761926666667	345.309073333333	227.523986666667	282.500176666667	395.415453333333	87.1461523333333	408.173436666667	283.372326666667	187.817483333333	318.062513333333	464.704353333333	381.196783333333	206.95071	238.701796666667	262.57971	140.17078	222.52715	263.98037	237.418143333333	357.563353333333	444.925293333333	462.54148	212.050323333333	231.154013333333
AHNAK2	0.9312904	-4.161423	-4.139984	11.84549	-2.931672	-11.35504	-23.2921	-14.32777	-6.161009	10.55651	-2.813338	-9.969839	27.81603	-12.15126	-2.619781	12.82887	-2.39257	-1.740854	28.79556	-12.25191	2.628123	-15.06992	11.27983	2.630455	3.677195	-1.814991	-0.2803791	7.21223	5.408451	40.21575	-3.666564	-4.503118	16.8395	3.975375	-2.087513	6.728528	6.916872	5.301507	-11.15862	8.531739	-9.931651	-16.69481	-7.291262	-13.7063	-1.69701	-2.034696	-9.205617	0.4907493	-2.707833
AHR	3441.465805	3419.6837	3601.37977	2947.82122	3484.45131	1986.96279	5738.37888	4051.518855	4146.492915	4483.21021	6030.426215	5105.57812	5824.903965	3859.910645	5495.255415	4555.36201	4694.787675	3481.7119	4860.139005	3729.87643	3832.972775	6001.14921	4837.14122	3297.416955	5186.968295	3895.03021	5095.395685	4596.15095	3326.86696	4098.97805	1963.97581	3804.79545	4286.95121	2811.951535	4303.946985	4625.14407	3515.37052	2356.82226	4386.70006	3808.26053	3586.319875	3261.614085	4135.535255	3973.659465	3604.27674	3686.08464	5042.43016	3248.48818	2847.454655
AHRR	-9.132537	-5.665017	-6.969521	-3.992665	-8.043304	-8.200197	-11.8986	-9.246043	-12.16776	0.8680996	-20.64087	2.354136	-14.8886	-2.865983	-11.18571	1.03283	-19.39682	-24.62683	-8.419993	-6.876622	-10.33943	-12.02115	-20.65878	-8.340359	-11.62452	-19.56316	-5.124038	-15.78102	-19.37174	-8.142786	-5.04061	-13.57501	-5.952199	-7.778718	-7.533093	-12.64737	-9.774298	-5.966369	-21.9889	-8.384349	-16.85581	-2.729827	-7.08528	-8.334798	-11.75833	-11.69608	-11.7058	-20.75053	-11.89319
AHSA1	924.2048	627.3732	869.2426	672.538	600.0076	308.5827	666.7141	291.8759	495.1727	536.4091	472.0854	470.3402	475.7126	318.1904	407.2067	424.2624	582.2035	692.9651	548.8954	520.2029	467.174	501.8371	789.6628	484.4211	404.6185	257.3561	588.7193	371.2875	223.6172	576.7394	147.8302	519.9235	425.3645	351.0654	537.2612	565.6354	467.66	305.5376	701.5922	608.2835	480.2368	405.3821	568.5442	379.0673	309.3659	367.5752	771.2993	452.7293	362.1505
AHSA2	552.246	555.2504	922.3242	182.1312	279.0017	160.0403	446.0063	185.8734	240.0075	493.2267	347.3069	190.9304	343.0309	203.0186	227.9924	419.2779	882.7889	896.9081	1357.17	820.9667	424.4828	363.0981	847.6381	265.1877	349.9552	274.5313	424.7508	285.7991	116.8041	766.7313	99.63804	340.3617	429.8519	157.2251	267.755	356.2029	232.8631	134.2449	301.8088	261.0653	156.9679	203.5506	417.323	191.332	291.7523	228.7585	440.3446	257.1899	147.354
AHSG	-13.74247	-9.751008	-12.53828	-17.62103	-21.57404	-4.344363	-15.82262	-28.81325	-10.98195	-9.677399	-15.74107	-17.92477	-25.88675	1.062804	-14.92538	-9.515002	-5.206405	-14.44345	-23.05641	-11.52095	-9.836481	-16.79836	-9.624101	-10.48737	-25.90774	-10.31093	-20.03228	-16.72372	-18.07448	-17.70273	-18.41463	-3.965787	-11.59282	-12.32036	-16.83553	-9.692668	-5.915228	-10.99932	-14.34218	-3.208179	-32.60443	-10.65922	-15.30881	-26.46447	-7.668079	-9.828683	-10.69805	-24.39174	-13.7034
AHSP	903.5649	1095.258	1518.11	3108.755	3099.404	2378.401	401.8329	4965.444	3067.187	732.3201	1095.845	7285.857	3256.272	2492.223	1956.818	1537.27	745.1322	1861.415	1685.584	2116.029	1488.924	672.955	3358.348	2998.445	2669.502	1830.592	1312.804	1952.459	1978.704	4970.692	11232.71	1249.252	2210.29	2724.959	969.3885	866.7908	1078.751	2984.819	3603.799	1795.641	1230.35	2357.712	1127.662	2263.042	1581.196	2491.972	1782.887	3375.341	2611.705
AICDA	15.07317	4.520523	17.17936	9.494709	6.239318	-0.3063454	0.8643698	18.38892	5.937098	16.25465	19.03227	-4.323339	8.761367	5.339385	-0.4858085	-1.527412	18.0991	3.987616	9.022481	-15.53131	0.06227331	-1.814281	8.138808	8.265869	9.780252	0.01636136	4.172479	0.3379619	-0.5943111	-0.8976231	13.09965	3.519053	10.81168	-3.275456	7.381961	5.393392	5.120424	1.951394	-0.166646	17.40469	8.825757	7.722222	1.938005	8.093417	1.226971	0.9734065	21.24487	9.194019	9.210982
AIDA	2100.18	1903.651	2956.03	1101.365	1684.572	709.6581	1545.394	1482.526	1132.518	1862.104	2260.436	2559.967	1077.956	1259.612	2045.529	1533.922	3636.912	2080.739	4353.764	2475.306	2360.168	889.9492	2867.406	1443.185	1447.68	1284.711	1755.427	898.8608	467.8649	2346.936	1092.35	920.1495	1780.591	722.9389	2092.431	1045.401	805.1743	713.0178	1673.232	2177.795	656.0308	1311.004	1435.618	966.8669	1670.654	1041.923	2371.543	1306.61	774.2614
AIF1	2096.5782	2039.77140333333	2416.8313	1250.53756333333	1791.67007	880.684853333333	1861.80874333333	714.961793333333	896.02407	1335.44163666667	2041.11158666667	901.250666666667	730.565936666667	335.969727666667	489.52769	1071.09699333333	2098.38551666667	2099.01719666667	2249.39213666667	1910.06248666667	2463.60944666667	1100.92803	2562.86328333333	1073.95616	805.209833333333	933.680583333333	1594.16417333333	716.51138	472.680419666667	2111.91854333333	359.839763333333	939.0018	1695.94473333333	642.899053333333	1297.20633666667	722.61256	634.54449	421.953029666667	907.488150033333	1477.81919333333	471.162556666667	480.59394	811.374408666667	541.455426333333	1372.59430666667	721.128696	926.442336666667	850.345126666667	587.895806666667
AIF1L	59.029621	34.8406235	41.675229	105.0501885	57.096555	24.7413735	47.987655	47.083333	44.048095	44.78699	44.32576	47.2198565	37.112995	24.57187	29.378505	32.0586815	65.6909665	50.24571095	74.140292	54.568255	45.0782335	47.9779915	70.432378	35.839217	76.66049	38.45747	44.2007975	23.7035875	33.0273485	55.76106	37.164622	47.004593	51.0078005	39.2592505	31.937326	41.8415695	32.8385035	27.5577035	80.3385735	41.05079148	39.700901	36.204818	45.8258755	48.148222	34.495037	34.402099	29.32718	40.189165	37.678985
AIFM1	270.6011975	137.06445725	187.65004	128.22094925	133.949502975	70.1025815	132.6178725	78.51906525	115.198709	162.772618	141.14194	122.8066895	131.12641	69.0370206	82.99396325	126.532275	160.80302575	156.297086	144.4790835	115.70008125	110.502424	136.64432375	187.89522975	115.2874775	83.73270075	82.49712525	123.8109655	91.819743	62.6778705	116.259749925	50.10691525	127.465004625	105.82728225	87.4076745	137.69284725	136.3919395	130.8823875	103.90476725	121.838968	126.47564	91.611531	98.31596525	138.9499215	63.815812	82.98995	87.04136475	135.273505	85.6663175	84.182015
AIFM2	22.4592	7.342056	29.82364	14.04448	17.80408	0.7882667	15.87056	-6.279277	3.599215	13.71182	20.83079	-4.374144	-3.205544	8.487502	5.081948	4.974762	16.27023	10.67122	8.96993	-0.964825	25.71824	7.991726	28.05757	16.19678	7.861689	2.579121	18.32315	13.92894	-0.5022396	16.43135	-3.272864	14.74163	-1.734403	19.49117	26.94993	10.57799	21.38332	11.98873	19.34348	9.51629	-5.070422	11.42185	13.49027	10.41043	-6.99094	11.7891	28.66311	-2.020039	6.429779
AIFM3	26.38167	16.76867	15.56166	0.8223758	3.189521	15.09709	18.7227	12.63477	12.17266	20.50061	35.94241	9.214731	23.73634	10.22509	25.2524	15.07425	15.95281	29.29214	17.36828	43.0492	25.15698	30.99443	30.0028	13.78883	14.03416	4.204441	2.066507	9.284244	26.24412	7.95439	6.276856	16.48171	24.70345	11.41077	15.76411	27.90614	22.35736	-3.823943	7.604762	29.93093	7.171674	9.528352	7.763078	20.87634	17.9389	24.94677	8.071216	6.058079	18.1479
AIG1	76.29102	78.00085	70.10734	21.39595	66.25238	33.09446	107.9055	46.96599	46.96862	85.20181	103.7399	77.70546	111.0847	43.55033	74.72282	99.79089	45.60753	83.04737	88.03975	80.01527	51.01627	68.38933	69.97845	66.93004	62.61177	52.91974	79.18301	63.34835	33.32866	61.91517	12.23594	71.31908	62.56455	55.76419	60.80899	64.06319	33.04146	64.19013	47.11644	69.36914	72.04803	39.25577	64.3593	33.9178	59.28614	44.25686	75.87738	50.92406	45.92702
AIM1	137.2658	122.5477	134.6916	82.17516	116.5206	48.73171	120.9961	105.1397	55.88441	117.1775	166.3723	134.9136	184.3124	134.9515	120.3079	135.0946	152.0531	96.93882	157.9494	111.1819	110.0791	95.16901	155.0626	125.3451	232.3829	182.7911	126.5601	58.17809	75.12037	137.6515	46.24193	96.03144	158.4263	70.7366	132.094	133.2253	93.91079	83.84626	116.9047	154.0187	74.48004	105.426	99.55138	69.39751	161.0097	80.67944	162.3566	119.1572	85.58012
AIM1L	4.85392525	0.122999625	-6.21614625	0.61629925	-4.6712835	-3.8965365	1.89226075	-9.02964075	-4.664617	-6.20966125	8.55593925	-2.6761005	-7.3866695	-3.465643	-2.93089225	-0.3394835	-5.60729475	1.8224515	-10.58223775	-4.23036975	3.364083	-2.6073535	8.574113	1.310218	14.3640605	0.970409275	0.83028725	-2.395927775	-1.128938375	-8.421933	-2.309397525	-2.3064923	-1.3610925	-2.8141965	-7.625124125	-2.2350735	-5.537917	-0.525458325	-0.176615000000001	-4.850095	1.4894265	-0.6896775	-2.0388615	-9.763166	-0.224892025	0.0339581500000001	3.18106	-7.12607875	-4.60278975
AIM2	320.326963	325.219885	154.4420845	20.06182	148.1320425	79.31661495	457.242167	106.503574	213.8005805	216.9836382	701.10308	101.0000145	108.579478	51.152137	95.4461735	166.4135705	242.3717665	250.8535295	215.7192672	344.2013115	295.759063	187.635045	431.99746545	151.226452	381.496647	698.648765	312.448736	110.6118465	39.8801375	189.38277	75.373041	193.206493	655.6976	63.9001465	176.948656	110.7238675	104.1380125	73.658241	28.870305	749.28789	51.13079	54.4326375	82.4252295	48.406371	187.751114	58.9783516	95.39202	169.818672	95.031829
AIMP2	1031.523	719.3854	716.1765	652.1298	633.6392	294.2248	571.6928	216.2376	500.2652	511.9412	728.8281	535.3508	525.4718	397.1599	418.9781	565.8498	679.0028	921.8879	632.7421	530.1987	479.4124	471.1864	883.6829	530.4307	399.6501	394.2397	680.0174	445.2814	258.1099	468.5725	170.0955	522.4996	491.8015	327.1654	538.9416	550.5912	505.9964	416.1965	638.1392	618.6952	350.009	448.3101	645.4225	330.4793	482.8784	468.239	665.8533	503.0055	353.6011
AIP	1762.139	1315.892	1611.219	1352.241	1390.629	723.8665	1318.012	690.717	1148.701	1441.839	1436.726	1139.872	1300.654	1056.638	1107.284	1213.252	1267.224	1805.876	1532.467	1557.736	1641.971	1441.084	1697.52	1335.623	1036.511	908.9478	1061.76	772.5023	639.2274	1230.185	434.7128	1124.866	1308.854	1135.528	1379.141	1171.324	1153.813	802.2342	1741.348	1123.913	965.3726	1174.169	1372.095	1054.302	1132.915	1074.41	1896.326	964.6384	1066.541
AIPL1	-2.94829475	-7.5014045	-7.635585	-6.8093095	-7.192098	-5.480832	-5.349733	-6.88052025	-10.6666735	3.4981685	2.372145	-5.065626	0.8744005	0.8075555	-5.265838	2.2534985	-4.696926	-14.618275	-5.326289	-3.88611655	-4.76491745	0.742405	-6.4526215	1.108574	-11.861233	-6.5523705	-5.9136652	-1.511958	-2.7970435	-0.4076025	-4.0584995	-10.7594345	1.1792825	0.237243	-14.482755	-1.4567675	-5.888073	1.215043	-17.649315	1.4413995	-16.149025	0.47491895	-10.5037345	-9.9568475	-5.5299395	-1.8363677	1.4471765	-12.929045	4.0038905
AIRE	3678.55229466667	4022.826398	3794.08335133333	3535.96121366667	4263.24597066667	2371.704617	5288.2567499	4840.50358566667	3867.18517266667	4928.76236666667	6531.17644666667	6060.165128	5365.97680066667	4691.311817	5545.70818296667	4515.88378976667	4533.800789	3831.355626	6156.97066	3945.78881433333	4316.93469466667	5245.66379066667	5320.36326533333	3946.53945333333	6573.57369566667	4793.43952633333	5671.61750066667	4753.29612766667	3811.560996	4797.86700933333	2296.82966596667	4069.26756133333	5826.60229733333	2840.74111566667	4273.04241366667	4454.77654566667	3357.27280866667	3113.70343633333	5337.38730166667	4426.45080466667	4246.548435	3926.029711	4075.327313	5279.16882366667	3812.960378	3555.04939366667	5792.66547366667	3421.21630766667	3051.771508
AJAP1	19.1050703333333	4.22217333333333	8.20942233333333	8.17461766666667	7.575146	3.15129	8.1536	4.72892766666667	-1.10677833333333	5.89566666666667	14.5715503333333	11.2347346666667	2.49362656666667	12.0354643333333	17.715591	10.6238793333333	8.19151736666667	3.61259533333333	14.7813773333333	7.32513733333333	7.50437466666667	14.6882822666667	-3.995545	2.779919	4.85082533333333	8.95423333333333	5.5813215	4.18177	23.628774	5.48403033333333	17.84543	17.9471376666667	17.7818846666667	13.2924313333333	-0.963094666666667	5.82904766666667	11.2791609	7.15308633333333	5.873652	8.87712633333333	8.14404666666667	2.76810366666667	14.1871977	12.341991	7.37004666666667	7.04415833333333	11.593792	11.3462106666667	17.862963
AK1	97.1071	57.70042	107.589	27.38023	62.12677	49.65327	28.24824	57.26288	66.08538	113.9357	64.29053	86.44334	114.5205	79.54036	74.89144	51.70164	119.9993	73.44317	124.7863	58.76772	69.17599	47.31139	155.33	51.05576	82.21008	56.03283	76.50789	48.05828	31.74518	78.81371	70.22845	56.24415	55.99396	42.8319	79.733	69.41763	45.57072	49.34473	104.3605	33.09663	73.53775	65.47885	82.81062	75.28789	46.32037	53.65636	112.6981	56.45482	51.90357
AK2	558.337066666667	446.910733333333	497.785166666667	298.47352	351.523466666667	143.04433	397.45803	106.275615666667	319.722666666667	393.60567	434.45696	283.575823333333	262.835403333333	140.161953333333	250.099976666667	256.356666666667	473.07506	512.99529	482.47705	397.70371	372.235696666667	319.85523	506.054533333333	270.18336	408.547983333333	206.01004	318.53758	194.865136666667	90.5307133333333	400.91154	62.5171366666667	239.483166666667	332.376886666667	181.64626	342.875476666667	194.960766666667	194.56979	154.88252	303.327543333333	377.534846666667	127.148056666667	170.67716	293.93154	191.96567	252.162583333333	201.624306666667	322.883823333333	201.763316666667	197.401396666667
AK2P2	207.8216	150.2983	197.6558	148.8378	199.7025	85.90903	260.1429	159.9466	212.8275	247.9164	296.1806	242.9143	230.5115	135.737	234.4914	217.4835	293.7219	206.2449	298.2072	214.6732	161.5014	238.5747	263.3074	224.1719	239.6113	182.9905	231.7447	218.0041	121.8591	196.447	61.57723	220.458	196.521	159.3812	165.1995	159.5595	130.1817	100.0924	216.9186	176.5926	144.1484	194.0256	209.9853	159.3098	214.3106	174.2729	277.1186	104.2398	148.8501
AK3	1010.087	374.9503	1287.545	332.476	515.7491	180.2482	496.1751	231.5199	360.2075	596.4723	709.4003	372.1636	279.3409	253.124	476.7968	523.4437	807.6378	793.5126	963.8282	801.23	733.6674	346.7028	1052.227	523.2722	468.8739	387.3141	495.229	427.1948	292.9019	848.0028	174.1307	394.014	441.4849	391.5924	474.9995	406.516	286.5308	272.6134	537.605	465.8012	211.458	258.3797	629.2853	273.6346	573.287	475.6592	713.3437	374.1937	333.8636
AK3L1	12.7251095	8.86468725	12.51631625	14.8954945	12.7182125	6.87976	12.10227375	8.50590495	8.92878	17.73428725	22.748124	10.8123735	21.584665	13.151053	15.3511075	13.196882225	10.755099	7.049983	12.6905450405	9.01754935	12.91121575	13.778784	8.8478134	13.6191995	21.41754225	11.720596	10.52947025	12.7223666	9.817673	10.33507175	13.75582275	16.1026255	12.28316	18.52471525	10.40517975	7.57295395	4.598507	10.45266075	10.19569525	13.11216175	4.82161985	10.17319425	7.3591684	9.9319815	11.3975875	13.624566	17.49153475	12.681371825	8.8380105
AK5	22.4152733333333	11.0290966666667	60.50372	13.4208066666667	26.85336	4.40532673333333	26.72562	1.815235	12.8149766666667	21.39359	10.098065	13.8663366666667	22.1079816666667	12.5153773333333	10.2348806666667	19.1602576666667	51.199354	20.01313	41.3208933333333	26.7477306666667	21.2519213333333	27.88268	22.8965566666667	5.99496666666667	18.0725586666667	4.62324733333333	23.232626	19.1961806666667	10.0470266666667	28.2277433333333	12.13948	4.07344833333333	15.1985023333333	10.8731633333333	11.88256	37.18066	8.26873523333333	7.57857366666667	7.19958666666667	5.29332566666667	3.439337	18.754816	28.51189	4.05326286666667	10.9979093333333	3.74697323333333	20.1618366666667	22.2275243333333	1.95619933333333
AK7	-5.285514	4.930191	-13.93085	-14.94642	-10.73356	0.1020255	-6.618823	-13.82581	-3.523115	-3.547725	19.28401	-19.91704	-8.036904	0.4927512	-13.16817	-10.83409	-2.799041	-10.1917	-23.19399	-0.4450191	-13.24024	-14.25235	7.600814	-2.012344	-17.82783	-12.91253	-7.13494	-3.541921	-9.064068	-23.11397	-17.36201	-8.571446	1.012195	-15.66148	-14.07595	-12.4219	-3.990484	-5.763488	-11.95987	-4.849063	-9.3129	-2.497199	-0.03363656	-9.70493	-11.74508	0.4556529	-4.912435	-14.26274	-13.32504
AKAP1	18.2028835	2.243905	13.900935	0.317019999999999	14.0422685	10.3718175	13.163265	3.3681	11.4413945	8.40221	13.2635865	26.11056	7.14824	8.895865	15.091875	9.4127415	29.9799315	4.82766	28.798297	38.7723715	11.5383375	19.626623	32.654524	7.02671	3.987245	-3.866356	18.614692	-3.667371	2.8057365	33.249452	-5.109945	7.7569514	18.790087	0.748153	6.309575	10.7241	9.3577805	2.155995	19.70775355	8.7086865	0.989294999999999	3.837675	20.216265	11.213501	14.5796195	-8.2220515	14.1388595	0.94828	3.597442
AKAP10	66.83795	17.56123	62.53703	76.95723	50.44411	25.55308	205.3512	26.56722	71.87734	73.22322	225.007	97.82664	105.1617	17.15684	61.73998	132.1299	218.2058	243.2299	110.3204	56.92929	115.8459	96.16031	150.1042	107.4261	85.43384	87.09184	168.5019	45.73934	43.56775	53.20733	17.38738	139.7787	30.62179	23.09562	39.12286	36.3852	27.7778	33.89334	51.99452	127.7086	68.02475	18.37066	68.78197	33.17393	56.75555	89.67915	45.6469	34.98786	63.38816
AKAP11	157.693934	115.9326062	309.827064	110.3688	151.6110582	54.2971844	194.77685	70.0471226	95.147402	224.96427	226.239242	148.491064	77.9303242	69.87552942	185.014524	177.27821	297.631612	233.967574	421.3967448	235.5237782	234.0990808	63.50182374	229.18193	135.585525	98.891974	106.296718	128.44642	90.5381612	38.4359398	277.636266	48.8257712	87.090958	157.726004	87.421471	153.919212	85.8929026	76.16664	50.0673582	165.7698218	174.983162	39.974352	116.601302	127.965204	77.6162458	188.248844	91.255446	192.927184	89.4882452	85.808002
AKAP12	6.72208025	4.113416	2.641991325	7.05164711	9.010045	-2.988068	7.24311	9.5728625	0.434170800000001	-0.0698237499999994	8.563247	10.7318255	10.19255225	1.54001525	7.142031475	-9.4000265	15.5749185	9.441559575	5.97677475	5.291259	8.75123185	8.7816145	5.61663225	3.18849325	2.619295	3.475775125	4.5116965	2.582948325	0.878255275	-1.34276975	11.1812465	12.891804375	1.470589625	9.12507725	18.73725875	1.6511677	6.07286305	7.420969	13.22708	4.8237505	3.17784075	6.13675525	6.386677	4.20584325	-1.250091	5.93175675	11.356082375	4.714275	8.3852335
AKAP13	1078.612	819.141166666667	713.198266666667	411.187766666667	581.772266666667	269.5066	608.1442	344.912166666667	439.446433333333	575.152666666667	756.394566666667	586.426033333333	644.917566666667	513.1156	471.253966666667	721.0074	482.505766666667	574.493133333333	616.099733333333	535.703166666667	430.008866666667	625.728833333333	628.4471	616.978733333333	947.354633333333	703.510166666667	768.5267	558.4263	410.612433333333	419.956633333333	173.94261	597.935766666667	645.2432	428.3976	498.478333333333	728.1181	734.941766666667	293.661233333333	560.2275	531.666466666667	364.307166666667	396.756376666667	488.118766666667	322.000366666667	413.350233333333	537.567733333333	773.22	502.720833333333	425.6859
AKAP14	-8.06956213333333	-1.27147503333333	-11.3285566666667	-18.0922133333333	-6.85100866666667	-6.99034033333333	-14.65588	-15.3481476666667	-7.200412	-12.468109	-12.195031	-13.071161	-13.519312	-5.93263333333333	-5.647662	-7.557933	-10.6722826666667	-5.02795433333333	-10.3508456666667	-4.59463266666667	-1.84419	-12.0019583333333	-14.3416566666667	-9.768318	-11.415079	-6.38274866666667	-9.15451383333333	-12.0874813333333	-8.53051033333333	-11.447263	-9.25211633333333	-14.6441473333333	-13.1551866666667	-12.1561553333333	-17.0458843333333	-2.981053	-9.8528892	-13.132104	-17.425521	-4.51107833333333	-7.67500366666667	-7.16910133333333	-8.939943	-8.543574	-13.2467723333333	-9.45404616666667	-4.2125456	-18.8998366666667	-11.6751786666667
AKAP2	19.0898023333333	11.367031	2.671174	12.4648323333333	20.905857	11.6949	21.7259633333333	6.80413666666667	17.4375906666667	9.895334	20.1017959666667	18.7120626666667	16.5377633333333	6.49613233333333	13.234028	15.5259959666667	20.6680266666667	24.6670886666667	19.5768296666667	10.1340545	7.77474333333333	13.789768	29.1027813333333	18.3832266666667	8.51023806666667	11.8481326666667	19.3848133333333	13.583943	2.317028	13.2084553333333	15.7114256666667	20.5325306666667	26.6285343333333	6.38779846666667	19.0401191666667	8.48482866666667	29.4629706666667	20.9757233333333	0.464933	40.2340273333333	19.8094866666667	16.9504536333333	9.245836	11.0795796666667	8.92610433333333	6.5260501	13.1872586666667	19.2744423333333	11.2518813333333
AKAP3	-2.908881	-6.830491	-6.912659	-2.533093	8.465454	-2.804766	-19.04355	-4.674441	-6.52799	-8.513966	-8.325666	-8.467115	-10.57536	0.1658317	-3.59481	7.008156	-4.920096	-11.65821	-10.27301	-1.820935	-8.680857	0.6456872	-8.861039	-1.929298	5.704447	9.911274	2.689935	1.75574	-0.4797481	-13.21899	4.646241	-9.760564	-2.441159	3.918437	-12.35627	6.624219	10.38244	3.930291	-13.57331	2.322709	-12.34722	4.450433	4.933916	-8.115796	-7.23302	8.26205	-4.023824	-4.111355	1.18293
AKAP4	6.332748	-1.94855666666667	8.43323133333333	-4.4788726	-1.83582466666667	-3.18683906666667	-1.39255786666667	-3.13617733333333	-6.752123	0.713355333333333	2.09647766666667	-11.7076236666667	-7.67155833333333	-2.1706984	-1.17539146666667	5.84884933333333	-0.595235266666666	0.819412333333334	-3.32754633333333	-7.08325086666667	-3.52384223333333	-8.03952333333333	-10.197238	2.61257966666667	-4.98888033333333	-4.787326	1.84763453333333	3.2557475	-2.806895	-1.82773133333333	-5.66865533333333	-2.5821023	2.21480233333333	-5.56761773333333	-2.55343276666667	-0.0849031333333333	-2.47864866666667	-6.00275866666667	2.279221	-2.23030866666667	2.23373366666667	2.94885503333333	-4.84096733333333	2.43272633333333	-3.53962666666667	0.899883333333333	2.65098333333333	-0.790437	-4.66798433333333
AKAP5	-8.144652	11.54946	2.708946	-0.7371106	3.140831	-7.964949	5.567777	-2.153346	10.81368	-8.965405	-1.82141	-7.599333	8.800544	-7.63009	1.366372	-0.5632699	-7.288924	9.31098	0.8021747	8.967281	11.4023	1.954228	4.998603	-9.475628	9.014017	4.541531	-0.2355488	5.639575	0.2939793	10.22938	-1.940558	-1.114599	3.806171	-0.2515306	0.674938	5.662969	-0.5465223	-3.270675	-2.196103	8.834207	-4.26179	-9.077826	12.67799	1.456256	2.270009	-8.307389	12.59897	-1.071514	6.897918
AKAP6	-9.23133	-0.350907	-2.887772	-17.40002	-6.118012	-15.05264	-0.7512384	-8.89844	-11.62768	-5.538036	-16.51109	-6.911322	-7.769974	-10.13072	-15.78978	-0.6884148	-12.23289	-10.20798	-14.0786	-10.86053	-6.483453	-7.38348	-10.20598	-8.149761	-6.823851	-8.29768	-3.732817	-9.096623	-6.737904	-9.380136	-13.0254	-10.91076	-9.430776	-11.52474	-0.9626429	-12.63993	-9.535826	-16.47258	-20.16163	-15.6795	-16.00864	-11.87785	-22.14909	-9.290875	-2.684223	-6.370775	-8.943692	-18.32495	-6.257306
AKAP7	189.2940505	82.46481025	257.348901	35.179385	76.77045	27.98755	87.08678225	20.5609625	25.91103325	139.8688089	103.059835	57.0670475	15.33267975	25.6709525	61.280465	61.11732275	205.35474775	161.67218	225.23916	109.06155	146.4990875	21.5277075	179.826525	60.41468275	40.65568	45.107291	58.22485175	31.01637255	13.24894	197.7008575	13.7229295	37.9313333	64.22267	45.30292425	86.16576	30.617595	18.26202875	16.708006	51.49234	88.455122825	4.25510075	32.927015	46.442043	28.9577325	111.218405	50.221752	101.03678795	38.1503775	22.771380375
AKAP8	466.4646	308.5685	498.7953	202.0832	253.0889	105.7438	230.1246	122.6592	176.5162	294.5635	241.7955	125.6335	196.4767	136.7719	176.9125	340.5327	557.2338	348.4514	545.9624	337.884	334.8377	218.5057	503.5629	238.1819	202.2926	146.1143	227.6212	168.0621	111.5976	233.5488	77.18668	225.4518	244.6223	166.1857	277.8764	305.3394	192.5592	113.5329	235.1956	220.7215	107.5863	187.0774	208.1056	145.7439	230.1248	202.3694	264.8198	215.9212	160.9673
AKAP8L	163.0876	145.3406	129.064	108.3914	123.1437	71.94533	86.51154	41.66704	92.11529	127.7235	107.9977	85.16891	120.168	83.87894	45.35851	94.37045	137.0875	132.7128	133.0745	124.2844	131.7672	110.5871	155.5664	127.0971	131.3351	70.90582	104.8266	94.29443	74.47579	65.89384	46.51073	114.0407	87.1275	71.89899	89.2813	154.0231	148.2076	77.84081	113.0808	71.01883	71.65608	65.75284	130.0941	58.74384	68.29279	93.99332	121.5959	91.26834	82.58959
AKAP9	-4.703681	-6.81249075	-0.95877	-13.728976604	-13.203915	-7.383455	-8.76765	-5.18301	-3.318857	-4.878857	-9.200032	-3.693594	-14.341062	-4.37476	3.5368225	5.6136525	-8.96330645	7.6065525	5.455796	11.5871445	-3.494871	-16.013297	2.59521	-1.0370905	-13.1826055	-6.8882415	1.3744975	0.386415	-10.341625	-3.1323145	-6.975932	-2.18074	-0.5854865	1.069195	-2.795544	-1.115054	1.7840825	-7.5939225	-15.78159	1.8354615	-23.12828	-10.1603345	4.002867	-13.255015	-11.4068595	-1.206585	-3.197423	-13.71539	-4.0000535
AKIRIN1	412.850095	313.800484	475.866803466667	211.145663333333	288.805033333333	159.802064333333	658.319033333333	199.512626666667	500.108476666667	375.137085233333	600.496543333333	303.555000333333	274.719073333333	178.897983333333	434.720516666667	395.40489	537.669124333333	577.657649666667	444.415496	467.269820333333	546.858699	280.566965666667	581.095730333333	373.564033333333	468.935701366667	352.738660333333	455.338256666667	321.350068666667	193.531478	464.337836666667	134.586529333333	371.676066666667	326.257659	221.046737333333	338.865943666667	231.842875666667	203.002225666667	138.522189	315.843359	290.382709666667	166.872436666667	184.494071	256.988034933333	258.845466666667	275.741085333333	256.193229333333	371.764772	288.793775666667	208.825650666667
AKIRIN2	1188.577	1334.15	767.1015	754.3326	846.8384	417.3675	1271.786	636.732	765.9579	942.1391	1881.86	873.7923	577.8336	707.1404	983.9507	1015.072	778.6046	1037.138	1003.451	695.8455	842.7212	1132.315	801.5137	790.2698	2604.314	1359.234	1062.595	784.225	706.4977	742.6992	376.8264	1483.37	1301.245	665.6036	1012.759	933.4081	1027.123	501.8839	697.6796	1449.571	587.1014	671.2672	712.0734	510.9066	606.9413	869.65	982.4609	685.4832	766.5404
AKNA	3513.619	2247.519	2194.2	1692.537	1885.106	1092.469	1583.469	1009.245	1366.691	1775.127	2293.247	1435.234	1960.455	1223.893	1276.244	1517.655	1664.376	2078.154	1621.693	1550.527	1369.34	2044.289	1719.639	1762.751	2268.718	1522.263	1614.515	1656.368	1393.011	1200.426	462.5081	2336.814	1776.797	1408.919	1787.695	2755.016	2182.238	1094.176	2137.234	1499.533	1645.577	1405.284	1858.596	1194.773	1179.531	1624.199	2471.157	1410.279	1623.335
AKNAD1	-1.179076	7.667099	-3.098557	5.331439	7.79953	-0.03792043	11.17855	9.374745	-2.46472	0.2077374	3.996751	6.030138	3.861351	4.480872	-4.401191	15.66844	2.106065	14.22948	0.8821384	7.961444	4.22098	-1.076664	20.18191	-9.200626	8.292025	1.057102	-6.210189	6.997119	3.949695	4.476782	2.337998	0.9283245	-4.15862	-8.86929	8.232655	3.31741	-8.119692	5.890489	5.27531	2.975648	8.271161	1.009225	-2.984976	-1.017644	7.085202	6.841776	-1.058996	18.20832	12.9198
AKR1A1	1425.82398	1041.99304866667	1148.21757	542.982536666667	577.403663333333	324.935478433333	882.368773333333	259.916903333333	610.425466666667	754.432823333333	862.019085	594.459741333333	571.184563333333	468.881825666667	557.58435	694.51261	1122.42115333333	1072.07742666667	979.742326666667	811.50104	730.654444666667	488.246003333333	1523.47140333333	592.61015	417.045488333333	375.435309666667	725.130696666667	358.29909	223.339085666667	668.762626666667	177.804872666667	664.429936666667	731.875916666667	471.916627	749.265533333333	605.894553333333	561.918085333333	531.82304	801.584776	1011.78769666667	374.15886	479.502733333333	647.149333333333	395.121471333333	594.565924333333	502.497056666667	819.047723333333	546.007026666667	525.048203333333
AKR1B1	2081.561	1209.182	1465.048	1532.312	1485.759	680.5527	1379.161	806.8237	1228.178	1883.792	1715.586	1480.179	1865.848	1238.681	1394.49	1290.543	1265.75	1728.522	1240.277	1273.366	1111.538	1408.667	1684.159	1642.506	1114.939	1001.609	1575.329	1092.238	656.1968	1104.362	423.5882	1363.609	1274.303	1127.921	1776.436	1708.396	1385.641	1277.745	2014.928	1151.242	1290.875	1441.969	1453.301	1177.722	1356.843	1447.628	2439.419	1592.695	1273.157
AKR1B10	-6.313399	0.6201166	-0.5492632	-9.140713	-6.548058	-8.686628	-17.65175	-8.391726	-16.33405	-5.385067	-15.8106	-16.13551	-10.32163	-16.18401	-6.741958	-3.001807	-9.292434	4.093512	-12.86346	-0.8376964	-10.92914	-15.00613	-7.277574	-9.967987	-17.38547	-12.24382	-9.603198	-2.858083	-2.677571	-12.30801	-16.62411	-9.730359	-6.419751	-12.21865	-15.60625	-17.34071	-0.007055476	-16.39268	-12.89382	-11.57133	-8.535274	-4.197478	-2.75907	-3.975385	-11.95013	-13.31059	-16.5898	-23.83576	-3.123185
AKR1B15	6.656648	5.63478	3.817512	12.11216	-9.396988	6.263189	-14.41727	-2.882411	-13.06693	-12.40553	-0.7481675	-3.359777	-6.637063	0.849105	0.5915765	8.923753	1.397362	-10.19187	-7.792651	7.738742	3.492823	-13.34406	0.1793355	-1.653358	-2.30702	-2.882984	-4.324599	1.44176	0.905254	-8.214724	13.67587	2.982821	6.478381	-1.309194	-5.304364	-4.000079	-1.698309	-3.557502	-13.02968	-0.8937598	-15.41829	12.29534	-7.514391	-7.863592	-1.523883	6.59788	-9.032666	-12.95912	-6.259591
AKR1C1	5.997804	-2.84591	-16.72041	-28.46707	-16.05583	-12.55343	-20.6285	-25.54095	-13.57775	-9.524273	-22.97782	-22.88589	-23.6355	-8.600053	-18.11647	-10.01597	-18.54915	-11.00509	-10.91041	-19.42763	-10.75242	-11.03458	-24.70555	-17.61335	-12.73282	-20.89348	-11.43516	-16.35839	-7.916722	-23.27196	-16.21441	-13.2799	-10.80327	-14.02194	-23.42667	-7.811839	-11.39202	4.872331	-29.02607	-11.28918	-23.82008	-10.22861	-6.505435	-19.34395	-23.45395	-13.35503	-15.44667	-29.3573	-10.63798
AKR1C2	-1.54640733333333	-4.79412466666667	4.7365485	1.79478616666667	4.556962	-2.8996149	-3.404742	-4.08574716666667	-2.08552518333333	-0.74783845	2.45062813333333	1.02304853333333	1.09979933333333	-3.65373335	2.9915335	-3.8117755	4.75581816666667	-7.62162133333333	-3.85594706666667	1.27150255	-4.474979	-3.88270433333333	-2.60770696666667	0.042363666666667	-2.4580965	-5.1842785	-2.51178203333333	0.226844366666667	-5.60837833333333	-0.631948333333333	-1.32802619666667	-3.44228872166667	-1.88192406666667	-0.609258933333333	-6.6030364	-0.962889166666667	-4.63885611666667	-0.749407666666667	-3.21026616666667	-2.750148	-7.92319533333333	-3.75665333333333	-7.16454883333333	-0.0983608333333333	-2.72710533333333	-2.479824	0.517112500000001	6.2729815	-2.88293483333333
AKR1C3	952.4234	395.1574	390.4772	96.36147	497.3661	96.22943	417.8725	176.3652	253.6611	168.7104	745.4115	348.7617	295.7393	47.11008	547.3785	152.3519	254.3989	921.0283	756.7065	506.5721	389.3765	69.49556	285.8906	226.3313	272.4959	236.6347	272.9375	323.8601	66.58372	741.9415	57.32661	121.764	257.7547	204.6051	320.6226	59.84816	52.60319	50.43079	277.8721	93.29382	23.10962	77.819	166.6769	202.2121	281.204	163.6871	418.5416	328.7262	52.40903
AKR1C4	50.7067345	31.6353775	40.3378275	30.657	56.400505	12.5101565	26.053034	16.064022	16.4156095	11.641707	46.896896	29.4803575	14.37994	5.5654745	29.19347	5.41417	38.601595	49.59539735	39.516925	34.69704	21.44066	-1.86642	25.10897	21.188064	22.238618	27.6985606	25.26799	31.9213315	7.9754845	56.080701	7.044205	10.82042	9.910825	21.487239	16.649815	15.6780875	13.41101	8.71474	25.176316	2.7316195	-1.0453	9.390376	15.532501	7.98079	17.729395	10.1700895	34.2606795	20.03779	13.728867
AKR1CL1	1.3425365	-2.0831995	3.7471525	-12.11004	-0.8764195	-4.453112	14.750625	1.96903	7.2085455	4.7041895	8.048395	10.8995785	-3.02328	-6.0641335	-5.338527	2.0419205	-4.850838	0.3500655	1.668325	-1.63005875	1.51434	-1.5862695	-1.033952	-0.456417	-0.5853215	-0.735138	3.478756	4.6631455	-2.0754435	5.63334025	8.3537955	-1.8248952	7.1003345	-4.011281	1.7187545	20.296875	1.845413	9.009947	-8.352575	4.769238	2.006305	4.338593	-0.2069305	-2.988104	-3.8845795	3.90720245	15.902425	-3.22237	-3.20121805
AKR1D1	11236.6525495	10005.5256351	11239.5992695	9756.0873135	10995.981985	6295.0520825	12454.972945	13264.981965	11130.49772	12146.16935	16113.766099	12292.2520845	13656.897865	11846.728338	12662.1907945	12021.38175115	12422.406872	9999.92722	13765.566306	10454.32796955	10829.294823	15091.380048	14616.422251	10424.063091	14261.436488	11339.8899725	12069.158598	13771.849525	9935.6458475	10380.956083	6289.731743	11194.6992125	12847.032525	8265.81132	9778.2562355	11488.79276	11838.7815855	7408.772719	12617.95994265	11090.838854	10148.76312	9615.660262	9928.385371	11449.645985	9939.6215155	9780.4800835	15240.606192	9610.053781	8331.732205
AKR1E2	8.326257	1.19609	-1.16671	9.385891	-3.476822	-6.32619	-1.133402	8.807805	1.067965	-6.226886	1.59041	0.9439486	8.143561	5.287734	1.882569	2.791672	14.42269	26.62197	1.868116	-3.606434	0.8506644	5.293079	0.3680791	0.04140468	37.93621	5.987728	-1.582847	-2.159215	4.211666	11.08357	4.212228	-0.3404438	-2.383832	-2.033017	6.511898	10.07395	-9.042627	1.158296	-8.158917	6.659585	10.18053	-4.831725	1.489442	-5.418973	11.67749	5.720858	0.2445932	4.328098	6.32341
AKR7A2	1771.137	1358.483	1894.997	1566.181	1505.83	655.8669	1641.022	899.7226	1128.847	1754.154	1582.197	1660.347	1883.38	1598.583	1284.544	1450.571	1559.626	2026.182	1842.139	1577.637	1221.783	1630.217	1736.609	1358.054	1197.662	925.5424	1578.221	925.861	835.2464	1175.475	452.0408	1489.848	1626.55	860.4976	1289.008	1694.551	1595.229	587.1742	2077.517	967.2863	783.4156	1133.906	1407.532	1203.708	1182.567	1238.97	2281.287	963.0264	1274.703
AKR7A3	157.085662	121.49969	187.7129965	169.120389	176.5529085	78.68351	134.18919	81.566339	91.458715	150.97959	136.840665	159.7439875	128.7407665	116.1516355	107.9155525	96.3366835	136.60957	146.58985	128.871375	127.396069	89.042153	129.9413557	170.93356	122.564563	119.3796355	81.386868	145.2548915	71.1876785	59.7146555	140.197984	47.8209015	133.93255	157.9751245	68.753228	112.128885	147.8606845	127.859279	76.4521095	169.447575	105.30114	107.821057	121.621325	134.504975	111.7611635	117.89515	129.6133575	199.368514	108.719927	108.14914
AKR7L	7.052651	11.46429	-1.092911	6.341938	11.30231	2.898885	23.81646	13.46153	7.279009	8.122852	10.92068	15.48619	9.729087	2.239577	7.52266	9.47989	8.810693	17.8429	13.17842	-6.002507	17.57636	7.145359	-7.350465	-7.979282	7.513819	21.01036	6.121766	14.85668	-2.136357	3.655729	0.8752985	31.73831	15.63017	1.481769	6.848918	4.249188	12.73487	-1.047797	-5.629155	-8.59703	-8.154956	-5.84928	7.063684	-2.570493	13.42126	11.6207	0.1269709	11.16026	-4.252671
AKT1	1266.36483666667	1155.43329	859.23544	627.27066	767.228826666667	454.452628666667	776.17588	593.117166666667	721.438563333333	965.18784	1047.09736666667	822.103456666667	884.858036666667	879.843593333333	798.03281	953.78706	642.75275	1051.65716	705.429493333333	816.865436666667	663.75415	1029.35213666667	825.715766666667	989.905413333333	1174.39693	637.633086666667	922.405373333333	685.473243333333	941.102566666667	723.325386666667	251.015923333333	1287.41372	972.305306666667	702.213903333333	1017.71218333333	1047.23155666667	1126.37632	681.520716666667	1087.77101333333	832.63165	863.421616666667	674.449519	821.41384	830.770886666667	806.604796666667	907.880973333333	1215.436363	844.773283333333	984.819666666667
AKT1S1	34.21627	37.10929	31.78349	37.57828	26.61354	26.94839	32.59671	39.12546	20.75573	28.2598	19.69901	44.17808	18.57135	24.18594	30.69991	30.65974	19.08222	23.20656	39.67993	34.65303	9.286669	39.51803	39.81105	49.5251	29.85709	16.83598	28.15319	11.74618	38.76354	37.67835	39.52214	46.74643	35.38047	46.91687	47.89888	41.65341	35.58256	36.55138	34.76724	22.59096	56.36361	51.70319	33.3268	32.1568	22.14637	34.4027	64.55093	25.95003	35.12642
AKT2	30.10624	4.925445	3.018738	19.23092	25.46171	24.34688	45.61155	8.293141	56.95254	35.19028	36.36647	20.06869	61.17291	38.15084	53.66207	56.85732	70.48489	72.51362	48.62722	43.6828	39.81578	39.3493	61.42874	22.30132	15.37348	26.5219	56.15234	20.10404	18.51525	20.32579	12.06204	46.72226	20.62715	15.3768	29.11155	26.53881	23.14512	14.71376	7.279819	24.81011	10.7334	43.84946	46.49869	8.952678	13.34107	2.539271	30.26043	25.69709	23.44669
AKT3	15.317133	9.0381885	21.68821525	11.11854725	5.910182875	6.33950125	3.9428767	0.0182789999999999	5.079687	6.312105	10.97398635	8.301508	12.50241075	4.53309325	26.475945	13.1625047525	22.6285855	5.51566	10.56549775	20.27515175	10.72277	9.03884245	10.36720575	14.7347915	5.420933625	7.36579175	16.48286375	10.07354125	6.8395205	17.251503	4.371024275	9.08164475	14.12711925	6.14930075	1.495646	7.9673575	5.29383825	5.0184595	9.5426045	8.658539	1.878728	14.92725085	12.326461175	3.248711225	5.61917675	7.894239	11.23512	8.915797	12.18851425
AKTIP	530.11945	289.591785	1031.6885	343.838705	398.6868	166.81572	343.61065	203.029075	272.95821	587.39875	737.04245	448.4226	309.4819	179.205535	384.98815	361.829225	668.4043	541.25075	665.29905	569.46075	391.1997	316.89307	423.2002	385.8081	685.8168	268.80215	434.4864	268.37961	122.555315	612.24895	139.28235	231.84871	497.74465	292.42	420.8055	455.55385	292.551355	174.40715	477.84495	304.4169	207.24797	301.8745	496.73425	219.16721	399.9603	235.646095	651.2407	238.93776	253.10918
ALAD	174.657333666667	112.533353666667	162.411697333333	164.22228	150.15232	68.5467526666667	119.596609	78.81531	88.8162616666667	142.093691966667	123.031641	111.177962666667	140.89531	101.827768666667	111.663216	119.293793333333	126.503856666667	149.088212333333	145.518312666667	101.534988666667	111.356193	113.841669666667	104.276652	126.833179	122.411461666667	100.513696	134.363895666667	106.317236966667	69.81862	111.791827633333	91.845178	117.405904333333	112.881318	113.558554333333	147.126793333333	168.745197133333	108.788222666667	80.114312	136.000033333333	101.417645333333	81.3867703333333	89.3738753333333	95.3426533333333	69.9795963333333	128.806575	109.413448666667	140.022975333333	74.7193916666667	121.8359945
ALAS1	14.1602713333333	5.1962921	8.33093033333333	0.317424	6.17683966666667	0.0497629999999999	12.0415896666667	-2.3758117	11.9444563333333	16.5181896666667	22.8548530666667	0.472927666666667	10.246965	13.6232713333333	11.438337	14.8896223333333	2.477207	5.08009266666667	8.83129466666667	0.634559999999999	4.72361566666667	11.5738570666667	20.594084	11.6855186666667	14.6337573333333	7.8436	11.278011	3.35792073333333	6.39751166666667	8.21266566666667	-3.092007	21.5206596333333	17.6261253333333	8.68193833333333	13.3870673333333	21.879578	15.8540433333333	6.6655941	15.3058413333333	17.5828353333333	-6.53407333333333	6.155109	5.867506	1.961506	8.552733	9.162679	14.796541	1.01069666666667	14.2581673333333
ALAS2	2091.844225	6795.64922333333	2433.222619	10733.9227666667	7921.6295	7105.99806666667	1065.02926	15693.4093333333	6445.10456666667	3255.77907666667	1480.82029333333	17685.4184333333	9478.6475	7658.12216666667	4703.30864666667	4832.1374	1604.14413333333	4848.26659333333	3189.19916333333	4283.54323666667	2447.82883333333	7578.6053	4911.99156666667	7651.26493333333	6872.28806666667	4627.53736666667	4845.55248666667	5245.77206666667	5690.9531	4893.6208	20582.0434666667	3682.57271333333	4924.97289	6569.7547	4414.86954333333	4081.1526	5233.99590333333	8759.41566666667	9337.73016666667	5071.21773333333	7730.64723333333	11393.1366	2927.56224666667	5284.2098	3861.01629	4355.89697333333	5367.74294666667	8929.62816666667	3722.40997666667
ALB	25.570535	8.3820455	15.7732491	23.9484	6.0798235	2.157644	12.9143518	0.265744	14.9241285	16.7939495	21.929057	10.955679	12.6904205	23.961565	19.5259925	18.5955795	30.667275	0.893366	40.3405085	14.2912025	11.098512	14.2407195	24.7078135	8.365019	14.4832475	16.3257524	20.016995	12.3294485	2.24292	23.779548	7.7345275	20.6839325	24.17393625	10.189809	20.479555	6.339133	10.8669525	4.008163	7.578053	17.64073485	1.615861	0.5112085	16.458023	3.117893	10.2228615	6.868717	27.5197315	23.894821	11.3960195
ALCAM	296.7229	169.3911	346.9031	57.68332	147.6828	29.76002	209.4692	59.66666	103.6522	208.5424	200.0449	110.5158	27.6469	79.27339	161.0096	180.1236	408.9271	216.5225	440.3919	404.5871	267.5154	118.4495	413.1488	148.6175	149.9523	110.2649	203.9614	90.04385	49.30888	301.7763	48.61118	204.4646	217.7831	67.83643	177.3509	71.78629	72.2682	60.49793	138.2051	108.658	56.19471	79.08311	90.05234	87.45273	213.3448	83.21089	120.7047	76.39845	105.0907
ALDH16A1	280.6902	162.7933	188.782	242.7887	160.2645	87.93163	153.6328	59.10828	162.4161	154.1695	116.8	122.3983	151.1646	98.85753	88.94678	127.0462	237.0239	246.8079	165.8848	170.5539	184.5051	200.0353	273.4752	123.8218	64.53334	84.68476	144.8591	100.109	82.79441	105.0384	31.82937	194.3056	155.315	91.12005	125.5557	201.3176	193.4728	106.6113	212.4047	159.9294	133.8831	79.38867	172.7785	98.38725	101.966	89.74049	177.4773	91.44182	133.0411
ALDH18A1	360.3961	132.11	250.1673	142.7394	112.0463	56.37812	165.5945	37.63886	117.9263	155.9177	174.3243	92.57681	183.0947	124.2772	142.3418	208.3541	253.7965	254.4775	192.688	134.1108	197.31	154.6187	249.3323	126.1952	82.48232	82.41851	145.404	99.49282	71.71204	91.99302	39.05697	107.1175	86.9151	107.2713	149.8391	164.6468	127.2524	105.7518	121.3429	126.289	59.05825	113.8164	164.0352	36.6424	87.28918	105.0902	136.5535	90.2729	68.82073
ALDH1A1	214.111	324.39025	261.9409	61.28788	161.5974	110.66065	176.21065	50.527385	100.579045	134.599955	71.357805	177.16775	115.94896	158.5999	219.57855	153.317625	154.76945	115.404405	276.3299	267.3426	177.29475	145.3817	307.99685	185.2366	159.149385	107.264975	411.6887	126.09176	92.132085	239.1652	58.00772	165.19285	154.96175	107.21017	148.4249	166.0967	176.91685	91.569245	228.26415	231.15935	76.23657	154.69155	89.448835	149.78625	132.252845	128.1182	170.39505	88.822215	138.921915
ALDH1A2	16.72503	12.8374535	15.8545105	18.43337	14.6253415	-3.006392	12.7855635	23.4714745	6.400923	6.653935	2.45614765	4.743635	6.805506	10.868899	2.519164	6.7077165	10.05788015	22.245555	11.1251264	9.8283205	21.89963	6.5949125	7.02310465	8.8872385	13.3721913	-2.093681	6.08044855	8.4370945	15.0784925	12.772945	14.000213	12.124882	10.0968395	13.0192715	19.173775	12.7785105	13.239769	4.2444225	9.13065805	14.157488	18.354445	7.894656	10.969723	17.117265	2.9187185	8.634677	6.905568	18.162485	9.361494
ALDH1A3	-7.638654	-13.9655295	-8.6389535	-12.3556065	-14.6569515	-10.8506245	-15.0266475	-9.152165	-7.938962	-10.031818	-13.335858	-10.359332	-13.019327	-10.750225	-2.4422025	-11.44901	-13.085764	-15.451435	-15.56283	-13.6940265	-11.725157	-17.933054	-13.659186	-11.946184	-10.097215	-10.7495715	-15.906745	-10.7356115	-13.481602	-10.016199	-10.4868525	-8.24528715	-12.39278465	-5.7654265	7.22905	-9.813816	-12.710339	-9.722941	-11.3965565	-4.6215815	-15.7052505	-1.1789845	-12.403197	-12.570141	-12.6185755	-4.240482	-10.767205	-12.2458385	-6.7278715
ALDH1B1	20.399205	20.5045435	12.048425	15.29814275	26.959268	19.42006	9.576145	10.0781089	13.1934613	16.540353	38.090776	37.0314685	20.8923065	4.5515315	13.859356	23.453474	27.113513	14.4955185	27.371795	3.1378817	13.413025	43.217891	29.17607	13.209365	15.7454265	12.0293105	25.6321635	13.895924	12.7218665	25.5716685	10.9619765	4.78727	15.235672	1.561862	15.2573095	24.95709	3.448213	11.9106735	23.1866055	15.027609	13.96549	13.5093368	13.2724385	8.6274678	15.71951755	11.524229	19.675992	6.208695	22.0300975
ALDH1L1	-7.955176	-21.32442	-24.62958	-14.77904	-3.63321	-11.20668	-12.89778	-9.033076	12.52087	-18.34873	-14.87799	10.34364	-12.23967	-5.174012	-11.96535	1.659341	-10.51405	3.681418	-13.38949	5.330074	-5.693994	6.33662	4.077125	-6.152691	2.279428	-2.597622	-6.122237	-14.06516	-11.6525	-12.94615	-12.32596	-15.75747	-11.29749	-4.673047	-1.243382	-7.00545	-9.115561	8.45688	-3.245793	-5.614711	5.388425	2.186806	-2.969748	-3.41551	1.964146	-10.69232	-4.264005	29.47244	-7.186688
ALDH1L2	20.056765	-6.6482671	1.2567402	25.466482	16.67456	16.479665	20.931465	14.9596935	20.38404	20.08638	24.678965	13.0030595	9.776858	-3.1982735	12.676562	6.655108	16.85886	10.941132	25.38939	15.024757	18.256485	17.782272	17.335095	15.0531565	9.799084	17.45689	11.441461	13.6098775	17.316465	19.91431	10.089359	23.8429815	36.349925	6.5145025	15.936545	17.8894045	17.785225	8.933554	11.599865	9.0847725	15.09436	10.9215	16.002635	5.0154805	5.2072755	3.466021	19.42076	23.249055	5.924228
ALDH2	781.1653	1073.181	681.8605	247.8203	541.9463	311.8524	755.2878	266.5636	597.8915	453.4402	438.5162	356.0854	339.5369	555.4912	493.9302	581.5475	435.8813	672.71	313.2947	540.158	453.7206	649.1161	492.4833	684.7335	414.4639	348.5406	746.7988	412.2176	418.3127	551.2266	166.6799	1173.956	819.2531	419.6223	645.7816	776.0645	937.9485	343.4864	562.1028	798.6272	330.2575	423.2861	487.3429	441.8612	585.4809	506.1822	683.4163	299.0445	537.0789
ALDH3A1	-3.047035	-1.733254	-15.21486	-5.369275	-5.052765	-4.454241	-9.466281	0.5614977	0.2489187	-2.101818	-3.322585	-10.61239	9.89643	0.6428214	-3.620597	-2.913444	-1.652473	-6.277292	7.423703	-16.01876	-0.4086205	-7.290112	14.57333	5.066086	7.442087	-13.21037	-11.30968	-0.7831013	-4.828045	-4.662584	8.582925	-2.685415	-9.301808	-11.15901	-3.717671	-1.920047	-6.181215	-0.8003684	-11.84464	-6.582511	12.79606	5.052888	-3.039893	-6.523664	5.011578	-2.491727	9.433421	-32.60635	-7.751294
ALDH3A2	247.05737	145.571373333333	245.40698	105.571723	151.61053	71.270912	93.3945266666667	68.0842366666667	90.49171	183.837	155.638793333333	96.3478503333333	141.50024	85.8881403333333	125.016256666667	116.14174	154.803593333333	203.677216666667	181.41355	161.224056666667	110.036936666667	122.520186666667	235.86475	155.410416666667	113.336513666667	65.5749386666667	155.853383333333	86.709786	71.064519	166.924446666667	32.833657	153.181863333333	174.4423	118.60577	156.13231	137.564893333333	132.6367	71.8068406666667	197.602416666667	115.542173333333	96.0431766666667	95.6856866666667	148.132606666667	80.11875	114.953778	121.585900666667	224.15351	124.845499333333	110.691483333333
ALDH3B1	198.0179055	250.113793	93.04627585	78.9040355	107.6802385	91.6420295	136.6140925	84.05577	151.636165	121.30238895	160.4669305	96.5726255	131.7104865	223.20891405	146.058944	219.637819	73.9516525	181.672175	79.2469095	151.5145845	110.1910285	203.9297755	123.0057415	163.344323	440.2522945	168.0193903	146.488537	109.9423255	228.98632	137.3601512	47.5952785	393.1686515	238.5492145	142.141551	166.323305	220.503931	252.654664	92.03393	179.9571705	190.4085525	184.6796575	116.9093495	107.8324655	174.364915	154.075588	179.8749915	192.481686	113.7273025	246.2549895
ALDH3B2	-5.37146166666667	-6.74427333333333	-17.6175716666667	-6.51834266666667	-12.199352	-8.80020466666667	-9.57755433333333	-19.81345	-6.90331566666667	-6.74740833333333	-4.42549633333333	-17.26986	-11.7952696666667	-3.768046	-11.49048	-2.26857333333333	-9.21761233333333	-6.6248198	-8.015138	-6.90892933333333	-10.4814193333333	-8.32020133333333	-9.093111	-5.22812833333333	-12.2964576666667	-3.859389	-6.358738	-1.498802	-9.7862	-7.262048	-6.82797433333333	-9.59486233333333	-12.3523446666667	-6.044799	-8.655771	-5.55435333333333	-2.5035638	-13.079675	-19.3492316666667	-3.560284	-10.8215853333333	-11.364504	-7.8496	-16.0952466666667	-4.2947168	-6.55081	-8.843357	-18.3311633333333	-7.345995
ALDH4A1	28.02591475	25.7624425	19.4786225	-3.013943	15.7215075	7.91484225	22.9549685	-0.0452287499999996	14.44419575	13.2035075	10.458994	15.7604785	6.7136625	10.086828	6.819981	16.1375005	17.716115	23.39818675	10.1751675	6.9612225	17.94034375	18.3058225	38.4548395	13.9249045	3.1379475	4.042584	16.0871	13.20933675	5.08680425	14.087834	-1.13618625	22.7461475	25.02933	9.19531425	17.7140875	28.747595	21.89816725	16.239505	11.59363575	9.2872825	0.0444260000000004	14.2814835	16.00865	10.7228475	4.4892695	10.5119005	12.65386975	3.710115	10.5808675
ALDH5A1	143.128715	117.32672	202.432265	127.77299	134.90699	80.347065	75.05826	102.647915	62.000715	109.99699	109.21648	177.7299	95.91278	65.28528	67.984705	100.18564	176.0557	113.76664	180.3422	97.093195	82.93891	98.558665	134.27495	73.429135	82.064395	51.5404	111.96521	75.97288	47.2036875	159.9803	184.68638	46.872045	135.8212	82.30692	106.34569	89.438895	53.065815	84.90824	105.433895	94.723225	39.9715	106.262695	100.22756	58.84057	73.145965	67.7195	93.605955	88.640285	40.21467
ALDH6A1	182.54898	101.650435	133.18428	94.75276	102.566095	46.245525	110.04513	36.52211	114.60879	93.2584	107.852325	126.156755	143.50892	107.288015	140.255915	123.149285	128.72309	144.32405	136.827615	114.893955	78.928195	147.108845	204.62955	71.611945	68.26618	59.758566	110.47911	63.252275	63.9225485	91.652745	32.4484525	124.723645	102.15392	55.0562155	99.203505	102.774855	129.667145	52.51696	111.55915	66.027935	68.347975	81.39382	108.879295	79.436715	42.385705	56.297535	102.495785	78.434015	86.253065
ALDH7A1	35.79022	20.22385	49.77762	24.4431	8.4664825	12.5466575	16.764385	17.89501	16.584645	44.974655	18.965395	17.913815	19.78903	14.312745	19.1903	22.71235	26.4587	28.727505	31.05957	30.559885	40.251875	29.155845	20.62784	34.58237	5.541115	20.700185	15.77297	24.86007	4.73987185	18.7715045	-1.93267715	14.5458185	15.10553	19.46259	-0.6370165	21.06171	12.2315085	32.722705	9.5117475	18.9200825	19.75495	19.05691	18.43142	12.238195	13.115965	19.891615	19.077341	6.3037505	5.4473265
ALDH8A1	45.42109905	47.317774	51.6103233333333	31.6435643333333	61.0968950333333	29.2233783333333	101.1602952	63.424077	88.8280198	53.5405011666667	69.1238186666667	54.4004533333333	63.208883	41.2775329333333	73.2627446666667	67.4884333333333	65.4907393333333	80.8282522333333	64.4473809666667	20.6838166666667	87.9802356666667	56.5099353333333	66.304936	38.5704136666667	59.5247876666667	72.361682	51.3527776666667	55.8149153333333	37.368724	55.189391	26.8539743333333	72.66487	62.875809	73.3741443333333	59.0087913333333	56.194267	27.5972063333333	30.31862	62.4710476666667	31.5349716666667	38.48209	32.0934163333333	39.288049	42.7114796666667	56.9495523333333	53.489037	51.6489078	41.010005	20.3158926666667
ALDH9A1	5221.088	3242.134	4792.009	3184.828	3727.828	1554.134	3505.971	2375.909	2377.287	3368.233	4604.836	3277.269	3800.5	3102.753	2873.752	4134.668	3505.677	3985.065	3463.144	3698.398	3456.21	4401.794	3086.492	3832.149	3486.435	2894.633	3814.863	3411.775	1982.24	3356.338	1136.743	3083.462	3377.864	2476.484	3463.12	4133.984	4036.664	1940.921	2979.506	3115.966	1966.336	1985.354	3497.592	2099.563	2745.193	3422.03	4529.199	2303.25	2443.84
ALDOA	971.896516	1048.45308925	696.8287125	831.4520075	819.8334985	592.071081625	868.85240375	549.526999675	837.56890275	864.89695375	1063.91043125	629.5212925	734.07108825	841.044979325	650.424436	775.26141	533.5058	883.97812	520.1883395	686.91990025	525.19319725	974.282512	717.43979525	1037.4281535	1504.830825	757.8052395	922.827320225	700.9099935	792.21457325	587.117355	291.886704	1325.315305925	968.38275	772.910597725	1014.69184925	1223.78920525	1113.2229105	676.595682375	993.77957	849.3680925	1110.14041	802.4640053	834.4352795	853.2048025	698.07072825	918.03398725	1201.1582205	696.10584575	903.58598975
ALDOB	22.96418	16.55383	58.48457	18.97489	40.88373	47.64224	7.226697	15.05627	2.965334	71.7926	14.95515	22.13027	42.79784	28.25629	10.2673	12.29788	15.97729	8.963911	21.47155	21.06261	17.09163	31.70011	15.27018	64.09267	25.52121	29.10066	5.451188	21.54664	4.179965	-1.874155	15.89872	8.625812	34.2049	3.382846	31.87034	32.82048	30.77493	15.32316	20.77799	39.86424	20.3506	55.39624	36.62375	40.86649	16.20022	22.48724	43.12078	42.70736	16.73329
ALDOC	693.6955	492.9026	896.9532	522.2014	498.191	366.273	533.6705	395.1022	382.8838	673.2838	546.2744	551.747	587.687	420.139	459.7834	521.1896	441.0541	588.0671	533.9654	517.2372	603.8566	877.5977	503.7329	558.8895	508.2857	412.9417	652.6915	448.448	315.6516	503.783	187.5524	720.9688	559.4257	452.627	624.5858	882.7249	559.5452	273.935	650.2131	343.6394	592.0131	542.7753	703.8281	376.358	560.6072	456.6647	656.7038	473.6609	403.9564
ALG1	57.56145	23.54137	36.73661	23.19225	27.07579	9.570936	31.8881	-1.00619	29.90618	48.55677	29.92047	26.72037	3.916061	28.80072	42.58291	26.92051	54.9892	55.36001	24.1952	25.19272	20.57047	22.31076	50.895	31.40735	4.71763	11.85256	30.67883	17.48219	6.00613	23.82287	-5.482383	41.25587	19.1027	20.03716	22.68834	35.23372	25.61692	30.19935	53.03175	38.39715	18.64173	10.90015	31.42986	16.52017	12.58658	21.13829	39.99686	21.42723	16.62676
ALG10	45.41808	28.7645	20.08057	2.861873	12.21368	0.9245811	29.22336	1.319318	16.70423	29.77729	35.09346	4.577677	7.196693	0.7954322	5.6876	8.259522	31.95944	33.25794	30.19018	14.44133	15.41632	2.812756	42.92519	24.31555	16.18217	18.94258	12.51724	0.5522869	1.862156	28.52927	16.65749	7.855685	10.5415	2.809825	26.31659	3.318333	9.170877	15.19359	25.96781	30.38065	-6.50394	-7.52661	-0.1890626	11.61087	25.33595	14.66423	20.14535	28.4776	5.918716
ALG10B	73.9849266666667	38.3216496	128.154800333333	38.4623387333333	47.9421273333333	14.811646	60.192752	13.07949	34.0944473333333	88.1256033333333	84.4882133333333	36.0822083333333	15.30251	8.595093	57.595269	50.68416	100.98242	88.4543333333333	107.197222333333	70.0392	65.06843	13.0899566666667	54.51999	48.4399842	34.7666996666667	31.2565336	47.13813	28.579405	6.14448	90.7222330333333	9.264259	26.282634	55.4270916666667	33.5161786666667	54.2580666666667	27.106049	12.4890691666667	8.51485633333333	50.4175903333333	62.2269933333333	13.6043466666667	19.3315183333333	46.6319343333333	21.6642983333333	56.9749133333333	33.5672086666667	59.45255	19.97568	25.9122183333333
ALG11	97.245065	18.1446331	163.335075	43.058315	79.315475	64.71599	18.723281	14.16918275	77.87104	101.956935	135.43917	131.912705	53.90668	6.0433225	112.078325	21.7858335	43.99424	155.18901	155.295045	120.21126	97.69297	8.3180187	175.25161	56.82364	146.263815	13.641386	35.4292	18.234987	6.925975	25.4940765	28.172495	32.8710875	120.145265	24.80126	17.070385	9.222363	45.844635	42.46192	83.59907	80.118295	35.599805	78.142587	66.674195	8.32535805	20.11097	53.626195	22.825294	61.071765	7.5422645
ALG12	68.71162	32.97742	52.58421	57.1234	41.55605	23.40158	29.95498	28.47702	41.7661	52.53973	50.28731	47.61198	32.72458	43.38716	27.14355	42.10878	62.35907	56.19106	40.21537	42.3815	23.49303	37.76998	49.62527	57.05281	48.46357	35.75206	39.49052	41.88526	29.16072	46.01555	36.05564	41.43442	36.42093	43.92193	37.99604	45.39776	44.52521	24.0215	38.63807	44.45619	42.15191	27.72061	34.62244	25.06551	29.44282	40.6453	54.54084	41.37987	34.98501
ALG13	211.16629	106.9390725	258.60044	74.3059605	142.05494	52.0105375	184.211095	40.1588165	130.919925	193.509705	305.900675	83.39197	52.2758795	25.038049	95.819715	97.206568	291.562765	216.37872	291.6487	154.4336	230.56595	48.16032	266.213265	113.5808705	70.987635	60.7376965	120.782895	63.725677	17.4948835	225.26573	55.44207	57.65999	114.45032	72.5391305	128.3400475	17.8468535	31.790065	39.5242525	113.432675	134.4918035	16.396236	18.6094725	68.801905	60.0405725	155.98151	77.965804	71.05941	101.43755	54.156476
ALG14	103.255055	16.834596	54.949175	18.012632	29.0074237	11.0911175	39.26972	-7.240856	20.90888	46.10154	80.81359	18.375247	6.909265	7.9005585	6.159049	20.971667	78.051695	48.621655	50.531025	28.118445	35.02236	6.219454245	98.780775	20.2978845	27.4327425	27.8826105	31.84115	7.927325	3.9900915	28.57139	-6.0199115	25.300301	42.63173	4.454593	13.3609405	6.514656	5.3924395	46.501275	46.972949	29.71681	6.3046995	2.474568	8.8799635	7.489574	15.568144	12.457991	10.6639255	12.62807	6.996785
ALG1L	5.08362305	2.541305	18.94577	-9.00119	-9.65450415	-1.4231345	14.011795	-8.07226785	-0.4819965	-0.52679	-11.0650365	-9.4278795	-6.74466565	12.0728375	5.9020155	12.12518	3.5490615	-4.432932	7.4541215	0.299087	15.49315	3.0093155	2.57928375	8.8975355	-7.2077365	8.6859395	-5.231807	2.9600055	-0.848035	13.386609	-8.671288	4.2513797	8.112406	4.165786	10.1559965	7.650125	-2.0552865	-6.09091425	-4.4858715	1.0207945	-11.179966	-0.742076	-1.139205	-1.25867995	-0.259906	-0.765586	8.0341485	-12.9438735	4.2824665
ALG2	20.999855	17.592278	32.14132	27.048585	-0.9877245	20.775855	29.51867	6.144091	25.019855	17.933595	29.61429	8.5178005	14.64023	11.0253495	20.45506	14.722155	33.163005	18.98389	25.308485	23.44313	18.072942	22.107585	20.07821	15.57114	20.255845	9.7215255	22.19187	9.8246505	6.981056	15.0214585	12.584018	26.31623	26.06157	13.84202	16.89585	9.8842215	9.4298005	15.188749	10.958581	13.1050855	11.9919835	12.868959	17.74065	14.982239	11.0178455	1.8286635	21.361205	27.67197	20.181675
ALG3	335.25188	209.286915	259.95825	262.467065	250.134145	126.327775	266.59768	100.286675	242.301115	252.143635	231.35176	210.21986	228.092765	204.928995	233.225205	264.35066	274.256965	325.52702	260.421905	235.610715	201.149765	258.77409	379.68564	228.844885	155.939845	148.73188	237.248555	183.13535	125.21264	205.058475	57.139846	236.008075	274.79404	195.773655	252.012545	305.622105	236.123075	215.00443	295.1271	249.30544	231.18483	226.685725	263.99563	185.68975	192.73399	144.652695	307.113765	209.149975	175.63082
ALG5	644.486	295.2372	585.6917	227.2033	372.0475	184.2932	374.0575	129.6165	316.3975	459.3941	616.3998	353.7929	224.5278	112.4185	245.6148	178.7692	932.4301	482.9326	844.5516	515.83	466.0977	244.6263	1172.609	254.7923	202.1203	173.0723	295.4771	128.8452	65.34861	585.2437	110.0565	224.7613	401.1892	104.8213	344.0346	153.9254	99.67135	302.5999	336.2109	273.1126	112.8416	153.765	195.3792	145.9423	248.344	134.3877	334.1943	224.555	121.5698
ALG6	636.5948	352.1979	824.6527	244.8152	354.776	133.5778	349.5804	123.8862	228.3498	523.5262	630.0264	256.4991	139.9754	119.5707	291.0683	257.9603	588.6329	586.3196	734.8958	471.0737	441.8631	207.5244	577.2692	303.0815	267.4153	198.5213	290.6964	186.0126	83.0935	493.7677	91.77091	260.3926	380.6635	218.5136	351.0629	184.5473	216.3993	153.7699	307.3849	347.6481	88.30933	209.7266	329.4592	177.5516	375.704	267.6375	341.093	171.6205	162.9884
ALG8	406.729153333333	250.0636	294.718736666667	173.595006666667	194.116431	92.0885166666667	187.759763333333	78.091722	130.356346666667	211.669986666667	240.411126666667	181.180020333333	176.818533333333	87.3904863333333	157.136599333333	158.38915	286.39964	275.186210333333	227.46361	149.605901666667	164.451643333333	189.723643333333	289.04102	170.119933333333	109.899516666667	101.42089	199.03327	135.0058	54.3001433333333	165.125691	55.0451533333333	130.513413666667	171.623159333333	100.968008	197.299876	188.65445	125.312663333333	173.608086666667	161.975731	178.422206666667	80.0652033333333	123.35374	169.854343333333	88.0286476666667	127.37375	121.315343333333	195.4226	98.0882446666667	99.8219866666667
ALG9	334.2978	165.9688	278.4386	162.4006	180.9878	74.28215	158.0555	79.15733	144.5507	214.4402	254.2506	130.6035	214.7833	120.6955	136.6172	178.9164	268.6828	291.5131	227.4669	167.5616	175.9089	168.3799	260.5509	151.7026	105.4192	106.0124	189.473	130.4139	64.77335	164.0589	76.1161	132.7092	195.1876	136.2232	144.3726	219.9213	167.7045	132.9655	145.7788	153.4469	99.09114	129.0376	179.3256	95.5889	153.4233	110.7284	203.4099	109.3675	146.3095
ALK	22.13551	27.63206	18.65395	50.96891	40.83482	25.8342	27.40394	24.99693	32.31457	18.97229	25.50617	41.89522	27.51167	1.926467	19.45824	24.33532	22.88129	29.19316	34.40773	17.67616	20.79933	42.31849	33.06609	38.02386	37.53542	19.29739	44.05182	26.2226	40.70234	27.02381	21.25407	24.2161	31.41888	18.47478	6.007061	45.27056	12.8402	16.66396	48.66102	31.31579	2.996145	13.11167	28.16481	38.05184	33.93312	27.07421	18.92402	31.75483	18.43057
ALKBH1	116.698153333333	98.4704266666667	159.84938	81.15337	92.3996466666667	34.6367666666667	99.8451	44.0809826666667	61.36396	125.706693333333	116.053782	87.8459816666667	76.47429	36.6226773333333	77.8482166666667	85.3733726666667	127.623438	119.565606666667	117.726883333333	100.731359666667	97.8302033333333	102.423546666667	100.536443333333	80.97016	91.1529336666667	64.7180133333333	84.9899066666667	59.58937	46.5444572666667	86.67915	20.8361866666667	85.9288866666667	73.880095	60.2222133333333	77.1824213333333	70.0686033333333	74.31764	44.8234866666667	85.52763	95.6677266666667	36.4733466666667	63.4899956666667	64.6414223333333	33.868718	73.9592386666667	69.3450026666667	87.9695111333333	55.7873629333333	51.6493973333333
ALKBH2	182.5269	90.00211	216.4481	107.5047	77.07509	38.17958	88.9775	23.60312	84.82751	105.9447	103.7205	76.1794	97.23116	78.51714	78.78764	115.6211	154.0728	111.5196	175.701	106.6512	128.3909	57.83682	175.7968	67.40306	84.14819	40.45736	63.53676	49.94982	35.28112	132.3165	19.9451	77.76713	65.4276	100.7472	97.01411	83.48089	69.13793	48.30905	154.0416	75.77933	71.91394	91.77176	105.2609	47.79972	112.5523	68.27783	109.3602	145.5561	62.70795
ALKBH3	348.9017	187.1261	412.4604	134.3197	169.7042	75.49507	175.0797	41.24862	135.3913	184.2688	233.954	123.3422	137.0801	59.32121	129.0964	141.8289	360.3419	340.352	304.8749	191.7858	277.4658	110.1438	391.8861	128.4986	91.76886	114.3607	149.5954	87.11472	38.80693	242.0829	21.38585	111.2633	158.0723	111.8804	162.291	96.83259	79.3913	67.33791	160.756	117.8321	57.19627	75.57094	139.9458	85.74612	212.2421	111.5409	143.5275	118.8716	73.20522
ALKBH4	66.98572	47.58716	62.51519	34.79438	39.48669	22.81724	61.87943	29.65459	43.69424	40.68577	53.3889	33.78664	66.94702	45.63815	48.2968	48.47086	42.75182	83.00683	60.22444	54.61858	63.18789	71.62212	61.02892	45.85806	29.57854	35.20134	45.66249	48.52147	22.63759	43.88294	9.08059	61.48581	44.18554	41.97712	35.49313	69.54613	48.4184	51.39824	73.52956	46.04874	21.45067	45.25996	61.22691	35.82316	40.06716	39.15713	70.35336	27.90767	40.3933
ALKBH5	6112.896	5044.742	4982.086	4224.711	4401.176	2271.989	4720.16	2788.802	3708.623	5105.571	5635.524	4887.188	5189.193	4452.793	4843.553	4376.494	4426.607	5237.05	4007.465	4675.067	3984.843	5042.421	5325.834	4696.581	5359.625	3110.789	5181.915	3616.16	3281.744	3861.517	1973.476	4441.6	4543.888	3155.035	5122.824	4895.692	4244.882	3470.251	5096.24	4154.379	3327.308	3645.466	4446.879	3444.669	3196.931	3940.348	5589.06	3753.499	3916.545
ALKBH6	249.6672	176.7937	238.6546	148.4758	149.9612	63.42822	186.4483	89.60632	184.2819	226.2606	252.5254	151.8646	252.7999	178.5741	138.0035	167.6173	273.8937	391.0458	262.8541	252.2301	312.6214	176.3061	283.2848	164.9961	142.5821	140.567	195.6867	137.5069	71.20226	151.5812	54.09051	172.0533	200.8464	107.7684	183.5828	186.8276	135.0253	76.79267	244.3887	156.7982	129.3424	125.1136	182.9565	111.0106	153.8962	125.6752	202.7722	167.2726	132.176
ALKBH7	484.5973	374.5634	798.7559	505.6615	497.8196	266.0065	727.6523	262.4021	552.6724	623.1489	530.7596	441.2052	389.7048	499.3621	565.6326	596.6223	812.704	897.589	735.2535	719.3738	615.0937	405.7631	762.6378	574.4114	451.645	335.3635	474.0853	365.4882	214.9073	657.0422	157.9346	674.1053	532.4965	468.275	595.2242	467.612	379.9177	336.0622	939.5109	415.9617	411.4689	422.3705	678.1584	539.6637	756.6161	437.8474	838.6325	576.9685	552.5405
ALKBH8	327.8175	142.4847	339.136	178.9915	185.3645	85.66718	159.8526	42.96399	126.5915	211.33	161.1338	164.3541	171.4698	95.05121	163.9607	165.2265	269.9081	253.055	179.2846	219.3931	149.1929	123.3706	270.8407	186.549	72.89536	101.6509	231.2093	134.3698	52.05978	176.1587	14.24978	150.1898	156.1651	143.6903	187.7424	170.2097	148.8111	35.84281	125.3365	169.6777	37.06132	141.7953	130.3728	69.63187	105.7428	114.1489	182.2796	111.095	73.84071
ALLC	-8.705889	-6.021945	-4.47756466666667	-13.0409182333333	-9.247553	-7.91250466666667	-4.28188066666667	-9.24302	-9.51494373333333	-3.82449566666667	-7.75551433333333	-9.57672066666667	-10.1713814333333	0.486632666666666	-11.3081903333333	-5.267932	-14.2495233333333	-13.90001	-8.389881	-3.6726568	-9.16716033333333	-6.05758633333333	-8.12706233333333	-5.08434333333333	-13.2081026666667	-12.8761143333333	-4.84436933333333	-8.72192766666667	0.187773	-3.308068	-9.06313166666667	-11.5338946	-8.810699	-9.38952413333333	-9.77966166666667	-7.11748933333333	-6.71979866666667	-0.00569266666666657	-12.115813	-5.43529733333333	-11.7787433333333	-7.188314	-5.257445	-4.42915233333333	-7.20805266666667	-3.37994286666667	-10.3797516666667	-9.68320233333333	-7.33502853333333
ALMS1	63.88228	50.03337	75.26507	88.86185	50.20663	33.64138	62.7278	28.47622	47.82891	67.24182	47.50087	53.71959	78.58931	42.57207	53.88093	41.04882	76.02016	82.76716	61.50988	40.85553	45.82094	40.50159	83.77843	58.0518	45.90396	50.74206	54.41673	40.7165	19.62804	50.14435	42.41093	46.11515	26.07981	66.84586	47.70522	39.86776	47.08313	30.25246	92.44924	35.19254	47.55261	49.84959	63.04884	21.41797	29.04488	44.19946	78.92563	48.19928	37.84742
ALMS1P	31.63817	20.84548	46.88113	23.88848	46.18875	17.92709	44.58509	48.84923	31.7073	23.42149	39.20238	28.15936	46.48669	19.35988	26.27843	29.79478	38.11497	24.43871	19.57658	27.28516	23.49147	16.7686	40.84082	21.02951	34.0065	22.60596	26.66016	15.96158	23.76686	41.73457	28.73814	24.79923	34.33405	26.7101	38.20386	33.43252	10.19549	26.10813	21.90656	36.40342	36.73961	29.59113	3.602991	31.01772	19.4805	21.41022	32.87459	32.0196	22.86855
ALOX12	213.527	154.6414	97.9954	196.856	55.68468	102.0319	88.73139	97.85255	100.0183	57.69619	91.55244	125.3039	192.5179	80.52621	55.31496	96.47189	35.05391	30.25164	29.44751	56.73589	39.80372	345.4228	54.50174	38.25378	101.2063	42.01115	80.36751	65.50036	191.3125	62.94839	78.15417	215.6455	57.27935	86.59138	228.4211	233.2969	195.1393	123.1007	157.4477	92.80109	165.6449	86.87619	124.4447	66.55391	34.80327	104.1091	139.0297	152.9498	73.87069
ALOX12B	-5.235579	1.07743	-2.121338	-7.540944	-6.857796	-10.17997	-0.9394632	-2.299701	-15.84764	-1.63467	-9.534323	-1.802206	-12.32187	-5.655282	-11.69174	1.180283	-6.444045	-13.84101	-14.42044	-3.762944	1.436159	-8.034725	0.5076817	-5.666435	-1.856337	-6.170055	-7.568877	0.3435238	-5.44135	-4.111734	-14.97254	3.32899	-4.046773	-7.99619	-14.96403	-1.877841	-0.005766108	-8.440101	-13.61513	0.3660897	-16.62058	-5.232497	-3.685965	-3.173307	-8.540821	-12.81003	-7.327238	-19.36742	-1.078835
ALOX12P2	0.388543	-6.2424075	3.85252745	9.293097	-4.803574	1.344602	-1.6409795	-9.6660505	7.616381	-1.24143195	6.85222895	0.8137495	-4.9394225	-0.21181194	-6.2898706	-2.29218055	-1.814145	-5.0265215	7.359722	2.637577	0.148707	-9.452726	-4.124993	1.28257355	5.2208045	-2.5110055	-3.3844075	-5.3736605	1.9160609	3.738085	4.66002	-6.8601695	-0.484704	-7.9462785	0.37806655	-5.5570875	-4.559584	5.0253455	-1.232652	-1.646056	-13.574121	4.776719	-6.4242785	-3.738996	-4.8725235	2.80412535	2.594378	-3.941841	5.1114805
ALOX15	84.1191165	10.26656075	25.65567775	31.2592775	9.8793903	9.099488	22.3173885	6.69147525	16.64681425	26.4369855	55.95075725	54.3339885	49.6435084	27.47970225	15.07896875	36.57624925	38.020562	34.84143275	17.90084325	81.2593425	7.0480285	67.82793475	33.6777785	4.600459825	37.6436035	22.0383845	47.8320595	14.13515825	42.692659	50.41851	21.12328	74.885002	83.9905225	23.91942175	23.214929	33.859975	155.560725	32.60583875	18.42535125	7.744667	32.4103857275	8.94248275	29.50348125	44.19487675	26.07505985	24.2813796	35.92347425	8.605682025	129.42803125
ALOX15B	9.14387666666667	2.42892166666667	5.97306756666667	-0.268148333333333	-0.0586389999999994	0.358493833333333	1.14246266666667	8.05003473333333	7.13925733333333	8.29098566666667	6.222226	-0.884019	13.4097313333333	8.248111	7.048162	5.80241966666667	4.85621263333333	-0.347419	15.5731763333333	10.9082266666667	14.054365	11.8314186666667	13.2187786666667	6.84742733333333	20.7714403333333	6.49568933333333	8.26255566666667	15.7480216666667	12.4503033333333	10.3904996666667	-1.89760333333333	3.62395533333333	0.988339333333332	7.981355	1.24733613333333	7.65830433333333	5.97606	5.80371297	5.203438	6.76933966666667	0.4022698	4.41343666666667	5.46665733333333	1.11236633333333	4.85117786666667	3.94485910333333	6.12482866666667	3.08144	15.3295453333333
ALOX5	2290.23587916667	2444.21773766667	1240.312238	952.17529	1630.31839	639.841605	2552.90818066667	1189.02587666667	1932.97385333333	2046.95481833333	4242.14462166667	1236.07884733333	1158.549483	1699.06748833333	1428.78120966667	2280.91530266667	1157.592578	1279.98505966667	1755.57846733333	1910.55898133333	1711.87507633333	2559.08401833333	1395.877592	1783.77398966667	5511.731304	2056.59945333333	2302.433544	1835.83709133333	1521.312458	1029.57218133333	526.977960666667	2644.20563666667	2408.987997	1683.87038866667	2012.77841483333	2279.58217566667	2595.3220727	1068.091115	1529.10874966667	1935.79539866667	1423.00560433333	1229.90455666667	1337.02911333333	1359.921978	1336.49989066667	1768.210756	1518.017625	1483.61014333333	1735.68462666667
ALOX5AP	10764.59	12649.51	6040.037	5710.109	8484.422	4900.908	13852.33	13307.83	11649.63	10519.09	25025.82	9356.509	9441.539	8180.865	11845.99	13437.68	5919.9	10326.3	8914.113	13155.73	10718.96	14118.82	7587.777	11083.12	43413.35	21762.96	11548.51	12199.4	8593.169	7944.927	4321.244	14440.97	17957.74	9013.743	18735.99	10523.27	10857.67	7972.286	8306.56	7067.916	12177.65	8237.937	8863.487	9970.639	9027.554	13537.79	13051.53	9214.985	11385.45
ALOXE3	7.524728	1.999648	3.955292	-2.053784	1.612838	4.548749	0.5887732	24.11947	22.10225	11.88713	5.605554	7.310648	17.27793	-2.856889	7.765328	7.767312	8.626161	12.40391	7.730626	2.951129	8.775927	8.809818	3.557746	11.44848	13.52474	6.88895	14.1411	12.5885	4.296245	16.10229	19.82236	9.158237	14.10852	17.67019	2.926067	9.711644	0.3673418	1.764596	4.339969	5.329904	1.85584	12.84361	1.524248	-3.975919	11.73758	19.00393	27.11403	12.14037	12.58216
ALPI	11.90207	21.13259	14.34676	29.93522	27.1949	32.0086	40.03149	43.18906	28.83209	12.52002	37.29831	35.20873	40.51361	33.50095	36.72821	44.22967	36.37454	34.46338	18.81018	34.76771	39.82936	36.05488	40.47265	20.62354	7.637796	48.85719	19.37106	13.63075	17.38209	29.44821	29.66251	21.46211	36.57752	34.70164	22.19214	33.50592	18.57546	19.76796	47.66731	28.16698	25.77768	10.58799	26.1918	38.89069	34.42118	33.00555	25.20266	54.63434	31.97107
ALPK1	281.002	470.0287	187.0681	49.75821	153.6059	65.49503	384.1319	260.3124	285.4702	274.9998	1031.018	92.98773	134.8204	85.91931	164.8797	266.5745	249.2249	251.5198	377.2519	319.5959	274.0875	316.3832	431.451	164.3223	535.6099	374.4413	413.0918	238.1985	78.8866	202.0485	84.01917	384.4847	494.392	153.4809	248.1925	192.8156	235.8935	110.1046	211.8341	379.7357	164.4622	110.2332	112.2579	92.95895	188.1626	158.5995	161.4571	175.505	135.8522
ALPK2	-0.7922966	-8.552789	3.920974	-10.96596	-12.78521	2.116216	7.070837	-6.10905	-0.7743662	-4.987056	-10.60589	-9.416708	-12.81811	2.680205	-1.441955	-2.805221	-13.82362	-9.092035	-6.948985	1.099994	-5.150098	-16.5083	0.2171773	-0.07889561	-22.68451	-5.926411	-3.014701	-10.08736	-12.26787	-7.011827	-15.76041	-5.387952	-7.03494	-11.58363	-17.00453	-5.737468	-3.865504	-1.095992	-15.88596	-8.749511	-28.42684	-9.523936	-4.627478	-6.597898	-11.26623	-4.885305	-5.080076	-8.332088	-1.151215
ALPK3	-6.268683	-3.504128	-16.65294	-9.149418	-4.557236	-2.848628	-11.95167	0.1474657	-0.5725382	-7.551815	-1.99803	-2.460714	-1.993256	0.00287543	-5.76216	8.130494	-1.676727	-4.102541	2.497968	5.122806	-8.933023	-5.66872	-7.317872	-3.800774	-0.1387004	-2.219692	27.05818	-11.55825	-0.4710888	-6.312922	-5.698852	2.536952	9.085353	-1.671514	-10.64839	4.046239	-6.681627	-5.561782	7.348445	-9.814677	2.012235	-3.298133	0.892221	0.8509393	3.278729	-5.5249	-24.42969	3.21471	2.087791
ALPL	1092.834	1391.701	774.964	545.8476	1026.533	924.0479	10302.15	3135.216	7842.334	4439.662	16504.97	1016.219	1188.874	2193.156	1463.703	3968.127	727.5209	1843.118	1011.502	1491.128	1335.476	5657.648	1970.897	3613.577	4734.319	3946.798	4133.456	3451.521	1856.24	1423.733	2144.794	8787.373	4883.517	914.397	2422.172	3519.329	4101.167	1663.238	1918.345	3690.414	4132.966	836.1968	1320.772	1802.028	1472.499	1623.665	814.0146	1414.868	2171.192
ALPP	6264.539	5621.468	6349.991	4352.018	5331.346	2640.048	9094.904	5292.933	5856.231	7440.23	9415.135	7969.587	6967.972	5731.047	8453.032	5593.564	6686.131	4982.715	6903.656	5980.173	5488.364	6936.386	8870.884	6021.13	9977.096	5692.628	7075.719	6678.4	4830.143	6545.635	2357.595	6209.19	7919.235	4027.845	6657.674	5350.317	4761.265	3563.169	7417.605	5731.036	4568.845	4810.061	6317.417	5929.034	5950.034	5309.802	8694.872	4510.962	4016.515
ALPPL2	3.109605	31.36893	21.37967	9.859043	41.77727	34.41597	18.51518	30.6082	23.22165	14.79298	13.83102	25.59767	24.72354	13.1033	7.498849	15.7872	4.662293	18.26116	21.94578	33.28735	22.16869	22.91382	1.030158	17.26608	17.96093	37.20504	28.7719	21.50282	17.57647	15.52299	11.40447	31.70104	19.4592	31.89904	23.66878	23.56015	7.231516	21.64241	11.1035	11.10378	36.88002	17.45155	12.16656	18.73518	19.81094	15.83203	11.2328	12.06423	3.014015
ALS2	379.9307	215.377	307.5214	84.24828	104.1915	50.18686	109.6301	42.71054	83.32113	204.4267	196.9914	161.9049	73.18793	64.15514	118.8315	159.2656	282.8414	129.664	246.6685	239.7794	159.3652	166.8863	157.2188	109.1529	175.839	65.39346	158.1937	130.4962	58.25744	192.9609	36.35807	152.7764	123.7664	103.6249	169.5874	152.1188	193.2622	75.76743	123.9652	131.093	37.37579	81.75218	109.058	61.04967	156.1802	120.5963	112.6103	77.66531	93.92707
ALS2CL	7.12877466666667	8.68681833333333	2.28370666666667	6.34348446666667	-0.345921	-4.19002233333333	-3.174896	-0.617212333333332	-3.85431666666667	7.66116033333333	-1.63173746666667	3.96343533333333	-2.58627633333333	-4.20466543333333	-1.28469733333333	3.44174666666667	8.61024733333333	6.74882	14.9622576666667	4.181432	8.89748133333333	-3.20528866666667	0.167266666666667	3.53440533333333	-1.56710566666667	2.49392166666667	1.750737	-5.48795143333333	-5.508275	-5.006105	-3.742919	-4.50275666666667	-0.346501	1.0607138	2.61160366666667	2.948463	4.39111013333333	-0.272543	2.54401473333333	0.467044333333333	-2.072086	-2.957076	6.00665833333333	1.24985166666667	8.29513766666667	-8.409121	-2.204116	0.90235	6.01091433333333
ALS2CR11	-12.02762	-1.234788	-12.10999	-13.53301	-21.62169	-4.411608	-3.276049	-19.24527	-15.0847	-3.49776	-12.9559	-13.16398	-5.491143	-14.63115	0.2349633	-7.740036	-10.87086	-18.08471	-16.95222	2.859684	-7.4405	-10.31204	-23.98802	-10.61308	-17.45547	-17.8041	-4.363791	-5.690392	-9.281197	-4.962137	-10.27737	-2.374204	-16.5342	-1.912229	-3.059307	-8.058887	-3.949042	-11.0163	-18.561	-16.55344	-14.11219	0.5731285	-7.791033	-10.8329	-17.74842	-20.21532	5.208773	-14.29751	-14.77184
ALS2CR12	7.944184	6.071792	2.023369	-0.1694836	29.01676	-0.1484017	17.41215	-4.301898	7.190195	19.46263	7.172884	24.88339	28.06481	2.65589	-12.57355	9.058686	23.31499	36.2984	20.12928	4.763721	17.91027	120.9768	31.15992	9.090393	1.799601	3.91959	-2.792784	9.747615	-9.34182	13.4634	16.35807	9.881145	22.21643	4.064509	14.8037	8.265325	6.832933	26.14735	16.97056	1.287804	11.85227	-4.453727	-9.396795	-3.417661	8.598057	15.54286	9.997645	26.82667	-2.073815
ALS2CR14	750.0664	754.0668	865.7817	669.7529	843.2117	450.7111	1465.919	937.0805	880.1539	1102.374	1060.876	1179.756	1002.846	745.7827	1102.558	1143.723	937.8237	1070.283	1044.353	742.8582	1239.605	1338.245	954.5888	706.9261	1131.684	1113.195	1012.098	1042.438	878.868	772.6362	395.414	1130.059	945.0886	865.9993	878.4132	1031.199	507.5056	502.1315	938.6154	648.2788	631.4991	584.2766	895.2165	906.4297	937.1137	715.8788	864.1978	636.0218	663.129
ALS2CR16	30.00952	0.7834696	60.99538	12.363	32.10431	10.07071	14.09579	26.56324	-0.3647287	36.81942	31.6115	23.24866	30.2469	6.479041	25.32702	19.28175	28.95056	21.65909	51.42825	34.48113	56.12793	19.86615	23.19703	19.81743	25.63365	12.64858	14.70972	18.71526	12.24871	31.72512	6.038987	13.09967	22.06585	23.28476	44.43951	12.85125	11.74511	19.6963	25.40612	13.73888	10.56257	11.18677	29.22942	20.00931	33.5831	14.51762	24.82585	15.67807	16.69975
ALS2CR4	88.09215	37.31719	82.48318	20.75443	32.89095	8.562712	46.13782	7.318105	8.850847	72.98422	50.27127	18.09224	15.79023	6.431258	27.92212	38.24112	62.79001	66.69602	65.87177	25.87609	34.39862	-1.176144	52.472	31.89631	3.582987	13.43865	34.26881	30.18235	-0.3526195	39.2248	-3.745009	26.65866	20.17163	4.797328	16.15532	10.58426	14.99917	16.63601	18.64201	37.85557	0.5615818	31.11196	35.06261	-4.477079	26.75114	29.91551	16.94023	22.60674	1.024566
ALS2CR8	39.52447	9.465888	38.55856	9.902172	16.48587	3.395338	25.71148	-2.296153	19.02322	29.57801	13.1729	5.827074	35.45038	4.838531	31.21891	17.78845	16.81532	30.07551	29.94217	13.59748	34.35414	17.73458	11.79167	15.38622	1.911638	17.6685	27.43302	33.51771	7.964656	25.1249	-14.15014	17.60564	0.08430018	15.37749	9.356167	27.65181	14.11634	-3.670013	6.150928	22.45188	-1.612452	25.11494	27.66378	5.755587	4.753964	15.96875	19.38027	-7.683651	0.9068675
ALX1	74.08955	57.95245	38.52904	61.33374	56.54147	40.7577	22.33146	33.07377	38.74952	71.39349	54.60686	57.40065	32.77324	45.08158	40.20303	44.19807	26.89447	64.9887	44.11937	37.55072	31.58821	46.35418	38.28528	75.11623	61.98714	37.6314	63.81081	36.47847	47.95904	44.30041	37.94917	62.48372	40.36123	38.92121	39.91774	38.77882	60.39547	30.88669	57.44567	35.72192	50.47813	61.99358	48.87434	27.07546	29.94876	42.40842	58.91211	54.56859	46.83636
ALX3	3.2421005	11.2412435	5.545824	12.1987345	8.361147	1.581615	11.2918365	9.303016	3.45328	3.379696	4.422486	3.681646	3.3253105	11.3698527	1.78044585	1.787702	-1.4661475	5.5453205	-1.05496105	1.4547335	-3.367035	3.038438	1.8323075	0.132	17.183877	16.078165	6.9204241	6.495157	12.348033	1.569998	10.4899705	0.9353815	-1.093046	7.4409415	5.249395	8.133212	13.115923	5.9522715	2.502902	0.094703	8.263091	1.173535	5.523185	1.669409	6.14985905	4.2776425	5.26554355	6.307915	5.0310168
ALX4	2.028313	-8.368592	-8.260406	-3.887249	-6.873902	-7.080676	-0.4924417	-18.03519	-15.049	-11.31589	-26.12309	-5.76586	-21.84241	-7.587655	-10.43143	-1.937293	-6.460876	-15.18405	-10.84233	-10.93652	-3.311834	-13.41871	6.083198	-12.55409	3.679407	-6.025524	-5.566016	-12.3968	-4.601681	-11.55279	-9.162269	-2.917142	-20.94785	7.29346	-17.86617	-16.3913	-4.47278	-16.13006	-8.845883	-13.63183	-15.77345	-2.290107	-19.7454	-8.790708	-10.86671	-6.274919	-19.03036	3.077961	-13.4752
AMAC1	-12.21702	2.806213	-7.67157	13.40598	2.766906	0.4570976	6.710363	-7.66421	-4.51753	2.014653	-4.560057	-8.688894	4.302688	-0.9136895	4.589189	-2.282584	0.03357768	1.811148	0.6602908	1.258548	4.208163	-3.896297	-7.684083	-0.176941	-5.498846	0.5186502	0.1831371	-8.239488	11.99993	-2.822756	-9.247672	-4.182141	3.6002	-6.854074	-5.092312	2.051923	0.4873369	-10.17646	-0.4016848	3.159646	4.730565	2.19954	-5.399401	-5.745809	3.709729	2.013629	10.4316	-13.06524	8.524184
AMAC1L1	-0.4773552	4.226326	-7.826424	2.753887	15.57089	10.56368	2.97894	12.56698	14.20623	19.36346	9.717463	17.63892	1.102958	10.32495	30.51193	25.15318	-7.776473	12.04885	-8.338367	2.44601	12.18629	3.01849	3.59938	3.033272	36.7582	6.474102	9.489999	5.789508	16.95211	17.0031	16.82534	22.65367	22.97122	17.77132	3.785373	7.160733	-4.194349	6.410172	13.93303	9.632989	16.49783	7.507752	8.644045	5.878565	9.822872	5.341204	13.11764	23.41552	0.49089
AMAC1L2	21.1555173333333	17.7679076666667	15.3811641666667	31.1886496666667	19.45552	18.425664	24.00322	18.9526536666667	35.68396	26.6959766666667	11.44181	24.34974	30.0386733333333	14.5185986666667	28.6109693333333	21.37432	30.1481233333333	37.0032266666667	36.8987933333333	9.59326033333333	25.7347266666667	26.15779	24.0017546666667	10.1113993333333	17.0097786666667	10.1269473333333	13.6538633333333	21.4909333333333	19.4914067	26.7411	32.3099566666667	16.1479966666667	17.2609633333333	25.26679	23.7633777333333	20.7607756666667	15.0094866666667	18.964936	35.9658433333333	27.4062263333333	18.7891666666667	17.09101	18.3444233333333	25.98227	22.039885	21.1935866666667	26.5475256666667	24.34218	13.1578463333333
AMAC1L3	52.16621	28.10856	46.70174	104.2877	75.2634	117.6068	40.52394	131.1661	62.73956	51.27462	53.86395	97.68349	100.3181	58.49402	74.88253	70.65205	43.88035	43.51975	41.78685	55.31891	36.14923	126.9338	64.09442	54.72607	79.40401	56.50174	68.81287	80.86266	79.23261	31.12791	68.47739	64.05117	67.88765	59.63015	57.64148	74.38636	89.09769	70.26093	109.0388	61.36214	115.5249	60.94861	44.89442	62.99617	47.79494	53.0214	57.48041	97.22234	56.17471
AMACR	19.5828293333333	15.7948436666667	21.9572623333333	21.7726866666667	19.5982103333333	10.9703163333333	46.16813	8.78616333333333	29.0000766666667	32.5270333333333	24.90021	25.30621	9.86907	24.0780866666667	37.7667533333333	35.7794533333333	36.9567	35.36212	41.5489533333333	34.74309	46.4891466666667	19.0814008	40.67999	25.6217226666667	51.5299466666667	35.6662833333333	39.9836433333333	26.9097366666667	17.6491733333333	28.911241	-3.689503	25.2674233333333	31.7959566666667	18.7912666666667	43.42435	23.512518	16.8314286666667	11.2755256666667	39.1801533333333	29.1133033333333	7.77271266666667	12.7423426666667	28.4994333333333	10.4192743333333	20.1457143333333	14.6567116666667	30.6633833333333	15.8306606666667	20.5233233333333
AMBN	4.288005625	5.51878075	3.9000065	4.6019775	-2.62553215	1.956304025	8.697604125	12.20069725	-1.149451	0.76933355	1.51432925	4.1305206	9.21456625	-3.14362025	7.198298225	-4.79051075	11.60150525	4.028614375	2.424879825	2.9718565	4.9714555	-1.729902225	-1.32990525	-6.264721	3.27474425	-2.3829318	3.46938225	1.25570775	10.63882675	3.4874477	-2.458194	3.456025	0.94226575	-0.573776	6.1512645	5.3284474	-2.71884075	-1.65261	6.48472075	0.373210625	11.1205085	8.5061345	-1.4126421	6.580322	-1.938914	4.3963745	-1.902635	9.63342275	-0.848714
AMBP	-0.8627846	2.845665	-4.147041	-7.723591	-1.33574	-13.55969	1.13706	-3.261043	6.074198	3.78732	15.02345	-2.272017	3.397857	-3.529634	14.33733	-6.020107	-1.349334	1.445387	3.305753	4.07938	-3.467039	0.9028512	-1.47648	-5.859703	-2.671515	-0.1089362	2.707185	-2.781614	2.718189	1.214033	-6.752006	-2.323415	-7.933217	3.849986	-2.253895	-7.741992	5.49386	-4.827628	-2.136853	2.198563	-0.67673	7.323762	9.494463	1.848902	2.048817	-2.541497	-5.073507	-13.05899	-6.566014
AMBRA1	42.97807	30.12269	22.8285	32.7674	33.15128	2.159505	19.18798	4.573262	12.06977	21.19345	-9.461218	9.528757	-2.126435	15.95534	2.410729	24.23219	22.38184	19.00476	15.90076	14.11323	20.68239	33.81647	35.2676	19.92057	38.23589	22.46638	27.2506	18.66284	17.08725	10.90759	8.367974	33.1597	16.0935	19.31836	29.90418	11.96827	17.14179	17.07724	29.1297	25.94513	6.034184	12.7871	13.89105	4.713221	3.755024	10.93615	27.18085	18.71254	13.98022
AMD1	516.3678	529.47325	779.07925	419.5303	479.4273	208.84295	656.3622	392.2277	472.23685	641.7772	1035.6587	492.74095	382.80165	331.96805	681.303	669.39335	857.74185	737.99415	896.5705	730.5527	746.298	542.54285	673.6644	560.7761	558.75735	414.89705	659.5334	466.0497	316.63345	654.25975	201.43245	717.67605	503.09585	354.72265	522.0658	410.2894	413.15715	300.0945	420.9104	636.4175	305.08095	409.43615	454.7024	337.69505	514.02455	525.74805	558.3918	384.887	388.6384
AMDHD1	25.02101	18.36036	35.65614	-3.642628	-1.302613	5.024923	18.04783	0.08573626	3.235415	21.78429	22.69505	13.05793	7.415512	9.064795	11.76971	18.7867	16.26918	37.29548	60.39283	24.32368	21.97342	11.7964	15.76723	25.19152	-0.2192592	2.766644	21.68666	19.42913	11.94224	14.98841	5.324281	15.8669	8.744876	11.68276	27.10132	36.08664	5.618158	12.85843	10.34416	19.82409	4.823804	3.819604	22.7426	-10.37963	6.577031	8.742526	4.611887	9.366589	15.11957
AMDHD2	143.04	65.35219	126.2491	98.28993	87.11922	36.20993	112.9872	49.28957	102.9236	88.80663	88.68092	69.82193	102.3676	40.52719	54.72514	60.99073	154.5661	140.5974	91.63396	105.4693	78.72879	70.11977	117.0131	73.64516	138.5958	93.14089	87.9175	69.73145	62.2749	78.92152	19.02299	123.4067	78.4995	44.26313	80.71506	118.3051	75.60831	69.06216	91.51841	70.9075	67.93805	72.21097	76.85022	65.91803	99.85696	62.54316	114.3028	71.64172	68.54676
AMELX	-2.982215	-7.462929	-0.4759371	-9.231335	-14.17891	-1.7036	-0.6042657	-10.47303	5.735704	-5.990497	-23.81097	-4.433226	-4.157479	-4.308702	-8.990714	2.33867	2.325463	-8.128679	-8.530932	-0.1765942	-7.018564	-5.953388	-19.94457	5.399857	-1.951399	-10.55957	-6.674582	-5.322354	-8.080959	-2.178797	-8.578521	1.739672	-8.556088	-10.88938	-2.425717	-4.924708	-2.407969	-3.194244	-4.883115	-14.17935	-1.184573	4.79107	-8.269976	-10.2083	-8.207226	-6.334325	-0.272611	9.965374	-5.109143
AMELY	-3.691344	2.844818	-8.821762	-3.610608	2.530166	-5.614375	-12.64023	1.211507	2.736048	6.745114	1.692918	2.834963	-19.59423	-10.20445	18.02635	-1.54589	4.375932	2.430601	11.77886	-0.4555095	-7.288038	-2.878323	-3.075753	3.829651	-3.292067	0.2429544	-13.02551	0.2299678	-1.931767	2.344412	6.763513	-4.875691	2.819621	-2.00192	-6.637013	-0.8802215	1.283327	3.540887	-0.6821566	-4.645278	-0.7336224	15.71978	2.765169	7.75841	-7.057624	-2.182962	10.01886	7.724934	5.141067
AMFR	259.577425	169.814475	245.20235	359.637455	312.985105	195.798525	408.44625	209.602555	134.5757	516.3698	364.109085	531.39945	308.05295	237.80145	297.6762	412.2559	302.3957	370.0368	158.94485	157.96905	321.20105	317.4128	241.3396	327.03076	196.08375	249.380645	254.25305	313.70587	277.277595	235.806895	291.492715	387.87705	327.116435	202.01215	344.17775	244.5109	298.509	201.90834	386.31892	227.548	182.1414	217.9569	322.4736	115.859415	275.071525	431.66087	481.21635	120.518455	326.74775
AMH	-6.2611	-5.646729	-10.66949	-18.92533	-28.37024	-13.82598	-15.87821	-24.35621	-1.77355	-5.165218	-28.11663	-12.42528	-17.67673	-13.0987	-10.39323	5.387558	-5.999999	-19.83084	-3.774318	-6.685345	-4.47096	-9.071918	-5.878343	-4.123642	-17.68403	-7.31023	-8.833724	-14.72831	-22.99211	-12.63487	-13.33698	-19.48854	-8.259503	-12.93759	-11.92062	-4.278323	-9.275755	-3.799628	-29.3548	-3.07965	-21.14639	-4.156005	2.750856	-23.67606	-7.916954	-7.109182	-14.05674	-18.69406	-5.011284
AMHR2	1.922685	-4.914269	-14.12316	-17.27908	-19.67938	-3.671328	-10.54765	-16.81216	-9.1397	-8.850929	-11.59675	-18.17741	-13.24578	-7.920457	-10.27985	-0.3502266	-28.08437	-13.24643	-11.54649	-8.311733	3.577692	-6.293987	-15.02734	-9.773037	-10.36102	-6.652912	-15.2854	-9.608983	-13.91865	-15.23252	-10.26529	-5.623929	-4.456059	-15.52944	-15.86735	-5.145213	-7.457678	-9.481818	-20.88492	-18.31595	-14.25997	6.923753	-5.765826	-10.76668	-13.93881	-8.846532	-7.501615	1.874172	-10.53777
AMICA1	3561.023	3801.023	2933.333	1512.716	2721.08	1378.778	4859.957	2266.51	3024.085	4195.925	7054.71	1852.373	2439.392	2528.539	2925.596	3853.834	2354.023	2877.88	3493.785	4623.475	4146.929	3425.127	4044.448	2752.579	7209.329	4797.231	4229.291	3208.644	2380.962	3304.535	1089.627	4500.672	5460.03	3294.296	3828.657	3499.712	3653.488	1680.751	2981.937	3211.014	2783.272	1860.42	1931.206	2396.827	3150.137	2662.899	2748.459	2801.551	2989.158
AMIGO1	47.52068	19.02335	49.85921	38.52286	37.07285	23.16583	19.43379	30.29802	36.65446	36.14712	58.17874	71.3994	61.31448	28.24915	32.16908	41.27806	60.16689	71.55991	53.68298	52.47025	27.19142	27.2466	39.23004	26.51872	53.34714	27.05296	49.2019	25.72283	32.98962	38.15125	23.13652	20.63561	48.37732	27.97715	22.71462	44.08165	17.97122	35.82491	56.66838	23.17237	27.60721	30.55901	53.01659	30.55057	30.31601	22.09311	42.41617	51.04917	40.67735
AMIGO2	2.182976	11.19284	-4.915146	5.188564	6.380332	1.223875	15.36165	1.422711	3.687983	-1.969028	-3.550444	2.607897	2.503425	6.56153	-1.856208	6.09018	4.888833	4.6612	13.06572	-5.661015	9.244478	14.52493	17.94405	11.97238	1.93548	4.943012	11.92449	0.9839046	1.007656	-4.57107	0.2405787	-1.127103	1.740871	5.329806	-2.032406	9.560262	3.092081	-1.225394	7.900218	7.65838	0.9854328	11.15481	6.42222	10.24271	-7.286312	11.03479	-3.012693	0.08701703	6.768302
AMIGO3	-0.9445183	-5.286072	11.01328	-7.05695	7.095489	8.040754	-0.06514224	9.941953	-8.244253	5.420964	0.719873	7.9489	-0.1907659	8.428687	3.976746	-6.138931	-6.218375	-5.100489	2.876897	5.534603	-0.2455422	-0.2950324	-4.707414	-7.415218	10.93789	9.859852	-4.543082	3.855113	-5.175763	-1.882082	-5.473983	7.990321	2.46564	-0.4904451	-6.328496	2.263989	-0.3007872	-16.12685	10.89608	6.220925	-4.050342	-0.7243264	-5.300669	-2.630765	-1.74937	-9.512425	-1.07443	-4.152668	-0.265038
AMMECR1	119.18374	76.0457233333333	135.29808	66.4219966666667	86.8493133333333	30.9603283333333	101.475383333333	53.8193566666667	65.14797	108.382616666667	99.4974433333333	110.472276666667	74.9071333333333	47.396593	113.855763333333	104.271726666667	182.582566666667	143.986306666667	188.168223333333	117.567783333333	110.799013333333	76.2857966666667	172.161316666667	70.8095533333333	51.42428	62.7914433333333	100.123813333333	56.6304366666667	39.54681	115.61226	33.6009133333333	67.4491433333333	75.5722463333333	45.0909166666667	99.99244	62.5631166666667	56.7775333333333	43.90522	73.5187376666667	82.1292766666667	48.3676766666667	67.6011766666667	83.476133	52.5272233333333	67.8642066666667	59.79201	127.799173333333	46.7368476666667	42.5389266666667
AMMECR1L	146.805	91.71684	241.4247	80.44075	145.9569	51.82082	117.485	49.72629	64.70708	150.6336	173.8113	85.57454	86.68539	59.70447	91.89033	80.87562	169.1544	113.9535	199.1765	115.8192	98.81001	97.36131	166.9066	102.4789	104.8294	97.43868	95.10139	71.95547	39.45012	149.3665	27.55466	77.17413	152.4676	32.41671	138.0639	93.36895	96.43891	48.49368	139.7923	99.51219	68.60284	88.58199	116.9458	74.75113	81.246	79.87418	171.9692	61.11037	98.7553
AMN	10.92784	3.993164	11.39369	3.710956	16.44791	13.35438	21.74497	9.470693	-1.726789	17.74475	1.192461	35.92861	15.09275	6.226333	6.394921	3.152863	26.78458	33.4054	24.18875	4.629787	8.437952	1.513882	25.15938	6.574509	13.34822	-2.603275	6.696275	9.154841	5.239383	19.2711	8.091462	9.313212	15.40676	2.351192	15.5435	-1.952197	11.00896	-1.547088	7.735469	5.894608	28.26072	7.70572	3.231073	2.638438	10.01861	1.56528	9.949626	11.1706	4.236343
AMN1	52.37451	20.191	149.5442	61.74962	58.05777	3.540594	67.26095	13.44027	47.12307	89.34489	193.3899	57.00192	-7.676941	16.57394	74.48031	40.58208	146.5652	58.32777	179.4859	110.2367	61.56647	45.20916	76.05791	36.58315	122.5925	83.62441	52.28152	42.33149	4.454074	148.3935	21.6442	13.03644	116.2061	13.13151	75.07281	11.64114	31.88161	18.35278	60.75056	55.74965	17.77012	34.48431	30.16712	32.53205	93.46841	19.6173	78.02911	32.54377	26.56463
AMOT	90.16219	52.6657	84.39065	15.99878	39.65114	10.56322	46.24521	37.63041	56.3676	47.59547	47.49991	29.50957	34.88237	17.27744	41.43618	43.46648	72.80978	59.61877	70.69853	47.11455	45.12219	38.32306	70.16464	20.53664	11.38397	21.39467	19.07104	35.90179	20.18017	36.11016	18.36295	8.995135	22.7128	33.42458	27.31309	24.85968	19.18207	13.26304	35.97766	40.7767	17.55694	22.57784	43.31276	24.79765	42.2436	44.54493	42.61164	25.08266	22.95333
AMOTL1	4.292367	8.014518	3.617073	24.85711	16.06062	-3.973116	7.793592	4.77628	-6.852057	13.47957	-0.6136765	9.340143	12.40995	0.2942725	16.61996	6.678154	4.73388	11.56827	11.41692	9.12141	-6.719591	1.460102	9.828918	7.015266	20.18703	-2.012333	12.69203	7.167758	5.745235	3.093092	6.321778	12.01531	3.992023	6.902453	2.181835	-7.020053	-0.5834181	3.719231	10.09319	-5.841369	12.96696	-2.675163	5.587961	-9.11305	14.36713	24.42282	11.03743	4.793484	2.902008
AMOTL2	130.9172	86.95197	89.03989	79.04347	122.9492	58.17294	134.7447	121.8442	93.22991	153.373	136.5965	146.1331	127.7562	111.2789	130.1508	106.6888	125.6029	109.1443	131.2952	123.7646	113.4124	157.3631	134.0833	134.2551	127.1502	114.8532	139.2417	185.4488	120.9469	137.9036	55.5556	102.5499	130.4926	100.3387	129.971	133.351	155.7526	91.01463	140.2574	74.00003	94.95998	80.77197	147.628	138.4097	119.5261	99.20683	134.736	77.6857	110.141
AMPD1	-0.07688825	0.122558	4.918129	-5.748173	-16.55574	2.861928	-7.132441	-10.53024	-14.73885	-3.085224	-16.1186	-4.98255	-16.30223	-12.6797	-11.97517	-11.40117	-3.246871	2.570082	-22.11946	-5.712719	-2.961691	-11.60296	-10.40573	-18.51002	-15.06789	-10.79422	-6.896712	-7.067796	-14.7053	-6.488169	-13.71068	-10.53174	-14.46518	-3.058919	-16.52544	-12.51729	-13.84611	-4.695357	-19.31392	-5.252826	-4.802417	-9.514606	-10.29941	-11.47279	-15.26471	-9.628591	-19.42348	-27.1474	-6.269471
AMPD2	-6.50997066666667	-7.7902295	-11.371415	-6.77104353333333	-11.520993	-6.09335663333333	-4.97740106666667	-6.951843	-1.3222563	-3.39508423333333	-3.79479733333333	-5.35537553333333	-8.4566357	-9.02065333333333	-2.1734788	-2.81466066666667	-5.59988173333333	-1.21937266666667	-1.45459266666667	-8.79134183333333	-2.42168293333333	-9.17533366666667	-5.52269066666667	-3.39064233333333	-11.9712136666667	-9.22682966666667	-0.815831566666666	-3.01992356666667	-5.53873333333333	-7.99739233333333	-12.8747576666667	-3.615627	-8.15014133333333	-8.380517	-12.3223253333333	-3.94359246666667	-6.125741	-6.36741266666667	-10.023286	-2.61821263333333	-11.41268	-0.9121544	-5.95483533333333	-6.64646466666667	-9.59911033333333	-6.48879356666667	-4.3600582	-17.82408	-6.45641656666667
AMPD3	18.3859167	7.5938655	17.36190475	9.2858425	21.820019	9.48766525	18.1572335	8.46180275	8.49107775	21.8606675	22.08290225	14.0133335	6.64812925	8.90553125	14.123282	14.9238025	27.73144225	28.141605	13.9999795	13.89638475	14.73593375	17.067004	19.76922419	11.915482	15.1490675	10.86567675	17.45890575	10.92620875	9.36024825	11.0371155	-1.228222	22.44876	24.1971065	13.6989945	14.32723	9.167965	12.068039	9.65198825	4.7459525	13.2991955	9.76990025	6.14586475	17.59967215	17.37769075	17.031659	10.958775	15.7894169	3.74949875	6.6341025
AMPH	-4.5353995	-5.8738445	6.22295	-6.3319055	-4.975012	-3.177195	-1.2835715	-6.2648915	-11.3084895	0.24573935	-7.827536	2.131174	0.7574645	-3.843794	0.71716775	-1.9112465	2.36795145	-5.726595	4.49490055	-3.86750815	3.47561485	-7.800608	8.80623	5.999367	0.95373735	-0.4806172	8.4211865	-6.5397175	1.634693	-1.4020635	-5.82735	4.071406	3.9399865	7.1520295	-3.363652	-5.734687	-3.5971055	-2.122577	-12.053735	7.881244	-5.9803976	-5.5193205	0.9861995	-6.633571	5.261944	2.9095715	1.5750835	-8.7521815	3.692348
AMT	168.1821	69.9054	259.2555	113.8719	64.23805	33.26492	113.9958	55.47911	57.75132	105.7643	79.40427	63.24854	118.9479	69.64922	59.06103	84.57044	284.1365	130.7262	302.152	168.6665	205.8536	81.5385	174.0519	88.7281	89.00146	74.4974	87.6039	88.49889	33.06893	78.15542	26.25308	61.02052	88.22911	66.8715	106.1142	130.5097	127.2899	44.27415	90.08155	56.2569	76.95964	80.63155	111.4236	35.93068	77.40047	56.43817	90.50055	63.96741	45.9562
AMTN	-10.25963	-11.11893	-6.562546	-17.07966	-16.86445	-12.44812	-18.52202	-15.26666	-25.90064	-16.25555	-11.82365	-9.447386	-13.14369	-1.155518	-7.134459	-6.113933	-12.05778	-20.24047	-16.13838	-9.679668	-5.855707	-10.01108	-21.23679	-14.73667	-17.04059	-15.0934	-19.94312	-9.367665	-10.51622	-15.70795	-15.97213	-5.183438	-3.564694	-11.44111	-11.8445	-12.49699	-14.17316	-11.25259	-16.43821	-7.442496	-12.75238	-8.165168	-18.25939	-16.60834	-18.84799	-8.235543	-24.04995	-18.58013	-7.591351
AMY1A	300.55063	257.849569	312.126538666667	306.44058	269.457973333333	209.883681666667	401.448125	200.094775	317.457771333333	414.286628333333	249.608762666667	347.464419666667	257.181841666667	198.125571333333	277.367249933333	325.973005333333	297.959463666667	384.340131666667	314.657446666667	159.579694666667	320.269255333333	294.064716666667	483.331202666667	248.72533	368.503376666667	283.295826666667	369.186684666667	230.771374666667	201.479127666667	258.803802333333	80.3643763333333	420.918170333333	413.340890333333	188.397188666667	308.835674333333	311.149250666667	148.748388	227.611267333333	347.698583333333	154.721174333333	244.119993333333	206.968872466667	260.333789333333	265.412954666667	314.619083333333	216.413117933333	335.302920333333	256.22769	181.705333333333
AMY1B	180.313666	105.12893	160.138829	152.360819	155.838601	87.31364135	225.314037333333	87.9797193333333	154.792885666667	188.339243	131.448233333333	161.800969333333	127.528210666667	119.532743	133.529163666667	153.862676666667	161.77278	183.471331333333	130.944358666667	64.1833396666667	155.543965333333	147.423689666667	195.973563666667	126.042892766667	161.536356	164.853133233333	174.778586333333	99.5970996666667	93.5326697666667	141.800653333333	62.427249	227.756574666667	153.891126666667	107.683438666667	149.748432	162.086537666667	69.7153643333333	112.788663333333	198.814756333333	77.3762635333333	158.458930666667	74.930852	136.649994666667	124.101514	154.8271914	134.861147	141.133663333333	105.935076666667	84.484995
AMY1C	4007.414	2228.002	3138.183	3059.455	4257.957	1931.37	3177.041	1734.643	2778.011	4162.092	4829.169	3862.751	3152.213	3201.289	3549.086	2788.21	2381.081	2600.915	3784.849	3618.528	2497.718	3207.493	5450.252	3934.696	5564.491	3276.452	3282.146	2375.385	1738.953	3267.308	1600.858	3687.427	5092.999	1219.919	4122.3	4650.972	3667.785	2943.375	4793.172	3030.173	3667.396	3175.153	3474.065	4072.156	2501.43	2352.085	4845.211	3568.665	3358.337
AMY2A	42.085135	22.26299275	61.35732715	17.92242925	46.821738	9.8954005	41.65503125	32.47201625	22.7886793	54.07111925	77.313708	35.1140385	28.986232	34.94389575	36.86686425	21.6630619	85.92363	36.122504	67.886399	50.011014025	22.61648675	35.157260675	75.664167	42.200364	81.16727725	34.443472	58.32650225	27.5726765	8.730548025	70.457714	14.1861465	19.22020175	80.033546715	16.56111725	60.672106975	32.658718	31.433562	12.1048925	55.8402525	38.01144925	15.7531525	27.45282775	30.32596975	30.45577625	51.8718115	23.032559	62.925357	29.17205825	18.24593025
AMY2B	19.624313	24.3487355	50.00724	17.703165	31.574486	11.157455	37.443425	25.296835	14.985915	33.966943	91.982565	40.064645	22.8099375	29.600285	40.175675	21.85702	84.69325	29.307035	75.46485	51.36975	20.66067	25.390215	78.888825	26.9190915	60.749475	21.88665	39.969445	31.39853	7.7595475	52.63788	3.280488	15.322682	88.05622	12.853147	48.48908	20.204605	21.7734403	9.8196625	47.40198	29.668315	6.076654	26.406356	13.440746	21.86789085	19.4194338	10.335982	56.614385	26.4823735	12.48967415
AMZ1	-8.306136	-4.199196	-5.303772	-6.094693	-20.69238	-6.633212	-11.04668	-16.63134	-7.520506	-4.084682	-0.147841	-4.353918	-17.02148	-6.184007	-12.05804	-9.877757	-5.98278	-0.9407747	-8.882403	-7.583813	-1.1639	-2.41074	-5.859445	-8.66256	-11.44151	-10.00904	-0.00548441	-7.249837	-5.79044	3.300764	-11.67485	-4.763364	-18.74001	-12.85413	-6.80161	-0.03316039	-7.190355	5.167497	-19.66017	3.403031	-11.56684	2.171479	-3.368124	-4.756635	-4.313488	4.357089	-9.666409	-16.84668	5.020668
AMZ2	1051.0652	476.3066185	904.4096675	371.3931005	519.613585	221.2821525	477.2181228	195.94554	360.31828305	772.362909	667.207925	329.926325	493.01447	280.27067	343.943211	348.950285	762.468113	654.03665	747.325218	514.00043	586.1596925	353.207751	1027.2749995	503.8984925	485.320699	388.967015	501.836245	344.469745	226.118077482	491.90006795	117.715099	409.7906115	488.14828	364.8291745	520.8140035	397.1259675	391.2501595	232.9008717	486.12196	446.970807	294.0607105	299.5826975	424.71307	287.9286533	448.95924	358.027915	639.69218	396.0707905	309.073875
ANAPC1	329.751353333333	153.210972	251.095751	155.317020333333	151.799413	83.4758343333333	187.967804	85.7868366666667	111.884791766667	201.521255333333	206.3800749	164.67867	145.519076666667	130.863543563333	123.897332	170.9812801	234.764232333333	162.2679457	194.580184666667	160.706717666667	135.012810666667	178.521371666667	209.532850533333	153.629026666667	173.555743333333	128.101192833333	175.851317666667	127.682218666667	68.3424216666667	175.706073333333	51.3924736666667	144.551716333333	150.494194	109.786325666667	186.834346666667	184.568334666667	154.453325333333	99.3390573333333	211.974883666667	139.993994	129.236503333333	147.749880333333	181.266527666667	68.5957048333333	168.253036666667	140.751344	191.9394686	180.567987333333	110.764419666667
ANAPC10	294.6013	70.37288	334.338	54.15961	102.027	29.68238	142.6082	10.32334	49.72708	157.4482	182.7756	34.9883	21.69694	-0.1145715	35.53893	67.69233	296.7351	223.2205	298.8638	188.0877	208.3206	11.57596	198.9923	47.74161	19.94792	40.44636	80.83504	44.17427	-12.93035	288.789	2.573846	37.23852	70.33238	28.4256	46.12037	15.11815	-6.369139	9.885575	44.79939	93.80959	-5.267261	14.24403	46.92937	18.90466	144.9141	53.54088	64.11378	48.85764	19.51633
ANAPC11	296.203474	188.7917558	252.1871388	148.3469906	183.823892	84.6993274	236.6500356	76.0178986	218.8082128	213.5315064	270.3516876	146.08884078	163.004339	137.3617116	168.704195	170.26862108	290.045755	312.431766	252.1960966	225.34342008	241.2948296	146.8362512	370.8781748	163.5265802	154.5436294	131.698281094	181.2410002	122.397183	72.27817888	210.1267252	59.351632	176.21010946	178.4070026	139.6094348	191.91675188	137.7872108	135.71290598	142.239673	210.0493596	174.1858818	123.45028	122.22348694	206.4801164	139.291225	166.5605214	153.9552594	226.2395488	150.4293092	155.6240522
ANAPC13	1678.883	1018.073	2492.61	883.8146	1127.62	546.708	1255.219	484.7235	627.2561	1665.214	2489.01	1062.216	1033.61	454.604	958.3477	1198.24	1735.336	2095.927	1824.986	1576.363	1534.816	776.0202	1052.364	1413.355	870.7911	1116.065	1518.775	822.1774	429.255	1392.2	255.7495	898.7423	1643.327	943.3037	900.0811	699.9765	508.9149	441.5754	991.4674	1124.19	287.921	588.5674	609.1612	576.049	1364.276	1132.309	1125.131	817.5623	593.1002
ANAPC2	34.687115	18.801817	26.1193615	16.6322385	10.32068825	10.424021	21.193175	6.203767	29.52971	16.867531	18.620205	13.09155	2.9165605	10.30604	4.1461495	27.711765	28.02935	42.99982	36.097845	17.5555205	22.448135	12.466543	24.62973	18.328077	12.80023	5.6455655	23.90164	12.2707805	8.3426182925	6.5933665	9.14728	38.93684	17.90484	19.347625	17.987321	26.7817675	25.12304	19.81783	20.25851	14.1504575	11.321954	5.122205	28.27811	8.177774	6.736574	6.638528	19.910676	20.437675	5.9027305
ANAPC4	996.9531	425.4891	1026.678	306.9985	395.25	188.4723	406.8688	143.7675	291.9328	732.3687	507.066	273.6044	294.9883	177.4957	297.7126	411.5422	1314.17	815.1182	1242.406	576.1141	967.7861	235.9136	1028.468	387.2462	343.6836	355.7383	449.814	320.6482	123.0755	530.4771	120.7571	286.6019	441.9686	302.0428	402.287	347.3947	289.3508	164.757	366.041	384.3991	131.9672	209.4359	361.2125	210.8287	385.7663	319.0818	387.2234	238.229	229.0076
ANAPC5	2854.232	1644.794	2491.889	1294.533	1330.268	719.9637	1585.794	683.9188	1380.587	1686.423	1904.452	1230.663	1553.042	1034.529	1199.734	1587.593	2631.873	2313.196	2040.479	1706.4	1869.952	1195.504	3962.362	1181.271	1151.502	889.9835	1360.673	940.1151	671.2682	1388.607	419.4305	1427.458	1260.02	991.1662	1523.083	1353.034	1255.188	1125.579	1939.249	1273.448	908.5297	682.6607	1455.209	884.387	1190.565	1064.491	2044.224	1310.736	696.5529
ANAPC7	14.57525	13.76633	19.45634	24.15501	7.56903	4.315313	29.5162	-3.707385	14.14203	20.46328	16.59101	10.33487	17.20918	17.5666	25.08018	33.43483	19.1769	30.05869	27.47687	36.41111	14.83294	16.44071	26.99722	3.83226	3.981073	6.381237	18.74999	9.919833	-3.365116	9.685019	-7.444571	19.943	7.342441	-6.763555	23.11396	7.043439	5.030291	4.863145	14.07975	1.280244	-1.29732	9.038629	17.61529	-2.735334	9.314396	12.70845	21.54077	4.432957	9.445365
ANG	152.680215	194.943705	133.228925	94.21206	126.390975	77.234	148.605265	92.913385	177.94399	131.352055	264.8136	98.66162	117.80204	159.113125	106.61454	91.73325	174.428685	210.57412	124.48772	197.7108	141.372155	122.97533	176.72679	178.442275	168.345525	139.28121	149.541935	95.84597	106.073925	168.247855	57.93346	200.67224	159.226325	90.53403	175.181335	143.77039	113.4648	186.03814	162.35495	165.382895	130.125645	97.749525	79.69633	152.45973	170.0335	161.16661	126.642925	142.305755	139.98439
ANGEL1	338.9924	227.5237	326.0982	175.391	188.3903	80.14821	193.4893	85.74335	125.1365	236.9132	197.758	147.1631	174.2434	153.2585	110.3496	199.7809	258.6015	220.3529	243.2446	204.5567	150.0985	198.1041	231.4137	226.2792	124.5585	118.2573	185.3913	126.2726	109.495	160.1604	51.45991	178.3179	166.7731	163.0758	211.4612	253.944	135.8368	109.9773	202.2866	155.8503	134.4454	181.2529	219.445	92.70168	162.3879	128.4481	222.5607	179.4263	107.9151
ANGEL2	1594.169	805.4406	2297.831	634.8774	784.0625	322.0146	914.2316	308.591	689.9677	1464.528	1273.296	643.0334	467.6436	418.2241	752.0557	1054.349	1632.474	1276.118	2407.017	1338.683	1492.858	520.5248	1413.516	910.3738	771.7879	638.5497	954.8746	629.6974	274.0923	1364.447	234.8322	733.2448	998.7098	660.5388	833.9604	554.9059	468.868	288.4109	1056.52	841.3434	283.6123	509.2481	1025.727	535.1944	1087.724	741.2224	1140.549	674.1607	663.9374
ANGPT1	24.026675	17.268415	41.77628	16.3169415	32.210785	16.411831	22.878385	42.166835	11.9744075	37.667375	30.79448	28.22814	27.176295	29.910065	53.296325	50.173435	45.078875	17.729745	41.13602	66.563705	83.673665	25.2840635	20.331555	35.144455	24.01389	25.730345	24.5683	36.78145	37.522335	36.36414	19.279476	44.70119	25.60348	44.30794	42.716075	20.9539245	30.958385	32.822425	23.397235	31.392695	47.040725	31.91302	23.96034	25.232875	58.125395	59.56999	27.688385	25.622195	35.64084
ANGPT2	-1.59864466666667	-6.17168	-8.544191	2.966673	-3.86855766666667	-7.502948	-5.62588126666667	-8.28732333333333	-7.37194126666667	-2.13116950666667	-10.5447353333333	-12.5642176666667	5.88517333333333	4.45836033333333	-0.622939333333333	-1.30591673333333	-2.15248466666667	0.505492	-1.14066866666667	-9.13335866666667	2.84090533333333	-0.483137783333333	-1.528972	-2.155632	-0.400938	-1.61374066666667	-3.18166466666667	1.32415263333333	-4.80969965	-6.08873483333333	-4.0413238	3.08743666666667	-4.43254733333333	-7.64850666666667	-5.00675596666667	-0.0524016666666666	-0.0765094666666667	-5.13110266666667	-13.0480033333333	1.08481163333333	-3.09790773333333	-5.94911366666667	-3.9286684	-6.11118333333333	-0.440130666666666	3.510183	-11.4473436666667	-6.65363333333333	-4.44264556666667
ANGPT4	-3.627639	-21.65758	-1.727616	-21.50369	-14.82336	-7.910563	-12.96276	-11.97692	-22.71028	-5.478069	-14.67351	-6.96961	-17.51598	-13.49383	-9.918143	-11.86616	-7.959357	-19.38474	-11.01966	-22.39397	-10.98543	-6.475193	-20.87625	-20.75611	-18.86089	-7.536373	-17.72634	-12.79261	-14.80497	1.204634	-11.64765	-16.23682	-16.48148	-19.02237	-4.983227	-15.17355	-4.943506	-14.87482	-24.66098	-3.907432	-22.24442	-14.06299	-14.56966	-10.2906	-14.59449	-10.92742	-27.39348	-29.72005	-11.87723
ANGPTL1	-11.79041	-0.730801	-18.46852	-8.590805	-13.613315	-1.271893	-8.007529	-20.47726	-7.661756	-11.0566995	-13.1902085	-9.5079335	-9.011571	0.4001455	-4.2423985	-5.49805195	-11.4391225	-17.40817	-13.114486	-6.462128	-10.2874155	-8.477601465	-17.841525	-10.3533765	-9.580554	-3.3646465	-0.391909	-10.5855435	-12.963648	-11.49585	-14.5628855	-3.01619	-15.6719135	-7.424638	-3.3427355	-5.00469065	-7.90065	-9.941744	-7.325036	-13.63303	-11.013555	-3.1220805	-8.616196	-8.6057085	-8.2454375	-5.303224	-6.22162264	-5.917501	-10.9316895
ANGPTL2	-2.499076	-0.9599539	-4.18084	8.361713	-9.10775	-1.180384	-10.49216	-3.742373	-14.25587	15.29866	-7.314032	-15.85045	8.820586	-8.59961	-0.0883552	8.310258	-0.4279778	-5.204477	-2.217974	7.470623	-7.855146	-1.332302	-13.21461	-5.840599	-11.27876	1.976093	-4.917869	-4.760785	-2.855328	-13.80808	-1.10028	-8.608449	-5.650472	-3.184995	-3.447903	-10.12589	-0.1202757	3.779336	-20.40671	7.225068	-12.2405	-6.435035	4.098863	-3.83399	3.532269	6.405108	4.126421	-7.545406	-0.3229986
ANGPTL3	3.317631	-0.54264	12.9494275	5.6954633	2.892374	2.6269355	-4.902196	2.16589	1.5173515	7.2593074	8.478555	6.041072	5.494054	13.147825	-2.8900715	12.238403	1.5638662	3.9509181	7.6360465	6.7695155	2.7296285	-0.21601	2.078211527	6.984911	9.0401935	-4.4792255	4.4050765	4.5131331	8.6297819	-0.4775065	-2.7008275	6.499728	5.0996055	8.4397025	3.687897	2.461976	-0.6184235	10.306534	3.0106695	0.4218305	-3.335499	6.5540435	-0.669115000000001	-3.99736175	-0.561029	3.2497575	9.221816	8.15758425	8.1958145
ANGPTL4	41.1008716666667	22.3814543333333	18.38929	22.242374	23.9463646666667	17.4235142	36.3598877666667	28.1415433333333	25.812429	40.7167603333333	22.65027	30.4327422666667	32.565466	21.962705	21.2560913333333	40.4159936666667	18.9922833333333	27.20935	22.0587803333333	14.8193433333333	19.3490206666667	24.75978	24.0582866666667	34.785889	31.629251	17.1503733333333	34.6911516666667	27.1361286666667	36.6610216666667	11.1053	18.46642	29.929207	19.05722	20.7634133333333	20.40693	20.6145233333333	40.835107	24.915697	21.0728976666667	29.717118	22.7757866666667	24.4948103333333	28.4356234333333	23.7687043333333	21.6907743333333	35.315626	21.0083643333333	10.54102	20.703285
ANGPTL5	-9.861793	-3.137726	-11.13754	0.9944111	-7.553078	-9.353117	1.750654	-6.976619	12.70238	-9.954216	0.3996291	0.6206607	-6.058426	-12.0252	-9.932342	-4.708732	-7.756209	-6.593981	-5.225192	-6.594067	-3.907129	-0.5901297	-4.51967	-10.66698	-22.63704	-7.073536	-3.462874	-1.382032	-6.42463	-3.479654	-5.613524	9.75999	-2.940549	-8.193593	-4.019825	-6.355227	-2.638724	2.360528	1.909205	-3.658633	-6.452319	-10.75169	-14.83917	1.116999	-1.008083	-9.744393	1.682742	-13.67677	6.544937
ANGPTL6	32.08146	6.837776	20.70323	17.19018	22.22597	-0.4427285	22.93305	-14.25354	10.01884	18.84684	23.39923	-8.060163	13.1924	13.39291	1.103448	24.44567	37.86761	8.476156	24.34797	1.181369	20.02858	10.13507	44.68269	13.69624	5.348375	9.675129	9.595437	12.84272	-1.263615	6.676291	-3.491591	0.7447384	6.254611	23.79788	13.14688	8.247853	8.075563	1.708085	24.39598	17.87599	-1.781024	6.893151	6.499124	7.022364	-2.34843	5.838641	11.65154	14.11326	12.13006
ANGPTL7	-4.658431	4.176139	-2.004555	-7.024838	-1.35653	0.03381876	9.295873	9.327855	-3.51135	4.221623	-9.228666	2.491671	1.349601	-10.71794	15.81715	-4.648307	-0.194442	3.161635	-2.677386	-1.662823	-4.392988	-7.54179	-5.830987	-1.786743	1.175806	10.79443	-3.133384	0.8825481	8.819744	-9.799753	-18.84731	-0.5558674	-0.5261353	4.873645	3.962879	-7.022166	1.927782	-11.97805	-1.584348	-7.612735	-6.004672	-5.511436	-2.679595	-6.160978	8.222042	6.660235	-3.836545	-10.73326	-5.053158
ANK1	7.981305	13.995362	12.3914165	8.207505	-4.251545	0.358515000000001	-3.302512	9.034555	1.965065	-1.5751985	-3.882908	37.4659255	21.975115	6.173125	-2.85613	10.19063	-3.3529045	19.7457255	7.89175	11.649415	-0.55681	10.9641	2.90085	-3.7404915	-3.7518165	6.835546	7.408045	8.18262	-2.99816	4.4279	43.755358	18.1773735	1.833175	4.513345	11.075185	13.4790235	7.94418	2.849575	4.041345	7.338325	8.055892	7.177415	2.52166	7.669002	-2.19746	4.683078	15.762399	11.335765	7.116425
ANK2	-0.267565915	-0.729817	-3.190571	-19.01338	-11.1871755	-3.8140245	-3.567992	-2.4803305	-9.447026	-2.491411	-7.0520955	-10.6209395	-13.95671	-1.09116825	-6.3669735	1.3552745	-3.005832	-3.66412175	-6.0149295	-12.6406845	-14.827005	-13.637065	0.25818145	0.2363625	-5.5148805	-3.813641	-6.795968	-6.8611725	-4.2369355	-15.90441	-14.275338	-9.40578	-11.311685	-12.678565	0.5858575	-5.953799	-7.847683	-5.6480015	-14.90468	-9.337233	-4.5819615	1.3586165	-1.7298375	-0.248548	-4.9889425	-9.1143325	5.2213655	-11.756474615	-5.068528
ANK3	35.2086766666667	14.4490333333333	18.4029536666667	12.9410473333333	19.4028833333333	11.9521788666667	17.9770176666667	28.2986886666667	10.5588403333333	9.42048366666667	20.71914	19.7244463333333	19.852063	6.40847666666667	20.852718	19.67615	28.9996266666667	18.9231126666667	27.0481006666667	14.4380816666667	15.581047	22.69147	14.5675923333333	16.069581	19.3138766666667	20.0967866666667	31.7492066666667	22.20053	6.255914	27.8311933333333	19.135717	26.9313183333333	5.678899	10.760692	12.2898706666667	15.4335205333333	22.01718	13.78617	15.2993469666667	11.4012486666667	15.2682626666667	15.2423493333333	6.425602	3.132314	8.64932333333333	12.8725066666667	17.62738	16.2784356666667	13.79123
ANKAR	40.048087	27.5894295	53.9723075	14.4347927	18.7828855	9.1962315	21.290625	2.66117175	23.1014605	36.5097605	13.887412	22.88695941	29.33078	8.035386	33.07289	19.8186245	44.33205	29.5288245	72.60072	22.3676965	23.7331045	36.437265	52.19954	20.7063165	34.33479	12.1155015	29.305454	20.769462	11.8421	44.83833	-2.020236	15.4674755	28.82403	4.601901	41.2685175	26.808943	17.6616805	-3.841062	17.686671	17.5527615	4.890527	14.7266555	25.067898	18.66146	13.129393	7.170216	22.3694745	12.86789	5.037538
ANKDD1A	802.0453	134.9497	248.2078	247.8534	228.0299	74.36514	246.2352	137.2995	64.08987	107.3032	215.5054	74.35645	93.12497	164.1385	84.64323	61.0299	80.91902	117.6059	317.9807	81.49724	52.20002	219.9071	336.977	236.0911	178.6222	315.0044	224.109	181.2355	55.43277	88.41161	30.39378	267.1868	83.06493	197.3811	94.22519	209.1104	98.07851	63.13757	62.20538	121.2972	158.4451	264.5584	81.14436	37.43456	87.89285	255.6851	238.1522	181.93	67.98734
ANKFN1	-18.72747	-7.849915	-10.11363	-19.20111	-14.82192	-11.36889	-16.81647	-19.04018	-13.55084	-18.41385	-5.028815	-13.97014	-9.876901	-5.179536	-25.58745	-18.03301	-8.72309	-4.773249	-17.28723	-9.503094	-10.57134	-17.8215	-12.10308	-8.302082	-19.16055	-15.59772	-4.77732	-5.126187	-9.418392	-12.66538	-8.73928	-1.082128	-14.04439	-17.98565	-9.194508	-7.679656	-8.330664	-7.185958	-23.26823	-12.48475	-12.60138	-8.986785	-14.97425	-2.342245	-14.18044	-12.52181	-18.09156	-26.36031	-3.814789
ANKFY1	458.791906666667	753.193433333333	354.733283333333	161.323416666667	180.661853333333	93.81601	205.0349	115.49129	198.743903333333	203.999263333333	201.213803333333	179.271123333333	245.150476666667	168.250903333333	175.740753333333	267.468383333333	253.786196666667	200.399986666667	274.735573333333	241.359176666667	215.750673333333	258.015146666667	264.283656666667	198.528093333333	218.98961	231.107633333333	260.62304	187.998853333333	115.02044	168.991176666667	71.80207	213.23128	225.814673333333	175.29002	182.60297	274.051776666667	264.124773333333	99.21715	212.489326666667	414.8522	157.911496666667	157.930443333333	212.228973333333	104.571863333333	145.09175	192.380456666667	225.67418	292.31548	137.00491
ANKH	-4.84391305	7.5749625	32.0324155	18.1079235	8.31940297	23.943168	14.4638535	34.266125	21.607355	7.6517795	5.18037	26.755449	34.4122215	20.61284	14.0331755	18.8956815	6.575895	18.0509305	9.7805175	13.0539008	10.0558245	37.797995	17.3867685	11.6677085	9.8605115	13.824681	34.5385515	16.7351985	14.3521954	8.6912295	53.54846	10.898403	11.5774815	7.899629	19.407219	17.902752	9.7369705	17.803172	19.4609755	0.469975000000001	28.140461	24.6071955	18.0545331	18.6785485	8.7518355	19.6742365	13.317495	10.4598885	0.6450837
ANKHD1	199.698336666667	132.411787333333	161.550573	82.66529	96.2800306666667	47.7345776666667	118.479620666667	70.6395066666667	89.3184006666667	132.740812333333	147.587131333333	104.250848333333	113.632314666667	100.057203333333	93.20284	155.326119333333	116.777121333333	115.423494333333	144.06488	100.022036333333	100.97703	119.298769666667	112.228017666667	113.959369666667	98.63232	82.6579806666667	137.847446333333	95.4358023333333	75.1649486666667	100.694626666667	41.054147	125.986613	102.64924	73.6880566666667	119.06351	129.709582666667	106.623063333333	60.2019856666667	112.156549666667	85.8672333333333	89.5824033333333	71.8510666666667	103.06777	46.0220177	85.00672	93.86332	129.24027	106.567970666667	58.8963653333333
ANKHD1-EIF4EBP3	22.47145	41.77337	44.11115	15.78809	27.82143	16.12708	24.75615	24.97416	8.598444	23.26674	31.38729	20.29086	26.45592	37.56599	19.99149	23.92746	26.63763	56.88111	22.4974	20.863	18.50907	20.42044	32.20303	16.71747	38.66797	18.32312	32.58572	11.76142	15.09943	0.8870678	-11.15861	16.58034	28.86543	18.44519	32.98724	33.58485	33.0288	12.14473	13.57244	15.92902	17.67906	22.00594	19.37256	6.864932	4.738858	20.47221	33.77392	10.14737	11.18974
ANKIB1	1122.27	567.2267	1362.224	385.5652	587.4915	180.4572	778.4368	252.5173	449.4377	836.6638	1057.655	534.8231	259.7988	216.2721	686.5503	768.3695	1084.202	1076.508	1414.763	989.2034	962.1544	241.0396	893.8092	510.5718	399.6109	455.861	585.3867	477.9905	208.436	837.7096	140.2962	558.2306	652.4767	338.1556	634.2851	331.023	340.909	242.1797	568.9038	708.9899	198.0086	427.3562	492.2416	326.1611	672.3898	530.7589	708.0913	459.9359	338.7656
ANKK1	11.13439	1.096832	-1.077286	-12.71444	3.79882	-8.674383	-1.930796	-2.408717	-13.39682	-3.106868	1.722307	-13.90724	-14.59352	-0.1168679	-7.549254	-2.855994	-1.538207	-7.501848	-0.9090985	-6.950657	-7.77725	4.670536	8.279098	6.802612	-9.373457	-1.122188	-12.4695	-1.080114	-4.807019	-9.824976	-0.9945059	-4.701573	-6.197934	3.262637	-15.68494	-3.206966	-13.67277	-9.340507	-12.88308	-16.8325	-4.829104	-6.020858	-0.5448213	-2.395147	-10.5895	-11.94473	-4.980566	-8.471066	-8.828065
ANKLE1	7.541421	14.25328	5.648872	20.90058	11.7779	4.032415	13.24303	-0.9054823	7.885843	-2.219669	8.479883	7.85869	5.33657	3.923263	-3.744247	11.23038	18.32603	25.21482	11.2779	30.46753	6.570017	1.142208	15.11648	18.2897	-4.276388	6.700085	13.33084	1.809802	6.738285	1.803488	-0.8320608	9.139888	2.884197	1.56747	-2.238301	7.146169	11.94385	-5.056792	8.608821	22.63845	11.05887	-2.486137	4.026422	2.737139	15.31786	0.007464109	18.28341	-0.06973651	8.027976
ANKLE2	398.3112	234.8759	429.5752	298.1357	269.7495	123.3393	220.8521	111.9618	208.2444	300.6333	307.3307	224.4231	224.881	123.4862	140.6405	261.7372	297.8856	349.2398	295.125	260.2093	210.3861	242.1994	286.8844	224.1968	175.1412	126.8466	237.901	189.3917	150.6565	254.4674	81.18665	223.6621	177.5983	182.2522	217.4787	241.8023	196.8275	109.0462	290.4525	182.7488	145.1206	192.0042	206.7403	111.7342	193.6622	213.144	226.6447	157.5677	172.3577
ANKMY1	135.523497	73.1862500333333	86.2387626666667	53.9660866666667	62.093208	49.3321123333333	123.671869666667	42.4261306666667	45.0771556666667	134.422082666667	94.552802	86.2520616666666	112.917285666667	79.8069966666667	56.3170563333333	99.4108256666667	159.7574336	137.966842666667	105.034708333333	92.146651	145.744565666667	59.7900743333333	174.814872	63.0783792333333	69.9525	66.4475940666667	65.2388116666667	66.3419033333333	48.7613257333333	74.34844	19.24382	57.2309	66.6170046666667	64.7122283333333	100.206686666667	94.2316390333333	69.9499624	45.489552	74.988824	63.946785	68.025669	87.8234336666667	45.2099	38.320561	105.049188333333	81.8051373333333	112.749090653333	29.3877033333333	57.3652373333333
ANKMY2	244.0287	170.0719	282.7657	58.7311	100.9633	44.94143	119.0004	28.03706	64.57203	182.6411	141.442	76.1219	63.33493	33.839	86.75178	97.28394	198.7204	175.3245	265.965	167.127	164.0143	62.29718	186.2651	110.9977	70.1517	77.07468	131.5494	68.87989	15.31209	182.1133	12.14771	49.77278	131.8991	34.65582	136.54	62.06517	42.30756	31.87347	84.50262	105.7689	24.90805	63.04788	86.44438	67.54288	109.425	83.8186	119.4699	48.10457	52.27129
ANKRA2	527.89005	373.76315	674.797	277.3453	336.44485	150.940665	523.50025	233.33325	321.38195	628.75395	801.7153	400.21895	360.72125	280.502765	500.853	534.636	619.01985	602.01715	626.0336	471.3127	476.17315	332.9474	445.56195	393.58935	577.2207	388.29595	450.4663	295.1564	181.565	528.85945	114.89378	383.79125	408.00705	286.47919	419.1111	319.027	335.40273	161.530925	385.70855	384.491	159.35627	317.13155	403.9196	282.3519	462.24915	328.73945	570.79565	249.16305	247.8712
ANKRD1	2.056016	-1.71357	-0.7739871	2.796352	2.559936	7.796834	13.15893	-3.038623	0.7564947	5.070881	-5.98313	15.07267	9.447471	3.786887	5.039544	-5.452648	13.1144	3.491133	5.647161	3.583789	-4.865076	-8.319881	6.356788	-5.8395	6.477022	-5.87566	-6.953277	13.2723	2.111919	-5.078531	-2.68328	24.59537	-14.42224	7.089862	5.780986	-7.201976	1.335527	-2.312682	10.21261	-3.866451	14.16746	-3.742927	-2.570624	-1.568494	1.453396	5.210215	10.90061	3.683437	7.555656
ANKRD10	412.0075	276.02865	562.0252	244.28455	352.31545	185.48695	440.19565	144.576205	353.53935	564.79865	631.9398	310.12525	145.136125	212.6994	331.2587	228.7501	297.4301	336.08235	376.9665	255.8732	245.8875	227.17255	452.4263	353.0663	357.35745	235.9563	417.3981	213.91225	123.391395	489.68135	90.00528	321.3889	391.61645	173.19115	486.7152	224.92775	192.1808	183.20995	501.66285	370.52245	242.30445	225.36215	353.02285	244.504	292.05205	212.87155	533.96765	308.80035	214.86905
ANKRD11	627.490735	376.637467	505.18744	271.7352	287.292481	144.861781	305.874185	192.45999	272.018025	390.1450345	471.752055	268.04724	291.977083	264.307185	259.88129	344.570105	242.06931	299.04003	289.43629	225.376712	196.001835	321.88602	227.499185	369.82374	521.58946	265.8965435	401.24658	304.832755	186.366648	236.901445	92.78294	308.962937	348.77177	203.70701	352.114005	385.13312	325.67924	177.817429	432.71215	227.5236115	240.838105	226.5868025	369.92773	212.23347275	292.709715	244.688887	415.866125	330.10131	255.8257665
ANKRD12	1039.95	436.169	1084.903	273.4995	527.3296	213.1193	675.2605	236.9606	329.6904	862.4153	1224.917	334.2266	121.1953	133.9999	467.8602	441.8477	712.1677	614.2036	1170.922	711.6328	686.7899	200.0824	642.5526	497.3489	562.1091	464.5526	620.6649	356.69	148.4467	1031.819	134.1289	399.9736	646.2268	293.9841	581.6511	185.6116	159.8192	139.7938	432.7017	499.2757	160.5816	208.8108	321.2149	245.5195	812.2169	363.8844	654.8312	339.4371	353.8234
ANKRD13A	2244.518	2383.175	1996.253	1012.882	1142.423	697.4085	1830.236	1001.319	1239.016	1540.937	2971.643	1477.026	1075.384	1230.629	1436.043	2022.148	1694.389	1670.352	1912.065	1785.356	1558.469	1787.398	2076.769	1339.764	3240.221	1760.871	2187.639	1251.217	1134.847	1529.061	593.0759	2159.741	2215.415	1008.254	1829.026	1402.021	1461.145	1003	1178.515	1773.024	1074.965	1029.955	1312.033	900.0023	1367.474	1373.54	1624.153	1043.087	1440.799
ANKRD13B	11.22518	22.16161	9.564369	2.927806	-5.235276	21.30652	11.20179	16.83925	12.56523	19.48966	11.58696	31.51789	13.50285	23.33927	15.00803	8.047601	23.53478	20.30766	3.089605	12.54194	17.67116	14.94068	10.71655	9.291733	23.13787	14.60278	-0.7023991	15.03103	19.92741	7.005255	1.632432	15.99465	14.41452	-1.804059	5.727054	24.15226	-0.935671	10.55016	15.98027	6.438828	32.17449	20.20393	9.794405	14.58763	7.094304	3.768542	24.64392	9.961956	6.492897
ANKRD13C	94.74568	75.7155	97.43124	33.66578	69.56842	23.64974	65.75916	30.55142	39.12172	98.51439	66.03487	63.35027	46.80933	15.0871	36.81917	65.26972	66.13069	66.2801	82.01872	45.39182	50.75436	45.24921	52.32677	35.95045	24.25993	37.68049	51.67099	22.65779	9.599346	85.02355	23.39826	43.36773	53.50768	16.47993	58.32474	28.95713	21.63122	16.59767	47.03679	56.53386	5.627828	28.24685	36.55106	20.17814	44.76724	29.25632	55.49045	17.50888	28.52718
ANKRD13D	127.1890135	101.165861133333	85.4468031666667	54.4426075	96.54515275	36.8219025	146.671455	99.507004	133.248388666667	134.5295337	251.749507	86.5955086666666	136.825434	148.940968333333	142.130763833333	148.474794333333	174.49207055	190.924598833333	185.3382605	208.182285	173.6838	171.264636666667	140.292459166667	104.747092333333	186.760578083333	83.2445116666667	117.961409666667	96.432803	89.6666141666667	85.6186813833333	36.2201446666667	144.267565333333	146.919216416667	75.3844125	113.320918166667	151.409954333333	157.648599333333	65.6329918333333	106.160085833333	131.3870855	110.920898833333	96.5749553333333	86.9383005	97.71900375	74.0489766666667	102.806916	127.2199643	66.3909215	112.652161
ANKRD16	125.34452	44.9711433333333	88.8291666666667	74.4332133333333	59.77261	41.8755833333333	81.4702633333333	21.81911	54.8185266666667	61.003297	64.5604533333333	68.8908533333333	56.6597766666667	41.68141	46.2174406666667	71.2887366666667	102.567913333333	91.4450466666667	93.6677433333333	72.6253266666667	65.3022366666667	90.60402	94.0254833333333	61.8672233333333	48.2386233333333	55.8742066666667	64.7467833333333	60.35357	23.670231	62.7161033333333	11.507807	63.16335	59.9274366666667	47.65178	86.2815866666667	63.2025866666667	36.0794466666667	40.1647866666667	90.3504866666667	55.1907066666667	54.8686033333333	45.5651566666667	82.0759633333333	45.35077	44.7952766666667	40.64081	92.5990166666667	43.5645076666667	38.6285203333333
ANKRD17	169.682773333333	88.81933	195.699706666667	63.4355233333333	100.382663333333	31.5547833333333	105.13623	42.6293206666667	56.94143	112.325966666667	141.151376666667	101.34197	51.1188166666667	47.7365833333333	102.116696666667	113.872173333333	139.773693333333	144.370263333333	207.52088	125.752473333333	80.5676933333333	90.6877033333333	146.39316	71.69701	71.0416766666667	56.8365343333333	94.2812133333334	63.31412	32.2898966666667	123.369603333333	22.2002633333333	85.0171	81.5788133333333	68.7325333333333	81.1558433333333	81.8253166666667	65.9343233333333	38.9939133333333	61.63624	101.905423333333	17.4907983333333	49.94564	73.2126466666667	36.9941024666667	69.4886793333333	72.16715	105.519853333333	53.4247033333333	55.2628033333333
ANKRD18A	9.098611	1.8312945	5.2178673	8.9077545	1.248672	1.399	-2.03652	0.684495	7.70726405	-3.336412	-0.231608	13.10865715	0.152702	-5.8734275	5.720414	0.8026605	1.9086085	-3.65896	9.805376	-3.0786935	-4.4835935	-3.2040025	-2.782479505	2.649968	-2.29529	-5.20722205	-3.4914695	-3.294385	6.5889125	5.3662575	3.1715555	3.2398365	1.5997835	-2.9673075	-3.411665	-5.2558585	-5.668886	4.218279	-1.215465	-0.5220825	11.27947	-4.976764	4.5478435	-7.258259	0.625443	6.8389305	-7.06743375	0.9964675	1.600812
ANKRD18B	1.38757	0.66892565	-6.743515	-3.222802	-3.3080195	-1.6677191	-12.5883835	-4.954333	-4.410963	-3.1909917	1.236894	-6.969965	3.0179132	0.4167547	1.3949745	3.0300225	-0.163865	-8.8965625	-8.476296	2.26986	3.2873139	-2.793358	4.2489615	-0.9004215	-2.6091025	-3.331398	-5.0650625	-5.3207275	0.4057725	-9.7962405	-1.895118	-6.523492	-2.3970965	-6.6885275	-9.4592745	-8.1570555	-8.435022	-2.60855015	-3.0931175	3.0610625	-6.4173475	1.700223	-3.49797305	-6.016402	-0.862232	-4.506736	3.21492635	-1.434639	0.091907
ANKRD19	-0.4402305	-8.002862	-9.973137	-14.58728	-15.20184	-12.03105	-11.50595	-17.21288	-28.89097	-4.391933	8.693026	-21.79255	-6.323693	1.736716	2.122147	6.558609	-6.249747	-6.058054	-11.55457	3.266155	-7.839006	-16.20805	-15.15991	-9.88084	-5.016676	-1.98933	-7.24454	-10.24865	-8.547054	7.697775	-9.998916	-0.8583576	5.916858	-5.61012	-8.594074	-8.391006	-8.017271	-22.01591	-13.02828	-5.911128	-16.90817	10.38673	-12.1735	10.74977	0.7292599	-9.845288	-5.660917	-21.71554	-15.51938
ANKRD2	-2.002723	-2.702309	-6.822533	14.74785	-6.376427	0.233892	-0.5120264	7.526464	5.647943	9.22974	-0.9929719	-6.929747	-1.792473	-3.500581	-6.834785	-7.212013	20.3243	22.23907	0.2136279	-1.31506	-5.409292	-2.538692	-11.68506	-1.063393	-2.022535	2.586597	-2.378073	-0.8392003	-5.948384	2.463194	9.227593	-8.061513	4.305926	7.648524	6.139102	-4.758983	1.406694	3.315537	-1.035001	13.33096	-6.138659	-3.673072	0.1890502	1.030779	0.1338543	1.01768	9.871715	-16.70639	-5.114071
ANKRD20A1	120.8755385	58.57212025	71.13667375	54.382865	39.62857875	19.48925175	47.254234	73.002285	19.18327075	71.28384425	80.7435725	65.26321975	58.90295125	23.36907705	64.1258275	77.754737	81.541517	125.4892275	68.433876	52.118168625	28.13592125	30.376807	43.05414225	76.59825775	48.7287375	19.75386555	70.80338425	51.792884	55.96093625	45.48235075	20.04362775	42.67045575	10.290794475	46.78777625	29.6289295	69.20305925	30.26735025	21.98467975	49.389776	33.7297625	22.7041425	27.49662025	55.123435	29.243481	34.501432	52.41659375	34.68036625	21.8820295	41.37050825
ANKRD20A2	2.621636	-7.611039	-10.37487	-16.72309	-18.39846	-9.128378	-11.07432	-14.12284	-6.343359	-1.075519	-12.39573	-18.86427	-9.770768	-4.213197	-5.226066	-9.782451	-22.5352	-12.18618	-13.55696	-2.985821	-6.37428	-11.63314	-8.915765	-0.3617325	-17.84302	-3.457371	-3.357695	-0.8665593	-3.297962	-8.060915	-15.42966	-19.12491	-10.06891	-1.205724	-15.7701	7.555837	-6.379629	-17.83644	-17.85943	-9.083995	-4.500529	-9.81618	-6.104701	-19.51807	-11.5974	-9.782819	-10.85956	-10.31709	-5.167183
ANKRD20A3	-1.60372	0.889775	0.4962235	4.0357475	-7.956525	-3.596424	-1.403175	-3.9556	-8.363994	-3.0453735	15.845479	-7.7270855	-7.8958915	-7.1868895	0.1747865	-3.0386725	-0.5557905	-9.1995895	1.687167	-4.39302	3.129965	-12.2050485	-5.393812	1.630785	1.07264	-1.477815	-0.55424	1.955855	-2.46313	-6.6550515	1.8135425	2.6005775	2.98088	2.120585	-3.332765	1.38623	-3.288325	-6.154701	5.0784	-3.406936	-5.7601315	-2.78702075	-0.456377000000001	2.67899965	-4.25002278	1.12489	-4.4435755	-0.00811000000000028	-2.10511
ANKRD20A4	-2.869354	-7.007882	-4.554222	-15.31818	-10.74522	-10.27427	-14.19935	-10.22994	1.050882	7.494633	-7.485899	-11.22519	-7.710862	-9.524583	-10.47278	-12.09416	-1.984138	-7.833994	0.4705707	-16.64295	-3.295362	-6.21088	-7.195336	-4.90815	7.084215	-4.912228	-5.948478	-6.554883	-2.547657	7.931547	6.193826	-16.51991	-6.274487	-10.43129	-3.123013	-9.68724	-10.75628	-2.497573	-19.97277	-9.099944	1.738927	-17.19481	-5.167853	-9.456021	4.234692	-7.560369	-11.6151	-5.51408	-5.001736
ANKRD20B	-1.8845335	-10.1168365	-9.68095425	-15.1395435	-7.038443625	-5.96610125	-3.549247	-17.8137225	-5.16563175	-9.21899255	-4.694640225	-15.96322575	-12.1460765	-5.220757775	-5.8896125	-7.7492615	-6.72324025	-8.8218735	-3.7339445	-5.9617465	-4.69864305	-8.3955055	-5.0859825	-8.282257025	-10.2408125	-12.67559025	-8.260706	-3.005667	-5.683856	-5.26592325	-11.51435	-7.59951775	-12.033202375	-5.926215	-12.151355	-3.075438	-7.113261	-8.949197	-7.93228265	-3.05747835	-15.62344075	-4.23548575	-0.3092085	-9.9734268025	-10.4828395	-4.36734116	-11.67709775	-15.08514825	-6.270478125
ANKRD21	-6.155929	1.586944	0.2933348	-3.854786	2.477211	7.574934	5.335325	-12.46267	0.5543386	0.7976422	-5.078719	4.620264	4.406929	1.049247	-2.378532	3.488518	-8.823173	-16.64837	-14.57331	-7.879323	1.179362	0.08965693	1.168311	-0.5549317	-3.475752	-17.96906	17.28028	2.208842	-1.994488	6.434004	1.77601	8.742518	13.90374	-5.360562	0.9498785	-11.6357	-1.30176	-14.00606	1.553348	-3.647929	8.411817	-2.168876	9.229044	0.9174142	-5.942073	-0.5421651	-11.8424	6.12022	0.2912059
ANKRD22	160.12975	655.70675	95.52093	54.2534	101.17869	52.43098	263.9984	115.547835	262.64015	113.157925	223.24205	84.95848	37.7024	46.989805	114.78362	291.9774	91.149495	108.325235	100.718965	237.75595	120.882445	58.86549	342.6885	85.204345	1813.0305	823.026	691.70495	73.370455	66.489495	81.15637	152.7918	119.72212	175.37645	78.39488	105.94451	56.70356	59.806245	48.262305	67.48675	823.27625	52.924495	37.611515	75.212585	68.6602	84.05278	73.97094	74.167385	340.92455	70.369255
ANKRD23	30.702136	27.747105	19.14645	28.979865	24.58674	11.557643	16.920125	25.92882	16.031375	26.32905	60.10762	28.396195	30.03334	13.82906	21.85099	19.78466	27.7005395	30.1074	29.218005	18.285525	11.701271	28.17109	19.6373645	24.294585	30.506657	26.580705	27.20034	21.820965	24.64053	13.75126	20.66998	29.795205	24.91886	22.620225	31.803135	22.86629	28.209425	12.391025	34.72737	28.09078	44.24896	19.00179	11.582107	13.5748455	9.97454835	27.43391	36.024065	33.08135	20.676365
ANKRD24	18.1276	-1.738997	0.82867	-3.272005	11.396855	0.294065	1.08618	1.01404	6.8021165	0.676480000000001	-2.13815	6.694895	-10.61872	-1.495328	-6.198139	3.853525	0.31992	10.659755	-3.62519	8.631405	11.8704685	11.127505	16.11820535	1.4529255	-4.4444815	3.03565	9.041055	-0.70785	-0.9708905	3.72059	-7.0545505	1.67803	4.863805	5.268485	7.022991	2.24408	4.680305	2.04036	-11.34418	7.156665	4.63865	0.404330000000001	1.1227845	-0.72627	-2.14713	-3.6487485	2.83851	2.88486	-2.4755595
ANKRD26	71.0519	25.98654	80.09512	37.6277	31.76624	18.97564	23.90065	7.569562	12.75659	20.28618	32.96254	34.82114	17.9285	10.90925	40.36311	29.57077	83.81122	58.80555	80.22586	32.79499	49.10389	37.02039	59.26985	22.48479	17.76744	13.07748	40.8835	11.24824	-0.05987202	56.80709	3.502061	19.70949	23.45967	22.84824	44.64707	9.347753	11.94117	7.170823	28.21473	28.84172	12.57662	10.67661	18.61341	6.961367	23.05696	1.669383	28.54785	5.817593	7.445533
ANKRD27	99.68974	69.95151	116.1699	68.29092	105.9436	45.1001	70.5131	25.6126	51.1237	96.88727	106.339	95.50951	66.41557	39.10899	80.11996	55.65388	89.29391	57.24076	121.7806	84.18118	57.62566	80.2164	86.28931	82.81834	87.29738	58.39623	62.8773	50.44447	47.95236	102.6538	9.28988	61.25178	99.94882	25.62988	96.26323	106.3351	56.70452	62.12698	64.64161	46.1026	40.49881	54.2719	62.45825	50.34613	66.54025	51.01336	112.1868	62.06905	68.18055
ANKRD28	89.886625	50.66112	118.40219	54.137195	55.614175	33.890825	54.303055	26.516	43.41703	47.82179	75.465215	51.027495	46.60046	29.90134	65.777015	73.27615	125.397935	86.498285	123.091065	75.524325	69.598505	40.711915	96.901925	40.39023	53.52003	54.76362	50.215435	33.66164	25.29869	69.071795	26.25748	55.49467	51.514775	35.801635	67.036425	48.53748	33.047855	30.570905	46.52324	56.4133	27.63421	55.92914	50.33277	27.97286	42.610075	49.942505	78.68084	45.0035	34.31171
ANKRD29	-0.60138	-12.196261	1.876655	-7.693114	-12.408775	-10.278854	-15.107155	-20.580785	-12.691215	-5.421266	-14.734975	-13.94776	-15.1217555	-10.456825	-9.693039	-14.532145	-10.32602705	-8.666222	-6.22527445	-13.893165	0.348711	-14.1291555	-5.677957	0.273922	-16.52715	-5.4440575	1.730664	-7.408206	-7.7063115	-11.380875	-4.923608	-4.15556815	-5.035359	-15.23696	-12.3166995	-10.092133	-14.669595	-5.981948	-8.6632425	-6.466309	-7.79214	-11.538695	-2.025061	-8.97892	-13.933595	-7.2278165	-19.14628	-9.3580125	-11.6422455
ANKRD30A	-12.4207933333333	-8.889364	-9.84896833333333	-16.930602	-17.7977366666667	-9.34667033333333	-12.3808053333333	-21.8763733333333	-10.3585413333333	-9.68845066666667	-12.476319	-15.021264	-17.4480653333333	-3.9290967	-7.81572666666667	-12.5882496666667	-16.1103426666667	-15.0806463333333	-6.20276333333333	-16.0164066666667	-8.698652	-17.5313633333333	-18.52262	-7.3575472	-13.99101	-8.242627	-7.62271466666667	-10.713718	-8.881521	-16.2211206666667	-18.1522133333333	-15.7505233333333	-12.9693963666667	-9.22527933333333	-9.56437366666667	-8.70141566666667	-7.588524	-10.12982	-15.3309686666667	-16.3901333333333	-23.3591	-13.6945966666667	-10.753573	-18.6508616666667	-8.72703666666666	-14.8426983333333	-10.2583566666667	-14.5788266666667	-5.443829
ANKRD30B	6597.566	6361.035	6139.097	6231.04	7165.279	3579.718	10785	7188.303	8328.448	8338.197	11057.39	10816.88	10938.74	7478.414	9154.299	7783.119	9198.933	7396.082	9496.882	7029.537	7926.093	10491.78	9016.241	5210.267	10529.1	8390.127	8481.226	7593.698	5815.661	7329.136	3276.39	7835.948	8981.886	5408.384	7390.976	8185.365	6571.888	4338.657	8429.504	7483.826	6623.038	5703.885	7022.692	7269.609	6833.303	6085.203	8908.473	5828.718	4734.802
ANKRD31	8.157495	17.85662	3.82476	2.146739	-3.818902	7.331411	0.3931707	19.72414	4.233706	2.120213	-5.10842	12.68704	7.371223	7.839698	10.04942	-5.601661	-0.5514824	22.66153	6.809171	10.24611	-2.504789	9.552883	-5.311952	8.873131	1.743143	14.36381	5.611566	5.275073	6.069538	14.41435	12.46353	-0.4058887	3.3698	-1.489507	13.36438	-1.788051	8.497332	-4.071509	-2.133054	-6.31039	38.90705	5.656281	-6.652403	12.09946	5.677319	2.715495	4.403986	13.9931	-1.335305
ANKRD32	56.880635	24.3061445	95.050815	22.0773675	40.61187	16.782025	79.386015	13.6539135	48.27999	99.002185	185.74685	63.04293	3.7309755	17.00517	47.300025	42.7799	77.80477	78.82646	109.239345	51.2448	57.693345	8.4947565	72.34463	55.61866	92.00478	71.75676	55.91129	21.682445	8.9563805	107.240695	17.052615	22.80012	64.278515	16.50225	52.84652	11.8133715	10.1254155	23.46984	20.465485	54.39033	-4.336814	28.95209	41.974715	20.4756185	59.184155	30.42535	64.17487	31.087805	26.368555
ANKRD33	356.6359	256.1381	168.5932	154.5219	252.593	149.7046	220.2838	170.451	251.1479	168.0973	541.0491	264.1497	183.1445	383.8074	262.1516	257.8544	157.2389	235.9046	155.7621	199.8916	163.0513	297.9692	192.3764	228.5766	844.9949	335.6127	268.6517	205.4761	188.1137	155.9759	126.8435	435.7004	485.3792	181.6539	251.425	392.3324	378.3119	184.9085	259.8991	364.948	204.5286	202.489	205.7999	294.3458	247.6335	268.0583	335.6944	195.2026	266.6244
ANKRD34A	23.58323	25.67812	20.92434	7.130397	25.51513	22.69909	50.15582	17.26174	10.4661	30.82218	15.84306	49.78741	40.40201	30.79754	38.05033	49.57244	21.05977	22.5291	51.92175	33.25624	21.67502	33.97466	43.57883	49.6242	40.84221	39.24871	34.72818	38.25618	24.92264	43.24088	35.82291	23.83415	39.07137	19.67814	32.26615	34.54323	47.29813	26.21944	29.50484	36.323	18.07261	34.68948	35.32736	22.13132	46.1256	12.81868	21.17795	11.78746	21.46632
ANKRD34B	-6.069739	-25.01285	6.25341	-27.97017	-15.07867	0.100431	-11.09391	-31.04944	-4.567579	-23.92702	36.77728	-12.03512	-23.40592	-7.546624	-13.37611	-2.47206	-21.20187	-18.62953	10.52236	-14.24094	9.727747	-24.06165	-13.87895	-20.62202	27.09428	-3.73418	-1.769217	-16.01158	-3.143437	12.99115	36.62234	-7.114675	4.544688	-2.430722	-16.80464	-13.49929	-8.327971	-22.53078	-22.46428	-3.081741	-17.87811	-14.48353	-9.409121	-7.857786	-2.667819	2.861552	-25.22757	-30.95549	-20.65089
ANKRD34C	26.08031	14.15121	13.40768	21.60412	26.20562	5.210584	29.91613	12.63808	23.98118	16.48426	27.67497	39.37488	3.207733	6.462348	10.87737	18.80204	18.55197	27.65376	23.39615	17.97684	15.23199	24.00389	14.15263	23.27122	16.24372	18.74698	21.43128	14.79965	11.87443	36.88976	5.913224	26.34429	22.71614	18.91415	33.59377	8.526792	17.76288	16.83105	23.28147	14.7525	23.72028	2.102891	18.98053	18.88668	9.561634	18.39371	17.26442	7.957073	19.22569
ANKRD35	33.714685	37.99675	12.428905	53.3299965	60.5047	27.219315	55.74923	35.073265	46.28287	33.18948	48.732075	36.41167	36.0278	75.66489	38.088905	35.8584	31.481155	19.04575	32.689885	26.1624	18.368458	32.0594	34.779615	60.01954	42.691158	23.3304425	59.821965	29.0943615	35.92768	37.384205	55.94939	54.775385	47.514455	41.94348	28.8954285	66.464765	39.667785	26.0741575	38.38815	26.1963	53.7470125	44.1481295	31.990745	27.933235	35.62893	54.128465	45.440005	41.07955	38.03607
ANKRD36	21.5653031	6.375996	18.54193025	16.0696525	21.44966625	9.522293	43.2982655	25.32793875	37.9806685	47.85454925	62.5629975	61.49187605	31.898233	12.44093695	53.4526065	42.45463925	35.55455275	57.5150175	41.75512925	28.37720775	25.42099425	23.061057	37.22210285	15.89621475	28.73322	38.49191475	58.00989025	44.15080125	5.05103825	51.6112195	-1.23748125	46.062203325	29.963785	38.62381	45.078486	37.9559695	28.32680525	19.81120425	22.59890825	32.634072	29.014589425	27.11470175	54.3463155	16.24680625	26.55814475	45.11537175	56.22500575	28.2997675	19.23888
ANKRD36B	111.34349	73.9765	145.0399225	87.9858	87.753315	40.8756655	151.786795	79.7179635	134.6471635	125.9721655	149.24253	208.927935	98.23373	82.337275	224.992229	140.615535	165.755285	215.415155	161.712865	117.863235	113.053915	120.413355	164.01008	77.308156	75.679365	138.78829	216.240589	139.107196	50.1127505	158.063647	28.7700245	143.9057935	116.9499455	185.024315	161.756285	157.253155	137.37449	69.6063	90.4707045	158.17251	129.599925	112.255835	231.815597	47.537832	114.448265	167.360655	241.83377	110.6781995	86.956005
ANKRD37	204.7901	77.43394	133.5135	39.85735	44.68797	23.14799	87.15067	11.03354	48.48267	114.1473	107.5444	53.87787	34.3216	10.92132	30.78226	49.10995	111.9745	81.27294	86.45149	56.38601	52.93889	26.04313	187.8592	76.562	49.44472	55.64304	91.2372	42.98862	12.82184	46.60059	4.720201	61.45417	60.33045	20.3582	58.41466	26.79943	35.79746	80.30378	47.27087	66.48907	24.246	18.6625	49.36871	36.79628	46.40108	63.0607	83.71246	35.75109	32.78423
ANKRD38	0.2789162	0.08168733	1.958854	12.92595	15.75861	6.674695	5.504415	11.78712	8.158022	34.66352	26.08574	2.927507	16.92659	10.60061	4.21798	15.92232	-1.952583	0.5202849	11.68865	23.78463	27.9747	2.953533	6.945655	21.30898	11.0807	15.5462	11.45045	27.11218	7.427196	24.73774	18.32501	8.630275	33.04636	13.35955	10.97282	3.202397	13.69799	1.326859	20.09525	9.374848	12.73303	13.13824	18.63223	17.25019	2.494992	20.9415	27.36673	7.617611	21.2571
ANKRD39	327.9264	166.1562	255.4188	200.4723	239.0605	93.25937	295.0123	141.5726	272.0743	277.336	260.0969	192.218	226.357	134.7715	260.9156	266.2594	341.9876	377.6129	296.7309	229.3375	307.5826	214.3083	378.4573	241.5972	141.3118	205.7954	230.8066	188.7302	117.8013	244.4911	75.45846	270.6474	172.191	216.4199	218.5055	239.9106	209.4752	139.8752	250.8976	186.82	149.3407	192.4595	191.1564	132.4658	182.7998	247.8525	318.9138	176.3691	151.8552
ANKRD40	135.4528	114.152	107.6702	146.6128	101.3636	77.02536	108.6628	82.505	96.46284	135.2735	133.8892	103.0158	101.0124	81.16913	100.0069	113.3202	84.16617	129.6812	100.7399	126.3749	105.7474	114.9728	118.8354	102.3086	142.7976	98.23194	112.3046	88.22173	106.8934	103.3222	44.44469	112.3406	115.0372	77.37263	89.30327	112.1384	109.9928	70.14747	146.2549	93.32027	70.60379	104.1461	120.0685	102.258	67.8465	140.3569	101.9273	117.6828	95.46337
ANKRD41	11.529541	21.14165	11.198146	6.6228345	11.1176665	18.968815	12.5097615	5.794749	7.2103399	2.819523	18.603573	23.75644	7.042438	6.19330405	-3.1866828	5.3909995	19.67234	3.7901707	9.8644355	5.3580705	13.745635	8.7085585	26.359956	19.238785	20.709355	9.2775005	15.19426	7.4133785	-1.527611	7.1254295	10.5881958	3.776431	-0.3002405	2.1047962	4.8122445	15.52776	11.113697	4.86604415	12.25694635	13.85451	1.266709	7.51717095	7.3486805	8.7657765	-0.626254575	7.632451	16.941465	11.0426095	8.2537095
ANKRD42	-12.02804	3.865524	-2.18232	-12.9676	-15.62616	-17.46259	-11.82345	-7.356029	-11.75063	-4.710178	-15.87525	-17.69979	-17.39677	-2.783875	-15.71632	-1.272674	-18.28024	-5.165125	-15.07295	-12.76667	4.385745	-20.97093	-0.3712474	-6.696098	-11.11554	-9.0313	-8.782149	-3.195897	-13.62241	-18.07492	-21.21573	-16.17385	-12.00126	-8.54213	-2.141171	-7.443908	-16.10217	-3.15879	-16.37591	3.209191	-9.390796	-0.6642067	-4.738959	-10.10656	-5.221252	-8.28214	-8.27255	-16.22417	-7.610203
ANKRD43	-1.687385	-2.423653	-9.146492	7.698864	-7.07322	11.87288	-2.665827	-12.30995	2.73865	-4.086414	3.239145	-4.108564	-13.26188	-9.465737	-7.83863	-4.177417	-7.72557	5.44544	-0.9324979	-2.160862	-8.422834	-4.014004	-12.7538	5.310165	1.460955	-0.2079428	-14.1142	7.993625	-4.965855	-8.946863	-2.845801	-2.72202	-12.23012	-2.724072	11.51389	8.571446	-5.852095	-0.03596414	3.457042	2.403001	-10.71185	-4.283515	-2.347716	-5.207258	-2.678195	-11.0807	-1.503263	-12.63601	-6.900326
ANKRD44	126.96371	99.55895	155.982015	60.164784	105.37106	34.253340745	230.621555	96.821965	127.244605	153.5536	172.97413	135.62809	115.24131	88.28846	162.05287	117.991545	174.89541	141.173057	182.63012	82.52105	174.353875	139.60566	185.61691	89.787	166.847755	144.940955	137.834145	117.9326305	52.82066	145.162505	28.673075	117.289625	130.804505	66.345133	131.825755	85.775245	60.779021	44.856295	134.371895	94.78623	54.605574	51.022275	106.80056	113.423975	122.10054	86.2217685	150.42567	85.736725	60.6045
ANKRD45	10.56315	-3.872376	5.291588	13.0531	10.45232	11.62052	12.0739	13.8919	13.49313	3.066609	-3.857069	12.03759	17.91219	9.583396	10.64472	14.07424	19.83116	22.45978	19.11441	20.09989	16.95197	14.60499	-0.1364146	5.268211	21.36633	17.60859	17.63372	6.23318	9.561192	4.332014	19.00978	17.77006	8.393138	18.63962	13.28086	14.51813	12.56057	5.05195	18.24603	5.724595	2.078145	8.192811	8.998743	22.94222	9.182888	7.931025	7.101283	15.80663	17.2305
ANKRD46	353.6953	186.4954	740.8103	130.9743	228.3838	48.49794	271.1581	60.5746	150.7722	344.1395	270.4179	117.9418	64.26221	64.02266	164.6878	196.1451	442.1462	361.909	595.6168	287.3196	353.8756	54.05153	242.05	203.3855	106.4758	127.9919	192.4442	118.5156	34.28241	456.1685	52.30389	126.4794	212.6856	142.0752	174.3443	70.52517	67.71923	62.6853	204.55	224.2442	44.75125	135.9026	179.2943	112.7706	286.3713	167.1264	271.1316	142.7939	105.0965
ANKRD47	40.70091	19.8793	33.15942	36.29682	27.33371	7.855009	22.67926	0.5621462	40.16908	39.49925	9.483385	10.21677	27.25513	12.89175	26.82268	27.88979	30.81889	51.16038	31.48096	13.94286	19.085	4.376194	51.02669	31.96686	16.85213	12.17185	32.87556	32.23602	23.03779	13.8808	17.24047	25.61328	39.22859	17.38729	36.66867	35.73643	15.18687	4.186517	53.10987	15.67597	17.0972	15.20632	35.40223	11.99737	4.066342	19.7986	21.47725	12.84383	17.86968
ANKRD49	709.8921	302.3384	1160.189	161.2685	256.9608	90.81674	423.6139	95.39597	178.4065	622.0854	569.386	187.0609	93.19193	43.66544	239.4039	330.5507	920.6547	562.2626	1265.711	624.0137	702.7596	129.5063	585.4231	259.2858	283.4125	246.699	285.3898	173.0128	37.41507	624.1213	42.96799	173.2301	382.9678	181.6831	263.325	112.4483	80.45522	39.91047	238.9845	322.8281	13.63893	128.6855	214.243	83.60229	524.0693	219.3362	291.5804	207.9182	141.539
ANKRD5	-3.95946933333333	-4.03507033333333	0.595667333333333	-3.139129	-0.995010666666667	0.911282466666666	-1.77824866666667	0.509295999999999	-3.26100713333333	-2.73744066666667	-2.65414866666667	-0.380207	-5.08618933333333	-3.10427343333333	-6.89503433333333	-1.73256366666667	2.873534	-0.850763333333333	4.8599034	-4.042619	0.809139333333334	-4.631122	4.348391	-0.433178333333333	7.61825566666667	-4.18244546666667	-1.96910266666667	2.36447433333333	-5.66683833333333	3.29799566666667	0.559719	-2.604665	-2.275103	-3.99852633333333	-2.45646566666667	1.97596333333333	-3.72265033333333	-5.03881466666667	-0.590117333333333	-0.0451663333333331	0.860410666666668	-1.662883	-3.46912616666667	-1.445854	5.47524166666667	4.86811666666667	-2.15610166666667	-8.170888	0.395644
ANKRD50	89.14647	57.07678	86.35525	6.899791	26.67148	10.60216	36.17823	-1.046649	20.58457	40.11092	48.68706	6.380136	17.48336	18.80307	40.97322	59.05727	93.46803	95.97904	89.73633	72.90118	109.9306	11.96635	53.69446	29.55872	15.67854	17.48496	20.19009	13.99099	11.45668	91.4949	-2.544753	26.67628	31.76941	19.05407	34.56497	17.82339	17.17664	9.807443	30.22505	38.93007	-6.176959	23.81656	45.09762	25.56069	75.68616	73.45691	40.67832	13.92281	40.45299
ANKRD52	40.36398	19.62129	31.35387	27.05318	44.64122	-5.615061	0.4335531	4.523557	16.52081	14.23849	34.61572	5.635881	36.87857	13.90539	-3.601699	3.209756	2.523774	21.95251	15.57876	-0.2633709	2.014193	11.13823	9.696334	30.58863	-6.733213	10.03656	10.35858	20.18213	15.94415	6.039961	14.23739	10.40816	22.05481	15.87681	5.212299	31.70697	31.05488	2.109177	-2.712712	19.35496	-1.633036	22.66574	20.94535	10.02757	16.17505	13.93991	21.71515	5.124088	7.408294
ANKRD53	23.66596	16.46246	12.08372	19.17907	14.29903	19.89042	16.14274	9.22923	19.75101	23.02783	19.80715	5.666338	13.44188	9.290801	36.11497	17.4119	2.848412	9.39147	1.843419	16.44056	28.17639	24.28334	8.5549	11.47445	17.20748	27.86544	18.71499	24.77612	10.3766	1.001852	4.796868	20.628	38.14566	17.99253	6.876079	29.74578	17.94867	6.278672	15.46985	19.64607	23.87334	5.524278	14.24217	8.767116	18.05639	8.732509	-1.204214	5.880627	11.02188
ANKRD54	162.6991	47.51746	152.1358	34.73978	54.74524	26.31894	130.0874	47.75484	51.72303	88.98769	80.8728	43.5862	76.48323	21.25555	35.97753	68.54487	147.9329	141.0493	163.9797	107.9158	112.1021	54.18753	136.505	60.16785	39.0784	42.03665	73.91179	64.8023	33.72509	32.55531	1.031167	64.46955	46.36472	49.42457	56.81981	67.70194	63.97352	22.18455	58.46688	49.98003	28.25854	37.09099	47.81264	9.471873	41.02454	61.1775	62.03328	68.35054	50.72919
ANKRD55	89.25629	84.49063	289.1176	340.8327	242.1964	113.7983	210.1713	33.9844	153.6984	196.0656	318.6382	129.2612	351.8872	155.4652	226.8164	136.3703	138.8397	176.7925	482.2863	268.8921	184.9737	95.13434	311.0097	95.62448	716.6132	433.8958	121.7949	214.5225	70.31145	276.2672	54.81741	71.50352	156.1897	185.3919	228.9047	250.5672	220.1015	40.18664	377.4372	55.7569	199.8574	112.1628	224.3993	62.29013	169.4397	91.17068	273.3907	173.0833	157.0597
ANKRD56	-1.119155	-3.61747	-12.39582	-6.292607	-9.28199	-1.837504	-3.324717	-6.737727	-10.55411	-6.504165	-10.81163	-5.395956	-8.865884	-2.974008	0.2542886	-14.01896	-5.433387	-3.242639	-6.852298	-0.4510006	-10.82462	-2.5312	6.350821	6.070442	-5.597837	-4.054089	-2.602797	2.823901	7.349163	9.859106	-6.800078	-10.82679	-4.008283	2.262523	-3.251271	-0.08558959	-8.83005	-3.374488	-2.436147	1.080216	0.1514332	-1.556625	-1.326735	-1.967847	-18.63758	11.31642	-2.150701	-4.721714	10.52878
ANKRD57	116.9911	72.85701	107.6158	4.597705	57.95055	13.34434	80.81222	7.316297	45.47448	84.46849	100.0899	42.09982	15.85214	26.9155	41.28403	45.71108	126.1237	69.18674	102.9901	103.9722	111.3415	16.71825	78.40738	64.96454	29.93694	25.88936	59.57452	12.6903	16.00206	116.5203	7.389428	62.28303	37.63104	34.0414	62.14768	37.22216	18.1471	17.59034	50.12469	73.86333	3.846372	34.85247	20.02488	27.6513	43.40906	54.47927	79.45885	12.48111	32.77975
ANKRD58	4.61641	-10.52825	0.5276182	14.61807	8.527855	15.58737	8.052815	5.959661	16.41058	7.264912	18.64782	10.7497	-0.179627	13.52771	8.569863	21.61558	4.701608	11.9171	16.16496	19.07673	-3.967298	10.8419	16.21715	5.274391	10.34071	2.53516	17.07201	3.198695	7.593402	4.938566	19.24242	7.369571	23.11534	17.26345	4.995616	-14.23054	7.511507	2.817231	16.4915	4.147111	19.67032	-6.607772	5.884706	19.44138	7.37328	2.780429	16.3072	7.520527	9.608581
ANKRD6	45.4380645	23.0897245	46.268114	12.08796	24.3927495	14.541539	29.3778555	27.874687	8.677662	22.5468985	36.16101	29.137435	38.12026	21.1388295	27.030868	20.7472855	37.360705	20.149345	29.796523	35.100865	28.1976485	31.10733	20.65474	29.8058535	59.3137265	33.2093	22.5163105	19.6715325	17.880915	26.0035785	6.765052	30.15281	34.685343	15.6809925	38.535874	24.47788395	19.8752835	26.563902	19.171785	19.8338925	32.1964305	14.2016675	19.6006065	27.2392845	28.605268	9.788518	23.494095	11.361536	23.611451
ANKRD7	18.0120855	13.511625	7.719266	5.386814	-0.407559	3.98240825	4.0336275	12.0458995	0.868948	13.45218675	13.4137815	5.04434695	11.781644	0.696605	15.05984	4.075772	7.1321765	7.2534695	17.83501	31.247025	11.566501	9.7102905	6.3620535	3.5797805	11.6921045	11.9757935	10.139164	14.3927965	19.54752	3.96520435	4.8744695	2.304675	9.311154	5.10164	9.8461855	10.394259	5.433363	11.270953	0.6975585	6.87335815	12.74248	11.8353715	-1.884024	10.2256785	11.446978	11.670725	2.9880625	16.0051045	11.4974385
ANKRD9	135.468115	118.567665	95.73219	253.393725	65.33911	115.037735	87.98261	370.959485	195.11106	160.852685	121.5207	945.716785	331.11891	155.337813	108.67909	127.553015	65.43649	194.88858	73.46744	99.6519275	61.581347	246.65809	136.4082035	97.1021	206.05527	122.39945	172.28293	110.1500325	215.73422	112.218035	321.735985	398.82109	137.748215	230.449425	178.3278755	100.892199	157.839334	274.154805	215.561025	119.570615	290.0794	232.507885	105.8074	139.180395	83.9248375	249.5315385	173.20334	200.070895	151.14757
ANKS1A	407.2078	372.8337	284.9186	174.6962	216.34	92.87868	212.1994	149.64	151.3666	254.7777	314.4436	156.672	179.2247	161.6915	165.4323	199.6763	165.7922	160.8777	194.7862	205.6336	162.168	214.4142	211.7449	231.2237	276.6685	183.4798	260.6253	198.2474	146.9915	176.5812	72.06719	257.1796	232.1903	152.871	215.2588	247.8876	278.0431	141.7667	226.7686	253.1449	162.2918	140.1233	182.9482	152.2589	118.5562	192.58	249.5282	197.0198	214.4412
ANKS1B	2.10573666666667	-2.862945	-3.43616736666667	6.66247966666667	-3.17801466666667	0.420646633333333	5.581721	-4.806537	-0.968633666666667	10.1802503333333	16.4335823333333	-0.316861333333333	4.38013	-2.22121016666667	5.55756333333333	2.29513366666667	3.50690666666667	4.2003209	-1.60476466666667	3.212927	3.96939066666667	-0.708518333333334	0.682410666666666	-1.76302573333333	2.10701851	-2.97110366666667	1.4029475	6.36153866666667	0.983831666666667	-0.330077433333333	-0.835509	2.752284	1.49129006666667	4.74163673333333	-1.3305807	-4.109528	2.55649133333333	0.0638486666666669	-2.604881	-1.32962446666667	3.55324033333333	3.028778	1.04019033333333	6.43912966666667	3.2915486	-4.98241756666667	5.61438633333333	-2.06706866666667	-0.932454766666667
ANKS3	42.65567	17.78648	59.656	20.58261	30.61383	9.379156	22.22487	6.996633	10.77177	16.97182	12.86249	26.97077	15.99739	14.40771	12.13101	22.8329	54.14552	24.92919	46.94854	31.88755	42.86899	22.48971	30.54892	23.91524	8.076303	5.365955	13.2691	7.240695	24.93558	16.45225	2.925302	8.78802	14.08103	26.6473	24.74558	20.63269	15.15135	16.66075	14.76149	18.49668	14.66333	15.25526	7.486825	11.42503	18.53819	14.73469	20.67836	16.43457	22.33456
ANKS4B	0.4816139	-6.363793	0.1506574	-2.584248	-6.477677	-2.940333	-5.148791	4.290509	1.599215	-6.487506	-0.7501359	-6.796171	-0.7500158	-7.707841	-0.4124748	-5.131793	-4.705375	-7.968073	1.771978	-4.13023	0.7112067	-9.344906	-1.568566	0.08805081	-10.78476	6.007442	-7.012946	0.586581	2.245006	-14.3799	-2.373794	3.385722	-4.79775	-16.79197	-8.04546	-5.929027	4.056025	-7.259681	-14.54735	-3.760276	-5.023395	0.9926765	-4.563986	2.081652	5.65038	6.330325	-2.873029	17.00369	4.592773
ANKS6	2.587746	-3.070038	2.181267	-0.5080227	23.91122	1.198141	8.533399	-3.65533	-4.828024	-5.620975	3.568384	1.288225	6.29103	3.258735	5.655389	-7.736732	-0.3907082	11.95965	2.547803	7.307376	1.106013	1.636288	1.604689	1.713669	-0.8822688	-8.582363	4.931687	8.150065	8.36272	-1.730211	-3.250587	-6.176427	-0.3617676	14.73754	-2.647618	0.9450195	-2.603316	-3.678916	-13.44619	-2.609069	-7.477679	-4.280318	0.817575	-1.018735	4.141652	-2.418641	2.80781	-9.809544	-4.947049
ANKZF1	110.854056	76.5931446666667	117.354353333333	59.1954836666667	51.013431	28.2229586666667	48.8002133333333	28.1890566666667	34.8236683333333	62.2094863333333	68.2320713333333	34.151849	48.6769133333333	44.4153233333333	33.4398726666667	45.5299053333333	89.1860966666667	81.16444	66.9696206666667	61.9176833333333	74.466977	59.1660043333333	89.811848	60.0151516666667	68.7690746666667	38.1003026666667	43.470159	51.390346	32.1334993333333	50.0216736666667	28.6119843333333	60.8723566666667	39.2892753333333	52.3956126666667	55.1188514666667	67.712276	74.2403533333333	30.5727936666667	70.4982786666667	34.928956	52.468542	46.3554993666667	54.3760826666667	26.9900296666667	50.614755	56.49492	61.2371546666667	38.79044	37.9070143333333
ANLN	27.21073	-2.054604	-5.484589	-6.61311	-5.492623	-15.28176	-19.33755	-7.547694	16.00982	17.61348	-1.587027	-7.822699	0.1199717	-10.29892	-1.013343	5.075425	28.26094	0.421942	7.107694	0.1691471	1.218371	-6.53796	20.59035	0.6129531	-1.337286	8.488026	-7.662383	1.383654	-8.545017	1.260984	-1.115508	6.86439	4.749034	-10.66333	-3.69167	2.094212	8.256891	-8.328612	-0.4406252	-3.448173	-17.70874	0.9159324	0.1940932	-18.91315	-10.42475	-0.2820027	1.453387	-15.59175	-3.635827
ANO1	5.933236	5.652633	29.45792	-1.174672	4.434745	-3.642558	9.437612	25.41723	8.772348	16.34529	-0.9287705	-1.906439	40.91243	13.40781	20.14977	13.97592	5.225587	13.44362	7.324605	14.45153	12.62514	10.97651	14.47542	10.81773	3.131388	10.04143	3.376901	4.552997	3.274158	0.2390728	5.500939	7.109561	12.65505	12.30901	7.820919	10.96352	15.30696	19.43166	22.73779	6.604371	-0.5772808	-3.254417	1.269006	5.695345	11.077	-6.012681	2.196978	20.68382	13.51385
ANO10	60.41061	25.43117	19.60007	6.096027	24.76041	3.936185	31.7183	12.57039	31.79685	38.72133	61.10997	3.677767	21.95652	21.88904	12.88212	35.65739	16.41921	26.93959	21.77251	19.97001	20.51735	35.79282	26.61244	22.93852	45.13608	22.4255	12.85935	23.60612	18.10884	23.99093	-5.127318	34.5345	23.89079	27.58937	20.90299	26.00639	39.01173	18.84569	20.86754	15.68266	20.77666	11.43411	25.79465	16.83998	19.87204	36.4852	33.74705	17.8702	19.70133
ANO2	-3.42752	-8.467362	9.235092	0.3265644	-8.699402	-1.368182	-2.304354	-6.278712	4.696848	9.664509	12.23536	-1.282507	13.53313	15.68298	6.768533	11.62418	14.09834	1.822378	0.3678028	-7.319119	-0.8767373	6.318577	4.575194	-0.1230545	-0.5632686	20.43203	7.202836	9.75497	5.392955	5.062407	34.59581	9.5153	16.13797	7.788386	6.333446	1.24458	4.408854	-8.750159	-17.77772	4.353959	1.417859	21.58234	3.831644	-11.15867	-3.005207	17.29663	-1.081121	7.893497	-2.220467
ANO3	-21.09272	-4.794693	-14.00063	-14.78292	-25.91944	-13.03814	-16.45931	-15.60706	-6.34915	-13.37652	-11.87595	-19.01087	-20.2914	-7.855454	-11.70817	-11.8319	-15.35321	-23.10498	-7.378932	-13.57967	-8.487455	-11.57859	-8.332597	-18.42608	-17.93841	-17.72933	-7.993709	-16.35827	-11.01526	-21.66603	-14.4726	-6.242536	-9.415204	-6.623513	-2.773907	-17.87173	-1.059012	-14.25141	-15.20494	-10.87123	-10.51178	-10.44247	-8.684111	-8.865575	-16.05954	-12.74913	-6.297758	-13.0267	-11.57987
ANO4	-13.58963	-7.404725	-10.19876	-11.68661	6.316894	-2.473391	6.221014	-8.325351	-11.92466	0.2041973	-27.89266	-19.52521	-0.1266561	-7.441781	-16.58804	10.60503	3.813569	-11.46572	-2.271289	0.2324711	1.422373	3.424374	-4.234216	-5.826645	-3.305357	-3.911472	-5.041831	-4.816953	5.963085	8.73068	-11.29451	-5.901013	-1.194714	-10.12928	4.733318	3.71375	-5.894888	-12.063	2.536555	-8.998626	-7.092547	2.994675	-1.948012	15.14764	-3.692661	-10.61031	-13.00675	-12.24691	4.228149
ANO5	-9.106147	-4.377312	-8.714409	-9.963696	-21.00875	-7.431704	-15.13874	-9.760814	-13.38801	-15.10215	-17.18306	-9.339109	-9.150964	-5.147286	-15.67602	-5.243442	-2.41426	-13.2415	-8.53033	-16.19549	-8.001654	-9.00211	-11.46253	-5.684364	-19.13425	-14.83806	-3.932936	-9.905797	-18.15123	-5.055079	-14.73711	-8.402562	-9.683736	1.271701	-22.37128	-12.49816	-5.811811	-8.234069	-22.28052	-2.470855	-8.665828	0.6395805	-3.176688	-10.00323	1.188488	-5.924509	-18.36943	3.651348	-7.715825
ANO6	419.1565	391.8363	315.7278	192.8876	201.5314	129.2031	195.0036	186.773	148.8245	209.5461	297.2168	174.9886	187.2267	140.7741	208.3553	228.0911	210.2435	223.5402	183.6779	235.6647	133.999	186.5441	222.1052	159.1624	227.37	152.0557	232.7308	155.79	159.8758	304.2421	99.19563	341.0966	166.5872	171.1638	289.66	231.8226	184.3127	132.946	246.5222	310.6989	173.9012	204.7928	196.7477	143.2789	211.9922	254.8682	253.7369	209.5872	205.4599
ANO7	-1.41415666666667	2.0440542	7.654176	-4.21720133333333	1.04341233333333	7.99952879	-7.655681	-8.978512	0.985547	-3.13382	-0.507725666666667	-2.259424	-7.69191833333333	2.023562	-5.444908	1.05155416666667	0.389378666666667	-7.37468	-4.68781433333333	-7.20945633333333	-5.56034333333333	-0.324179	-7.10669666666667	-8.620626	0.245936666666665	-9.11357966666667	-1.58732966666667	-1.322183	4.053102	-1.97483	4.51436033333333	-5.28044333333333	-1.13699766666667	-7.47156	-8.50659833333333	-3.61964033333333	-1.8152	-4.39237	-10.1528133333333	-1.78357633333333	-2.91667933333333	-3.407696	0.250925000000001	-8.11412666666667	-2.30371133333333	-2.07222233333333	-5.15557566666667	-3.13786166666667	-1.42205833333333
ANO8	74.08174	50.48828	69.96293	61.1454	21.92374	1.740819	61.95371	10.37268	31.05972	36.59475	33.86217	31.67816	43.62251	24.78644	7.490296	24.23239	33.76335	41.84816	49.83639	29.34259	22.07474	20.06502	45.30055	25.12775	-0.1912517	11.74414	31.7265	21.81648	7.665966	38.66982	24.76386	26.26199	38.74986	20.85546	24.19123	43.87742	41.71825	-0.1892005	67.89335	24.421	22.87584	18.62261	38.05201	18.85653	8.94202	12.54084	53.05068	20.01305	19.19205
ANO9	65.4545666666667	46.9413666666667	110.97635	48.3326566666667	46.1026866666667	30.0804566666667	26.2700516	19.446255	25.8347086666667	61.39682	28.020155	20.180691	48.7002433333333	22.080393	31.1947133333333	37.8282133333333	83.3238733333333	68.7245233333333	83.4818366666667	76.7171833333333	88.80463	39.0142133333333	52.8300866666667	50.23562	32.29599	27.883482	51.2787866666667	30.43921	23.4926856666667	50.4988566666667	14.5411433333333	22.13535	45.1822866666667	26.96406	37.71032	67.8251833333333	54.1145033333333	16.2299660523333	58.7230433333333	26.5764066666667	26.4111576666667	28.9724933333333	52.9984633333333	30.601856	45.3544633333333	36.6582666666667	42.4012333333333	34.8443366666667	31.3073733333333
ANP32A	61.43076	94.2681	28.16449	34.53058	69.46208	39.56461	86.56457	70.28924	91.95623	75.79973	162.2011	138.099	46.20551	52.06812	72.37241	48.1165	84.1109	59.49236	72.33374	67.56549	62.75595	79.62924	172.2743	54.02436	241.9922	88.31527	61.64391	54.67831	38.72717	92.66994	40.65952	112.4769	169.9857	44.70024	112.6705	58.85367	67.2844	54.47848	104.946	61.23567	70.47952	31.92334	52.44476	103.0463	37.92297	54.38601	101.3715	52.00338	46.09907
ANP32B	12222.61	7724.477	12285.46	8428.068	8092.18	4822.123	6731.083	5923.85	5942.49	9222.877	8730.015	7850.258	6954.292	4399.319	6128.395	7519.765	9381.532	9592.51	9327.76	8626.915	7518.101	6585.542	8489.914	6899.044	6402.278	5010.454	6984.27	5361.428	3763.576	9435.702	4728.786	6076.489	7827.684	5132.959	7472.705	6083.431	5600.799	4612.969	7966.577	5506.923	3562.951	5652.431	7244.393	4431.532	6436.958	5094.444	9185.061	4889.575	4697.199
ANP32C	5.74913	4.49792	4.01312	3.344125	30.39537	15.3453985	6.034735	14.638365	14.4205225	19.758475	41.008316	26.81925	16.524655	12.638765	22.198495	20.276251	24.4569115	13.658615	14.51986	9.887895	3.87238	21.1420915	80.7563635	17.18852	23.696865	7.359305	21.41536	15.2998415	6.70605	20.94936	-1.1454	22.328332	31.49592	8.4214885	18.3647805	23.123836	8.609685	16.187945	31.20136	11.38439	7.963175	17.798615	13.2074755	21.501655	11.1148675	9.0167565	13.94788	19.16051	-1.705935
ANP32D	-5.29248	-1.903191	1.224952	-3.140828	-4.727982	-13.36689	-4.652865	-14.63176	2.029177	-16.53592	-11.9197	5.764971	-19.42057	-1.623803	3.247506	-6.098831	3.854264	-13.9503	-16.46068	5.489231	6.855578	-0.06749333	-0.4187099	-1.033508	-5.506842	3.822582	-3.985297	-12.37678	-9.801109	-7.833498	-9.868026	-5.229558	-6.237287	2.369189	-3.30975	-2.686153	-5.877439	-9.355269	2.885753	-7.774047	-10.07189	-1.416343	-5.409438	-2.97698	-17.8661	-1.457937	-19.89137	-28.90041	-7.052723
ANP32E	1.28415	3.804107	14.63078	18.52988	12.01316	0.87882	21.1874	54.62467	20.7993	23.58975	24.07542	32.65226	18.13689	4.819793	16.54406	23.13699	35.29021	19.05759	16.51024	4.535106	18.23134	34.63336	18.42936	17.61893	34.72011	29.44774	21.02724	5.454516	13.85142	14.35703	22.53226	17.32295	11.64338	9.611018	22.14788	22.88305	18.60523	4.993897	20.26059	23.65513	37.12465	24.40162	0.7511916	31.43873	12.69526	11.26962	1.533114	22.25447	7.658134
ANPEP	446.972	452.4637	222.7596	114.7412	210.613	162.1749	352.6921	252.6028	350.5312	280.739	1024.365	133.3683	149.6241	293.9216	237.5161	413.6474	78.40651	206.4261	373.6711	403.7827	174.0551	444.4384	214.9642	408.247	1150.366	336.4856	405.8064	317.6717	451.5365	227.9626	98.47636	963.4958	589.8365	349.2733	457.3022	872.8741	464.364	313.6195	245.759	158.8625	525.6538	189.3883	242.0023	383.6099	365.0819	376.1494	345.7693	453.0887	384.3131
ANRIL	-11.13534	-3.60215	16.38436	26.23703	-6.523629	3.954641	11.9829	8.585317	-3.028608	1.216221	-2.646933	4.920183	1.524909	8.378264	10.21941	13.3637	-0.4730599	17.593	4.062947	10.74347	4.951998	10.01155	5.464309	2.694046	12.31978	2.638691	15.56944	0.06831624	1.446277	38.53918	7.149186	8.43262	5.321078	8.183711	2.427974	3.39922	-4.380648	8.428102	-3.668935	-15.5085	3.176358	-5.24504	-2.780447	-2.329641	-2.22356	-5.491437	7.306452	12.37574	-0.1136022
ANTXR1	7.3105515	5.5562235	2.02989	5.7748155	6.12251175	3.727758175	5.5209425	-0.77161525	4.346222875	5.371913	9.03079965	5.82735375	-2.49628925	8.05381875	2.213700125	10.44816025	10.2451945	6.1479425	1.82021	0.0791267500000004	6.411482	8.15290125	5.4180465	8.9054355	14.1213995	8.88018375	1.4162335	6.364702	4.756550725	2.3113365	1.94495253525	8.4169075	0.0760604999999999	14.02674075	2.20873875	4.34003825	7.208567675	5.5289519	7.810121	3.967405775	1.665663	5.9464065	6.41269225	5.7933485	-5.150886975	7.96860875	5.93609325	10.406321625	4.06721175
ANTXR2	1140.546	1540.674	823.715	569.5489	664.8655	418.0088	765.2549	540.6218	552.6845	813.1366	1483.809	596.0601	427.9562	557.9197	595.1119	908.0749	590.1102	643.4728	638.4548	824.0882	584.8178	1030.972	584.6238	774.7814	1749.369	527.7638	1251.159	554.9158	524.1544	643.0032	191.4795	1068.15	962.0358	533.3484	749.2691	933.7311	729.5671	544.0643	455.6076	574.4116	494.7394	382.7227	459.1584	392.7303	442.9965	701.0508	600.7319	395.3507	716.8531
ANTXRL	-21.26317	-6.429368	-2.53241	-15.87062	2.113296	0.08621744	-15.64143	-3.803485	-6.41712	-17.29971	-16.3413	-15.02807	-7.389534	-12.81527	-10.25176	-3.620292	-7.874335	-18.45113	-12.13922	-12.64021	-14.41045	-12.25125	-2.425332	-5.785919	-12.8122	-0.8107947	-3.165068	-6.092927	-12.2198	-8.105547	-4.854125	17.3736	-12.22799	-24.31788	-7.090619	-11.89366	-5.102095	0.8747109	-19.46715	-2.360664	-10.31118	-15.59977	-1.382056	-11.28208	-0.9909092	-4.43749	-9.376493	-7.078243	-1.415551
ANUBL1	-5.663619	8.473266	0.06861856	-11.19683	-7.141366	-2.428019	3.4783	5.517323	-16.28945	1.161602	15.0802	6.052309	0.4999232	-6.825791	-1.423026	-11.14554	-4.049422	-4.029634	9.005948	-6.345944	-9.898939	-1.689823	-1.005143	5.466255	-8.796682	-2.238186	-9.593726	-6.524701	-12.16825	1.612715	-9.391303	-1.904912	6.348247	-16.94093	-1.420979	-11.49	-5.560102	-10.98138	-7.808431	-0.8853065	-15.53206	-4.140365	-8.228399	3.030718	-8.259766	-7.006399	-4.530324	-11.20424	-9.030252
ANXA1	5669.033	4122.344	7062.006	2076.495	2983.979	1270.576	3822.543	845.5844	2087.907	4438.677	4310.146	1384.738	1033.178	516.1713	1555.95	1849.942	8509.778	5054.078	7976.734	4486.518	5824.687	757.3305	6323.838	1890.38	1789.511	1856.685	1755.189	781.1447	403.9811	6488.633	730.5453	1181.09	2687.401	1009.668	1994.875	542.7563	598.6586	503.519	2001.426	2223.163	208.6391	516.8609	920.4449	1273.416	2268.235	1921.279	1384.34	1471.26	1094.675
ANXA10	12.86122	5.300094	-1.348442	13.09021	-10.41929	-0.7333626	-0.3042932	-4.976886	4.422998	2.354741	20.21726	5.351122	-0.3669897	12.22247	11.15568	2.231232	0.9794242	7.619223	3.247831	25.9786	6.077006	8.763226	17.64499	3.158257	11.92021	9.281666	18.18733	7.920932	2.562542	5.94985	-9.067618	2.114794	-1.123464	-3.295163	0.09051108	14.24872	-5.557348	-9.110389	4.261294	2.863724	1.781018	7.254334	8.403589	8.802897	14.71065	-0.4417165	17.65125	11.92403	1.527084
ANXA11	710.856166666667	710.397033333333	801.991566666667	528.2716	525.742633333333	335.383833333333	822.916333333333	480.0333	569.487833333333	739.605633333333	1127.66493333333	634.6774	752.317633333333	593.452466666667	799.8845	831.8059	786.814333333333	751.7979	993.264166666667	961.0365	565.259933333333	932.69	588.0842	611.5464	1423.57676666667	768.471566666667	794.4364	597.911566666667	440.2512	612.343966666667	186.282866666667	827.3437	953.7319	560.6269	738.6904	904.259133333333	889.7165	333.776333333333	634.451366666667	565.887766666667	540.378066666667	513.454433333333	694.685233333333	431.077133333333	491.4475	604.101833333333	726.9184	478.769333333333	463.7202
ANXA13	-10.0825156666667	-2.94640666666667	1.741347	-8.30132866666666	-4.494228	-6.26260733333333	-7.10160433333333	-9.74165133333334	-9.88558933333333	-3.49129090333333	-2.1182983	-9.46306113333333	-9.06819433333333	-6.582991	-12.163315	-1.35444066666667	-5.626943	-1.978849	-1.67867966666667	-11.0891344	-3.80031366666667	-6.07575	-9.55271433333333	-4.23443833333333	2.53893993333333	-9.14712966666667	-7.928834	-7.05815	-4.02863	-7.3774029	-5.14673626666667	-3.23573533333333	-11.999073	2.46197013333333	-3.47693333333333	-1.59378603333333	-4.623278	-0.316964666666667	-6.92698553666667	-4.74952	-7.829157	-3.529873	-0.430682966666667	-3.14606666666667	-0.684110733333333	-7.2459468	-1.0915439	-2.04969166666667	-1.79486666666667
ANXA2	2288.25376666667	2327.97002333333	1359.88008	838.508513333333	1276.80774666667	566.984536666667	1308.98644666667	467.81814	1321.88063666667	1239.6317	1549.83076666667	864.49578	830.930446666667	838.596193333333	707.61551	971.332486666667	1099.93954666667	1351.37209	773.960406666667	772.911086666667	833.33143	992.727206666667	1594.8078	1203.18175333333	580.77018	737.926806666667	1290.12047333333	761.181413333333	635.590446666667	1018.61956666667	373.302446666667	1179.59508	1337.62585	800.941266666667	1191.59629	1325.27443333333	1241.7706	975.559156666667	1092.85313333333	1844.97853333333	676.171656666667	785.933856666667	917.532543333333	765.428233333333	948.279093333333	1114.43863666667	1131.15710666667	920.826746666667	828.436163333333
ANXA2P1	403.965925	424.754265	320.92943	166.54814	420.318325	220.057065	386.99922	316.74442	320.608665	357.358325	519.64138	803.1339	226.19172	294.334685	153.76454	159.995565	469.84828	327.61697	495.788615	282.95833	228.8563	372.522865	897.27555	361.247345	251.21828	221.785275	388.17185	124.59597	132.169445	518.028555	149.071985	357.79958	757.7733	125.148795	484.39098	302.710325	250.88094	344.83591	362.504865	650.2251	167.32667	301.31742	227.981055	416.93914	275.757485	186.94719	456.438325	293.87465	195.13716
ANXA2P2	46029.98	45279.75	45431.14	47338.31	53135.65	39399.83	56994.22	54595.65	53996.5	40293.82	51267.11	51501.85	56324.97	49044.32	50912.34	45250.57	48686.13	48617.05	43863.79	45191.63	53671.36	45449.93	51807.95	45495.36	59523.08	50855.34	45560.37	40355.91	50827.77	43916.34	39247.92	44780.84	52259.14	33673.75	54512.76	43420.32	51240.48	39944.48	59451.81	45905.95	53689.13	45363.52	44190.55	56046.9	42320.66	50583.59	53524.2	46722.13	33019.11
ANXA2P3	62.67975	37.56085	28.76797	14.99754	24.62125	19.25292	34.86011	12.06379	36.53135	18.13652	27.46813	27.89759	17.29504	17.99618	29.3184	19.80846	31.4659	18.44562	23.613	7.816097	10.21236	18.69475	20.1926	49.71808	5.405062	12.31125	24.64115	5.958179	15.82446	20.57245	9.005357	24.77546	39.56643	27.91191	30.14569	33.55064	38.00581	21.53396	24.7162	30.31014	10.07556	18.5204	18.81869	5.570178	25.34986	25.98347	47.71064	14.51002	23.66631
ANXA3	62.48476	141.6021	34.18907	13.2609	93.67868	34.33913	458.7448	81.54885	318.2841	230.8697	2567.079	80.09621	27.09814	18.75855	22.47099	92.1847	98.7708	72.60844	159.9397	204.8873	54.61768	67.99202	389.2618	72.39505	856.0025	401.592	249.2346	69.98797	12.884	130.9398	157.6731	129.5171	819.2732	10.47271	107.2621	10.67856	50.40723	13.16683	67.20588	400.9228	13.15492	16.40799	24.77475	67.83261	65.62027	41.00077	54.64028	96.03256	23.95577
ANXA4	6.776223	14.60683	12.16789	-2.196652	13.21258	5.032827	27.31795	-5.391849	-4.055754	25.48565	23.19403	41.8234	7.181694	-0.3855218	18.65614	18.33266	12.65358	5.308996	25.15494	15.73468	15.97806	4.983303	33.65469	23.82244	9.04719	4.353161	16.26108	9.757373	0.2932545	26.13806	-7.676627	2.111369	49.5716	-9.85534	21.14425	6.321027	3.380533	0.4339074	31.75285	28.11548	3.559728	19.06035	15.03089	19.25316	24.44803	2.598384	40.17546	12.1138	-4.217
ANXA5	3418.075	3415.221	1596.578	1255.583	1552.883	885.5227	1661.831	957.65	1627.407	2117.871	2209.366	1075.085	1772.582	1939.367	1180.948	1688.793	1428.008	2139.817	1185.344	1445.896	1215.512	1438.978	1608.817	2206.472	1586.549	1713.808	1996.233	1153.553	1229.562	1125.96	726.3227	2458.112	2817.036	1599.759	1752.541	2384.504	2765.484	1670.596	1887.27	4486.513	1970.614	1542.332	1552.758	1802.287	1695.945	2266.339	1749.021	1479.143	2213.271
ANXA6	314.45895	225.72905	262.6244	264.4236	170.567	82.05945	196.9853	94.27203	132.94746	147.65535	180.07805	155.81895	188.60575	107.49354	168.79269	134.514325	221.5688	249.65905	201.7193	147.1026	160.3041	187.75475	227.6549	155.9403	116.87928	100.583655	163.95345	140.018355	68.82304	144.71235	57.38197	158.034425	132.088885	114.937905	189.2492	266.3743	141.711305	86.87181	153.866985	135.18007	79.044655	128.38053	176.41205	77.43813	105.078095	132.838355	271.6744	112.425385	91.438355
ANXA7	832.3358705	544.14728	787.703409	396.596096	447.191985	239.12435791	575.87702	288.573625	330.28916755	257.619942	593.225405	453.854353	344.0754715	349.24725	442.573715	590.732762	528.774154	661.8780455	662.135955	529.023755	439.97475	586.8600635	492.5303025	473.170997	472.122985	284.5584335	474.3794085	452.853829	341.19554	536.5367035	214.650533	518.94576	524.14709	403.050117	723.70696	510.554537	514.243659	282.6616885	465.5424113	477.7047275	256.7815085	350.596768	480.7694194	302.529433	529.648073	434.11246	583.37937	278.0540765	413.3100785
ANXA8	-14.121985	0.2098645	1.32998	-11.6829875	-6.139945	3.307752	-4.457774	0.597928	1.1143625	-6.6457455	-5.5974975	0.685642	-2.865335	-4.4383975	-13.63572	-9.3991875	-1.62684165	-5.443816	-6.00242615	0.4929535	-8.136442	-4.154491	-12.2394985	-8.3569575	2.103115	-15.70017	-6.77970345	-8.6390515	6.9534295	4.616275	-7.9160345	-6.5084925	-13.5181165	-0.8624945	-3.344273	-2.073826	-1.882191	-0.8350595	-11.1495825	-8.11289	-6.141451	-4.340247	-2.25066595	-6.5440911	3.331521	-0.0429525000000002	-4.1493125	-10.784379	-5.01625888
ANXA8L1	17.4336	3.296913	16.85261	-4.564358	-7.412804	-0.006411035	16.74852	4.119214	-2.014227	4.796437	-0.6905274	-1.022543	17.26129	-14.03516	-5.163917	0.9902427	7.4731	12.56334	20.45679	13.69481	14.16283	7.238148	31.40842	4.043007	1.904787	-6.547512	16.89298	2.66022	-6.641709	11.26623	-7.699012	1.029544	-11.64727	-1.501897	8.710117	1.722028	-1.296538	-3.413383	3.253139	-3.466964	10.56504	2.434663	-1.449835	8.520877	1.011013	0.1501109	6.911883	-6.613361	-3.236996
ANXA8L2	-1.789138	-2.02694	14.15398	-7.937153	3.46949	-13.10235	8.886441	1.483365	-1.440328	4.866757	-13.33362	-8.045713	-3.809784	-0.1537103	-1.121925	-3.394149	-5.330779	-14.67577	1.675359	-7.406575	-1.751959	-8.063976	-5.747476	9.391273	-11.85825	-5.128437	-10.00621	-4.074918	-2.26495	-11.43518	-0.4591207	-11.98218	2.007556	-1.934117	6.25851	-2.066386	-4.426901	-9.449836	-18.17267	3.483758	0.2763111	9.862046	2.08529	-3.360227	-1.643467	-2.78161	7.724246	-9.573513	-5.75779
ANXA9	-13.64957	-5.814019	-17.50571	-21.29589	-19.85379	-6.582068	-7.168719	-18.63825	-3.509123	-12.27698	-13.68078	-7.606482	-20.51704	-17.57814	-15.79222	-9.42802	-16.21168	2.984274	-10.86468	1.38203	-11.98085	-12.92647	-24.95675	-7.7299	-9.178579	-7.746906	-14.82094	-13.53091	-10.82632	-14.39839	-17.15205	-8.456708	-10.17476	-19.79263	-9.880863	-1.341777	0.918207	-8.004439	-20.0843	-10.14418	-8.114177	1.982781	-15.44501	-5.038145	-15.8757	-11.51648	-9.805211	-20.01924	-10.76869
AOAH	550.5966	727.1286	327.0847	138.8509	385.7448	191.2885	360.0726	252.0158	394.0814	489.9026	746.3973	344.2412	300.4349	368.7561	314.3225	393.3908	385.9598	420.9558	492.9176	381.4781	346.2169	369.8521	750.2296	361.5409	526.5121	499.7785	407.6469	329.1599	173.8674	402.3586	110.2559	506.0382	410.4087	306.0683	412.1876	421.8161	296.0565	164.0489	387.6032	574.6964	277.2981	261.3315	263.7916	288.0226	374.3722	576.6577	437.8918	392.3352	312.3742
AOC2	13.049115	19.4995733333333	8.68465033333333	16.1388753333333	10.6296643333333	1.21763293333333	18.8436046666667	17.5505883333333	10.253736	3.30943566666667	25.8498246666667	4.64307333333333	2.9263664	15.486476	11.051714	15.0493873333333	7.09988333333333	10.9015943333333	8.73236076666667	12.8256583333333	2.94508066666667	25.6944883333333	4.74193666666667	12.3570496666667	34.6031166666667	11.344129	12.2147816666667	12.7484506666667	13.696935	8.779171	0.992971866666667	7.51027266666667	19.4861376666667	16.78568	28.2246433333333	7.79599566666667	12.1088199333333	4.425052	18.8761366666667	10.867204	19.2295193333333	12.7651166666667	10.505597	12.8591993333333	5.47536633333333	13.206095	14.227717	13.9911616666667	16.915751
AOC3	13.19302	13.21075	47.37106	22.91274	17.96288	8.559881	59.61547	21.05341	37.18637	17.13375	37.81731	33.70045	22.15565	36.72682	24.07372	34.87418	55.92372	53.73116	50.57278	45.98201	23.42851	21.74997	17.39921	30.89031	77.66425	32.33164	46.4706	33.23661	16.65979	34.16953	19.46602	51.63578	40.65692	17.59768	43.12348	24.92449	28.86917	21.02855	59.94651	23.06061	41.459	19.65479	22.36898	45.54043	18.67467	28.27738	34.31215	50.90264	25.00055
AOF2	809.1418	541.5577	662.0201	442.2345	383.9477	178.7396	379.6109	195.7681	300.9602	496.8321	411.0307	392.3372	489.6844	301.8095	291.9392	493.6741	574.7474	506.5501	533.1666	413.0589	415.4466	424.8711	571.6727	360.0367	301.6761	274.5962	468.5331	303.7831	193.5051	350.7454	143.2182	376.183	369.2908	283.1101	477.202	489.6914	456.5808	300.5298	430.4615	357.5405	221.1741	307.0407	493.106	222.2816	291.3407	305.9504	464.5276	258.9528	249.6613
AOX1	-19.79806	-6.860878	-18.75847	-24.25978	-20.49975	-12.98475	-20.2487	-11.34883	-16.03135	-3.929676	-24.08706	-19.89883	-37.04073	-13.46258	-18.44483	-14.15392	-22.49705	-11.00582	-17.67324	-22.80423	-12.06046	-14.755	4.796119	-10.34711	-10.02068	-19.00154	-20.40883	-18.13004	-12.6066	-10.53233	-19.88534	-17.928	-17.12955	-11.21491	-23.37964	-17.35998	-12.05676	-13.4387	-15.53904	-5.787799	-23.86892	-12.94181	-7.116606	-14.48476	-3.545681	-11.76038	-27.28117	-37.70792	-10.37665
AOX2P	18.40116	-1.000573	-3.126801	7.214038	21.28346	8.504698	15.55706	13.7446	-9.854628	9.526234	1.487741	5.342409	12.21306	18.21442	6.803163	16.29449	17.08947	10.0033	18.4547	16.88346	-2.966032	24.01487	4.437957	8.110336	0.6216756	4.953922	13.76303	24.12398	-1.789402	-10.13413	2.801515	19.60505	23.20485	7.869967	10.74675	13.64656	14.24573	18.86982	16.35281	9.870996	6.357961	0.1862876	9.198572	7.16556	23.71964	12.98353	10.07559	25.22052	12.51154
AP1B1	382.07757	292.697375	206.9486385	151.686588	199.98314	71.3871215	189.498981	79.15281	125.738959	181.45562975	153.2943145	191.842125	173.760765	184.7756885	106.1230055	201.522579	211.959735	221.422408	249.5899205	194.4979825	183.751295	224.809294	220.97388	171.171158	138.2570675	86.6137285	205.8896965	161.5372125	125.376632	126.766759	45.756245	203.398561	165.6746725	109.328106	149.8527305	240.020187	222.33676	114.84308205	200.216224	184.096222	125.580755	171.6894625	183.036274	79.4354345	116.554645	123.630971	201.0553205	110.1594	111.932976
AP1G1	224.900735	202.82178	181.5959	151.1169	113.579375	70.66971	200.0324	110.25842	100.403165	145.114235	251.11585	137.67859	165.137815	122.30571	163.3872	224.14675	183.817305	184.819	188.3543	138.51769	108.73798	170.8768	199.68725	118.939975	141.343915	133.713695	175.3132	140.740025	103.12181	164.01645	48.298425	188.6144	89.10618	95.27911	133.490105	160.131845	134.074325	80.86964	98.614095	121.054575	60.085665	87.08214	107.109795	54.465495	95.317435	147.39144	122.51641	68.670035	95.3284
AP1G2	296.0397565	213.833459	272.655545	208.81661	165.35673	80.320745	150.126995	96.83895	152.4700535	224.9669665	193.22436	146.928925	231.58911	144.397665	107.637405	178.8556345	260.014125	238.461965	253.2622085	246.27737	198.694754	193.78349	356.94272	165.45708	148.918605	129.23195	187.51572	139.0985275	89.12918	157.082607	48.693605	164.144499	176.04672	111.37893	194.94373	256.964394	217.7892975	97.6750055	231.18862	187.737005	137.096355	130.061137	127.584738	121.83977	132.82191	136.525255	201.862741	141.031485	108.2257015
AP1GBP1	23.910915	23.75664	27.47847	17.703375	23.235215	12.676046	19.55365	31.74313	31.723355	22.402055	40.07891	52.750855	34.324865	29.7076405	41.299555	36.393965	35.201595	39.71244	45.529365	33.275095	32.324105	41.47532	46.918685	24.352795	28.525965	22.29414	47.038985	25.595235	15.677995	30.325075	3.0102945	28.743335	30.377725	1.932132	24.558035	25.815725	22.784045	15.9614215	24.033739	29.54874	12.06549	23.576255	29.96685	21.67997	20.888145	18.01829	48.131515	23.493249	12.188525
[truncated: 30,620 more rows]
[truncated: 84 more columns]
