# Supplementary material for: Identification of potential biomarkers associated with immune cell infiltration patterns in Kawasaki disease via bioinformatics
Source: PLoS One. 2025 Jun 2;20(6):e0324337. doi: 10.1371/journal.pone.0324337 (PMC12129191; doi:10.1371/journal.pone.0324337)
Supplement: S3 File — (ZIP) [file pone.0324337.s005.zip › 3. Grouping and Sorting/GSE73461_series_matrix.xls]

!Series_title	Diagnosis of Kawasaki Disease in children using host RNA expression [Discovery_Dataset]
!Series_geo_accession	GSE73461
!Series_status	Public on Aug 09 2018
!Series_submission_date	Sep 25 2015
!Series_last_update_date	Jun 23 2023
!Series_pubmed_id	30083721
!Series_pubmed_id	35732822
!Series_summary	Genome-wide analysis of transcriptional profiles in children <17 years of age with inflammatory diseases, bacterial or viral infections or with clinical features suggestive of infection.
!Series_summary
!Series_overall_design	Patients were recruited at or after presentation to hospital. Main inclusion criteria were presence of illness of sufficient severity to warrant blood tests for clinical reasons, in child aged <17 years. Blood was collected into PAX gene tubes (PreAnalytiX). Total RNA integrity was assessed using an Agilent 2100 Bioanalyzer (Agilent, Palo Alto, CA). Labeled cRNA was hybridized to Illumina Human H…
!Series_type	Expression profiling by array
!Series_sample_id	GSM1894312 GSM1894313 GSM1894314 GSM1894315 GSM1894316 GSM1894317 GSM1894318 GSM1894319 GSM1894320 GSM1894321 GSM1894322 GSM1894323 GSM1894324 GSM1894325 GSM1894326 GSM1894327 GSM1894328 GSM1894329 GSM1894330 GSM1894331 GSM1894332 GSM1894333 GSM1894334 GSM1894335 GSM1894336 GSM1894337 GSM1894338 GSM1894339 GSM1894340 GSM1894341 GSM1894342 GSM1894343 GSM1894344 GSM1894345 GSM1894346 GSM1894347 GSM…
!Series_contact_name	Victoria,,Wright
!Series_contact_email	v.wright@imperial.ac.uk
!Series_contact_laboratory	Wright Fleming Institute
!Series_contact_department	Paediatrics
!Series_contact_institute	Imperial College London
!Series_contact_address	Norfolk Place
!Series_contact_city	London
!Series_contact_zip/postal_code	W2 1PG
!Series_contact_country	United Kingdom
!Series_supplementary_file	ftp://ftp.ncbi.nlm.nih.gov/geo/series/GSE73nnn/GSE73461/suppl/GSE73461_GEOupload_Discovery_Dataset_Normalised_Sept_15_n_459.txt.gz
!Series_supplementary_file	ftp://ftp.ncbi.nlm.nih.gov/geo/series/GSE73nnn/GSE73461/suppl/GSE73461_GEOupload_Discovery_Dataset_Raw_Sept_15_n_459.txt.gz
!Series_supplementary_file	ftp://ftp.ncbi.nlm.nih.gov/geo/series/GSE73nnn/GSE73461/suppl/GSE73461_RAW.tar
!Series_platform_id	GPL10558
!Series_platform_taxid	9606
!Series_sample_taxid	9606
!Series_relation	SubSeries of: GSE73464
!Series_relation	BioProject: https://www.ncbi.nlm.nih.gov/bioproject/PRJNA297154
!Sample_title	Control_01	Control_02	Control_03	Control_04	Control_05	Control_06	Control_07	Control_08	Control_09	Control_10	Control_11	Control_12	Control_13	Control_14	Control_15	Control_16	Control_17	Control_18	Control_19	Control_20	Control_21	Control_22	Control_23	Control_24	Control_25	Control_26	Control_27	Control_28	Control_29	Control_30	Control_31	Control_32	Control_33	Control_34	Control_35	Control_36	Control_37	Control_38	Control_39	Control_40	Control_41	Control_42	Control_43	Control_44	Control_45	Control_46	Control_47	Control_48	Control_49
!Sample_geo_accession	GSM1894312	GSM1894313	GSM1894314	GSM1894315	GSM1894316	GSM1894317	GSM1894318	GSM1894319	GSM1894320	GSM1894321	GSM1894322	GSM1894323	GSM1894324	GSM1894325	GSM1894326	GSM1894327	GSM1894328	GSM1894329	GSM1894330	GSM1894331	GSM1894332	GSM1894333	GSM1894334	GSM1894335	GSM1894336	GSM1894337	GSM1894338	GSM1894339	GSM1894340	GSM1894341	GSM1894342	GSM1894343	GSM1894344	GSM1894345	GSM1894346	GSM1894347	GSM1894348	GSM1894349	GSM1894350	GSM1894351	GSM1894352	GSM1894353	GSM1894354	GSM1894355	GSM1894356	GSM1894357	GSM1894358	GSM1894359	GSM1894360
!Sample_status	Public on Aug 09 2018	Public on Aug 09 2018	Public on Aug 09 2018	Public on Aug 09 2018	Public on Aug 09 2018	Public on Aug 09 2018	Public on Aug 09 2018	Public on Aug 09 2018	Public on Aug 09 2018	Public on Aug 09 2018	Public on Aug 09 2018	Public on Aug 09 2018	Public on Aug 09 2018	Public on Aug 09 2018	Public on Aug 09 2018	Public on Aug 09 2018	Public on Aug 09 2018	Public on Aug 09 2018	Public on Aug 09 2018	Public on Aug 09 2018	Public on Aug 09 2018	Public on Aug 09 2018	Public on Aug 09 2018	Public on Aug 09 2018	Public on Aug 09 2018	Public on Aug 09 2018	Public on Aug 09 2018	Public on Aug 09 2018	Public on Aug 09 2018	Public on Aug 09 2018	Public on Aug 09 2018	Public on Aug 09 2018	Public on Aug 09 2018	Public on Aug 09 2018	Public on Aug 09 2018	Public on Aug 09 2018	Public on Aug 09 2018	Public on Aug 09 2018	Public on Aug 09 2018	Public on Aug 09 2018	Public on Aug 09 2018	Public on Aug 09 2018	Public on Aug 09 2018	Public on Aug 09 2018	Public on Aug 09 2018	Public on Aug 09 2018	Public on Aug 09 2018	Public on Aug 09 2018	Public on Aug 09 2018
!Sample_submission_date	Sep 25 2015	Sep 25 2015	Sep 25 2015	Sep 25 2015	Sep 25 2015	Sep 25 2015	Sep 25 2015	Sep 25 2015	Sep 25 2015	Sep 25 2015	Sep 25 2015	Sep 25 2015	Sep 25 2015	Sep 25 2015	Sep 25 2015	Sep 25 2015	Sep 25 2015	Sep 25 2015	Sep 25 2015	Sep 25 2015	Sep 25 2015	Sep 25 2015	Sep 25 2015	Sep 25 2015	Sep 25 2015	Sep 25 2015	Sep 25 2015	Sep 25 2015	Sep 25 2015	Sep 25 2015	Sep 25 2015	Sep 25 2015	Sep 25 2015	Sep 25 2015	Sep 25 2015	Sep 25 2015	Sep 25 2015	Sep 25 2015	Sep 25 2015	Sep 25 2015	Sep 25 2015	Sep 25 2015	Sep 25 2015	Sep 25 2015	Sep 25 2015	Sep 25 2015	Sep 25 2015	Sep 25 2015	Sep 25 2015
!Sample_last_update_date	Aug 09 2018	Aug 09 2018	Aug 09 2018	Aug 09 2018	Aug 09 2018	Aug 09 2018	Aug 09 2018	Aug 09 2018	Aug 09 2018	Aug 09 2018	Aug 09 2018	Aug 09 2018	Aug 09 2018	Aug 09 2018	Aug 09 2018	Aug 09 2018	Aug 09 2018	Aug 09 2018	Aug 09 2018	Aug 09 2018	Aug 09 2018	Aug 09 2018	Aug 09 2018	Aug 09 2018	Aug 09 2018	Aug 09 2018	Aug 09 2018	Aug 09 2018	Aug 09 2018	Aug 09 2018	Aug 09 2018	Aug 09 2018	Aug 09 2018	Aug 09 2018	Aug 09 2018	Aug 09 2018	Aug 09 2018	Aug 09 2018	Aug 09 2018	Aug 09 2018	Aug 09 2018	Aug 09 2018	Aug 09 2018	Aug 09 2018	Aug 09 2018	Aug 09 2018	Aug 09 2018	Aug 09 2018	Aug 09 2018
!Sample_type	RNA	RNA	RNA	RNA	RNA	RNA	RNA	RNA	RNA	RNA	RNA	RNA	RNA	RNA	RNA	RNA	RNA	RNA	RNA	RNA	RNA	RNA	RNA	RNA	RNA	RNA	RNA	RNA	RNA	RNA	RNA	RNA	RNA	RNA	RNA	RNA	RNA	RNA	RNA	RNA	RNA	RNA	RNA	RNA	RNA	RNA	RNA	RNA	RNA
!Sample_channel_count	1	1	1	1	1	1	1	1	1	1	1	1	1	1	1	1	1	1	1	1	1	1	1	1	1	1	1	1	1	1	1	1	1	1	1	1	1	1	1	1	1	1	1	1	1	1	1	1	1
!Sample_source_name_ch1	Whole Blood from healthy control patient	Whole Blood from healthy control patient	Whole Blood from healthy control patient	Whole Blood from healthy control patient	Whole Blood from healthy control patient	Whole Blood from healthy control patient	Whole Blood from healthy control patient	Whole Blood from healthy control patient	Whole Blood from healthy control patient	Whole Blood from healthy control patient	Whole Blood from healthy control patient	Whole Blood from healthy control patient	Whole Blood from healthy control patient	Whole Blood from healthy control patient	Whole Blood from healthy control patient	Whole Blood from healthy control patient	Whole Blood from healthy control patient	Whole Blood from healthy control patient	Whole Blood from healthy control patient	Whole Blood from healthy control patient	Whole Blood from healthy control patient	Whole Blood from healthy control patient	Whole Blood from healthy control patient	Whole Blood from healthy control patient	Whole Blood from healthy control patient	Whole Blood from healthy control patient	Whole Blood from healthy control patient	Whole Blood from healthy control patient	Whole Blood from healthy control patient	Whole Blood from healthy control patient	Whole Blood from healthy control patient	Whole Blood from healthy control patient	Whole Blood from healthy control patient	Whole Blood from healthy control patient	Whole Blood from healthy control patient	Whole Blood from healthy control patient	Whole Blood from healthy control patient	Whole Blood from healthy control patient	Whole Blood from healthy control patient	Whole Blood from healthy control patient	Whole Blood from healthy control patient	Whole Blood from healthy control patient	Whole Blood from healthy control patient	Whole Blood from healthy control patient	Whole Blood from healthy control patient	Whole Blood from healthy control patient	Whole Blood from healthy control patient	Whole Blood from healthy control patient	Whole Blood from healthy control patient
!Sample_organism_ch1	Homo sapiens	Homo sapiens	Homo sapiens	Homo sapiens	Homo sapiens	Homo sapiens	Homo sapiens	Homo sapiens	Homo sapiens	Homo sapiens	Homo sapiens	Homo sapiens	Homo sapiens	Homo sapiens	Homo sapiens	Homo sapiens	Homo sapiens	Homo sapiens	Homo sapiens	Homo sapiens	Homo sapiens	Homo sapiens	Homo sapiens	Homo sapiens	Homo sapiens	Homo sapiens	Homo sapiens	Homo sapiens	Homo sapiens	Homo sapiens	Homo sapiens	Homo sapiens	Homo sapiens	Homo sapiens	Homo sapiens	Homo sapiens	Homo sapiens	Homo sapiens	Homo sapiens	Homo sapiens	Homo sapiens	Homo sapiens	Homo sapiens	Homo sapiens	Homo sapiens	Homo sapiens	Homo sapiens	Homo sapiens	Homo sapiens
!Sample_characteristics_ch1	category: Control	category: Control	category: Control	category: Control	category: Control	category: Control	category: Control	category: Control	category: Control	category: Control	category: Control	category: Control	category: Control	category: Control	category: Control	category: Control	category: Control	category: Control	category: Control	category: Control	category: Control	category: Control	category: Control	category: Control	category: Control	category: Control	category: Control	category: Control	category: Control	category: Control	category: Control	category: Control	category: Control	category: Control	category: Control	category: Control	category: Control	category: Control	category: Control	category: Control	category: Control	category: Control	category: Control	category: Control	category: Control	category: Control	category: Control	category: Control	category: Control
!Sample_characteristics_ch1	dataset: Discovery	dataset: Discovery	dataset: Discovery	dataset: Discovery	dataset: Discovery	dataset: Discovery	dataset: Discovery	dataset: Discovery	dataset: Discovery	dataset: Discovery	dataset: Discovery	dataset: Discovery	dataset: Discovery	dataset: Discovery	dataset: Discovery	dataset: Discovery	dataset: Discovery	dataset: Discovery	dataset: Discovery	dataset: Discovery	dataset: Discovery	dataset: Discovery	dataset: Discovery	dataset: Discovery	dataset: Discovery	dataset: Discovery	dataset: Discovery	dataset: Discovery	dataset: Discovery	dataset: Discovery	dataset: Discovery	dataset: Discovery	dataset: Discovery	dataset: Discovery	dataset: Discovery	dataset: Discovery	dataset: Discovery	dataset: Discovery	dataset: Discovery	dataset: Discovery	dataset: Discovery	dataset: Discovery	dataset: Discovery	dataset: Discovery	dataset: Discovery	dataset: Discovery	dataset: Discovery	dataset: Discovery	dataset: Discovery
!Sample_characteristics_ch1	gender: Male	gender: Female	gender: Male	gender: Female	gender: Female	gender: Male	gender: Female	gender: Female	gender: Female	gender: Male	gender: Male	gender: Male	gender: Female	gender: Male	gender: Male	gender: Male	gender: Female	gender: Female	gender: Male	gender: Male	gender: Female	gender: Female	gender: Female	gender: Female	gender: Male	gender: Male	gender: Female	gender: Female	gender: Male	gender: Female	gender: Male	gender: Male	gender: Female	gender: Male	gender: Male	gender: Female	gender: Male	gender: Male	gender: Male	gender: Female	gender: Male	gender: Female	gender: Male	gender: Male	gender: Female	gender: Female	gender: Female	gender: Female	gender: Male
!Sample_molecule_ch1	total RNA	total RNA	total RNA	total RNA	total RNA	total RNA	total RNA	total RNA	total RNA	total RNA	total RNA	total RNA	total RNA	total RNA	total RNA	total RNA	total RNA	total RNA	total RNA	total RNA	total RNA	total RNA	total RNA	total RNA	total RNA	total RNA	total RNA	total RNA	total RNA	total RNA	total RNA	total RNA	total RNA	total RNA	total RNA	total RNA	total RNA	total RNA	total RNA	total RNA	total RNA	total RNA	total RNA	total RNA	total RNA	total RNA	total RNA	total RNA	total RNA
!Sample_extract_protocol_ch1	Standard PAXgene® blood RNA extraction kit protocol (Qiagen).	Standard PAXgene® blood RNA extraction kit protocol (Qiagen).	Standard PAXgene® blood RNA extraction kit protocol (Qiagen).	Standard PAXgene® blood RNA extraction kit protocol (Qiagen).	Standard PAXgene® blood RNA extraction kit protocol (Qiagen).	Standard PAXgene® blood RNA extraction kit protocol (Qiagen).	Standard PAXgene® blood RNA extraction kit protocol (Qiagen).	Standard PAXgene® blood RNA extraction kit protocol (Qiagen).	Standard PAXgene® blood RNA extraction kit protocol (Qiagen).	Standard PAXgene® blood RNA extraction kit protocol (Qiagen).	Standard PAXgene® blood RNA extraction kit protocol (Qiagen).	Standard PAXgene® blood RNA extraction kit protocol (Qiagen).	Standard PAXgene® blood RNA extraction kit protocol (Qiagen).	Standard PAXgene® blood RNA extraction kit protocol (Qiagen).	Standard PAXgene® blood RNA extraction kit protocol (Qiagen).	Standard PAXgene® blood RNA extraction kit protocol (Qiagen).	Standard PAXgene® blood RNA extraction kit protocol (Qiagen).	Standard PAXgene® blood RNA extraction kit protocol (Qiagen).	Standard PAXgene® blood RNA extraction kit protocol (Qiagen).	Standard PAXgene® blood RNA extraction kit protocol (Qiagen).	Standard PAXgene® blood RNA extraction kit protocol (Qiagen).	Standard PAXgene® blood RNA extraction kit protocol (Qiagen).	Standard PAXgene® blood RNA extraction kit protocol (Qiagen).	Standard PAXgene® blood RNA extraction kit protocol (Qiagen).	Standard PAXgene® blood RNA extraction kit protocol (Qiagen).	Standard PAXgene® blood RNA extraction kit protocol (Qiagen).	Standard PAXgene® blood RNA extraction kit protocol (Qiagen).	Standard PAXgene® blood RNA extraction kit protocol (Qiagen).	Standard PAXgene® blood RNA extraction kit protocol (Qiagen).	Standard PAXgene® blood RNA extraction kit protocol (Qiagen).	Standard PAXgene® blood RNA extraction kit protocol (Qiagen).	Standard PAXgene® blood RNA extraction kit protocol (Qiagen).	Standard PAXgene® blood RNA extraction kit protocol (Qiagen).	Standard PAXgene® blood RNA extraction kit protocol (Qiagen).	Standard PAXgene® blood RNA extraction kit protocol (Qiagen).	Standard PAXgene® blood RNA extraction kit protocol (Qiagen).	Standard PAXgene® blood RNA extraction kit protocol (Qiagen).	Standard PAXgene® blood RNA extraction kit protocol (Qiagen).	Standard PAXgene® blood RNA extraction kit protocol (Qiagen).	Standard PAXgene® blood RNA extraction kit protocol (Qiagen).	Standard PAXgene® blood RNA extraction kit protocol (Qiagen).	Standard PAXgene® blood RNA extraction kit protocol (Qiagen).	Standard PAXgene® blood RNA extraction kit protocol (Qiagen).	Standard PAXgene® blood RNA extraction kit protocol (Qiagen).	Standard PAXgene® blood RNA extraction kit protocol (Qiagen).	Standard PAXgene® blood RNA extraction kit protocol (Qiagen).	Standard PAXgene® blood RNA extraction kit protocol (Qiagen).	Standard PAXgene® blood RNA extraction kit protocol (Qiagen).	Standard PAXgene® blood RNA extraction kit protocol (Qiagen).
!Sample_label_ch1	biotin	biotin	biotin	biotin	biotin	biotin	biotin	biotin	biotin	biotin	biotin	biotin	biotin	biotin	biotin	biotin	biotin	biotin	biotin	biotin	biotin	biotin	biotin	biotin	biotin	biotin	biotin	biotin	biotin	biotin	biotin	biotin	biotin	biotin	biotin	biotin	biotin	biotin	biotin	biotin	biotin	biotin	biotin	biotin	biotin	biotin	biotin	biotin	biotin
!Sample_label_protocol_ch1	Standard Illumina TotalPrep RNA Amplification kits (Applied Biosystems).	Standard Illumina TotalPrep RNA Amplification kits (Applied Biosystems).	Standard Illumina TotalPrep RNA Amplification kits (Applied Biosystems).	Standard Illumina TotalPrep RNA Amplification kits (Applied Biosystems).	Standard Illumina TotalPrep RNA Amplification kits (Applied Biosystems).	Standard Illumina TotalPrep RNA Amplification kits (Applied Biosystems).	Standard Illumina TotalPrep RNA Amplification kits (Applied Biosystems).	Standard Illumina TotalPrep RNA Amplification kits (Applied Biosystems).	Standard Illumina TotalPrep RNA Amplification kits (Applied Biosystems).	Standard Illumina TotalPrep RNA Amplification kits (Applied Biosystems).	Standard Illumina TotalPrep RNA Amplification kits (Applied Biosystems).	Standard Illumina TotalPrep RNA Amplification kits (Applied Biosystems).	Standard Illumina TotalPrep RNA Amplification kits (Applied Biosystems).	Standard Illumina TotalPrep RNA Amplification kits (Applied Biosystems).	Standard Illumina TotalPrep RNA Amplification kits (Applied Biosystems).	Standard Illumina TotalPrep RNA Amplification kits (Applied Biosystems).	Standard Illumina TotalPrep RNA Amplification kits (Applied Biosystems).	Standard Illumina TotalPrep RNA Amplification kits (Applied Biosystems).	Standard Illumina TotalPrep RNA Amplification kits (Applied Biosystems).	Standard Illumina TotalPrep RNA Amplification kits (Applied Biosystems).	Standard Illumina TotalPrep RNA Amplification kits (Applied Biosystems).	Standard Illumina TotalPrep RNA Amplification kits (Applied Biosystems).	Standard Illumina TotalPrep RNA Amplification kits (Applied Biosystems).	Standard Illumina TotalPrep RNA Amplification kits (Applied Biosystems).	Standard Illumina TotalPrep RNA Amplification kits (Applied Biosystems).	Standard Illumina TotalPrep RNA Amplification kits (Applied Biosystems).	Standard Illumina TotalPrep RNA Amplification kits (Applied Biosystems).	Standard Illumina TotalPrep RNA Amplification kits (Applied Biosystems).	Standard Illumina TotalPrep RNA Amplification kits (Applied Biosystems).	Standard Illumina TotalPrep RNA Amplification kits (Applied Biosystems).	Standard Illumina TotalPrep RNA Amplification kits (Applied Biosystems).	Standard Illumina TotalPrep RNA Amplification kits (Applied Biosystems).	Standard Illumina TotalPrep RNA Amplification kits (Applied Biosystems).	Standard Illumina TotalPrep RNA Amplification kits (Applied Biosystems).	Standard Illumina TotalPrep RNA Amplification kits (Applied Biosystems).	Standard Illumina TotalPrep RNA Amplification kits (Applied Biosystems).	Standard Illumina TotalPrep RNA Amplification kits (Applied Biosystems).	Standard Illumina TotalPrep RNA Amplification kits (Applied Biosystems).	Standard Illumina TotalPrep RNA Amplification kits (Applied Biosystems).	Standard Illumina TotalPrep RNA Amplification kits (Applied Biosystems).	Standard Illumina TotalPrep RNA Amplification kits (Applied Biosystems).	Standard Illumina TotalPrep RNA Amplification kits (Applied Biosystems).	Standard Illumina TotalPrep RNA Amplification kits (Applied Biosystems).	Standard Illumina TotalPrep RNA Amplification kits (Applied Biosystems).	Standard Illumina TotalPrep RNA Amplification kits (Applied Biosystems).	Standard Illumina TotalPrep RNA Amplification kits (Applied Biosystems).	Standard Illumina TotalPrep RNA Amplification kits (Applied Biosystems).	Standard Illumina TotalPrep RNA Amplification kits (Applied Biosystems).	Standard Illumina TotalPrep RNA Amplification kits (Applied Biosystems).
!Sample_taxid_ch1	9606	9606	9606	9606	9606	9606	9606	9606	9606	9606	9606	9606	9606	9606	9606	9606	9606	9606	9606	9606	9606	9606	9606	9606	9606	9606	9606	9606	9606	9606	9606	9606	9606	9606	9606	9606	9606	9606	9606	9606	9606	9606	9606	9606	9606	9606	9606	9606	9606
!Sample_hyb_protocol	Standard Illumina hybridisation protocol.	Standard Illumina hybridisation protocol.	Standard Illumina hybridisation protocol.	Standard Illumina hybridisation protocol.	Standard Illumina hybridisation protocol.	Standard Illumina hybridisation protocol.	Standard Illumina hybridisation protocol.	Standard Illumina hybridisation protocol.	Standard Illumina hybridisation protocol.	Standard Illumina hybridisation protocol.	Standard Illumina hybridisation protocol.	Standard Illumina hybridisation protocol.	Standard Illumina hybridisation protocol.	Standard Illumina hybridisation protocol.	Standard Illumina hybridisation protocol.	Standard Illumina hybridisation protocol.	Standard Illumina hybridisation protocol.	Standard Illumina hybridisation protocol.	Standard Illumina hybridisation protocol.	Standard Illumina hybridisation protocol.	Standard Illumina hybridisation protocol.	Standard Illumina hybridisation protocol.	Standard Illumina hybridisation protocol.	Standard Illumina hybridisation protocol.	Standard Illumina hybridisation protocol.	Standard Illumina hybridisation protocol.	Standard Illumina hybridisation protocol.	Standard Illumina hybridisation protocol.	Standard Illumina hybridisation protocol.	Standard Illumina hybridisation protocol.	Standard Illumina hybridisation protocol.	Standard Illumina hybridisation protocol.	Standard Illumina hybridisation protocol.	Standard Illumina hybridisation protocol.	Standard Illumina hybridisation protocol.	Standard Illumina hybridisation protocol.	Standard Illumina hybridisation protocol.	Standard Illumina hybridisation protocol.	Standard Illumina hybridisation protocol.	Standard Illumina hybridisation protocol.	Standard Illumina hybridisation protocol.	Standard Illumina hybridisation protocol.	Standard Illumina hybridisation protocol.	Standard Illumina hybridisation protocol.	Standard Illumina hybridisation protocol.	Standard Illumina hybridisation protocol.	Standard Illumina hybridisation protocol.	Standard Illumina hybridisation protocol.	Standard Illumina hybridisation protocol.
!Sample_scan_protocol	Standard Illumina scanning protocol.	Standard Illumina scanning protocol.	Standard Illumina scanning protocol.	Standard Illumina scanning protocol.	Standard Illumina scanning protocol.	Standard Illumina scanning protocol.	Standard Illumina scanning protocol.	Standard Illumina scanning protocol.	Standard Illumina scanning protocol.	Standard Illumina scanning protocol.	Standard Illumina scanning protocol.	Standard Illumina scanning protocol.	Standard Illumina scanning protocol.	Standard Illumina scanning protocol.	Standard Illumina scanning protocol.	Standard Illumina scanning protocol.	Standard Illumina scanning protocol.	Standard Illumina scanning protocol.	Standard Illumina scanning protocol.	Standard Illumina scanning protocol.	Standard Illumina scanning protocol.	Standard Illumina scanning protocol.	Standard Illumina scanning protocol.	Standard Illumina scanning protocol.	Standard Illumina scanning protocol.	Standard Illumina scanning protocol.	Standard Illumina scanning protocol.	Standard Illumina scanning protocol.	Standard Illumina scanning protocol.	Standard Illumina scanning protocol.	Standard Illumina scanning protocol.	Standard Illumina scanning protocol.	Standard Illumina scanning protocol.	Standard Illumina scanning protocol.	Standard Illumina scanning protocol.	Standard Illumina scanning protocol.	Standard Illumina scanning protocol.	Standard Illumina scanning protocol.	Standard Illumina scanning protocol.	Standard Illumina scanning protocol.	Standard Illumina scanning protocol.	Standard Illumina scanning protocol.	Standard Illumina scanning protocol.	Standard Illumina scanning protocol.	Standard Illumina scanning protocol.	Standard Illumina scanning protocol.	Standard Illumina scanning protocol.	Standard Illumina scanning protocol.	Standard Illumina scanning protocol.
!Sample_data_processing	The data were normalised using RSN, after background subtraction. The software used for data normalization was 'R' Language and Environment for Statistical Computing (R) 3.2.2	The data were normalised using RSN, after background subtraction. The software used for data normalization was 'R' Language and Environment for Statistical Computing (R) 3.2.2	The data were normalised using RSN, after background subtraction. The software used for data normalization was 'R' Language and Environment for Statistical Computing (R) 3.2.2	The data were normalised using RSN, after background subtraction. The software used for data normalization was 'R' Language and Environment for Statistical Computing (R) 3.2.2	The data were normalised using RSN, after background subtraction. The software used for data normalization was 'R' Language and Environment for Statistical Computing (R) 3.2.2	The data were normalised using RSN, after background subtraction. The software used for data normalization was 'R' Language and Environment for Statistical Computing (R) 3.2.2	The data were normalised using RSN, after background subtraction. The software used for data normalization was 'R' Language and Environment for Statistical Computing (R) 3.2.2	The data were normalised using RSN, after background subtraction. The software used for data normalization was 'R' Language and Environment for Statistical Computing (R) 3.2.2	The data were normalised using RSN, after background subtraction. The software used for data normalization was 'R' Language and Environment for Statistical Computing (R) 3.2.2	The data were normalised using RSN, after background subtraction. The software used for data normalization was 'R' Language and Environment for Statistical Computing (R) 3.2.2	The data were normalised using RSN, after background subtraction. The software used for data normalization was 'R' Language and Environment for Statistical Computing (R) 3.2.2	The data were normalised using RSN, after background subtraction. The software used for data normalization was 'R' Language and Environment for Statistical Computing (R) 3.2.2	The data were normalised using RSN, after background subtraction. The software used for data normalization was 'R' Language and Environment for Statistical Computing (R) 3.2.2	The data were normalised using RSN, after background subtraction. The software used for data normalization was 'R' Language and Environment for Statistical Computing (R) 3.2.2	The data were normalised using RSN, after background subtraction. The software used for data normalization was 'R' Language and Environment for Statistical Computing (R) 3.2.2	The data were normalised using RSN, after background subtraction. The software used for data normalization was 'R' Language and Environment for Statistical Computing (R) 3.2.2	The data were normalised using RSN, after background subtraction. The software used for data normalization was 'R' Language and Environment for Statistical Computing (R) 3.2.2	The data were normalised using RSN, after background subtraction. The software used for data normalization was 'R' Language and Environment for Statistical Computing (R) 3.2.2	The data were normalised using RSN, after background subtraction. The software used for data normalization was 'R' Language and Environment for Statistical Computing (R) 3.2.2	The data were normalised using RSN, after background subtraction. The software used for data normalization was 'R' Language and Environment for Statistical Computing (R) 3.2.2	The data were normalised using RSN, after background subtraction. The software used for data normalization was 'R' Language and Environment for Statistical Computing (R) 3.2.2	The data were normalised using RSN, after background subtraction. The software used for data normalization was 'R' Language and Environment for Statistical Computing (R) 3.2.2	The data were normalised using RSN, after background subtraction. The software used for data normalization was 'R' Language and Environment for Statistical Computing (R) 3.2.2	The data were normalised using RSN, after background subtraction. The software used for data normalization was 'R' Language and Environment for Statistical Computing (R) 3.2.2	The data were normalised using RSN, after background subtraction. The software used for data normalization was 'R' Language and Environment for Statistical Computing (R) 3.2.2	The data were normalised using RSN, after background subtraction. The software used for data normalization was 'R' Language and Environment for Statistical Computing (R) 3.2.2	The data were normalised using RSN, after background subtraction. The software used for data normalization was 'R' Language and Environment for Statistical Computing (R) 3.2.2	The data were normalised using RSN, after background subtraction. The software used for data normalization was 'R' Language and Environment for Statistical Computing (R) 3.2.2	The data were normalised using RSN, after background subtraction. The software used for data normalization was 'R' Language and Environment for Statistical Computing (R) 3.2.2	The data were normalised using RSN, after background subtraction. The software used for data normalization was 'R' Language and Environment for Statistical Computing (R) 3.2.2	The data were normalised using RSN, after background subtraction. The software used for data normalization was 'R' Language and Environment for Statistical Computing (R) 3.2.2	The data were normalised using RSN, after background subtraction. The software used for data normalization was 'R' Language and Environment for Statistical Computing (R) 3.2.2	The data were normalised using RSN, after background subtraction. The software used for data normalization was 'R' Language and Environment for Statistical Computing (R) 3.2.2	The data were normalised using RSN, after background subtraction. The software used for data normalization was 'R' Language and Environment for Statistical Computing (R) 3.2.2	The data were normalised using RSN, after background subtraction. The software used for data normalization was 'R' Language and Environment for Statistical Computing (R) 3.2.2	The data were normalised using RSN, after background subtraction. The software used for data normalization was 'R' Language and Environment for Statistical Computing (R) 3.2.2	The data were normalised using RSN, after background subtraction. The software used for data normalization was 'R' Language and Environment for Statistical Computing (R) 3.2.2	The data were normalised using RSN, after background subtraction. The software used for data normalization was 'R' Language and Environment for Statistical Computing (R) 3.2.2	The data were normalised using RSN, after background subtraction. The software used for data normalization was 'R' Language and Environment for Statistical Computing (R) 3.2.2	The data were normalised using RSN, after background subtraction. The software used for data normalization was 'R' Language and Environment for Statistical Computing (R) 3.2.2	The data were normalised using RSN, after background subtraction. The software used for data normalization was 'R' Language and Environment for Statistical Computing (R) 3.2.2	The data were normalised using RSN, after background subtraction. The software used for data normalization was 'R' Language and Environment for Statistical Computing (R) 3.2.2	The data were normalised using RSN, after background subtraction. The software used for data normalization was 'R' Language and Environment for Statistical Computing (R) 3.2.2	The data were normalised using RSN, after background subtraction. The software used for data normalization was 'R' Language and Environment for Statistical Computing (R) 3.2.2	The data were normalised using RSN, after background subtraction. The software used for data normalization was 'R' Language and Environment for Statistical Computing (R) 3.2.2	The data were normalised using RSN, after background subtraction. The software used for data normalization was 'R' Language and Environment for Statistical Computing (R) 3.2.2	The data were normalised using RSN, after background subtraction. The software used for data normalization was 'R' Language and Environment for Statistical Computing (R) 3.2.2	The data were normalised using RSN, after background subtraction. The software used for data normalization was 'R' Language and Environment for Statistical Computing (R) 3.2.2	The data were normalised using RSN, after background subtraction. The software used for data normalization was 'R' Language and Environment for Statistical Computing (R) 3.2.2
!Sample_platform_id	GPL10558	GPL10558	GPL10558	GPL10558	GPL10558	GPL10558	GPL10558	GPL10558	GPL10558	GPL10558	GPL10558	GPL10558	GPL10558	GPL10558	GPL10558	GPL10558	GPL10558	GPL10558	GPL10558	GPL10558	GPL10558	GPL10558	GPL10558	GPL10558	GPL10558	GPL10558	GPL10558	GPL10558	GPL10558	GPL10558	GPL10558	GPL10558	GPL10558	GPL10558	GPL10558	GPL10558	GPL10558	GPL10558	GPL10558	GPL10558	GPL10558	GPL10558	GPL10558	GPL10558	GPL10558	GPL10558	GPL10558	GPL10558	GPL10558
!Sample_contact_name	Victoria,,Wright	Victoria,,Wright	Victoria,,Wright	Victoria,,Wright	Victoria,,Wright	Victoria,,Wright	Victoria,,Wright	Victoria,,Wright	Victoria,,Wright	Victoria,,Wright	Victoria,,Wright	Victoria,,Wright	Victoria,,Wright	Victoria,,Wright	Victoria,,Wright	Victoria,,Wright	Victoria,,Wright	Victoria,,Wright	Victoria,,Wright	Victoria,,Wright	Victoria,,Wright	Victoria,,Wright	Victoria,,Wright	Victoria,,Wright	Victoria,,Wright	Victoria,,Wright	Victoria,,Wright	Victoria,,Wright	Victoria,,Wright	Victoria,,Wright	Victoria,,Wright	Victoria,,Wright	Victoria,,Wright	Victoria,,Wright	Victoria,,Wright	Victoria,,Wright	Victoria,,Wright	Victoria,,Wright	Victoria,,Wright	Victoria,,Wright	Victoria,,Wright	Victoria,,Wright	Victoria,,Wright	Victoria,,Wright	Victoria,,Wright	Victoria,,Wright	Victoria,,Wright	Victoria,,Wright	Victoria,,Wright
!Sample_contact_email	v.wright@imperial.ac.uk	v.wright@imperial.ac.uk	v.wright@imperial.ac.uk	v.wright@imperial.ac.uk	v.wright@imperial.ac.uk	v.wright@imperial.ac.uk	v.wright@imperial.ac.uk	v.wright@imperial.ac.uk	v.wright@imperial.ac.uk	v.wright@imperial.ac.uk	v.wright@imperial.ac.uk	v.wright@imperial.ac.uk	v.wright@imperial.ac.uk	v.wright@imperial.ac.uk	v.wright@imperial.ac.uk	v.wright@imperial.ac.uk	v.wright@imperial.ac.uk	v.wright@imperial.ac.uk	v.wright@imperial.ac.uk	v.wright@imperial.ac.uk	v.wright@imperial.ac.uk	v.wright@imperial.ac.uk	v.wright@imperial.ac.uk	v.wright@imperial.ac.uk	v.wright@imperial.ac.uk	v.wright@imperial.ac.uk	v.wright@imperial.ac.uk	v.wright@imperial.ac.uk	v.wright@imperial.ac.uk	v.wright@imperial.ac.uk	v.wright@imperial.ac.uk	v.wright@imperial.ac.uk	v.wright@imperial.ac.uk	v.wright@imperial.ac.uk	v.wright@imperial.ac.uk	v.wright@imperial.ac.uk	v.wright@imperial.ac.uk	v.wright@imperial.ac.uk	v.wright@imperial.ac.uk	v.wright@imperial.ac.uk	v.wright@imperial.ac.uk	v.wright@imperial.ac.uk	v.wright@imperial.ac.uk	v.wright@imperial.ac.uk	v.wright@imperial.ac.uk	v.wright@imperial.ac.uk	v.wright@imperial.ac.uk	v.wright@imperial.ac.uk	v.wright@imperial.ac.uk
!Sample_contact_laboratory	Wright Fleming Institute	Wright Fleming Institute	Wright Fleming Institute	Wright Fleming Institute	Wright Fleming Institute	Wright Fleming Institute	Wright Fleming Institute	Wright Fleming Institute	Wright Fleming Institute	Wright Fleming Institute	Wright Fleming Institute	Wright Fleming Institute	Wright Fleming Institute	Wright Fleming Institute	Wright Fleming Institute	Wright Fleming Institute	Wright Fleming Institute	Wright Fleming Institute	Wright Fleming Institute	Wright Fleming Institute	Wright Fleming Institute	Wright Fleming Institute	Wright Fleming Institute	Wright Fleming Institute	Wright Fleming Institute	Wright Fleming Institute	Wright Fleming Institute	Wright Fleming Institute	Wright Fleming Institute	Wright Fleming Institute	Wright Fleming Institute	Wright Fleming Institute	Wright Fleming Institute	Wright Fleming Institute	Wright Fleming Institute	Wright Fleming Institute	Wright Fleming Institute	Wright Fleming Institute	Wright Fleming Institute	Wright Fleming Institute	Wright Fleming Institute	Wright Fleming Institute	Wright Fleming Institute	Wright Fleming Institute	Wright Fleming Institute	Wright Fleming Institute	Wright Fleming Institute	Wright Fleming Institute	Wright Fleming Institute
!Sample_contact_department	Paediatrics	Paediatrics	Paediatrics	Paediatrics	Paediatrics	Paediatrics	Paediatrics	Paediatrics	Paediatrics	Paediatrics	Paediatrics	Paediatrics	Paediatrics	Paediatrics	Paediatrics	Paediatrics	Paediatrics	Paediatrics	Paediatrics	Paediatrics	Paediatrics	Paediatrics	Paediatrics	Paediatrics	Paediatrics	Paediatrics	Paediatrics	Paediatrics	Paediatrics	Paediatrics	Paediatrics	Paediatrics	Paediatrics	Paediatrics	Paediatrics	Paediatrics	Paediatrics	Paediatrics	Paediatrics	Paediatrics	Paediatrics	Paediatrics	Paediatrics	Paediatrics	Paediatrics	Paediatrics	Paediatrics	Paediatrics	Paediatrics
!Sample_contact_institute	Imperial College London	Imperial College London	Imperial College London	Imperial College London	Imperial College London	Imperial College London	Imperial College London	Imperial College London	Imperial College London	Imperial College London	Imperial College London	Imperial College London	Imperial College London	Imperial College London	Imperial College London	Imperial College London	Imperial College London	Imperial College London	Imperial College London	Imperial College London	Imperial College London	Imperial College London	Imperial College London	Imperial College London	Imperial College London	Imperial College London	Imperial College London	Imperial College London	Imperial College London	Imperial College London	Imperial College London	Imperial College London	Imperial College London	Imperial College London	Imperial College London	Imperial College London	Imperial College London	Imperial College London	Imperial College London	Imperial College London	Imperial College London	Imperial College London	Imperial College London	Imperial College London	Imperial College London	Imperial College London	Imperial College London	Imperial College London	Imperial College London
!Sample_contact_address	Norfolk Place	Norfolk Place	Norfolk Place	Norfolk Place	Norfolk Place	Norfolk Place	Norfolk Place	Norfolk Place	Norfolk Place	Norfolk Place	Norfolk Place	Norfolk Place	Norfolk Place	Norfolk Place	Norfolk Place	Norfolk Place	Norfolk Place	Norfolk Place	Norfolk Place	Norfolk Place	Norfolk Place	Norfolk Place	Norfolk Place	Norfolk Place	Norfolk Place	Norfolk Place	Norfolk Place	Norfolk Place	Norfolk Place	Norfolk Place	Norfolk Place	Norfolk Place	Norfolk Place	Norfolk Place	Norfolk Place	Norfolk Place	Norfolk Place	Norfolk Place	Norfolk Place	Norfolk Place	Norfolk Place	Norfolk Place	Norfolk Place	Norfolk Place	Norfolk Place	Norfolk Place	Norfolk Place	Norfolk Place	Norfolk Place
!Sample_contact_city	London	London	London	London	London	London	London	London	London	London	London	London	London	London	London	London	London	London	London	London	London	London	London	London	London	London	London	London	London	London	London	London	London	London	London	London	London	London	London	London	London	London	London	London	London	London	London	London	London
!Sample_contact_zip/postal_code	W2 1PG	W2 1PG	W2 1PG	W2 1PG	W2 1PG	W2 1PG	W2 1PG	W2 1PG	W2 1PG	W2 1PG	W2 1PG	W2 1PG	W2 1PG	W2 1PG	W2 1PG	W2 1PG	W2 1PG	W2 1PG	W2 1PG	W2 1PG	W2 1PG	W2 1PG	W2 1PG	W2 1PG	W2 1PG	W2 1PG	W2 1PG	W2 1PG	W2 1PG	W2 1PG	W2 1PG	W2 1PG	W2 1PG	W2 1PG	W2 1PG	W2 1PG	W2 1PG	W2 1PG	W2 1PG	W2 1PG	W2 1PG	W2 1PG	W2 1PG	W2 1PG	W2 1PG	W2 1PG	W2 1PG	W2 1PG	W2 1PG
!Sample_contact_country	United Kingdom	United Kingdom	United Kingdom	United Kingdom	United Kingdom	United Kingdom	United Kingdom	United Kingdom	United Kingdom	United Kingdom	United Kingdom	United Kingdom	United Kingdom	United Kingdom	United Kingdom	United Kingdom	United Kingdom	United Kingdom	United Kingdom	United Kingdom	United Kingdom	United Kingdom	United Kingdom	United Kingdom	United Kingdom	United Kingdom	United Kingdom	United Kingdom	United Kingdom	United Kingdom	United Kingdom	United Kingdom	United Kingdom	United Kingdom	United Kingdom	United Kingdom	United Kingdom	United Kingdom	United Kingdom	United Kingdom	United Kingdom	United Kingdom	United Kingdom	United Kingdom	United Kingdom	United Kingdom	United Kingdom	United Kingdom	United Kingdom
!Sample_supplementary_file	NONE	NONE	NONE	NONE	NONE	NONE	NONE	NONE	NONE	NONE	NONE	NONE	NONE	NONE	NONE	NONE	NONE	NONE	NONE	NONE	NONE	NONE	NONE	NONE	NONE	NONE	NONE	NONE	NONE	NONE	NONE	NONE	NONE	NONE	NONE	NONE	NONE	NONE	NONE	NONE	NONE	NONE	NONE	NONE	NONE	NONE	NONE	NONE	NONE
!Sample_data_row_count	47323	47323	47323	47323	47323	47323	47323	47323	47323	47323	47323	47323	47323	47323	47323	47323	47323	47323	47323	47323	47323	47323	47323	47323	47323	47323	47323	47323	47323	47323	47323	47323	47323	47323	47323	47323	47323	47323	47323	47323	47323	47323	47323	47323	47323	47323	47323	47323	47323
!series_matrix_table_begin
ID_REF	GSM1894312	GSM1894313	GSM1894314	GSM1894315	GSM1894316	GSM1894317	GSM1894318	GSM1894319	GSM1894320	GSM1894321	GSM1894322	GSM1894323	GSM1894324	GSM1894325	GSM1894326	GSM1894327	GSM1894328	GSM1894329	GSM1894330	GSM1894331	GSM1894332	GSM1894333	GSM1894334	GSM1894335	GSM1894336	GSM1894337	GSM1894338	GSM1894339	GSM1894340	GSM1894341	GSM1894342	GSM1894343	GSM1894344	GSM1894345	GSM1894346	GSM1894347	GSM1894348	GSM1894349	GSM1894350	GSM1894351	GSM1894352	GSM1894353	GSM1894354	GSM1894355	GSM1894356	GSM1894357	GSM1894358	GSM1894359	GSM1894360
ILMN_1343291	49779.37	40308.29	49253.02	38496.39	47795.05	27020.75	41507.29	27553.15	33205.64	52630.42	49989.45	46694.13	35399.79	21116.5	35114.67	39757.59	59586.51	41457.2	52548.8	49399.94	53135.25	25626.7	56095.5	40187.66	48581.59	36683.72	41979.73	30380.56	18978.82	46814.7	20695.4	26187.08	42640.85	31969.81	43429.61	22360.47	22016.25	23948.85	47137.09	29816.54	19732.01	29015.22	31534.1	28522.43	44931.82	33898.54	47801.35	36194.09	24674.55
ILMN_1343295	6253.071	3624.687	3665.358	3043.083	3986.683	2054.864	4138.865	2721.772	4839.679	4122.465	5742.959	3146.606	3591.744	3810.726	3174.821	3989.293	5248.279	5614.804	3541.363	4289.29	4224.467	4054.838	7661.03	4226.483	5564.584	3651.446	3364.981	2652.334	2659.165	3958.275	1635.863	6211.264	4500.223	2982.134	3860.482	4763.616	4521.926	4030.699	4479.608	3675.526	3999.78	3627.352	3682.908	3289.51	4053.019	4013.284	5271.634	3197.108	3714.441
ILMN_1651199	-7.926909	-5.957329	-5.752907	-1.545788	-6.725663	-6.642542	-11.32228	-13.66951	-4.219938	-6.715415	-8.631918	-9.272116	-5.347191	8.510512	-1.668578	-10.42434	-17.64591	7.257658	-3.885707	-10.52958	-12.94196	-3.337177	16.01037	-7.40667	-21.27645	-3.663746	8.023988	-9.792161	-6.548729	-6.494394	-7.316314	-4.825475	-3.410176	-3.13104	-7.04366	-10.09161	9.655222	-14.03831	-0.5905734	-6.895133	-14.44248	-1.726211	-6.233717	-3.461469	-8.506176	-9.31482	-5.612203	-21.21694	-5.790356
ILMN_1651209	67.41942	24.01467	52.03925	31.6624	42.96286	9.8011	51.26048	15.97626	45.56894	51.00645	37.2683	41.2621	52.95436	28.97713	54.00014	48.35805	63.46323	81.94013	30.66726	49.76348	61.2912	32.79808	64.84064	20.15639	34.23287	45.63417	62.70772	33.82129	31.67587	28.06592	7.733407	31.62261	19.62365	39.2648	48.28511	42.75937	40.4636	-2.395881	29.03077	30.04778	27.38134	27.23993	55.79671	2.544192	21.01252	35.57947	32.03486	26.83574	30.30608
ILMN_1651210	-10.35521	1.3488	-17.81206	4.873096	-3.885231	3.898466	10.88816	-12.86896	20.39897	-15.4659	-9.361456	-0.9858228	-0.4742513	4.239745	11.73428	-0.9709237	1.514222	6.888128	9.834828	-0.3210644	8.710466	9.178127	9.096541	4.894272	7.395571	2.686481	-6.54528	3.288851	-2.979801	6.563917	31.6078	-5.474126	9.176555	-10.81324	-5.264233	-14.65254	-9.315313	-10.47992	1.808497	10.2013	2.748372	-0.004027602	5.663827	-0.9206442	2.004673	-7.698774	15.2104	26.24978	1.408027
ILMN_1651221	18.44805	8.565703	24.99158	22.00183	13.44035	17.69147	18.89824	16.52551	35.71854	35.59146	23.7995	3.162645	16.02173	22.47816	14.03012	20.76621	12.94728	39.62152	8.855275	17.18119	16.99907	15.56523	20.60225	17.4708	-1.606825	15.97132	32.68099	13.62381	16.66875	22.16161	-0.2461004	9.774348	38.6025	17.54409	18.77169	24.73194	16.71076	15.64401	18.46138	24.85368	14.72028	22.40083	24.57137	6.893221	6.796208	14.37385	13.37838	1.142452	15.76725
ILMN_1651228	6358.495	4118.506	8307.411	7691.979	9645.234	5772.619	9376.073	7231.749	6259.074	8967.354	9797.949	14183.94	9566.938	10433.16	12279.62	5548.04	10821.14	7103.287	13923.44	10787.37	6307.582	7958.175	17913.21	7295.019	10607.68	5219.28	10926.53	3832.557	2831.436	14129.75	3517.399	6033.283	12823.41	2817.951	12511.62	7669.563	6344.574	7025.921	14344.21	7268.828	9466.979	8831.143	11667.19	14410.4	8401.964	4030.826	16308.36	7920.68	6541.973
ILMN_1651229	298.6096	174.6453	229.8522	249.0508	189.3301	73.36781	164.3697	84.62691	152.8317	170.4752	164.4944	142.8557	185.7321	132.5527	135.7411	168.6481	268.5072	226.4433	143.4647	185.7389	151.6011	196.3034	248.9218	184.9243	116.5953	92.05981	162.8143	134.0702	97.09068	137.2755	49.64576	139.3509	159.5884	111.7442	175.7823	195.4497	222.8781	97.56322	205.607	166.2241	139.9007	157.3087	174.7011	96.95821	93.1403	114.0945	248.7558	142.5804	118.3249
ILMN_1651230	-1.095565	5.65113	-4.56076	23.19506	-7.177102	-3.863116	-6.169009	-10.41648	6.719454	-7.080703	-4.12245	-15.55998	-12.18297	3.988975	-3.168433	-3.6496	3.892419	-13.29484	-14.31506	2.402721	2.589152	-1.893101	0.1516484	-10.58541	-7.651442	1.077961	1.339318	2.149745	0.7817723	18.08392	-5.426635	13.94977	-4.577992	5.372684	-9.246204	-4.424396	-7.042963	4.179536	-2.663548	-3.135513	-4.771121	0.6224906	-11.83031	-4.964399	-2.496242	-0.3595555	7.959185	8.135052	-8.038796
ILMN_1651232	9.565225	9.174514	9.19297	24.74479	6.783775	2.702619	29.48998	4.853887	13.73132	15.72768	11.38454	1.290903	1.791168	-0.8944558	-0.1280433	-3.089576	4.170709	-1.263162	14.23346	14.4323	12.08676	0.09689723	-0.5171291	1.301521	1.544359	1.968296	0.4867412	2.343707	-0.7600826	3.461401	3.498116	-5.356313	14.23949	6.464442	2.976856	9.199758	-1.729208	15.28897	-1.680058	16.29804	0.3405048	7.68245	14.74346	3.055895	25.38638	15.68387	3.620249	8.436123	16.01006
ILMN_1651235	10.25903	10.5778	3.634628	-15.05481	-0.3930363	-4.950427	-7.284655	17.54188	-4.467817	6.683392	-6.781821	0.9150332	9.159003	-4.598779	-0.7958289	5.792122	6.113885	12.96464	4.188672	2.267536	4.416773	8.016399	-2.055863	4.773514	9.440088	0.9589502	4.849946	0.2246883	-2.513577	-5.986666	-1.764281	-2.542051	1.510371	14.42584	-9.968838	-1.164531	10.80504	11.94854	-12.31588	-0.9200279	3.251737	1.466637	-4.103072	5.534815	5.066548	-0.7247365	1.162234	-6.721684	7.206314
ILMN_1651236	-2.723678	-11.00813	-13.87463	-10.96344	-8.815651	0.2518211	-7.934695	-7.948123	-0.2643259	8.225666	-9.878881	-1.493803	-11.40077	-5.607507	-8.8264	0.0271461	-8.794929	-7.556871	-13.6281	-5.948498	-8.070387	-9.574718	-8.185472	-5.856201	-13.51183	-4.917431	-4.030684	8.627032	-8.774067	-12.80487	-10.27744	-11.52082	-13.2712	-5.269368	-7.828015	-7.662162	4.256861	-16.46967	-22.22935	4.06215	-29.78677	-11.47708	-3.142996	-4.098272	-12.76268	-1.900709	-6.951452	-20.95089	-8.087022
ILMN_1651237	90.67958	16.56858	7.170769	-12.23435	5.67929	-3.692423	11.63492	-11.48978	23.15906	33.97493	51.62024	-7.193769	8.003005	-21.59022	3.131432	-7.224063	66.98633	49.29827	15.1551	4.564632	15.11926	9.144764	103.9424	0.612236	8.874651	23.14116	7.082986	3.226687	-10.97215	-6.439081	4.439195	40.90273	15.84841	-12.66946	1.299648	15.43564	15.71158	62.30061	-16.57625	21.42105	0.4250538	-7.125709	8.790323	-12.16038	-6.298027	-8.771436	6.05482	-1.619411	-10.58304
ILMN_1651238	11.56445	-3.227868	-11.53593	-1.2645	-23.00835	-7.997431	-13.47707	-8.867839	-15.27792	5.291295	1.46982	-3.164129	3.432693	-3.001931	-12.02433	-7.835594	-14.49347	-11.19311	-4.208697	0.3429905	-5.06101	-5.884296	-5.975556	-9.213985	-9.300161	-8.353867	-6.461036	6.131595	-9.849632	-9.95849	-26.5177	-12.04303	-10.0725	2.934558	-13.55134	-1.112605	-3.148093	-5.315001	-19.7657	6.031129	-15.00264	-6.903968	-4.678565	-4.558301	-2.738651	-10.05222	-6.396596	-1.743587	-9.985768
ILMN_1651249	0.5139015	-1.0355	-1.038841	-19.41137	-7.20974	8.984945	-10.33216	-16.79048	3.438853	2.032467	-8.136976	-2.899374	-1.670716	-5.371057	0.8657082	-4.20906	4.576524	-12.36138	6.414716	6.84505	-10.79495	6.885899	-11.92641	5.312881	-9.347738	-4.620975	-8.305484	-1.486364	2.19675	-2.880182	7.249597	-6.240392	-0.6333665	-12.82869	-13.25479	-7.428462	-5.482187	-20.04645	-23.3653	0.8833474	-4.546763	-3.358619	-6.343684	-11.32034	-11.54971	-7.732534	-3.151784	6.614124	-6.654416
ILMN_1651253	8.369355	2.035827	3.820976	-12.98429	-3.624321	5.519102	8.984754	-11.85553	-8.484907	-14.91214	-11.48502	7.797342	10.86122	-17.37413	-2.509361	-8.010577	-0.8228905	2.561232	-16.09288	-2.649479	-4.599824	-6.973812	3.281997	-5.775574	-0.7496242	-0.05070102	4.627694	-1.166791	5.039714	-4.419024	3.159226	-21.76995	32.94534	-20.76861	0.8555028	-9.008212	-2.350939	8.851525	-0.3590288	-11.97941	-1.896632	-5.582519	-3.057578	-9.518804	3.043629	1.673419	-12.99046	-11.69291	-5.114209
ILMN_1651254	2934.527	3147.891	2450.067	1367.288	1389.187	773.9539	2751.811	1389.193	1661.6	2065.761	3493.758	1995.335	1674.173	1736.72	3038.616	2927.713	2194.352	1977.461	2557.583	2349.148	1816.884	2556.367	2312.775	2148.818	2836.05	2255.708	2241.669	1927.297	1207.984	1474.469	613.8595	2465.903	2021.771	1660.663	2178.852	2044.147	2255.336	832.1339	1621.579	2389.902	1037.172	1365.597	1815.979	1237.965	1602.892	2151.989	2624.936	1382.757	1561.707
ILMN_1651259	29.54138	38.01363	27.91156	68.46761	49.64452	23.23812	79.8083	48.74884	66.5794	51.58755	73.14578	54.20282	55.65649	34.40807	79.47102	55.12189	72.93611	76.96014	75.71478	47.80544	49.99337	53.746	48.39587	41.54552	62.83915	64.89548	82.43387	42.31675	40.41073	80.27686	35.95612	48.06475	25.15259	47.90182	53.40168	57.91231	33.49303	37.0686	52.09712	43.28695	27.62689	39.14392	42.90048	36.82376	50.62658	27.47569	48.39066	55.14969	49.31802
ILMN_1651260	-8.921508	-17.34464	-13.89306	-20.36231	-18.37393	-13.22714	-13.3382	-21.93798	-13.57522	-18.63767	-17.18109	-21.07549	-18.18752	-8.994233	-16.0493	-11.32666	-14.98255	-16.91045	-20.44717	-10.39181	-11.25141	-15.82235	-21.5864	-8.117493	-14.94774	-14.65054	-9.468951	-10.95858	-15.36497	-10.399	-13.9563	-19.81654	-16.20658	-11.3931	-7.062718	-13.61875	-15.2655	-12.6193	-23.16071	-15.90458	-16.29199	0.08721232	-13.3817	-14.68339	-12.57643	-10.56661	-21.24804	-21.73001	-12.34824
ILMN_1651262	3794.409	2272.373	2239.945	1641.961	1626.014	1052.627	1351.06	577.2955	1510.143	1838.632	1806.702	1256.896	1311.085	910.8281	882.8015	1332.093	2042.64	1717.022	1409.209	1214.671	1095.566	1239.506	2285.753	1490.729	1440.431	797.8208	1692.833	1150.133	699.7767	1293.214	380.2761	1760.162	1476.133	962.1622	1556.161	1635.458	1306.112	1334.217	1813.413	1639.787	1258.087	1237.797	1729.379	873.661	1012.441	1216.093	2056.355	1462.326	1086.834
ILMN_1651268	8.55214	5.887558	7.486771	6.995075	11.41824	12.00162	41.84981	5.871114	40.98931	13.42677	21.15892	25.52756	26.8476	6.346793	27.93525	24.78854	38.39332	35.88318	42.99241	42.71872	32.84337	23.88147	61.09193	21.89036	16.91387	16.52756	35.91008	7.745776	4.652774	30.04024	1.72651	37.71939	15.73545	16.66124	21.14775	43.02037	20.87618	9.620301	4.798656	23.24914	16.32651	13.76129	56.55617	19.17177	17.77926	12.60746	36.20884	7.790569	15.86963
ILMN_1651278	631.2208	382.7684	469.0359	401.6353	316.6858	180.2032	505.8145	225.3831	256.087	502.0988	558.6368	352.0509	351.0199	258.6975	414.3468	439.062	375.1406	558.6148	429.424	338.8039	326.5255	377.0778	357.9242	389.9576	444.2774	329.2056	527.6423	338.1277	235.0474	460.204	132.8153	391.6031	471.6246	315.1696	429.7368	382.333	330.6583	245.0822	388.9014	401.1222	224.2135	355.126	384.2775	227.9075	345.8893	325.4129	524.3287	312.9416	236.9428
ILMN_1651279	4.973207	22.04818	29.39364	44.5876	79.99176	135.3966	40.45796	82.22729	49.26854	40.66349	7.792337	59.81914	49.35339	53.64365	46.28163	36.23675	10.62962	23.06609	27.2603	17.57855	27.12499	46.21781	18.57438	39.93989	63.68328	94.75118	31.56503	40.97226	63.16986	50.49851	95.85961	69.38206	45.33577	107.4427	45.11043	50.90976	51.75672	89.04717	79.87	42.04125	108.7278	71.9818	31.05388	108.2748	70.77422	65.18893	25.49527	56.88341	27.78743
ILMN_1651281	1.932404	-12.15026	-1.680092	-2.499226	-1.605393	-8.269064	-12.56235	-14.54905	7.992441	-3.826145	-6.176009	-6.674658	-10.18597	-11.6504	-11.271	-3.786845	-10.76111	-9.376772	-18.20698	-13.46287	5.505579	-17.57422	-17.40552	-4.554405	-16.85242	-7.180973	-8.121776	-10.07786	-7.044697	-11.48926	-3.991942	-6.739385	2.399989	-12.31149	-7.96037	-11.22307	-5.435198	-18.84986	-22.2057	-6.118144	-16.32199	-18.03159	-5.289015	-18.52857	-15.77572	-4.968275	-12.85489	-8.536442	-6.695546
ILMN_1651282	9.882211	19.7331	23.07793	36.56984	23.13538	8.663862	1.82575	6.688672	13.04761	14.11314	98.66971	0.5461062	-4.280358	20.04575	15.6772	13.43706	28.54359	15.76385	8.655431	14.45735	16.18413	2.900234	54.37651	6.575935	66.85643	31.432	16.39083	27.01952	25.24874	18.7214	22.98129	26.0217	5.001803	19.45573	6.059322	3.659268	5.135286	21.55025	22.67433	6.33468	5.097249	42.53934	10.74037	-4.258848	5.195637	18.22218	14.59928	66.15198	10.42103
ILMN_1651285	18.4994	14.40634	31.74658	24.08481	35.04939	5.810186	42.37927	14.7669	13.95815	18.39986	0.6813674	20.18672	11.6027	23.05713	23.82217	23.64812	38.12673	28.11313	27.71612	14.89788	14.90874	13.57637	18.32905	13.21738	31.66462	4.082554	40.3625	8.058383	8.572704	20.27912	25.5566	28.72853	4.893519	28.28498	27.53126	24.57589	21.83527	15.47882	27.83817	10.70862	8.768521	8.519647	20.70522	27.74503	13.84578	7.609324	19.55876	24.99023	21.92506
ILMN_1651286	-15.19541	-11.1009	-6.861198	-29.61628	-17.94567	-3.849253	-11.05789	-13.97339	-14.54451	-9.127659	-15.05855	-19.50529	-16.14017	-10.36479	-4.713462	-10.31163	-4.45111	-5.652781	-15.34916	-5.139424	-6.215055	-6.385479	-10.25472	-3.194145	-17.8781	-13.92121	2.565019	-11.72231	-6.471081	-5.647997	-19.5998	-9.481954	-8.47543	-5.090779	-3.969349	-6.554214	-7.928141	-5.575614	-31.63379	-6.660182	-12.38964	-7.133536	-4.829863	-7.397375	-4.102378	1.440737	-9.849103	-7.384266	-9.269814
ILMN_1651288	17.37118	28.19804	36.54921	16.49146	32.84985	12.76296	24.88273	29.04488	26.29527	17.87671	20.01517	12.59832	47.5864	26.18032	17.14027	14.51134	19.61932	21.76101	12.79786	11.78837	22.9525	27.70283	29.06373	28.0099	42.48328	15.76544	34.95412	24.82073	17.57702	15.20345	30.57743	9.786479	22.75371	14.25672	21.04817	23.8731	25.56236	26.19945	20.12625	27.98807	20.71235	29.15555	26.80205	38.10833	22.20772	26.20211	19.96623	15.59539	15.1149
ILMN_1651292	-5.772704	24.18147	1.735222	-13.52269	12.35945	-0.217585	17.50042	27.46181	21.72195	1.461316	18.47766	-6.752264	1.923576	-9.745088	-3.935668	6.067276	15.6088	56.27599	14.88984	-0.7912334	13.44628	-0.6274909	10.67498	7.165833	8.318079	6.880825	1.526353	11.96894	1.904468	0.7099819	-2.623519	11.38169	7.153789	-10.36992	9.69025	-4.469592	8.109102	4.132958	9.151088	-2.207519	3.999715	-2.888755	9.422197	11.20723	18.80688	-3.775338	23.39189	-1.97163	-3.902535
ILMN_1651296	82.42874	24.66658	87.87251	52.04955	43.04187	26.90192	72.74624	40.1974	42.8918	104.8886	101.303	46.44714	78.05287	48.74306	68.15258	63.65673	41.94701	67.14187	64.44586	41.44571	84.26129	60.17877	77.42723	45.33324	84.09717	61.50383	71.64026	76.91232	40.74191	99.53777	20.13534	72.10036	77.24582	74.86042	52.38836	75.89385	44.78984	21.54821	77.88869	45.50391	47.26686	47.86852	53.26464	45.8022	62.52905	64.5181	59.36856	83.40962	63.94994
ILMN_1651303	2.709641	13.85673	1.006317	-2.304387	17.61009	6.739019	12.80479	3.784337	-7.170103	-2.247585	-11.32056	0.7383517	4.233894	-6.578942	8.066079	-7.208465	-11.22461	13.38414	21.43468	-2.446499	9.184481	-0.5538672	1.297126	-4.060265	8.05604	6.665096	-3.868186	-4.057057	-2.474201	2.165274	4.900247	-1.201612	-2.011891	-12.40207	-4.655568	3.539014	3.513254	-1.699927	7.839801	4.64467	-8.160953	5.292657	-13.16802	-15.94514	13.45605	-1.034315	9.055705	12.55567	8.055358
ILMN_1651309	-10.87464	0.0506891	-11.8512	-16.90641	-12.51312	-9.700418	-16.58617	-15.18973	-15.09424	-10.50774	-11.50799	-16.25662	-16.95385	-6.056733	-20.18755	-10.48737	-18.63932	-12.58942	-19.00877	-11.36565	-13.01542	-10.61322	-18.14526	-6.29451	-8.832571	-6.735661	-8.801818	-11.50874	-8.966194	-16.09557	-16.9526	-17.48434	-9.779767	-13.34988	-25.89145	-8.632171	-9.534502	-19.3465	-14.34587	-18.69833	-12.46795	-10.50495	-2.748381	-20.64707	-18.70027	-9.343179	-3.259183	-17.36895	2.445884
ILMN_1651310	0.7126015	4.387214	-12.7832	-1.861264	5.495094	-14.32648	0.959989	-0.5380049	-15.15913	2.210598	2.602937	-2.353216	10.82503	-4.239739	5.499566	0.1027229	0.5708473	7.406202	-6.206836	4.93214	-2.617193	-9.35751	0.1535176	-3.474777	-5.066679	-4.451794	2.630304	-17.0931	-8.862247	-1.691103	-6.349051	8.95843	-8.531308	-5.598317	-3.888073	-0.3491012	6.258944	-9.134009	9.923648	-10.43694	0.2728626	9.884309	-2.637557	2.532336	-6.996494	1.898074	-0.4849752	1.620014	0.7902827
ILMN_1651315	723.1487	590.6787	473.1695	766.4534	670.803	328.1185	817.1854	427.5475	869.5332	665.0205	612.4562	757.9098	886.376	612.1003	712.4927	665.1202	601.2496	873.4291	548.079	725.7891	530.1771	903.5732	780.5178	642.1608	646.281	422.055	700.9535	526.7665	363.4422	542.567	304.2931	1059.239	654.2429	480.6548	844.4834	720.791	656.8997	441.0294	682.6283	700.4852	626.4911	538.5746	662.0499	607.9752	425.954	606.8591	802.005	527.2153	430.1207
ILMN_1651316	115.2068	80.07187	159.1651	12.56942	36.65961	13.14494	68.30932	6.714108	21.5644	119.5196	159.287	52.95959	-7.801316	-4.11799	39.69518	25.8693	88.53012	74.13889	164.6267	86.46695	58.17107	4.40263	112.242	27.8765	85.54761	93.65923	50.39831	15.50279	12.02152	225.0158	3.611672	8.169108	56.31826	0.5489531	31.05743	-6.21178	-0.8039915	7.068467	51.34973	63.72087	-13.28538	3.520745	19.88247	11.32497	83.0905	31.94915	75.48952	24.09911	3.944839
ILMN_1651325	-13.06155	-0.2166449	3.708732	-13.12542	-10.99664	-8.40848	6.804243	-15.90888	-8.610632	-4.47401	-8.219816	-10.56543	-18.83716	-1.249757	-17.55199	-2.93193	-0.497474	-8.000574	0.1433689	-3.014637	-6.292779	-2.423145	1.388907	-6.275234	-2.15682	-5.436359	-4.06684	-8.486791	-2.803478	-7.483744	-8.35028	-4.722508	-17.35487	-1.750607	-2.888912	-0.2023651	-5.217379	-7.463164	-11.26516	-1.98867	-14.26716	-5.067229	-5.058569	-7.427785	-7.913875	-1.513891	-0.5407385	0.7020226	-0.4819494
ILMN_1651328	91.14949	99.54982	96.2578	110.8263	107.0745	86.71736	97.97065	102.2998	97.11521	112.4009	66.17809	118.1043	188.7796	106.1677	116.9398	68.57084	113.9547	122.5667	104.7876	74.05333	80.46359	146.4434	75.67223	90.31325	83.38411	60.78722	98.61749	98.18293	90.33976	97.73989	71.01893	94.1656	64.3996	119.4183	125.7603	154.3691	109.8375	74.98238	97.28391	97.29912	117.5139	116.4507	103.622	83.10115	67.25633	85.70908	137.1817	103.0563	81.01817
ILMN_1651329	19.12746	9.530524	0.9089353	3.480754	10.50104	-2.189333	10.00589	0.01835345	9.391329	4.321339	13.16348	2.934496	19.31896	-3.53682	8.338265	8.029366	7.344041	-2.253893	9.179051	2.196636	-4.826643	-8.373615	3.942481	8.654587	16.07247	0.7358438	14.00906	11.99877	8.277142	4.174307	17.41134	0.1037624	-2.742863	-2.711492	22.51461	-4.315753	1.941828	1.33056	-0.9795046	12.67581	-8.675952	21.20256	3.671609	1.09727	8.356564	3.154452	4.469744	4.017071	14.59511
ILMN_1651330	-16.19262	-5.874108	-18.06482	-27.65123	-24.02526	-9.956133	-19.11228	-32.96377	-13.52941	-18.89639	-17.5865	-17.03434	-26.44121	-12.59062	-15.70409	-7.155269	-18.13739	-20.05976	-13.16796	-15.84145	-19.33693	-11.28146	-9.565858	-14.10273	-35.21304	-13.4724	-22.41763	-14.09273	-17.56805	-17.04539	-25.48318	-14.47372	-22.23222	-11.95344	-11.76211	-6.604861	-13.37764	-28.24305	-22.08382	-14.44177	-26.01072	-5.379432	-18.99972	-17.42305	-8.027496	-14.02018	-23.35895	-24.56926	-14.57517
ILMN_1651336	126.1636	84.13652	81.13103	42.18904	46.1172	21.38811	88.6007	19.48994	68.84968	74.85632	69.9268	73.23244	49.90051	47.2101	31.71116	88.64388	22.07025	88.41361	61.12463	49.50552	66.5455	49.31172	65.40605	41.87806	67.41481	44.98259	60.09232	45.3207	18.80207	46.5251	5.887795	63.67533	63.5797	48.72171	63.6283	64.83262	56.46684	27.64786	80.87749	54.71833	28.04718	42.91285	65.50926	39.89714	54.7487	55.39499	80.70799	33.96689	41.76017
ILMN_1651339	-5.116424	8.745177	6.067741	7.242557	17.55096	2.822217	29.37893	7.941808	16.76963	7.96877	27.60546	6.610971	-10.99209	-7.603883	29.46395	18.04816	9.832704	26.87257	9.063626	24.89727	20.23834	4.544529	14.86137	6.451645	1.100618	22.97564	18.60389	16.53608	8.114391	31.07256	9.301423	28.03245	11.568	29.56946	2.278072	6.057637	-1.976584	5.357614	-10.80538	13.21887	6.85542	-0.7780831	1.10135	-0.1125769	2.200985	16.75189	10.3078	8.225529	11.67603
ILMN_1651341	36.93155	54.59766	46.17321	40.75498	60.37476	5.683805	37.88905	16.12569	55.1279	36.34656	3.508707	30.98249	32.12988	24.89105	22.35805	36.23325	63.65201	48.84388	17.23512	24.88255	27.08621	38.14927	41.79145	40.31177	37.98072	12.25591	64.67453	-2.647878	16.37201	32.74541	7.720895	44.46292	21.98072	37.32923	53.58327	20.3685	45.16261	35.50401	40.21716	43.88628	52.10112	21.11023	31.38245	47.34607	57.985	22.48247	38.14884	14.32954	14.56329
ILMN_1651343	14.91448	53.24397	32.36871	22.41491	21.57803	7.452253	63.26329	13.19479	22.33531	40.0979	17.59094	35.69117	40.55063	20.23406	22.8538	30.99541	46.5704	55.01839	41.25394	49.72935	24.02699	19.10156	57.40857	30.52812	30.4187	15.17384	30.76731	15.97454	30.00566	31.13729	20.70902	14.11782	26.94323	36.15157	32.50698	34.22469	19.70597	20.6395	24.63289	7.78505	26.55877	17.04576	34.30023	25.4483	15.34769	21.30948	17.73849	43.80053	18.81015
ILMN_1651346	359.4281	445.2463	270.5926	63.86306	172.5444	86.52272	249.3581	89.37669	198.2619	230.0143	334.8901	115.0148	60.69582	120.5173	177.4941	295.2905	245.5189	292.3322	332.2988	268.4528	267.8486	134.6306	276.0618	207.4401	134.4137	103.9156	239.8385	85.46572	129.3422	278.5822	52.41593	283.6152	236.995	135.6969	228.9133	158.1324	148.769	84.14246	161.7972	289.1419	83.43506	109.4247	125.2029	113.2152	196.8855	152.4392	199.9934	105.83	156.973
ILMN_1651347	1956.711	1157.115	1970.141	952.7729	1150.212	459.4056	1214.452	490.0234	759.9545	1089.06	980.2408	897.5422	995.7216	667.757	729.614	1077.21	1503.526	1222.794	1408.963	1146.451	1220.901	1258.518	1344.37	1150.855	1281.084	948.8243	1282.675	1147.655	639.5396	1120.124	293.3029	1044.457	1056.004	733.8219	1319.348	1206.778	1069.828	578.168	1080.893	974.944	718.3566	806.7746	1055.401	623.7024	935.6775	837.6902	1277.479	780.5606	777.2963
ILMN_1651351	-4.088759	-5.352105	-13.23813	-20.13837	-9.528496	-6.517745	-13.96215	-16.40676	-1.760687	-8.867085	-13.86673	-12.75008	-10.96562	7.769546	-7.151778	-8.148181	-1.480842	-7.803988	1.010213	-0.7787822	-12.11935	-13.98458	-5.940362	-9.563831	5.742182	2.536892	-13.60038	-6.729894	-3.701893	-18.35721	-9.584571	-9.626035	-16.01064	-5.869496	-13.03385	-11.38063	-13.45991	-9.779174	-19.50879	-5.514132	-14.02594	-3.505126	-3.059157	-10.43889	-4.343124	-10.72046	-9.21993	-2.246571	-7.425065
ILMN_1651354	12.79099	12.19417	15.43165	5.085262	9.561371	0.5085579	35.55251	4.043469	12.84649	12.68268	17.58673	-2.480848	8.851546	2.220511	27.14568	20.2357	10.00642	8.762884	22.73553	5.954029	11.93717	29.20781	5.099395	31.73994	166.2852	26.78776	36.27988	59.58789	13.17115	14.43365	4.387193	-0.3108036	3.719798	31.82876	55.51409	27.11608	36.05161	9.346734	28.96801	-3.497535	3.719663	-0.2326729	5.263864	17.01512	1.372372	12.75026	43.33342	45.30043	45.2395
ILMN_1651358	1764.422	5634.076	2410.484	8402.847	8329.688	11892.97	2584.105	15708.06	5953.381	4590.174	1826.182	9710.631	6555.309	6020.218	7442.4	4478.377	774.3552	3037.856	1959.09	2208.158	3740.44	3463.95	3034.619	6360.597	7800.82	9573.265	5110.193	5095.234	8002.685	5273.426	11471.14	5444.412	9964.364	12653.05	5356.332	4370.652	2105.967	9263.308	11433.89	2947.527	10000.16	7104.538	6360.991	10316.1	9271.526	11122.91	5484.082	9463.063	7068.114
ILMN_1651364	62.15244	29.10284	109.736	26.0501	31.34314	-4.738665	15.05904	9.024434	24.81748	54.67073	37.02957	33.01331	30.76021	27.53875	17.46391	45.46146	44.22916	40.05961	84.52921	37.97337	38.0721	28.30624	49.28024	33.23488	16.27338	45.94119	43.66756	25.95072	3.706531	49.76729	16.50649	38.98341	25.8145	23.18127	39.8043	38.05989	46.08132	10.05854	34.94693	23.84293	4.812665	20.5802	48.47656	29.05032	37.6287	38.7949	41.89789	21.7262	30.02166
ILMN_1651365	-13.8889	-11.72178	-7.799805	-24.24207	-29.40051	-21.80466	-9.415339	-16.22028	-10.61645	-19.40105	-22.35332	-21.28903	-28.70517	-20.5518	-14.41695	2.767319	-17.73378	-16.08108	-12.30715	-4.906033	7.790957	-17.51524	-13.35205	-16.33188	-16.5459	-9.538532	-19.88721	-14.39616	-13.57755	-20.18125	-25.5539	-15.98068	-15.92439	-18.06733	-17.80008	-17.38459	-2.88888	-12.98078	-32.01098	-17.1161	-24.13551	-5.751227	-9.989264	-20.32885	-19.85643	-18.84862	-17.41575	-25.0309	-16.36243
ILMN_1651369	17.85116	1.871635	32.3648	-4.296803	5.985603	5.478727	20.74909	3.395329	-0.1176279	-1.013935	8.38402	-0.08653843	-3.699738	-9.860688	-2.40676	0.8794181	33.74841	1.429991	35.44983	-0.8079113	35.62735	-4.736767	93.33058	-2.943909	-2.790869	5.024548	4.973832	-4.059903	-1.695935	27.66517	-6.093726	3.717982	-12.21712	-11.76901	-2.877255	3.320157	1.028536	-5.581969	-9.201116	-5.981315	-0.7243298	-5.750228	7.393045	-8.900792	-4.168705	-0.649381	11.95523	2.864552	4.819587
ILMN_1651370	-5.055106	6.002182	1.856468	-8.746021	-1.026536	3.777898	6.881147	10.12359	-1.160276	0.3638043	11.06888	7.007807	-8.805581	-1.583497	9.746255	9.828622	20.10839	6.976873	19.82356	-1.595997	4.890406	-3.03577	42.94697	-4.781517	4.002291	-6.095371	7.802285	8.864154	4.457485	4.437391	3.721208	4.26839	-7.886312	11.85081	-6.552075	4.588834	11.06027	8.611756	-1.966733	-9.343085	3.406774	-2.826095	-4.579329	5.579882	1.519886	-7.560785	15.83937	5.539204	-3.221497
ILMN_1651373	-1.337508	21.63745	6.91552	25.29277	6.812683	31.89868	-16.82376	10.13186	23.93424	-5.839359	-4.015738	15.68453	23.39272	3.445327	14.50457	-11.72326	-4.229056	-1.529482	13.30847	3.468334	-5.377359	10.21071	-7.54149	13.16998	-0.6224803	31.89808	21.95307	-12.39599	14.66439	2.863394	387.3877	6.161304	19.90749	3.726695	12.34049	-4.69012	12.94482	30.92136	5.553569	3.087197	8.23673	-8.535132	15.38125	11.90538	20.20073	34.90881	-1.88931	-15.67305	7.196975
ILMN_1651378	473.9469	396.024	477.2594	234.8949	287.7355	156.6203	390.8902	158.2798	373.2374	354.4317	391.7253	311.666	230.3328	318.3512	262.5059	301.8743	515.2413	455.8914	445.4643	469.4594	389.5257	279.6299	733.6071	327.8533	331.5936	206.5605	346.6839	225.6514	165.6908	394.983	105.244	298.57	351.4607	168.1421	408.9126	334.1724	321.5599	258.3846	426.8336	385.5732	244.8925	254.6588	348.5173	286.0777	279.0681	302.5541	513.8079	302.8295	212.2394
ILMN_1651380	9.638078	-3.911019	6.591965	29.63723	0.3875194	-0.7812065	-0.4252573	5.350133	19.69707	17.72149	3.415193	11.46452	35.39404	10.31166	12.91206	7.232468	14.96124	15.02041	-3.754283	10.92647	17.89035	-4.619244	21.87427	6.353127	15.29641	10.4296	17.22907	10.64106	3.507122	29.24203	2.029466	8.77682	4.724216	9.54658	22.89466	5.170445	5.296061	5.874688	5.107623	3.219529	16.83343	2.239693	29.96623	26.03024	21.70147	7.651453	11.39942	7.569195	-0.3518911
ILMN_1651385	395.9517	283.7363	257.2715	229.6888	220.9089	171.7624	258.5702	177.6646	333.5057	434.4618	407.3031	222.9942	369.5397	281.0656	227.4595	388.3282	330.1749	338.8117	206.395	235.8858	231.2236	383.0663	307.4359	229.0976	757.1803	257.1507	279.5662	246.7952	188.106	187.6954	154.0966	460.4327	272.0372	178.8351	221.8524	354.8694	221.6607	193.1773	271.8738	236.7287	225.1968	127.5964	260.0991	151.8943	191.3628	248.116	228.6526	196.0819	232.2238
ILMN_1651388	-9.215491	-8.040658	-5.903328	-5.938282	-4.038704	0.8077827	-7.270709	-4.277095	-0.2027796	9.200603	12.06709	-0.4310437	2.708251	-7.866509	6.782296	21.90946	-11.25395	1.442213	5.438687	-0.6745876	-6.977323	-2.880749	-8.568521	-8.839863	-3.90151	-2.915951	-0.01618082	3.1748	-10.99403	10.22771	-0.8616705	-2.009122	4.622714	9.799937	-3.990483	-1.003078	1.551821	5.243577	5.582385	-12.72636	-10.0362	4.352319	-0.7823701	-6.047613	-7.771759	-8.673528	-4.271215	-2.705677	-1.941071
ILMN_1651395	6.187623	-0.02086699	6.919571	0.0341602	2.082725	4.410177	0.4819922	6.885312	-12.98133	-0.6956058	3.681947	-1.283514	4.271141	5.233581	-0.1406547	9.318749	19.98212	18.32413	36.95057	11.91115	6.717303	-3.530483	5.728026	3.735565	0.7965565	1.54221	3.475671	-3.157712	-0.3146023	10.97214	1.684472	-5.217801	5.017543	22.36445	1.419071	-3.671382	-1.802965	10.75556	23.22978	-4.036307	12.74607	5.933389	5.708993	8.301715	2.53648	-3.792451	6.183794	7.345333	-3.985657
ILMN_1651396	1.184251	-0.1344839	-7.003319	1.953495	-0.3210149	9.030737	-6.945124	6.690122	2.136553	-0.07931098	9.003801	14.84082	9.567077	16.44983	3.28389	5.384926	4.964982	0.9928954	-2.793803	11.10472	12.942	-2.7626	2.402099	1.444405	21.14839	-2.967701	-3.00112	-3.511403	4.626873	4.286772	0.1915674	-2.400296	-8.056615	-2.445439	4.781269	-1.605777	0.862665	3.436425	2.84978	3.890168	-2.913745	2.085877	-0.942534	5.401988	15.35514	2.800303	-0.2814993	-2.021999	-2.094231
ILMN_1651403	168.6189	144.842	363.4714	392.948	129.3527	131.6389	229.3265	93.85261	255.4588	393.4708	174.19	151.0878	202.4708	204.4072	135.5552	211.9572	333.1969	333.2315	282.3818	320.4626	216.6809	118.984	268.853	153.0369	183.4348	153.793	206.3091	145.2674	88.55134	245.4542	80.37406	110.937	225.2717	105.3944	297.3258	130.7491	64.90797	90.89825	255.4089	147.9102	158.2322	132.6884	399.9183	95.19548	249.558	128.9793	209.7405	213.2249	237.9025
ILMN_1651404	4.632188	4.79528	-6.576462	9.307453	15.12608	0.432035	2.186758	7.671971	22.36397	3.405842	21.42562	13.36797	-12.50115	-11.78112	-6.755355	4.343857	1.937752	4.494703	3.735273	2.695835	3.269884	-1.260937	-6.571237	-0.5412064	-5.828741	3.938869	7.274072	2.744235	-2.891316	12.44598	6.784257	14.54364	7.183909	1.617435	6.807041	4.170484	-2.980646	6.917962	-3.131963	2.908623	-7.28802	-2.569091	-6.737929	-0.1890463	8.49612	-14.06214	-6.174482	-9.676266	-7.671811
ILMN_1651405	1804.533	1174.289	1861.804	1106.464	1176.784	477.6136	1121.318	490.1363	911.1974	1156.188	1046.06	954.3961	1194.454	855.8808	803.4357	1132.677	1829.677	1509.875	1607.272	1371.876	1314.842	1238.884	1691.626	1041.582	884.3044	720.6784	1138.411	836.7332	483.9157	1053.069	331.4637	1025.671	1036.466	678.0364	1121.655	1048.274	975.3707	565.5878	1242.417	956.303	520.2139	764.2948	1121.431	688.6242	886.3201	738.5143	1243.938	818.6394	701.8135
ILMN_1651408	-5.21688	2.253112	-12.41006	25.1686	8.882896	-1.415408	33.32463	-2.325343	9.321222	10.29921	-3.054785	8.167452	18.43015	2.679626	14.59687	15.04412	21.99586	22.64773	29.16553	1.062809	-0.1618859	24.89168	15.05627	-0.156189	22.89202	18.17512	26.18122	10.05487	-7.916089	43.96447	9.075028	29.50234	24.62182	22.19803	28.87904	12.85941	1.161913	32.2983	22.47023	16.54408	16.70859	0.2433708	4.276735	14.63691	40.93091	1.0348	3.95283	3.716389	15.54623
ILMN_1651415	102.8154	29.15682	32.74142	16.90818	43.5172	10.22335	15.45086	13.11329	29.68611	45.05347	50.69978	22.73194	50.92386	33.09718	26.249	44.814	55.01711	48.57816	50.91398	32.11285	69.92929	40.41455	80.98927	38.17336	20.8987	17.05197	39.29299	31.77875	7.002483	16.46553	15.45729	34.07545	47.72204	15.81552	26.25771	27.05687	35.76093	29.16295	43.55513	34.37582	11.18288	27.82139	26.19658	10.29062	29.74936	36.79567	68.98293	25.05838	20.79179
ILMN_1651428	16.36523	3.747596	18.68982	1.879551	2.808464	12.14802	5.722997	7.96037	0.8040335	17.57951	7.140207	12.54734	-2.850693	12.43172	9.825082	4.160706	10.96651	12.4656	11.92431	11.2494	5.44205	-11.50541	9.87783	20.68909	2.980585	-9.67448	8.053521	11.71528	1.485088	3.065565	-11.74609	0.6986645	0.979724	17.01461	9.641682	7.47778	3.763437	3.416558	-2.813252	-3.504966	-6.781123	4.715508	17.96566	2.445963	4.772236	7.980326	17.9476	4.424877	10.15088
ILMN_1651429	143.2922	97.16075	232.9566	53.08284	115.7177	49.31965	154.8944	59.33146	103.1772	211.1552	115.4873	132.1571	190.6939	208.3932	160.0069	175.2084	91.03571	256.6345	114.4595	186.1737	103.4654	152.413	103.3679	162.9926	153.721	95.38825	182.5517	91.06866	63.49455	191.1356	41.79953	132.7088	168.2875	152.7164	141.604	197.2282	72.544	32.90934	127.5863	75.21259	104.3495	120.9082	211.4482	137.104	260.132	115.9209	221.4872	166.4172	118.8176
ILMN_1651430	-8.038749	-10.51763	-29.48857	-32.11705	-18.07849	-1.269892	-9.959407	-18.51989	-15.88212	-8.961704	-23.02296	-9.936209	-9.516252	1.04267	-12.43504	-11.77562	-21.14215	-19.32281	-17.38655	-13.63926	-20.67652	-19.66636	-13.7939	-6.969231	-21.57312	-13.41449	-17.96482	-17.53151	-13.2127	-22.25961	-20.14936	-18.40563	-22.98663	-11.99543	-17.10195	-15.48523	-16.22059	-11.00212	-15.26948	-9.250342	-15.26628	0.1056831	-13.64683	-13.66501	-16.56784	-7.766027	-19.99675	-16.10472	-9.341813
ILMN_1651433	687.2485	459.6248	926.5874	477.9128	616.7357	162.5412	766.9556	199.5873	352.8077	922.0876	888.1797	447.1952	227.9611	158.2214	407.6462	478.5113	535.165	891.258	647.7621	389.1028	492.2616	330.4215	269.5714	497.3127	303.6425	339.6755	468.085	458.6758	178.8142	672.7891	320.3826	445.6796	399.6074	344.5135	501.0654	297.4825	264.9363	167.0128	417.9811	739.3093	119.1993	367.6952	436.7604	210.3286	389.9253	381.7997	495.3913	271.4244	250.9544
ILMN_1651435	-8.845801	-5.371239	-4.062958	-9.504063	4.316329	-7.813345	-8.238223	-2.119182	-5.339117	-4.051197	3.877679	-8.98834	10.20083	-6.878991	0.1946267	-7.180561	-10.0463	-13.30538	-0.3667401	3.351696	-2.639494	-6.998829	-1.987931	6.314362	0.3185597	-0.1760443	-1.54885	4.074359	-8.320564	-2.850924	-0.04408167	-4.763173	-3.547986	3.683124	9.917973	-3.854701	2.204736	-3.245551	0.1940412	-1.211883	-11.58307	-5.266166	6.584947	-4.402296	-7.87928	2.967929	-17.39929	-5.373158	1.849769
ILMN_1651437	2.935097	-2.999863	3.806511	-15.10681	4.447738	3.532255	-2.791384	3.885968	-5.484243	3.746235	-4.429175	24.0325	3.388618	-1.170815	12.0822	-0.8398736	13.55303	4.244993	4.359174	3.486484	4.469447	2.984783	-1.27675	10.93956	-4.78137	6.208599	-0.696822	4.905345	-1.984654	-1.031031	0.7953348	1.714228	8.146739	-1.804631	15.82155	9.235906	13.9059	-3.590713	-2.849507	0.5144662	7.185933	-1.340423	8.855593	8.581042	-3.147243	-1.636022	1.34804	-10.31758	9.367682
ILMN_1651438	324.1067	245.683	239.8045	278.095	308.8493	133.2234	230.4557	110.3546	168.6553	291.2043	227.7719	231.7905	325.6994	193.339	188.4055	192.0186	248.5679	303.332	205.7463	238.052	163.3137	371.427	251.8322	307.1833	228.8069	244.8399	282.4419	199.5895	179.8099	157.6802	67.51875	294.1686	217.0058	154.1664	247.2818	344.3969	258.4178	114.9367	324.4399	177.1451	298.2382	195.3856	277.3317	197.0027	183.4331	241.1887	400.4984	222.2852	226.848
ILMN_1651447	-7.61904	-24.9152	-0.1232989	5.775348	-13.66186	-5.718997	-3.53113	-14.31179	-4.851011	-6.737682	-11.66184	-5.345266	7.580368	0.4447165	-13.375	-1.234321	-0.2402031	-11.33096	-9.541415	-3.286923	-3.612283	-14.34066	-3.358125	-6.694443	-12.22606	-2.25819	-6.846671	3.512736	-16.06573	-16.35089	-7.888511	4.624713	-16.16068	-4.249394	-3.125729	-4.591632	0.3486422	-15.35321	-6.583768	-14.89533	-13.04241	-10.78922	-0.3202729	-14.22547	-13.03168	-13.66717	-10.02526	-0.002567321	-1.336136
ILMN_1651453	12.96179	8.152411	1.072632	-2.187367	-2.687562	-4.911692	17.21493	9.02728	3.062746	-7.714931	6.441843	11.57285	9.533751	5.345428	-3.623008	13.41898	11.88789	-8.583895	9.752103	11.33712	6.674563	14.29374	8.095389	8.065704	-4.56381	6.17606	8.643052	9.087008	3.064724	9.294828	13.68646	21.71305	10.29714	16.46189	9.398273	-4.991168	6.909273	-1.609573	13.62123	-8.011683	2.3654	31.19621	4.47941	23.25326	5.016644	7.658862	-4.202344	17.22712	-1.25129
ILMN_1651456	-5.739951	23.51288	-12.42252	-21.69513	-11.85052	-2.823115	-10.71739	-2.350917	-14.25741	-11.41385	-8.854727	-8.477636	-13.10582	-3.982553	-10.71912	-1.454833	-3.313529	9.348341	-3.719638	-10.09589	-1.491163	-14.96834	-13.58186	-5.875206	-11.28712	-6.959522	-16.93715	-12.22854	-3.751904	-8.346651	-12.03692	-15.80045	-19.05741	-10.06424	-12.00019	-7.706084	-11.35843	-10.58466	-8.592847	-9.078429	-7.797626	3.567887	-8.517382	-12.70392	-14.32782	-15.78431	-7.215322	0.9040871	-1.499161
ILMN_1651457	-1.887862	-6.582558	2.290245	-5.654782	-3.696381	7.906057	-2.536974	4.873372	-10.96305	0.6248059	-11.02457	3.388842	4.934265	7.001777	-0.9473945	5.814827	10.31886	-2.143419	-9.00423	3.764354	-5.114454	10.1735	3.825767	-0.176384	29.90274	4.85532	-3.426245	2.762316	3.567409	-6.074274	2.898126	5.131198	-2.500767	16.16023	13.15216	6.699666	-2.034136	8.47413	-0.3596163	-5.101184	-6.335444	0.6043861	0.07163383	2.205012	5.428326	-6.361246	2.906588	4.712742	-7.345246
ILMN_1651464	51.47902	57.51271	10.99377	123.3698	121.521	168.6438	17.80561	139.6791	92.58315	44.37864	31.83924	88.07909	88.63484	125.2247	85.82699	71.28533	17.23112	55.65003	16.0439	34.7974	51.3965	119.0906	34.46394	65.72562	80.24205	121.143	69.52814	67.72646	129.0648	43.45204	163.1724	74.37312	94.99844	227.6515	65.1068	77.94646	68.64378	126.3223	154.832	36.90953	161.8593	124.1912	48.86552	146.7997	77.92686	104.4317	33.5959	83.81929	73.22617
ILMN_1651466	-0.9160225	-3.977837	-1.404076	13.64112	-23.71187	-3.737765	4.128042	-10.1535	10.30387	-4.540645	5.569955	-10.45408	-7.289841	1.170585	4.933839	1.339028	-7.447066	3.128149	-2.105418	5.898304	-2.448431	-2.812809	-9.191354	-2.998741	-3.892508	-8.78904	-4.084395	4.452624	-3.459996	-1.088816	4.334092	-11.40308	-4.050069	-2.733014	-0.5646555	-5.518924	-0.8091719	-5.766135	1.695239	-3.409354	-1.377627	10.80231	-2.1043	-9.925336	2.345692	-8.183492	9.581195	18.06347	12.3949
ILMN_1651470	0.07858355	1.19519	-10.94547	-11.84199	1.895759	-11.10967	45.43342	-4.901362	4.520258	10.46267	-13.5497	-1.018477	-8.002259	-13.27715	15.46396	-7.873729	-1.942657	10.22885	3.102048	-12.36399	1.080752	-6.943981	-5.331895	-2.221855	-10.97452	-14.50727	-3.438308	-11.78917	1.355533	5.158659	12.06024	-2.62203	4.417743	12.77211	-9.718914	2.404782	-4.22336	5.827989	7.475459	-4.112304	-7.685504	-13.18989	-0.4953599	-6.511495	4.279362	-11.22384	-23.24331	8.453098	-8.809216
ILMN_1651477	-3.774589	-8.738801	-10.13413	-14.45509	-10.05339	2.512212	-6.510851	-1.913692	-3.301702	4.011799	-7.041975	-11.34648	-8.733491	-8.625916	-9.71469	6.414689	-8.427573	-16.68871	16.1827	-13.59784	-0.4564492	-13.82334	8.488021	-4.887749	-15.46906	3.677975	-12.04851	-10.74218	-9.277149	-4.00773	-18.02615	-8.669248	-4.390553	-4.538312	-2.281742	1.835057	2.694467	-11.71498	-0.9954119	0.7075738	-18.51889	-5.349814	-3.253516	-9.798238	-3.81821	0.1184947	-15.19658	-8.197163	5.382308
ILMN_1651486	4.482331	2.715354	20.95975	8.144283	12.53195	11.59188	19.6054	28.72178	24.11527	22.51873	17.94491	21.4164	10.42511	0.9972907	17.00266	15.64755	18.68478	5.884466	21.59084	0.7594105	-11.06845	17.37378	16.03031	-0.9037324	6.504442	8.159618	9.772019	20.24541	9.674076	32.18594	0.9893274	22.3148	-2.654706	11.78797	14.87181	5.601659	-1.603949	8.199281	35.01637	-0.06189645	12.35331	0.3100593	8.644426	9.939624	9.7384	7.983706	1.414912	-0.4472008	8.765761
ILMN_1651488	6.668489	3.301429	15.19035	5.195896	4.375823	-0.6653313	16.95416	2.871709	12.77398	17.2193	14.32431	-1.024328	14.10154	13.64275	1.150155	3.32615	0.438729	18.32361	12.44638	15.19513	12.40513	1.28339	8.233672	9.531395	23.64685	13.74492	13.81619	12.16616	10.92572	4.645086	14.83253	-5.664884	6.635905	5.306216	16.27954	0.77155	5.861834	9.396287	3.852939	8.39338	29.5474	9.204576	11.55017	12.42937	12.12484	17.37675	11.66017	16.55799	9.831603
ILMN_1651490	-6.823592	1.751205	11.98507	7.519985	14.60066	4.509634	9.890073	11.69517	-1.077703	0.7137646	6.171365	13.46494	16.98991	2.576583	11.93269	13.65649	0.3148048	1.622481	-2.666804	-1.284466	7.491084	8.68063	-3.232034	-1.51812	2.95643	-0.6182898	-0.6991032	5.004962	8.597744	-12.61595	2.743104	-15.9518	2.456554	2.112277	15.71154	1.860593	-7.2218	-3.400245	-4.91953	11.57682	5.13403	-0.2838128	-5.237883	2.302622	8.823536	-6.786123	0.311854	-19.70298	2.101364
ILMN_1651492	2.912881	8.905547	10.57886	13.44422	10.12503	2.094556	12.14808	4.975118	7.455881	9.755428	20.28456	18.40675	21.41468	16.18293	-1.4215	8.817376	6.997361	0.6339552	-3.205394	-5.606312	8.196665	11.66994	5.362609	1.55291	11.25224	5.003178	-5.130172	7.407001	15.24205	-3.73897	9.915231	-0.9422123	31.8781	3.562694	21.04829	3.374738	2.544115	0.07476889	0.5874509	12.92585	6.455991	15.11264	18.89422	-5.813573	2.639012	12.09317	11.1981	24.95393	9.574523
ILMN_1651495	-5.373275	-19.34904	-4.357651	-3.403012	-9.015762	-8.529234	-11.67791	-8.124026	1.368715	7.323666	-0.1170945	-8.106695	-23.56281	-9.171243	-3.140815	-3.721584	-2.025619	-10.09928	-4.74985	-2.52071	-3.581739	-12.69518	-10.49973	-11.86231	-16.04585	-16.19466	-6.390059	-15.96558	0.5579411	-11.3474	-2.629539	-1.930478	1.713275	-7.383595	-5.420575	-11.29998	-1.29825	-13.49966	-23.17877	-0.9616004	-14.15419	-4.497046	-11.25596	-10.29208	-4.589469	-6.508089	-7.210889	-13.96865	-8.656522
ILMN_1651496	546.4283	689.374	431.8416	376.7854	356.7733	268.6746	869.3541	301.8331	756.1098	452.3986	1817.969	551.9833	548.4951	281.7614	363.089	426.0051	364.2805	494.9817	405.6928	571.8331	376.2637	679.9283	652.4944	673.7609	573.5624	551.5947	439.4063	339.1687	226.7795	309.2451	198.2829	653.9284	608.3207	156.9558	616.4728	261.7176	329.6432	350.4124	342.8757	581.5234	272.6407	287.9286	340.6188	348.9147	143.114	327.1465	529.2736	240.6174	322.9973
ILMN_1651498	9.905076	8.264182	4.354988	-7.924572	-15.67866	-3.288195	10.25857	0.5206347	-3.877447	3.864369	22.41332	13.78128	0.1536631	0.2909079	22.72518	-2.697662	9.630746	8.300512	2.768651	12.97061	9.644335	19.33592	10.89513	-3.408501	62.63434	28.40319	1.502183	-5.21349	-5.146725	17.36525	-14.87921	17.37161	29.45118	-5.233426	1.321361	12.63701	10.9618	-5.678611	4.456866	14.08957	-5.475841	-2.201881	-1.675253	22.07845	8.504154	-3.114572	-5.653234	-22.2717	5.976112
ILMN_1651499	198.5878	138.2757	162.705	107.8664	182.7194	105.8793	317.5842	262.8612	246.9587	193.3227	291.1512	296.6628	195.0958	270.3901	338.7503	275.0541	279.0224	194.1251	301.3326	191.5565	194.3754	244.0767	343.5847	150.2462	283.3283	221.878	197.8182	196.1749	190.4747	242.5238	159.1449	242.855	215.39	112.7069	232.7107	185.4879	127.1871	172.2628	270.3662	205.5165	213.6314	180.1225	228.7401	222.4301	194.8256	186.6847	262.5202	142.0638	154.4531
ILMN_1651501	12.76957	23.76424	13.87115	-5.345646	1.598068	10.73517	5.568494	-2.844447	-1.481436	1.466557	10.74032	15.34267	-5.585869	2.729728	6.759179	12.79266	0.4060066	20.40905	4.055074	1.711162	16.16857	14.9824	10.03181	-7.323448	11.11071	14.14514	-4.107764	11.66593	0.3392597	15.04098	-14.13184	0.4472378	11.99883	6.654376	-6.847126	0.9587067	7.515978	-4.347205	3.102084	-2.990821	14.85326	3.861283	11.25296	-5.798185	12.49999	10.46596	6.852229	-6.690632	3.430824
ILMN_1651504	364.5725	243.2161	274.2242	183.3615	168.3847	88.10109	177.7751	124.0546	149.3584	220.8759	196.5335	194.8347	192.0576	173.2787	168.5362	201.0637	170.5578	196.5449	211.4316	152.7363	154.7168	219.6008	203.0224	196.0927	278.8597	160.9201	214.4348	132.6546	114.3777	140.9961	43.02249	221.8075	187.4126	132.2926	244.9926	343.3677	251.8761	130.1159	310.9258	181.3665	161.4132	172.815	218.9369	151.6545	122.9413	174.5176	303.6868	161.5796	148.2728
ILMN_1651506	87.72559	57.55614	70.63828	41.52417	45.85942	9.058973	37.49912	36.40268	26.62329	47.21169	60.51448	46.13965	58.242	32.01185	57.98762	60.48392	69.4267	54.38386	51.39372	42.94609	71.52875	32.32978	49.17339	40.43991	43.51047	35.83299	39.76566	37.80626	18.53865	45.13892	8.051034	30.88568	27.68006	49.07505	40.38533	47.11211	26.60951	33.41634	37.51419	54.83873	14.4211	51.63039	36.25349	30.4422	46.20854	40.59887	40.89537	30.52527	26.34566
ILMN_1651507	19.63053	17.94714	23.80593	2.491313	7.768608	4.333181	28.71905	-4.659366	9.577127	20.66998	43.07675	19.23887	1.596885	7.07653	21.54584	25.87981	27.68987	16.48394	46.585	10.93818	23.91261	21.80331	87.9978	19.38319	8.941225	1.296772	28.31169	14.32592	-1.548695	22.81895	-12.14606	23.92093	12.27926	6.703708	-1.375027	1.474988	-2.244486	3.310242	4.825862	9.616082	0.6287281	3.824128	5.372537	-10.66453	5.657193	15.35924	35.72463	32.36982	11.39088
ILMN_1651508	16.66592	13.85796	12.8632	-0.3141293	4.276512	0.5482689	13.14237	6.193128	7.604921	14.16484	16.31795	16.52376	16.30508	0.5967017	5.472451	13.28883	18.36635	18.66884	11.94077	2.003803	13.55205	4.205441	15.89687	12.29295	16.97741	10.24453	9.065736	16.66896	16.57394	16.25513	30.29554	-1.491925	8.36671	5.099299	8.997227	12.61619	18.96666	12.99943	39.53126	13.70482	21.77975	13.22849	9.994349	14.81603	-4.023933	9.834056	17.23342	29.21476	12.61906
ILMN_1651513	455.0898	147.4344	513.1696	205.3807	294.5209	117.116	230.5971	86.81789	151.8714	338.2441	370.6734	190.1957	96.24669	27.24116	136.8412	85.55108	500.7927	326.9659	550.5766	306.0835	307.6635	122.7373	431.7576	193.9319	108.7571	140.4803	208.6291	86.84423	35.20075	404.8322	58.71731	101.6721	312.482	41.96498	253.2536	76.09356	68.25657	97.12806	184.95	194.1514	31.85377	85.54198	123.4122	89.68817	185.9168	88.47993	200.9632	96.57521	72.8803
ILMN_1651520	7.669305	-4.93805	7.900124	7.028179	-1.082917	13.8533	-3.003962	3.17027	1.331125	9.645725	-0.7131333	2.162889	0.890449	1.692275	-3.771972	6.420411	-1.875938	1.611311	9.58479	1.349514	-5.721326	4.687832	6.133155	0.2065734	16.53607	15.63564	4.06318	-1.986013	9.076458	7.81336	8.110574	-2.98377	7.812541	2.578059	2.819477	-0.4574615	-5.299627	-3.070319	4.028438	-8.731437	28.01504	5.390519	-1.204932	2.395854	-0.4925418	0.8597209	4.688471	1.815113	0.3241191
ILMN_1651532	5.461762	8.982375	-0.5426257	15.21405	-14.76404	0.9247566	-5.058894	7.110456	5.814005	-0.1729389	-0.5515962	16.80625	8.525466	-0.5926598	2.386521	-4.277416	0.2972724	9.49378	3.77773	-0.1423611	-9.030695	1.150219	8.93637	-5.063202	0.7369099	-11.11987	3.765405	10.17004	2.059757	20.82761	-8.139953	21.04263	-2.360081	-7.840707	-5.897534	9.118726	-10.31862	4.972383	-7.708409	-0.419654	6.976377	16.97151	-0.3369965	15.78412	-1.369037	10.65364	10.20291	1.484562	2.551178
ILMN_1651535	2.045136	-4.509591	9.639481	-12.05012	6.447929	5.742895	0.735311	3.409886	4.841066	-0.7279087	15.09631	10.07652	3.755126	3.227691	3.285714	-3.320159	10.93707	7.733358	-11.65943	17.19059	8.520296	2.400471	6.550918	6.163208	-1.284216	15.44188	0.4926006	22.94883	-6.085469	0.5320263	6.927247	0.5579785	7.747928	10.5121	5.540157	0.9910324	-1.489538	1.51027	5.410739	-4.314872	7.559415	5.915818	1.081804	3.000025	-1.254245	12.45409	8.944842	20.31922	1.351341
ILMN_1651536	-11.75423	-10.52339	-15.18142	-26.41642	-18.72258	-9.360949	-3.311564	-21.20768	-11.66969	-23.57113	-15.66778	-13.16028	-6.699357	-7.146646	-7.629813	-7.698558	-22.0941	-11.62562	-16.20103	-16.57354	-12.44066	-10.16035	-14.47031	-10.62056	-4.510458	-19.47279	-10.42649	-14.90158	-9.406487	-8.17441	-23.91216	-10.58146	-11.12935	-13.84903	-14.86905	-11.07014	-14.65597	-4.033034	-21.1993	-13.07612	-16.75645	-6.248282	-15.09296	-10.51373	1.250462	-7.510629	-4.937513	-9.783268	-1.719964
ILMN_1651538	20.04521	-8.823358	62.75869	13.73893	29.44707	9.644339	55.39011	30.7151	17.94676	40.29213	49.12827	48.31181	17.90839	12.89435	4.429498	20.95335	36.86333	40.60268	17.20603	16.15686	4.854151	-1.612965	12.50698	0.4941864	49.32384	24.05486	10.57984	8.578334	27.22924	9.443548	25.6967	20.27123	38.1281	10.29919	7.139621	23.68031	-1.186781	29.87284	26.11408	14.69065	20.08755	20.12573	3.758668	23.92126	38.59405	11.41937	14.20791	13.77274	9.557578
ILMN_1651543	-2.264907	-11.22771	-6.40136	-4.194485	-7.332406	2.534925	-13.41134	-12.67603	-9.676847	-7.542953	-5.536543	-12.2265	-26.63017	-4.804505	-6.015677	-2.042419	-13.16076	-8.298563	-16.26515	-10.93511	-10.53532	-8.73489	-15.26495	-1.109985	-14.08937	-5.697048	0.1366588	-14.7635	-8.074738	-7.674906	-6.385413	-14.46706	-14.96452	-8.276685	-12.54534	1.221669	-7.277155	-10.75553	-8.715665	-11.74762	-8.155696	-1.675346	-2.208045	-17.81252	-25.89203	-14.06746	-19.99138	-6.305592	-7.379452
ILMN_1651544	42.00426	21.54577	23.74419	12.52504	27.37762	9.911947	28.80317	6.466367	25.81993	41.31959	35.14371	21.53911	11.39553	18.27343	19.26534	14.44991	48.44238	37.01114	20.4741	19.87879	24.83026	11.69793	45.33267	27.96097	11.49905	24.30825	40.44671	8.059871	9.708363	13.67018	-1.355224	36.16681	26.37384	7.079333	20.7596	7.757932	24.96823	11.81322	6.14902	27.95425	-0.8345745	31.71996	21.77616	-2.318677	7.549466	27.41656	25.28232	7.8456	17.17658
ILMN_1651547	-4.152511	-3.1288	-8.0672	7.466152	-20.93939	1.86524	-9.366794	-10.60272	-15.5424	-4.470821	-10.62177	-6.596777	-12.75733	5.705756	-6.348273	-6.615482	-6.684867	2.8934	-6.609141	0.5813175	-1.096304	-12.38446	-7.924706	-8.834579	-17.97227	-5.797878	-3.732764	1.45785	-2.180462	-0.745203	1.961556	-2.436887	-4.289823	1.612727	3.979969	-8.381557	-6.928637	-7.782332	-12.4524	-4.219943	-1.444552	-3.323081	6.806932	-2.061887	-1.658336	-8.182416	2.610964	-16.19148	-1.044419
ILMN_1651554	11.6844	15.86725	16.94666	0.9964176	13.00101	11.26748	14.99994	17.73101	-0.178274	22.64519	4.349092	11.31706	31.92843	-1.23861	12.00332	4.499321	22.74519	42.56744	15.82998	8.235516	-0.3004281	23.7556	-12.46294	2.399025	40.0472	-0.1846198	5.184541	10.48618	16.95106	9.639608	6.62288	-4.156285	11.36187	10.49656	3.347782	1.510525	3.235475	11.24313	-4.18485	8.719155	30.42444	-0.1214974	3.628778	9.433619	5.088223	-0.1898397	26.81484	5.872906	4.554016
ILMN_1651557	192.5617	132.2155	182.32	35.79796	109.4696	45.61664	100.1576	58.90531	40.55356	166.3578	130.2149	85.04982	41.48059	13.33189	60.53634	71.65961	148.4886	136.6316	190.3922	86.25816	64.35915	39.71029	149.0274	59.52837	31.19005	48.78019	60.37782	38.04995	33.71164	120.97	24.75444	81.52778	77.94157	36.54217	47.72617	48.26075	40.5098	27.17462	56.00627	70.57013	27.65939	53.63022	74.08324	28.75802	83.28238	50.48392	89.03032	40.13996	36.81963
ILMN_1651563	-4.277854	-13.79302	-9.18441	-2.762684	17.12433	-3.989687	-5.834132	-4.820216	6.56444	-1.039562	3.435808	3.620714	6.40689	5.003051	7.491975	-0.2610085	-3.316459	-2.482691	4.783956	-0.3487133	-2.128469	9.627163	4.152038	4.156769	5.561197	-0.1706656	7.133584	6.549357	-4.02287	-1.090334	2.363061	-0.6335194	-9.498059	-0.009373653	-2.85046	6.900861	4.851465	-0.0319053	12.02899	1.189507	-1.705317	-4.741652	3.960039	15.52124	0.8598904	-7.425767	-0.8600591	-5.711124	13.41109
ILMN_1651565	4.502427	4.104728	5.565094	8.681667	24.07903	1.986059	8.193494	11.02872	-1.106619	15.73952	15.01274	5.216562	21.05895	14.33845	14.94048	23.79453	13.70311	16.34834	9.606885	15.89126	11.10707	9.174969	-3.805329	21.46033	32.47507	2.933796	12.04348	5.446803	4.55907	-0.6049824	11.40894	7.173556	20.42973	13.65224	5.991138	9.774732	-1.050375	20.03977	20.74692	11.01056	12.35827	9.104035	3.880548	11.12776	6.907391	11.66888	37.73488	23.30215	2.583572
ILMN_1651567	11.84837	23.86362	41.62949	25.68101	35.26676	-1.338297	2.057607	23.305	13.4372	5.615117	25.00702	10.32745	7.44902	0.05079566	14.78717	10.12704	22.24198	28.3135	8.888852	-10.2426	12.34743	21.41514	22.97671	4.520149	33.09416	22.07596	16.76017	1.428714	9.995663	11.52303	9.330583	6.098125	31.03698	-3.591504	18.55429	17.255	7.579767	30.21057	30.24233	20.46525	25.67219	3.06775	3.248735	-1.56825	11.57301	-0.8704045	19.63032	27.01123	3.883483
ILMN_1651568	-8.355155	-2.045891	-6.000954	2.301044	-4.751153	-13.62884	-0.3446375	-4.174075	-2.441114	-2.826747	-5.059584	-1.758146	-7.143082	5.754943	-11.07156	4.642525	-2.553718	13.04186	-14.97911	2.474056	-1.234571	-3.610966	10.08495	3.945976	1.112459	-6.883556	-5.755263	-4.604062	-2.691242	4.495871	6.116929	-16.39498	7.828158	0.2370711	-3.414128	-1.005618	-10.85714	-0.9547263	9.605128	-7.244906	-4.732059	-6.492118	2.95115	-6.337369	1.804196	-10.89228	-12.97068	-0.7103767	0.4286952
ILMN_1651569	9.971925	15.77	20.46066	22.57623	16.06226	1.91126	20.86337	26.89634	21.7093	25.93775	22.82637	11.55001	28.69805	12.51298	18.26795	30.26778	28.05244	39.76707	9.567403	17.70841	16.47899	19.17311	7.750258	19.41898	35.21889	17.96529	13.00279	27.6211	23.99837	25.888	10.02013	23.78382	17.84821	16.86591	15.59791	13.07188	30.47151	13.04028	20.91184	18.66358	32.04216	2.278962	20.95031	26.96298	16.93541	15.73055	11.84728	29.50917	14.63039
ILMN_1651574	144.8127	41.30362	111.1649	50.76834	80.62698	22.7436	62.76401	7.992009	47.85363	102.3413	87.59811	33.15369	28.33496	-0.1181878	41.86318	68.03831	143.2824	73.17999	62.51339	40.64952	51.20825	30.20846	62.3624	41.9937	17.89124	18.23799	74.32596	36.63889	13.98899	47.14315	-4.753722	58.70739	38.12652	40.01715	62.29349	62.53647	93.48582	55.07963	70.7586	53.93373	46.82161	47.17955	44.10592	59.88965	59.05942	27.4683	52.37291	17.40956	37.25373
ILMN_1651576	-9.843993	-3.180848	-5.376625	-15.18556	-3.950417	4.914861	-5.711009	-3.402408	-13.51755	-1.568386	-17.95681	-13.1117	-8.788194	2.297553	-3.844886	-5.472354	-0.8471291	-0.5806367	-2.449893	-16.80013	-11.24877	-6.793949	-8.981332	-2.289314	0.7993641	-10.22036	8.186463	-17.87111	-4.683133	-0.4557972	-10.35914	-7.229901	-21.86837	3.861621	-9.294727	-5.751163	2.378679	-13.19023	-9.500089	-20.96116	3.757673	-7.555587	-8.626532	-9.323621	-2.431667	-7.52437	-9.743466	-7.107174	-6.055413
ILMN_1651582	10.6152	-4.165703	-1.223336	-2.623044	-0.3383183	3.311613	-7.842104	-2.933208	3.855601	0.754559	-4.408934	-5.078978	-8.651109	-3.990624	8.739152	-7.404811	0.4967048	-11.95967	-5.00806	3.273418	-3.22093	-4.026882	1.83573	9.687752	-1.457182	-5.921139	-1.361655	-5.280972	4.262462	-0.6506748	-3.43769	-0.9461643	-9.11836	-9.230351	3.877529	4.792638	10.337	4.025605	-5.295529	-5.548404	5.195127	-1.603133	-3.396529	-5.113981	9.044056	-5.387048	-11.07667	5.647572	-5.97073
ILMN_1651584	-16.55055	0.76728	-7.148613	-19.18386	4.97203	-3.330683	-8.134753	0.8071184	0.224497	-12.35146	6.270288	-4.289076	2.739814	1.084586	-6.837813	-1.620521	-11.79086	3.398451	-4.963069	-19.20772	-17.88747	4.146976	5.668418	-5.039337	-9.05187	-6.238728	-1.537978	-4.855847	-9.107975	-11.856	-8.801085	2.203479	5.419566	1.639239	4.231807	-10.19154	-2.692648	2.285706	-7.987859	-2.459571	-16.75093	-2.842658	-4.939833	-12.74075	4.649014	1.679927	11.21184	5.621212	-5.806851
ILMN_1651597	8.506684	1.856475	8.230354	-3.63934	-7.53975	4.639493	-5.493685	-1.560748	-4.730742	-4.45663	4.925516	-15.14052	-2.268136	-0.6977395	4.715028	-7.860626	-1.493697	0.8931105	-4.728694	12.73358	5.392985	0.6658899	-10.98509	-5.471077	6.49222	-6.157642	-4.130706	2.983058	-4.625813	11.8595	-14.88527	-3.821393	-8.767674	-1.908002	-9.166767	3.050862	-1.279906	-9.544402	-7.345868	-4.47148	-6.142634	-12.34787	-4.260893	2.227808	-3.173389	1.72362	-10.93724	-1.353153	-7.315262
ILMN_1651599	2.304581	-4.784325	24.91206	9.962215	5.387283	6.112516	8.302037	23.78148	0.08200282	10.46276	-10.78477	-1.83029	5.395355	-6.921777	8.561776	2.526124	7.19127	2.778113	4.073277	11.09256	2.43957	-10.03484	4.82569	4.497429	18.97811	3.098881	10.93153	4.952128	-1.784848	-0.3979511	8.754502	6.447879	-0.1426667	14.38672	6.4986	5.189763	7.462679	-11.01291	1.245967	2.045792	15.25505	3.096528	-2.562224	7.943133	-3.017467	3.833003	0.5714747	10.68093	-6.861355
ILMN_1651604	30.58107	-6.405434	-5.220299	13.55027	21.82817	0.421804	21.18103	30.11629	31.67294	10.26871	17.97952	26.93013	13.68436	-2.451615	21.10808	32.98237	26.73324	17.89985	4.682668	15.41387	7.151537	19.17449	55.44273	7.950745	18.67306	14.90313	10.36665	0.3978756	6.673427	5.40933	2.003846	11.24565	37.80313	17.13678	10.39778	7.552686	15.22299	17.09276	37.27923	10.85797	39.96954	10.71694	17.43328	40.59102	29.43992	14.69541	15.06128	7.62891	-5.447922
ILMN_1651606	25.48515	23.52956	27.56028	54.50846	67.49054	112.7218	30.40454	77.74093	48.79491	12.49196	0.3120971	45.6521	29.67138	70.34669	44.82666	46.58823	14.1105	15.78398	2.858052	15.08921	24.37348	43.35554	16.13148	33.22749	56.97695	76.60448	14.49494	35.10368	78.06808	17.84693	134.1454	44.22539	32.11195	77.88555	40.66363	50.03213	49.87517	62.24096	91.78074	19.01212	127.6865	65.43024	54.59798	75.40581	43.44613	46.97394	32.16589	40.25962	53.94547
ILMN_1651608	1.179925	0.7581171	-1.632202	3.975818	1.210754	-0.663958	23.75519	18.90194	-1.94039	-2.121761	2.715585	5.831835	-7.127999	-3.248338	8.649728	2.016946	9.031915	-6.00416	-10.84285	-8.690327	-2.550276	6.717953	0.1104344	0.6872634	-5.932554	-6.133747	-0.2739628	-6.528764	-5.245007	-4.142694	2.648263	2.753764	-8.704816	3.293979	6.448635	2.675244	3.578592	2.040658	0.3226576	5.884019	5.104405	4.512239	7.810174	-5.169736	-8.092888	-7.837591	10.21966	11.46418	-3.751011
ILMN_1651609	-1.907272	7.398574	5.579918	40.65213	18.54664	16.05318	1.520383	12.36538	24.37158	6.599812	10.55457	11.9663	2.330139	12.96991	19.15203	9.433175	8.287263	2.984251	13.11051	-2.281308	0.1884406	28.54115	11.32347	10.86267	1.092157	9.82996	-4.589576	-0.4690525	3.841099	8.636503	15.856	5.523433	10.33655	14.62918	9.154919	14.41977	9.995981	17.76123	37.86921	8.177323	18.74931	-3.858947	-0.01653908	29.90907	-13.99697	14.5214	11.27642	6.469906	-0.3708196
ILMN_1651610	125.0414	73.91168	226.8628	136.9717	182.2801	62.88171	198.8033	36.29985	151.7808	208.4261	196.9602	304.0169	204.3017	190.5491	147.8159	110.6898	165.9829	173.9759	175.0993	141.3566	169.0677	212.7198	260.8612	137.5731	307.2997	152.0943	122.3682	63.54745	25.9148	92.39558	59.02654	77.33697	126.1007	31.17018	220.1174	108.0331	117.8509	50.29426	329.0002	105.4547	73.98584	114.5099	214.7645	74.41495	98.37442	46.51731	231.0885	111.3736	98.58851
ILMN_1651617	17.40919	0.4223474	12.20644	15.67626	31.8317	12.96411	46.65419	27.41325	21.71664	36.25245	34.51765	21.07814	40.82007	7.15145	30.43773	6.979142	4.088784	19.31697	26.63668	-1.71027	35.20578	21.48775	16.00931	17.32281	13.50533	43.35889	8.266107	19.96967	-5.465275	20.27252	-0.8617315	20.26688	33.73103	40.72554	27.55797	24.64374	9.307657	3.37159	18.84309	6.332063	7.370496	23.37631	22.63724	44.54573	59.17926	27.08629	17.79447	18.52739	12.18673
ILMN_1651624	-6.414207	5.778358	-2.118805	-6.402066	-12.04057	-3.091341	-8.805362	12.87745	-8.438116	1.724453	-16.37095	-9.244467	-1.951577	-7.772576	-8.716475	0.6949699	-5.951339	-6.227694	-10.63489	1.398372	14.77631	-8.833294	-4.910317	-4.201271	-5.701727	-7.817371	-0.3215702	-4.778096	-8.235771	-15.89841	-12.41333	-5.775105	-10.85206	-1.880925	-2.070721	5.673741	-8.133287	-8.83612	-19.8208	2.412362	3.147184	7.235826	-2.719786	29.9863	4.548237	1.208949	-9.970792	-15.43039	-2.328187
ILMN_1651628	397.3129	309.53	346.47	163.0541	204.6413	67.27644	306.4851	77.92144	198.9422	294.8795	769.0532	150.1549	58.37959	73.94162	200.6069	238.9426	348.6071	317.2766	445.2926	315.6875	420.0347	104.491	442.3429	258.0268	340.5886	283.3644	286.7315	150.7125	70.30131	279.2399	103.1938	221.5319	375.2452	154.6167	253.458	105.2467	116.5423	85.51783	240.5769	374.7917	107.9414	125.9297	147.6098	107.1986	250.2347	132.3946	237.0895	184.35	190.6626
ILMN_1651636	29.98825	14.41505	11.56365	30.54043	20.37819	-5.27273	7.980024	32.45153	36.40776	19.61793	3.557847	12.55149	2.609252	13.36089	7.66182	15.57154	11.0724	9.7059	7.140378	10.49898	3.105791	20.21434	24.18481	8.638702	37.50499	9.053539	23.26813	14.63665	12.06843	2.300238	21.32012	5.420451	20.54617	13.24461	15.93901	10.87356	9.162836	6.596444	18.40753	10.85085	10.109	5.244927	17.50561	16.40698	4.062726	18.04536	21.39298	30.67049	10.78896
ILMN_1651637	-6.299613	9.330077	14.15347	-8.071888	10.5787	18.45449	0.09951535	20.96361	14.26433	10.67344	-2.151488	8.445719	23.91332	17.29747	17.19437	17.50088	15.70564	12.86581	20.81167	6.498302	17.51824	19.02345	16.16008	28.33518	6.159578	9.784138	13.36215	15.93064	4.767139	8.706762	8.321809	23.07771	21.03391	31.76966	15.85672	14.07911	16.45208	8.672273	9.643458	18.06583	18.88869	9.699243	10.8999	13.59131	17.58247	5.418292	12.48651	29.75275	5.105316
ILMN_1651641	11.85785	-10.07922	-8.505478	-10.58535	-16.16605	-16.66425	-0.9840875	-17.80053	-7.59532	-8.376789	-11.22436	-4.772657	-8.16668	1.495528	-7.707572	-0.1710274	-2.004386	-8.383577	-4.705012	-9.245815	-3.255026	-9.558674	-4.340173	-2.169678	0.565569	-12.66183	0.2979748	-0.8450139	-1.828816	11.25003	-1.319709	-4.216458	-11.90096	2.420703	-4.955235	3.733556	-8.18796	13.80168	-2.825551	-6.507174	-10.17833	-3.375823	5.651521	-2.726858	-16.09977	-9.952283	-17.05025	-4.197002	-5.489815
ILMN_1651642	115.7647	95.34732	215.5103	101.7406	111.0006	53.79255	97.73083	32.23761	78.87064	129.308	110.8454	96.88113	84.03554	53.48216	66.6095	139.9885	252.0087	206.3921	199.3987	192.1517	135.0477	123.2197	154.5516	103.5206	77.50346	73.65626	117.6477	81.36332	56.944	149.4436	39.60044	64.49763	97.46759	86.99111	87.7305	115.3166	89.32548	52.2373	150.7027	76.52812	75.86159	88.70419	125.8233	94.57678	111.3645	59.25687	120.7854	97.93246	64.7049
ILMN_1651643	10.66476	10.98061	13.00125	14.86381	9.112366	13.67859	-2.85718	28.74499	-12.08002	1.898724	18.28703	6.479609	28.73463	7.150756	4.079438	7.873017	-13.57638	7.066374	11.73136	8.559147	12.88221	0.2107354	2.508529	1.745125	5.064013	-2.719097	6.261506	10.86034	5.534854	16.9094	3.447434	6.475085	15.45353	0.46593	24.80672	-5.805072	6.102343	-2.72113	6.256526	-6.800185	20.45981	9.950364	9.82612	25.32881	17.17135	0.8041255	23.13785	5.578335	3.425674
ILMN_1651652	-4.279967	-4.355111	-2.182335	-6.246281	-7.443841	-2.103365	9.80264	-10.5035	-3.039327	-6.117263	5.763452	-0.3213178	-18.76696	-5.449304	-3.803344	16.38992	-5.126235	-11.16499	-7.055873	-9.533161	-6.461339	-16.01285	-9.91858	-2.669319	7.933695	-7.403568	-6.282363	5.270808	-6.229699	-11.64139	-13.05024	-4.015149	-5.146054	-16.98576	-6.079731	-4.979014	-5.419386	-5.49565	-12.34092	-2.08229	-9.964244	-8.025321	-8.75601	-13.50274	-8.384853	1.174861	-3.814321	-6.64909	-10.0607
ILMN_1651656	-21.02634	-10.22366	-24.98755	-17.21646	-18.34939	-10.27597	-20.49747	-20.66723	-17.57197	-20.80631	-26.0901	-24.0515	-22.39058	-15.08458	-18.0218	-15.19512	-30.76401	-21.62423	-19.53891	-25.49019	-14.70356	-20.13129	-16.48916	-17.09832	-22.28898	-11.15786	-2.758223	-15.42875	-13.62172	-20.74877	-10.48521	-8.440572	-22.97622	-19.8279	-9.904278	-19.84321	-5.912428	-11.59137	-19.40764	-17.86477	-31.21248	-6.045058	-12.91094	-15.20618	-19.14223	-24.73236	-17.69356	-20.58467	-9.68189
ILMN_1651657	3.446549	3.504669	2.82241	-8.443523	-4.131424	14.10811	-0.9125085	0.07239245	13.11566	6.67175	6.721788	6.265253	9.150199	7.819701	1.821877	11.16304	10.39901	3.939955	7.628896	10.4609	6.034243	-2.160603	-10.97304	9.279388	4.522028	12.39485	-8.190024	5.17847	8.631878	-3.673479	11.15704	8.003207	-0.6832093	13.54993	15.24489	7.196157	16.24381	8.607774	-6.267774	0.04637991	-0.2822064	11.02113	-3.379408	0.1537348	1.264706	3.381556	-11.78748	3.974079	-0.3269506
ILMN_1651660	-1.768249	1.293029	-2.547997	19.015	47.64615	-0.1513085	-12.32083	13.67244	-5.12892	-2.387165	15.6458	9.163507	26.36748	10.58915	5.316712	-0.4715035	5.760804	16.1942	4.202054	-7.821324	-7.337087	-2.723736	13.32004	14.71655	1.32213	5.578762	8.405709	-10.42263	-0.4025158	11.71799	0.4291773	4.400622	28.36425	17.45189	-6.86401	8.2012	-1.101595	17.17735	12.32321	-2.662498	7.008702	-6.518859	-6.466559	16.92552	-11.81659	3.142291	17.3495	14.20278	2.254577
ILMN_1651662	-14.83687	-10.82435	-10.13486	6.260379	-15.57947	-8.700834	4.920293	-5.659793	7.462885	-6.346527	-3.258856	10.17162	-19.73361	-7.496446	-9.499694	-10.19248	-17.80856	3.305182	-5.549945	-10.1075	-9.477953	-7.802586	-8.479142	-11.00241	-19.26079	-2.024784	-5.383979	12.32415	1.164943	-1.824297	-1.634833	-17.8681	6.783854	-19.27398	-6.391842	-14.74682	2.435587	-4.476874	-10.02853	-7.112243	-9.878253	-3.37963	-4.33483	2.992434	-7.656715	-6.962186	-5.30956	-9.871067	-9.339692
ILMN_1651664	0.3600472	7.533416	3.049408	13.25296	0.3845592	-1.418063	4.278646	-4.810542	-0.5743006	7.108853	6.169946	10.8786	7.942642	19.30204	4.895326	-6.102939	3.577393	-2.193437	13.8788	0.01494943	5.13103	6.32497	22.4464	20.14378	10.1149	4.002308	0.9784557	7.491397	0.2758366	-5.461359	4.221414	5.221644	7.415927	9.650981	12.82623	-1.100627	3.232782	-7.953567	11.68528	-0.3338538	6.497136	-5.44831	2.843683	6.414202	-1.551853	6.497874	-3.710554	15.01898	10.44446
ILMN_1651672	-5.859351	6.413055	-10.25603	3.509449	2.921562	3.242605	6.058202	-2.543521	6.699968	-5.060321	8.029108	-3.051809	-4.119217	-1.586648	7.81553	-5.059841	-0.7534173	-5.926683	12.00618	8.089291	-4.604902	11.88198	-6.95585	-0.1733246	10.50482	4.605892	-1.696082	0.4004619	-6.926629	3.907866	-7.499839	6.426349	8.280978	-5.319036	11.96621	9.79672	11.13825	13.06088	-2.405156	0.8453912	-2.870852	6.225739	-1.336905	5.366747	11.18716	0.7231471	0.8724848	6.811481	1.191268
ILMN_1651680	23197.76	12961.33	37671.5	17146.39	19650.05	9533.851	22904.23	8920.45	18605.23	26913.6	23534.54	15368.4	13178.36	6992.46	12287.23	16837.89	27217.65	24811.62	31586.9	24980.81	30594.06	6431.965	30946.59	18570.43	18536.81	14358	21366.32	13005.53	5602.967	30219.29	6073.546	10862.48	15085.62	13419.6	18394.27	7194.634	6068.701	6994.232	24906.9	11930.95	4907.903	8296.881	12648.48	9633.346	22493.31	14385.08	17656.28	17952.99	9617.602
ILMN_1651681	29.24849	14.86297	18.29267	18.89869	21.49387	0.3946204	7.307447	7.993237	8.961702	-4.42567	27.6855	6.128496	8.578567	10.76197	7.245866	23.02762	23.79411	-2.360117	8.581914	11.39214	8.862368	25.75083	15.07929	6.278656	15.33302	11.10916	8.134927	17.37237	11.03164	15.38149	9.358476	-0.1601307	10.22888	5.522029	23.00912	18.22532	12.59122	24.09296	13.06731	5.271821	24.25921	7.906991	6.890169	9.423175	5.905316	14.46304	14.74718	5.232769	5.980407
ILMN_1651684	164.8832	73.39345	178.774	123.7118	83.63724	41.87097	129.3798	53.54015	85.28835	114.1571	152.7086	124.5558	142.4232	68.27156	104.8367	126.9517	170.0836	158.9273	186.9539	138.7287	103.7883	110.8866	210.8115	85.14	84.63249	82.89643	149.0375	95.827	49.74166	147.5524	55.06388	112.4667	96.25732	62.98001	103.5424	100.5576	91.77573	72.09772	135.7522	91.43991	66.65421	84.17142	104.6067	67.65674	131.4559	80.85805	116.4776	72.84439	59.01376
ILMN_1651685	2.062295	-6.327599	-3.565834	0.3881641	-12.07293	13.05675	-4.073275	1.040715	-7.829863	-0.9296833	5.263536	-5.854399	2.654708	-10.4007	4.475213	-0.2574914	2.877419	-1.592104	-12.09322	0.3793675	-8.791208	-6.589283	0.7689961	-0.4683609	-1.289053	4.911556	-2.760909	-0.5907032	1.259868	-0.8203907	-12.2829	11.14977	3.072925	-5.71507	-8.566151	0.5515488	-4.163843	-0.4451209	-10.42004	-5.078208	-9.884105	-8.189757	-12.93846	1.398066	6.519818	0.1421077	-7.772077	3.250256	-1.158432
ILMN_1651690	30.44768	30.64478	42.84544	16.56742	15.98356	0.9304023	34.67955	-2.621577	19.63187	27.81576	24.11331	34.89191	14.94414	24.00336	46.07276	15.99627	48.79596	32.27795	34.93036	30.97461	25.58431	14.00419	39.06097	27.11186	2.538462	9.555691	39.89824	31.90119	5.641651	45.03699	13.57523	37.10643	32.80928	21.62276	43.5214	18.84338	3.076456	9.221208	23.02825	9.532769	12.61271	17.21262	34.04192	7.610316	24.99485	17.19744	52.20292	29.25477	16.40824
ILMN_1651692	832.5394	667.9628	521.7743	469.5798	494.1481	300.8845	558.4405	414.2887	400.8679	477.8178	706.9075	352.6447	505.7975	365.2825	406.1819	574.4935	361.6774	457.0222	379.5681	382.3554	403.7981	596.4324	492.7189	466.3111	649.1216	408.6621	537.4736	415.9282	445.3863	377.2279	135.4407	681.3505	639.7307	308.8716	520.8311	808.628	633.0129	315.9302	520.7537	589.0448	552.4202	423.4984	422.7412	388.2329	374.5569	477.1373	607.3484	403.4128	380.7023
ILMN_1651693	20.20664	0.6407388	23.44209	16.22369	4.575019	6.061063	21.8369	19.21495	20.99005	19.03428	23.23302	7.664423	28.23254	26.62354	18.85633	8.777017	3.957688	11.39728	-1.959025	20.39872	1.66881	13.02588	21.0857	11.79288	37.60009	9.184437	15.77383	17.4989	14.65012	9.787085	14.22934	6.817431	1.693088	15.65643	14.1954	11.47741	14.68994	14.34428	-0.6821566	27.85457	11.42069	-1.023162	7.519556	11.87632	3.548619	14.61718	1.93751	17.09031	17.41285
ILMN_1651699	-6.29811	-2.936791	-3.125786	-8.083752	5.495216	-11.87217	2.977697	-9.727107	4.771921	-4.778415	18.61625	6.420992	-9.952516	-9.885507	10.55158	6.672562	0.227555	3.349592	-7.245708	7.684345	-1.250425	-2.590115	7.750686	1.052177	-4.082792	-13.0337	3.303972	-9.037267	-13.39279	-1.977861	7.555833	0.6865185	1.044231	-2.683492	0.681812	-2.066692	-1.790564	-3.019927	0.3753309	9.917855	10.99913	3.043084	-2.2535	-4.562467	-11.12782	-6.640913	-19.325	4.248936	-2.720494
ILMN_1651705	2738.695	1487.883	1587.214	832.0038	1708.73	559.6598	3443.317	693.5065	1193.332	2549.92	1937.204	1312.394	1155.179	882.3747	2869.233	1853.512	1453.588	1739.503	1372.258	2139.709	1063.455	1637.889	1557.017	1679.274	2488.707	1395.681	2352.903	1256.944	1871.707	3121.017	1051.022	4468.033	2653.208	1628.603	2694.969	1312.758	3490.129	965.0479	1501.903	1893.645	1723.868	1006.079	1941.303	1706.128	1731.436	1947.56	2048.76	1334.773	2678.605
ILMN_1651708	3.724297	-4.629097	-4.107452	6.615833	12.81029	15.50469	7.123693	-9.433467	2.673365	-2.547878	10.56754	-1.189619	-5.24025	6.924109	3.859887	8.273141	3.630921	-4.795824	6.180127	4.46825	7.492098	-0.02647771	7.602637	3.1959	2.728685	12.23885	3.09617	3.797847	4.044521	7.608145	-3.423797	2.66672	6.967196	-3.619138	0.1927221	-0.3796036	9.171808	-11.51913	3.218486	-1.033721	2.388715	3.316979	-1.505866	-3.067899	3.181645	-3.562665	21.49053	6.923939	10.55792
ILMN_1651710	-10.8362	-8.218354	-0.3696367	-16.48046	-21.25486	-9.881563	11.04037	-23.48459	-15.74944	-13.42972	-11.48529	-21.75031	-15.43267	-6.977784	-11.01604	-7.50856	-16.4835	-12.55152	-10.50646	-11.21707	-18.67112	-14.02346	-21.28063	-3.629295	-14.73221	-13.95448	-12.35793	-5.891702	-13.74862	-8.047243	-11.03354	-18.48846	-17.58561	-15.35248	-9.168972	-10.00614	-4.859331	-12.3189	-23.61585	-7.640235	-4.810611	-7.197165	-13.48454	-18.84097	-9.928452	-11.75899	-19.8751	-21.64594	-14.561
ILMN_1651711	-5.674178	3.680595	7.101646	-2.730298	-2.404213	12.94472	27.61354	9.991612	3.889658	-0.3665195	9.155771	13.18154	13.60601	-0.6585702	5.710076	5.044365	7.191163	-9.530352	-3.052371	3.496913	-3.562422	-4.629292	-2.328897	3.212959	4.818346	11.11512	-1.078994	2.18101	4.561122	-6.891512	0.6178064	-3.969533	-0.7777222	2.758548	6.413913	8.559529	-0.4890119	-4.962485	5.998157	0.110833	-10.60749	-2.831626	-3.409995	4.001215	2.138333	6.079791	17.81668	9.829876	-8.945603
ILMN_1651712	9.403275	-1.569977	34.75736	1.65385	16.9724	13.90639	16.39506	-1.32294	7.45199	22.50766	15.29415	9.428736	-7.365555	-14.94721	24.95638	21.82827	1.454972	6.881224	34.97131	22.39342	10.68095	7.919254	32.95042	21.54324	13.24028	23.95315	23.64955	15.91378	6.62714	30.72819	3.112771	15.08287	18.86995	8.862826	24.30964	7.971662	3.011423	22.19006	27.25425	18.2198	8.569333	-12.99632	27.28411	-4.300184	8.664547	10.52168	14.32756	7.796093	15.25631
ILMN_1651715	43.45689	1.55838	4.720444	4.799755	15.6505	-1.425036	15.3351	-3.603572	-1.538694	14.42008	8.758364	10.01269	-7.254952	-3.462708	0.7038201	14.78137	28.03419	8.865232	26.00358	9.903271	27.87242	16.68593	11.14423	18.95193	-8.624723	-2.523937	8.667024	13.74749	8.522778	19.54011	2.750657	0.7890576	3.14516	0.7584639	6.510158	3.808385	8.379747	3.336945	8.693172	16.35744	0.137685	8.190637	7.013101	6.173083	18.27338	18.65551	23.89462	-0.9406853	10.09601
ILMN_1651717	-13.48286	0.1420587	-25.86219	8.866459	-13.25421	-8.062681	-15.71954	-4.114779	0.2845556	-4.143192	-1.382704	-9.891302	-12.68575	5.932792	-6.626243	-1.906181	-5.691123	-12.17068	-6.951159	-4.92696	-9.797735	-5.541668	-4.710671	-5.644531	-7.012861	4.813046	-8.274455	-5.355969	-2.566838	-6.901339	-0.8697195	-12.76449	3.530696	-8.009442	13.46936	-13.26118	-4.607473	-15.87461	-7.906651	-12.35778	-11.99475	-3.071754	-2.99375	-11.43175	-8.784359	-7.817689	-6.048276	2.185696	-1.449524
ILMN_1651719	1660.625	1025.208	1475.958	967.6404	1065.428	496.1567	1081.746	456.2414	1073.334	1341.764	1089.268	823.6192	913.7217	615.5708	738.8709	1004.423	1044.328	1383.321	892.7103	914.7509	817.0656	754.2709	1189.97	1157.126	882.7565	534.5077	1016.695	777.8521	475.0706	1154.44	332.9984	964.6898	917.8963	801.445	1137.062	911.9061	810.5858	567.8801	1304.331	922.1806	593.2258	776.5414	1200.29	736.6931	867.6087	866.5557	1379.943	806.8842	770.0934
ILMN_1651727	-12.49377	-3.211495	-13.83149	-10.39081	-18.35936	-9.608591	-7.486041	-22.65921	3.774142	-15.87281	-2.550818	7.259272	0.1863932	-1.151315	-18.91783	-13.51155	-7.134971	-13.65312	-13.76506	-1.39983	-8.316988	-6.455036	-6.253633	-12.70837	1.419718	-4.363338	-6.99433	-21.17225	-19.77111	-18.48675	-9.137084	3.592135	-18.61946	-1.532132	-9.29752	-9.167167	-11.84665	-10.58836	17.21305	-16.02785	-14.18321	-2.81414	-17.24186	-8.184812	-11.92894	-4.489908	1.05057	-2.487682	-8.238473
ILMN_1651735	1768.675	1519.314	1386.794	764.2824	899.72	465.5765	1036.726	628.908	832.7979	1012.028	1389.07	847.635	942.3776	892.1738	1026.395	1369.524	756.5383	1062.591	1199.639	1170.15	952.8812	1114.553	763.0018	1006.058	1554.171	915.1432	1250.878	991.3385	708.2354	786.4932	319.6228	1243.282	1089.749	740.3544	1070.821	1509.191	1243.987	493.4531	913.2491	894.4147	770.1155	745.7205	1028.046	683.7547	860.0714	932.7492	1115.559	914.1866	855.0272
ILMN_1651737	-1.802306	3.038482	15.71394	19.25869	2.272415	7.949399	0.4906286	-11.03013	8.44842	0.486401	16.45687	7.758913	14.22726	-3.124887	4.63585	-9.944797	6.411271	-14.9751	7.799054	-4.768902	3.95711	0.6724206	-7.006211	2.337029	-1.244909	-6.274471	1.825906	10.09027	-1.795788	3.626333	2.608377	-5.714398	3.291232	-2.002675	1.075725	14.06987	1.289469	4.322	-23.49096	6.639932	-3.211901	8.938233	-10.87964	-9.747411	-4.199798	2.37604	-7.039228	3.437565	-2.882363
ILMN_1651741	9.481797	20.46352	25.13631	54.85074	35.84032	17.16516	15.27634	35.16813	8.755663	41.59028	21.57671	34.31823	29.07128	6.776961	18.32384	17.97081	32.90698	50.04372	28.14319	30.21517	26.48544	27.01402	29.91343	23.06742	42.73009	12.63649	37.18215	16.52612	10.63346	35.08894	28.60771	29.81317	26.0702	23.44706	11.8762	15.92051	10.63104	28.51362	50.76979	24.66251	20.72024	18.63866	8.03982	34.53058	16.3553	17.65002	2.650401	39.83997	22.96723
ILMN_1651745	16.78757	14.79738	11.88966	17.73185	9.413689	10.08469	42.70722	11.93681	14.15059	30.1945	31.96446	16.38078	40.52728	21.53067	15.6088	6.01793	29.15599	62.16526	17.09759	5.17136	10.78776	17.29436	10.45248	19.87506	15.98986	13.24923	33.47626	18.67124	9.077953	11.24351	19.4556	22.03012	27.62416	22.86878	28.2192	21.66735	6.148897	20.22024	58.26446	28.03768	44.35618	37.56313	80.53018	16.35908	18.28698	20.1378	52.98339	13.44573	23.22227
ILMN_1651752	90.8064	83.83008	66.51597	52.39797	82.64679	31.57099	79.95428	61.14348	79.18647	81.92334	103.0173	107.7813	35.5706	25.19991	77.84753	67.21288	87.82704	85.2223	82.91318	83.04349	79.73962	74.7243	118.5091	77.32948	113.1162	71.05375	106.144	53.5279	38.54367	96.54977	35.25967	82.94889	126.0302	29.97674	59.25318	18.69127	37.50874	36.98186	83.88299	115.8058	52.78331	43.85851	38.55245	44.53975	67.49873	52.86229	61.85569	73.44153	58.08322
ILMN_1651758	-7.53221	4.083801	2.183502	-0.05460018	-3.44278	-1.620501	-5.150263	-3.254939	2.221873	-2.345584	-7.300765	-6.601149	-11.93707	-12.66652	-7.370505	3.126748	-5.476539	-6.028345	-11.41482	-12.61793	2.583384	-5.143856	-7.562348	2.934326	-4.354116	5.584309	-4.773536	-3.463109	-6.417939	-10.09117	8.685914	1.285945	-8.305532	3.67673	-0.7033732	-1.291675	-7.083738	0.1469125	1.586658	-13.22186	-13.0887	2.307275	-8.52952	0.872294	-5.244422	-5.076684	0.2345453	-2.435513	1.145309
ILMN_1651760	7.442147	2.601425	-8.512657	8.749714	-6.944062	-4.061747	13.54749	23.69245	7.339739	3.937954	-11.01291	12.91762	-9.17669	-7.335198	3.093339	15.86402	25.32545	-5.341036	8.478391	-2.106991	14.97894	2.856785	1.701262	5.672913	2.55755	22.21822	-8.545264	10.96462	-1.376759	13.50145	-11.92618	10.28266	0.9680053	13.51575	7.544055	14.17983	1.924783	10.4727	8.407809	-14.44791	-1.683421	5.432481	-8.094046	-6.501729	12.84742	6.434313	-7.043821	0.01787946	-4.616169
ILMN_1651763	-14.90777	-2.210854	6.198906	-9.162518	-28.60878	-7.585444	-18.89157	-17.72407	-15.09878	-16.12905	-8.635717	-12.0233	-24.1515	-11.15633	-19.57415	-15.05439	-9.551291	-10.22917	-12.16563	-14.5596	-17.24209	-4.164448	-0.7867061	-13.95605	-17.71203	-15.22498	-17.60147	-14.43174	-16.0363	-1.411066	-16.22052	-12.83977	-13.031	-5.639325	-22.94502	-13.64604	-8.572512	-20.02016	-26.79201	-12.52301	-22.71999	-6.666572	1.3994	-7.657568	-4.01818	-17.53743	-1.539731	-21.71393	-9.456552
ILMN_1651767	569.2901	466.8929	401.9735	268.7122	258.6067	137.09	281.4297	153.9937	236.0693	261.966	276.5662	208.9239	198.1634	254.6166	187.2316	259.5572	328.0231	337.1904	300.7836	344.2855	287.6555	305.7969	462.0226	279.1095	299.1482	184.2838	286.8772	210.2598	241.1313	214.012	58.85139	428.6527	381.3149	226.5532	320.2171	457.8132	455.4719	151.2533	367.15	401.1078	319.7768	242.8178	330.7473	180.4897	252.1249	228.7347	340.3185	289.0675	264.3726
ILMN_1651769	85.50633	43.9921	114.4129	14.10669	61.72162	3.636007	124.9062	26.87788	69.10062	92.69348	274.5844	47.82945	29.85832	9.469092	64.70553	109.6915	106.4432	77.16123	146.4764	84.34904	93.66576	18.03435	58.07771	47.26053	117.1007	75.92756	72.87068	31.18635	16.95077	117.986	17.28042	83.9887	128.3246	57.37759	86.55309	14.36563	36.13228	17.91535	73.40858	54.4342	28.22021	21.06152	28.82964	27.08387	104.3579	59.68169	88.50203	31.34553	65.95544
ILMN_1651771	4.664636	5.143203	23.62697	-13.94262	8.414162	-8.996809	-9.1599	-0.9370298	-13.71438	0.7587933	-11.99758	-1.968374	-14.39828	-8.698792	-5.178832	2.985352	0.6456611	1.173735	-9.579822	-5.542569	5.766909	-3.505268	-12.31502	-4.446808	12.50685	-0.6991843	0.5383388	8.220111	1.833103	10.1946	-10.19922	-2.144857	-4.987668	2.601153	4.218853	-9.443492	-4.342993	-2.689796	2.352511	-5.941237	-6.092113	-2.269653	2.47442	-2.622457	-9.877754	-2.913648	-1.442777	-13.40546	-0.165299
ILMN_1651776	636.8494	418.2926	300.976	248.8783	353.3765	113.8771	298.2418	186.4675	241.3573	340.5529	434.4832	275.9008	265.8564	201.5266	288.7146	337.6217	334.4845	411.0027	392.3512	400.697	356.3499	352.1582	393.6966	351.8884	343.7169	273.6869	319.3864	231.298	213.3591	259.5198	77.89158	455.7693	416.4014	248.6309	374.9287	437.1145	513.1899	228.5764	267.8867	453.5003	293.0489	235.5874	331.3135	287.2551	341.5793	359.2984	354.0736	226.6003	324.6291
ILMN_1651787	4.533494	3.316001	7.531517	-1.484784	-4.73314	5.55882	1.576612	-2.595263	-2.57086	1.329403	17.37455	-4.996794	5.54322	1.871223	4.333161	12.60317	14.46581	5.540846	5.29791	16.84792	5.709513	-5.654156	5.292586	1.011574	-2.453207	2.985928	12.44538	2.091273	5.039089	3.382437	2.369317	1.870959	-9.438642	-1.555097	-3.802189	5.329045	8.120188	-0.6117011	-5.791791	10.21026	-8.072803	5.187257	6.495332	2.133524	3.436528	11.14071	12.58456	9.200863	19.15829
ILMN_1651788	683.702	557.5875	427.8521	202.0069	429.0484	180.2841	489.7691	294.6654	365.6604	384.0034	547.9999	249.5941	330.2022	332.3148	339.3341	432.4536	320.2797	429.0782	367.9272	389.9876	381.8621	539.9911	452.5056	442.3198	655.1006	339.0631	395.4298	339.6892	422.5479	324.4786	98.94137	660.4479	682.4899	281.6066	487.2834	525.8066	639.2405	251.327	410.3026	726.4647	447.0872	350.9953	394.4397	283.0812	364.1917	361.459	474.5907	342.2	379.8603
ILMN_1651789	5.610032	-13.20249	-17.3053	-3.900586	-12.82629	-17.24318	-18.63788	-12.89742	-3.987798	-9.728649	-0.1718583	-9.35507	-16.67846	-0.8250283	0.8215569	-9.357776	-5.662192	-6.42164	-11.89971	-8.983982	-9.360014	4.881489	-7.016526	-20.81026	-11.80839	-3.281757	-7.69023	-4.745641	-11.48726	3.690619	-10.7029	-12.44104	-8.644574	-0.1449709	1.017505	3.305432	-10.58771	-11.58007	-2.574193	-6.787124	-10.53577	-0.6827614	3.798166	5.58874	-8.883118	-7.640646	-4.595815	-10.31461	-7.492005
ILMN_1651792	7.969346	-9.492509	4.02935	11.0241	3.834381	4.452047	-3.399149	14.19523	18.419	9.759296	-10.09325	-0.7426282	2.104713	-1.323876	8.695207	6.741814	16.12377	-5.600298	-1.137561	-4.938427	-10.48802	-4.517834	-5.76764	-5.572418	-1.461607	-6.164234	-2.579863	-6.734269	-0.002201432	20.38964	1.92801	-4.931828	4.851863	-0.3584871	0.6001623	4.642499	-12.1313	10.73564	-2.289601	-6.966201	-9.850024	12.03735	-4.042944	2.434939	-0.07271916	-7.463369	10.71122	-8.424564	-11.04323
ILMN_1651799	1460.268	803.6243	1804.598	595.7211	1022.07	283.0941	1155.394	382.9263	791.696	1149.664	2380.363	862.1661	300.4905	335.9897	974.6097	848.4549	2061.624	1060.45	2482.795	1328.142	1150.823	477.8259	1483.448	667.7054	955.6503	550.1625	864.9042	518.2611	274.3346	2187.133	285.3761	764.6053	1438.376	335.3255	1155.339	530.7153	483.1635	321.7292	1057.138	1221.106	360.2524	767.7477	903.4928	730.3563	836.4205	538.5081	1286.264	575.7256	541.6966
ILMN_1651800	99.07304	35.85616	151.5495	73.94942	55.17868	7.123983	68.8095	10.61442	7.497286	31.21241	21.25308	8.295336	73.9855	-3.114205	66.80196	67.0559	65.23419	-7.703188	53.91403	72.87128	2.471285	62.77029	69.16821	69.9388	9.197123	15.60385	33.85263	37.76331	18.262	45.48471	-1.960814	48.47721	53.48088	45.06137	-0.364773	61.46196	92.70554	41.21928	4.665736	82.34894	4.818608	36.84707	90.89153	33.48278	39.01137	18.57649	95.02599	25.568	48.8017
ILMN_1651806	-9.774772	-2.950982	-10.87035	-5.121586	4.499061	-0.9459557	-7.925601	-1.746135	7.51285	-4.111629	-7.744673	-5.292868	0.3674082	-11.71894	-0.5917579	-6.667202	12.96678	-8.765856	1.481374	5.06332	5.206667	-12.95645	10.21326	-2.670753	-5.784674	-10.8795	-3.056754	2.25677	-2.951557	-3.415567	0.002121943	-6.356305	-3.025075	0.4904661	-2.842915	4.416013	-1.015162	1.949639	-7.842549	-7.795547	6.370252	-2.894935	-8.759188	-7.298765	-4.056526	1.275439	-0.2678961	0.4704933	0.7303767
ILMN_1651811	-6.125373	4.522094	4.374107	16.6552	0.167274	6.528905	10.17614	10.22369	11.69032	7.486477	17.08253	17.33108	26.37778	1.998679	8.999772	17.90176	8.591172	12.61607	26.56452	-6.434872	10.40618	25.43107	6.340613	10.12242	12.00542	8.553837	16.28578	3.093142	6.503086	16.77622	5.690301	21.15611	-1.905049	5.719035	-8.019909	7.656941	10.77517	12.26006	4.582149	10.67703	12.39406	9.47638	2.397745	8.938334	-3.954772	4.731204	6.127459	10.35757	7.000366
ILMN_1651817	-13.00019	3.670211	3.955635	10.7687	-0.7658848	-4.94887	9.947087	7.079274	5.281595	0.2134441	6.478059	-9.541334	3.51567	1.891051	11.87431	10.00785	36.20866	13.35318	23.71642	18.59343	11.00749	8.162617	8.0129	8.686348	16.99137	17.72349	2.818803	12.69695	22.15187	14.35962	8.138009	8.205363	7.964252	4.485423	0.9889867	5.021108	11.02004	-4.54235	5.610095	13.439	10.02487	1.312234	8.4564	-3.663335	5.296116	11.61651	1.133166	6.29166	21.37585
ILMN_1651819	698.6957	580.6376	1013.234	460.4539	428.1498	235.7812	564.6338	274.851	346.2066	636.288	647.2401	410.5036	409.7308	292.3456	397.8304	539.6288	645.6478	819.6315	839.2397	618.4572	564.9456	353.2721	560.428	498.5807	377.9105	494.0536	462.9184	425.6971	257.7348	640.2162	142.1282	415.1217	455.8213	418.9269	465.5939	471.2437	343.3232	159.7664	455.6564	393.7479	212.7549	299.7635	410.8977	325.3871	429.8825	479.4454	537.5078	371.0894	305.2056
ILMN_1651826	4818.525	8748.585	3677.963	2412.503	4091.501	2856.924	16717.97	6647.545	10643.94	7689.328	25440.1	4537.044	3733.592	5014.302	6068.253	9421.911	3447.879	4778.618	5715.913	7913.395	5137.5	11918.03	6173.925	7384.359	19378.67	8849.508	8511.555	8621.371	7393.982	4870.768	3840.68	14840.78	12219.58	3388.417	7874.465	5696.699	9092.863	4294.446	5164.901	7461.801	5675.562	3745.974	4331.267	4867.42	4044.939	6803.072	5517.68	2711.907	5749.894
ILMN_1651828	715.7922	327.4451	631.5418	491.4021	514.6478	214.3395	557.35	340.3232	436.7206	600.2321	589.3451	506.9527	527.6807	356.5287	404.4624	393.7912	778.127	478.2231	664.7744	510.0084	384.9996	478.7034	993.8306	522.9564	337.2036	266.2673	557.3461	331.4695	162.4507	573.9344	121.6395	411.2395	494.1055	253.0732	460.134	426.6691	372.7265	330.3609	648.96	511.8958	294.5609	356.6409	557.4836	368.3867	336.4702	329.2734	587.4932	384.1411	278.4238
ILMN_1651832	4918.602	4138.741	3591.069	3489.258	3244.165	1862.309	3861.694	2986.168	2548.804	3677.862	5249.782	3742.565	4591.351	3941.809	3072.8	4092.256	3002.058	3199.188	2949.72	3361.913	2446.16	5097.627	3708.533	3622.944	6477.737	3513.449	4940.82	3768.355	3311.549	2561.433	1686.137	4420.458	4322.516	2429.604	3845.506	4107.457	4667.994	2345.394	3843.913	2656.87	3134.422	2986.667	3334.93	2366.377	2405.347	4185.521	4319.229	2706.071	3718.517
ILMN_1651838	-19.54177	-21.40629	-18.44424	-24.86107	-32.32502	-14.5106	-25.29355	-22.78558	-16.46478	-18.38537	-13.16379	-16.71081	-4.670914	-19.35097	-12.29972	-9.772674	-14.62074	-16.96228	-7.213641	-19.87214	-19.10913	-16.74313	-8.357614	-13.01758	-20.36458	-18.79576	-10.75986	-14.87716	-4.21745	-18.75052	-19.42473	-13.85633	-11.66659	-16.01632	-10.41915	-16.91679	-10.05557	-22.46775	-14.44897	-13.17454	-21.15272	-5.370093	-18.74813	-14.07252	-19.3918	-12.03907	-3.490743	-17.72673	-9.869405
ILMN_1651846	-4.67932	-11.74037	-11.1599	-5.198407	14.48957	-8.428823	-11.00506	-15.31048	-5.220045	-6.002613	12.18391	1.587587	4.822868	-2.089768	-5.553893	-3.247398	-4.873153	-10.45706	-12.14527	-17.72652	-3.476988	-21.48318	-5.378572	-5.942513	-18.5945	-14.35729	-3.364058	-6.188134	-9.68811	-5.333841	-5.916396	-5.374074	-6.740125	1.162539	-12.437	-5.416682	-3.275072	-7.940673	-15.82058	-6.416675	-7.740291	-10.38511	-17.96578	-15.66519	-8.660259	-8.420442	-18.82016	-1.69968	-8.139028
ILMN_1651848	2.526154	2.138542	10.94444	0.4409824	11.12401	-4.250155	2.278989	-7.015338	10.96649	1.545681	2.983407	-9.589201	-9.435739	-8.203851	8.077607	0.2516258	-4.182853	-0.3569048	11.74971	8.512341	2.484362	-9.624958	5.002257	9.354095	-9.725233	0.6349832	3.662156	-9.008546	-5.228489	-1.14982	-9.228652	-3.889928	-2.163472	-3.044942	2.282116	0.422673	-5.246687	-2.435966	9.428401	-7.508773	-10.88617	-2.794715	3.048524	-5.267446	4.537449	-3.823297	-1.857023	1.581326	-2.899354
ILMN_1651850	35929.7	28093.54	41980.19	34847.02	35488.08	20301.96	38527.19	20167.51	29924.04	38221.36	38462.91	35290.93	37292.73	30810.95	33838.41	32836.38	44978.41	37424.4	42749.45	34900.84	42302.59	30398.31	53704.27	31719.33	36608.5	25159.15	34927.82	24686.37	16468.92	43278.99	15331.41	28682.67	33938.71	24065.33	37372.4	28143.45	24218.91	23919.06	45748.63	25502.11	30329.59	30069.46	32480.37	33659.38	32140.68	25194.49	46825.66	40299.11	26106.04
ILMN_1651865	-2.057113	6.900283	-3.926316	1.718502	-5.047081	5.660627	3.965917	-13.10979	1.084894	4.393727	3.392679	-2.166655	4.50119	-4.852715	0.7717599	1.107445	8.55549	-5.290956	-2.578555	15.19967	1.227297	-6.078457	2.188155	0.4214935	-10.06106	4.648129	-6.669929	-7.003072	4.194385	2.601706	-13.00494	-0.2143528	-12.3545	-3.238851	-1.738705	-1.795764	0.6773241	-6.411338	7.5535	6.293984	1.666989	-4.413192	-6.577891	-11.27888	4.161137	-8.569539	-8.034383	16.41169	-4.296883
ILMN_1651872	463.5108	330.9037	564.2312	503.0002	394.0659	163.1863	442.4798	187.0485	382.699	452.2391	383.0556	423.7064	412.738	273.8068	419.2604	454.3836	533.797	531.2382	525.9392	370.4169	356.82	549.0126	497.8333	352.915	257.951	280.2454	467.6595	314.7146	175.575	435.5259	137.1453	302.0596	448.4745	242.7607	436.6648	407.1779	299.298	239.0821	550.0252	393.5859	360.5869	315.7436	482.1402	238.1184	179.6076	202.0903	530.103	293.0031	264.6842
ILMN_1651878	-2.909904	-12.65023	-10.54744	-4.23663	-20.16358	-14.45177	-3.997721	-12.5577	-7.967337	-12.81979	-6.234549	-15.12015	-8.36979	-3.395097	-13.09868	-8.085246	-11.03757	-20.16542	-7.43912	-15.79455	-7.950727	-13.15054	-13.85564	-2.270065	-11.46182	-14.70815	14.64382	-0.1449559	-7.129647	-14.01504	-7.988341	-13.19729	-6.064595	-15.63778	-5.01302	4.509145	2.629259	-7.009353	-21.19794	-6.644805	-26.03656	-15.46389	-5.558394	-17.64165	-14.26813	-3.51608	-15.34573	-20.04877	1.474845
ILMN_1651886	2476.875	1857.086	2541.09	1133.631	1322.189	471.1187	1525.071	605.5956	1244.887	1807.929	1763.08	1437.74	1283.851	1154.032	1339.791	1388.333	1983.719	2117.24	1786.98	1879.666	1830.685	1225.87	2586.391	1409.516	1702.172	1187.198	1562.032	1117.985	641.0308	1352.921	351.7381	1292.953	1681.031	928.3077	1242.595	1151.111	1013.007	599.7212	1507.607	1248.957	683.1306	857.5638	1403.484	881.5983	1520.606	939.3403	1529.404	1217.622	795.5883
ILMN_1651899	22542.2	16114.04	29899.94	18946.06	19125.69	10070.1	16696.25	9785.475	12401.08	20709.25	17945.4	20629.85	19305.8	15923.43	12555.05	13500.62	22601.44	16266.73	23338.26	21526.61	18654.25	15547.05	30788.71	18188.09	18660.67	12405.75	20167.06	11503.46	6218.059	21554.88	4776.508	12187.81	18452.46	9215.719	19184.53	16067.55	12967.26	10358.43	26606.23	11960.35	18848.94	14699.96	21424.34	17532.39	15018.33	12510.97	22936.53	16337.36	11235.8
ILMN_1651900	-16.17204	-11.15337	-10.84909	-4.841618	-5.353722	-5.09714	-2.243151	-6.081584	7.444445	-2.046749	-6.241042	-0.4220792	-4.488801	-2.925057	1.319428	-14.87704	-12.37805	-13.24452	-4.259173	-1.155201	2.012995	-19.02561	-15.71813	-4.461052	-13.37162	15.49717	-7.269595	1.138125	-10.25213	-7.321955	-3.228438	17.82618	-11.12789	-1.865163	0.8574941	14.44842	5.711992	7.311921	-4.989835	-0.5672904	-9.084651	-15.45295	-2.461913	2.911158	-1.570148	4.227152	-15.40677	-7.968357	12.78152
ILMN_1651902	17.59689	14.64979	39.7407	7.834323	28.82695	4.745771	45.5121	3.551808	24.0921	26.16972	37.08873	26.23179	17.68996	24.97441	8.780908	14.05888	24.28487	19.43628	3.381444	19.41628	19.8103	42.55137	19.9925	12.2376	19.52042	11.82455	23.99982	22.36473	17.8577	22.02698	12.60666	23.05899	15.31322	26.27841	9.227772	14.98303	1.140421	9.080804	22.44271	18.6223	16.05115	8.836282	23.39297	8.829806	27.70308	12.05462	11.81209	17.6875	12.33239
ILMN_1651903	-8.873649	-6.983445	-4.230362	5.535678	-0.7820744	-1.466418	-7.073817	2.551114	0.2896597	-9.980976	-3.806044	-5.619658	12.93102	1.930236	7.504624	-6.069713	13.21716	-4.131266	-2.140773	3.071926	-2.088102	7.376293	3.659232	-6.075874	5.904406	-3.674305	-0.6172855	7.99126	-3.274952	-1.268167	21.36453	16.87106	8.334979	0.6444349	-5.862004	-3.013843	-1.019091	-5.928061	3.572795	1.979195	8.778287	-5.559936	-1.865813	-1.04582	-6.512725	9.009753	-0.1807455	-0.5074196	4.752365
ILMN_1651905	9.094361	-1.540391	-11.53852	-3.576146	-6.113633	2.328237	-4.423121	-15.78759	0.5652868	-4.721363	0.4389282	7.530161	-0.8937688	-3.124314	-3.442054	6.169709	-0.2694924	12.33639	8.024724	-5.159359	0.6809638	-4.793552	1.749961	-0.2601929	-4.815176	-5.234142	11.23959	-7.461495	-13.66413	2.572767	-20.77856	6.423373	-2.975346	-4.121083	13.37008	7.187032	5.308809	-10.76466	-9.360303	-0.7190162	-9.647761	-2.070892	11.23358	-20.32083	-8.752651	-9.136846	-6.165632	-22.06208	-4.477253
ILMN_1651913	-1.641715	15.2829	9.149376	7.653347	12.11362	7.01544	11.49549	9.002629	2.386988	13.61638	6.439752	29.32886	17.26207	19.90343	12.05712	0.6837089	28.91085	8.108145	1.125913	-4.750981	17.19428	4.44981	38.06172	-2.966805	16.80587	16.42547	14.17509	16.16909	6.498958	5.050711	5.226029	2.358371	7.640574	13.63885	-2.976712	21.24348	5.019854	17.98518	21.58422	2.518021	0.4353763	-6.648971	17.89749	23.17315	4.656048	13.13609	4.278437	25.76335	4.599861
ILMN_1651916	8.819589	0.9824671	6.006104	22.47833	21.187	0.453054	14.49429	5.901471	9.63933	0.4923901	3.630983	25.64595	13.87709	13.30134	2.414918	8.166436	23.85874	12.44005	33.18271	4.677295	12.82295	-1.479114	4.271735	5.586311	-3.475897	1.735577	15.19345	12.72965	9.394199	23.47436	8.072404	9.785495	7.626071	5.897136	11.4827	11.91323	5.137568	27.56142	13.4804	5.299256	20.03519	-7.446128	7.193399	17.7604	12.62538	12.51918	28.00626	15.17751	-3.212872
ILMN_1651936	167.1449	100.3971	123.5723	80.88031	85.62898	51.64212	134.6631	56.05191	101.5367	131.4018	177.9504	84.85909	98.33961	90.14603	66.76719	92.56048	126.0807	135.1666	76.54657	112.7029	107.0644	75.21635	126.0977	98.69504	133.8097	78.29482	82.30983	71.94324	48.01689	101.1743	16.15754	90.97376	121.9925	59.97937	123.0619	93.45838	89.43359	81.04733	129.6257	84.98306	107.8679	80.95352	123.0976	78.71347	85.13469	59.4552	123.0718	83.87239	86.12452
ILMN_1651938	-3.933341	10.22199	6.685219	14.10393	6.745971	7.812849	7.389806	18.7601	-0.1293543	0.1058621	-6.700057	10.28863	42.05092	8.671821	17.68901	25.21671	5.812234	4.972776	22.35056	13.7302	10.29553	29.3571	29.89692	10.19148	20.18994	-2.692333	14.29205	-2.910497	-4.843884	5.878332	-0.745101	9.185969	14.34059	12.91179	11.05227	17.74526	8.377214	2.594491	34.27095	8.948571	3.286908	0.6704338	5.53026	-5.924131	8.234135	5.786959	1.912768	-1.990849	11.17947
ILMN_1651940	-13.4445	-16.14826	-18.74378	-19.25195	-19.36224	-12.97244	-8.147807	-18.54662	-11.89844	-14.24502	-17.57748	-22.13746	-15.47704	-14.22849	-14.34354	-11.11131	-19.32076	-13.74289	-19.52666	-9.567432	-20.28911	-9.825764	-14.33527	-13.13904	-20.60818	-19.22374	-9.714889	-7.067815	-12.88687	-18.08947	-23.01582	-14.12991	-15.02623	-18.02829	-10.88736	-8.737323	-3.492243	-12.50486	-17.64638	-13.98822	-23.95542	-14.40089	-9.44628	-13.73256	-17.35203	-19.69937	-21.27582	-33.26361	-15.42489
ILMN_1651943	34.78298	13.01923	11.77814	4.239292	13.95432	13.29896	36.77823	40.96872	13.28375	7.033719	17.93433	-7.917616	23.19452	5.110785	23.6329	13.65508	16.33219	16.71455	32.04246	6.312435	13.39732	25.91317	7.573981	7.609673	17.25182	23.87857	30.25939	16.2048	12.39864	14.26777	29.29769	27.66484	13.59559	20.50679	12.86466	2.658032	23.44734	-10.07731	19.41464	7.903825	12.85876	16.04285	11.54321	1.863825	9.167515	13.16107	10.69103	14.39833	14.23788
ILMN_1651944	-1.466384	-2.731148	-5.485306	1.292888	1.53247	-7.974661	-2.933177	21.03533	7.674868	7.298932	-2.209883	0.2116031	-0.0111013	-0.7354897	-0.7529441	-0.8019097	7.93625	-7.401453	4.662244	7.629024	11.14448	15.22783	6.222823	-1.795609	0.07856947	2.025036	0.9961178	-1.509328	-7.126023	2.045408	11.67324	6.47536	-6.662679	2.216189	12.82888	8.50211	12.69036	-3.701583	15.32436	0.9286813	5.674603	7.660935	12.79381	-4.917737	-5.541992	7.602808	14.64451	1.988354	-4.808587
ILMN_1651949	128.5201	96.54796	116.51	47.52028	67.9182	40.45375	88.59853	15.47645	36.25773	103.7264	84.82455	34.31521	15.78911	33.76145	56.80167	78.55738	35.41272	90.00388	76.39621	54.71802	69.21085	62.55891	56.43004	67.40018	55.90609	60.49019	76.84387	46.34249	21.49937	79.21861	-1.230948	51.8462	69.04926	53.27495	78.41148	55.16339	42.96217	22.96862	51.71093	62.09122	5.109052	34.40279	41.44857	30.98964	60.36776	58.93859	65.4597	37.10642	45.48799
ILMN_1651950	102.6699	65.47034	94.55599	33.22811	41.59113	23.3933	47.43718	50.36954	39.39231	74.14127	42.37982	56.27519	16.13393	102.9412	75.84992	77.67905	43.51903	21.91195	61.98748	154.556	83.23833	69.21114	35.01358	74.20535	229.0582	16.74841	92.74188	68.8419	84.55262	60.76093	2.903001	58.17311	92.10712	83.05206	86.02283	107.7434	73.05752	29.65935	65.89872	42.4382	33.67959	61.97415	50.01908	33.70111	33.69651	73.04454	58.66048	56.32666	89.4138
ILMN_1651958	33.16689	8.980597	17.23898	19.19284	19.77362	16.11559	28.59968	4.877858	5.217081	19.77206	12.54592	14.79141	12.78093	-7.287332	1.314614	34.41557	27.89535	13.49042	5.184834	32.21352	13.1371	24.9162	32.51233	28.71152	11.8038	12.18382	4.26117	16.42871	8.193539	20.58392	11.46053	16.63639	14.60942	14.34133	14.59394	25.04609	13.08136	14.14542	24.90454	17.07683	1.050244	3.959092	25.87308	10.76716	14.44417	35.30542	-0.2367834	16.195	13.5568
ILMN_1651964	302.2305	173.7108	390.7595	112.592	94.19096	65.35672	165.194	98.82531	73.55297	225.1575	201.7649	103.6131	122.2743	118.7322	163.5601	143.7801	233.2388	190.0686	290.5325	210.8049	141.9768	138.0936	123.4554	156.2702	427.4877	158.4169	143.0296	117.9738	62.65873	143.3292	21.1142	161.9197	221.4834	122.5845	262.9089	172.8984	154.3553	92.28799	130.8274	97.66544	50.60197	109.9184	132.6464	86.34973	153.3875	146.3535	191.4334	52.63999	92.58872
ILMN_1651966	24.19585	4.981796	30.88736	35.67876	32.86195	10.95003	31.92949	12.47777	30.20062	44.99076	18.4908	23.01264	69.05324	10.60721	26.7038	18.43855	58.06064	38.53123	41.70817	36.0083	54.29183	32.398	99.44196	25.85016	23.81893	19.30829	36.93582	28.21273	19.84018	25.20572	8.580735	30.71562	23.91583	21.79896	32.03159	24.23685	27.56204	38.96877	41.57525	18.40863	23.09379	-5.020995	24.65304	53.81441	31.47284	22.33794	20.45388	14.876	23.4175
ILMN_1651967	30.84034	11.13068	9.343903	6.168911	32.62981	20.82099	13.17267	10.71487	23.08738	35.45526	6.01095	34.71965	14.31848	12.31697	14.68736	31.81239	25.92074	32.30834	43.98541	34.90468	34.94751	23.00678	52.25192	19.83166	27.3292	32.46645	3.829072	19.58891	21.8019	27.39797	8.900231	19.95239	30.80106	23.7828	16.96882	23.28981	28.12939	5.0533	30.27094	20.71876	26.50242	0.5062644	24.65746	11.20694	38.16743	22.21761	-0.678655	10.15841	25.41304
ILMN_1651980	13.9858	7.556633	20.33152	13.21883	22.67751	21.41458	32.01143	19.78069	24.68723	11.96684	20.54171	17.47493	20.24792	10.85821	3.37629	14.00841	15.15505	23.61327	21.30718	19.01065	9.034472	22.98356	25.51346	26.93517	14.8665	12.77898	9.025147	21.03424	27.04611	15.85673	22.74166	18.75067	11.23195	25.97093	4.225238	27.82755	17.67848	34.38359	48.66154	28.80913	21.3482	14.69461	14.7129	27.804	8.827076	11.83375	23.1945	21.78547	11.32118
ILMN_1651984	11.7291	20.18494	18.67047	92.37325	112.217	98.37833	21.89566	112.0288	50.29147	47.88399	30.63555	55.06944	65.81793	57.75749	44.74955	22.92203	21.97498	33.192	56.16673	17.16311	9.50696	67.65633	112.9029	30.72803	56.47065	46.86856	35.9582	22.46605	68.3142	51.22419	139.1522	52.14404	48.39973	100.4845	34.163	53.60246	54.40565	111.842	55.98542	40.73642	92.8535	59.23683	19.7711	86.29778	73.13525	28.58051	44.74141	60.95996	46.54829
ILMN_1651987	672.4209	175.6694	596.4981	245.5955	277.0945	141.1491	418.5443	56.82395	324.9502	595.7563	668.6373	162.2997	261.341	132.4533	154.5091	210.5476	1337.602	743.1722	904.1678	501.4413	716.8824	117.1955	1517.144	163.4532	149.2545	216.3351	203.4058	128.1232	40.12746	530.0836	105.2528	152.7249	244.9045	113.362	256.5365	119.6017	128.4889	262.633	333.2777	192.78	81.78015	130.9049	190.4174	184.7437	244.3633	159.8424	276.2515	241.8018	123.8147
ILMN_1652000	19.94569	6.876701	17.39413	32.28376	23.04728	8.603628	32.80529	26.93053	33.58116	29.3983	35.46342	19.42873	20.04861	25.04301	27.05152	21.96909	37.59819	47.20325	61.80876	24.0997	34.56438	20.78503	48.63145	27.59389	27.73805	14.80521	33.45715	16.27118	1.797916	42.98573	4.031556	9.897235	25.13649	14.06067	19.25538	7.795293	19.68465	25.3403	42.74479	13.6272	14.8246	1.127877	7.678201	12.88491	11.55031	9.081088	23.22577	9.471127	19.73777
ILMN_1652003	28.75166	52.95052	47.1863	17.95378	41.5885	47.26918	237.2689	82.56568	77.03471	111.9386	582.6393	60.86598	16.84654	16.40871	68.86115	51.76812	80.883	40.07281	109.9101	84.68091	62.39666	15.90395	103.9427	38.86673	113.3909	84.93385	133.7994	48.66542	11.95999	198.5044	29.27125	61.49185	220.8435	14.57885	82.61771	8.162114	13.55826	27.34474	56.84253	99.64517	9.144925	40.10066	25.22145	60.6372	91.21407	37.32829	32.7362	84.25471	41.41995
ILMN_1652006	61.5679	78.00127	63.14068	54.28055	47.07956	15.19942	38.28802	22.94698	28.70521	22.43883	26.80582	13.85188	48.39519	29.97944	8.403558	36.97852	65.46597	39.03382	50.25767	43.44825	27.5586	31.92865	60.68193	43.11057	10.96781	12.85053	39.12655	38.88057	4.867153	26.61949	3.239587	22.07103	24.79004	20.87513	25.92705	51.06071	39.9817	11.17635	16.06882	23.35509	18.00139	26.87231	30.29392	7.396029	27.68061	40.77586	20.40904	51.55805	17.37656
ILMN_1652008	61.69583	20.42956	25.49524	13.92016	25.11832	3.514715	14.10484	3.932485	19.76431	31.9161	26.3437	9.281298	8.691512	13.12152	27.65828	8.014161	55.98058	43.91072	57.17091	37.38081	12.82613	26.57009	64.05759	14.12143	117.6124	28.96946	24.05866	10.61116	3.034015	19.53213	9.701547	29.13704	24.82569	12.31826	37.05666	8.115483	14.78585	14.31554	17.89706	20.49257	-2.667765	17.30499	19.96369	10.59154	8.242062	11.76258	20.39147	26.30529	13.65525
ILMN_1652015	21.62212	2.999244	18.11408	29.05455	8.523651	0.479856	11.10231	14.04986	17.48063	31.18196	6.410181	7.895288	18.64172	26.40551	22.83112	16.60512	14.70428	24.72764	8.764401	12.55213	3.751917	5.39806	7.055213	8.070793	-7.377241	12.70173	11.70587	12.0977	15.34639	17.47629	2.736939	21.68502	-7.946996	12.18122	7.331523	2.681721	3.38463	0.5805978	25.23666	15.75651	8.625264	1.677537	6.537691	8.642993	2.129643	22.84159	14.00779	5.841312	14.45389
ILMN_1652017	-1.617583	-12.9194	4.654144	-19.09842	-10.61264	-7.496157	-8.093349	-22.97593	-4.490171	-1.21957	3.776002	-5.406744	-12.02686	-15.77948	-9.471984	-6.00558	-4.008056	1.70925	-5.712237	0.2711216	0.9797309	-6.491871	2.239173	-2.813408	19.82893	-6.313984	-2.560691	-3.53922	-8.048267	-18.37369	-18.79869	1.820872	-12.80716	-2.146375	-11.30951	-5.388385	5.183199	-15.67462	-10.75184	-8.724639	-16.68234	-19.83948	-9.773733	-3.179937	-5.896648	-5.308889	-13.84294	-10.78621	-11.21988
ILMN_1652022	-9.978072	4.026756	0.4438322	-0.9671902	-2.146157	-15.29618	-11.54957	-3.821391	-5.963575	7.232319	8.165506	-2.371992	-9.841058	1.867072	-4.152854	2.471947	-16.07034	-3.498575	2.85922	14.25135	-3.111547	-11.28061	2.822539	-4.977814	-3.195578	-5.008259	-8.385528	-10.50904	-3.719548	-0.784441	4.907083	5.236598	7.172755	0.3841963	-10.27213	-10.13786	-4.181917	-7.115607	-2.23203	3.622735	-4.525043	-1.803695	-8.693571	0.8046136	-10.0247	-11.92466	4.79304	-11.04731	2.932289
ILMN_1652023	27.11685	9.771209	11.01098	28.1682	26.09676	4.175657	25.13311	15.7332	14.63527	19.1455	9.435907	18.32749	7.148551	7.01934	26.4453	27.90337	24.01335	12.50722	24.87562	11.21261	20.43046	8.921726	22.96002	17.02853	26.25128	-0.7866324	28.84191	20.93115	12.43952	21.70791	16.43465	16.97808	9.196551	0.3471785	2.683948	8.988278	9.949427	6.663217	25.75794	2.567498	10.93192	-1.878661	15.76978	9.963786	13.32824	4.565257	33.66256	1.309093	7.606231
ILMN_1652024	177.8339	94.09654	180.0585	67.12721	123.5045	37.22093	168.3637	20.58654	87.91889	236.767	205.8766	67.87776	47.04085	30.05225	109.0955	180.9555	135.1262	194.7524	232.4762	156.2733	133.0292	54.26666	53.64647	107.555	63.7067	79.88329	125.4387	90.48983	25.14905	178.762	20.8965	81.47971	117.8307	83.59333	100.3213	47.13415	33.90261	25.43121	64.454	118.6073	4.40064	54.58876	84.19421	42.10355	109.5364	85.28506	95.44382	13.41693	54.01936
ILMN_1652037	0.7007607	-2.371819	2.246574	-0.201344	12.78654	-7.161879	-4.574015	6.963063	-1.944578	-3.085857	2.323106	3.643641	-5.361527	1.845885	6.216203	-2.478767	1.028397	10.70093	0.1339313	1.21767	-4.757185	1.470448	0.4971074	2.201447	2.302813	-3.416676	-2.177123	2.455752	8.348339	-1.90365	6.362626	10.43528	5.228183	-2.847661	3.568241	4.64372	-5.980249	0.6288384	-11.30973	-1.651252	8.700665	-8.889594	6.778589	4.629984	-1.871227	-0.3053105	-0.2628378	6.270992	4.811203
ILMN_1652056	-15.31371	-6.393837	-6.864693	-25.1692	-12.37428	-8.497656	-10.3302	-14.73658	-16.92415	-5.820011	-5.685187	-15.32945	-17.31657	-6.242463	-17.19925	-15.39489	0.224221	-19.21707	-0.5134763	-6.802449	-9.519709	-23.5159	-7.137124	-4.256927	-21.56763	0.4205362	-7.230388	-3.003789	-5.461957	-13.24	-5.038863	-13.44207	-0.196164	-9.872373	-13.34339	-6.861121	-7.555037	-4.385215	-21.86123	-6.314326	-20.13942	-1.038558	-7.744372	-8.60542	-8.826267	-8.335633	-16.06014	-10.02758	-5.058751
ILMN_1652065	163.7236	198.3731	90.70167	39.00437	69.45868	49.55287	82.00957	41.73383	52.07397	68.53014	71.60764	85.64055	48.67818	72.89641	47.01526	98.56496	43.23202	113.1327	42.33751	57.92777	42.16329	51.6367	49.32423	83.86111	29.90705	47.18619	73.00952	29.61308	31.96611	66.2944	15.90659	149.0298	96.74492	70.80425	102.4021	109.5731	78.35911	29.75436	78.58485	199.9791	91.98145	81.27641	64.55928	69.5638	111.0167	73.1669	91.70013	49.6175	91.45293
ILMN_1652066	5.475732	-1.813256	4.235023	13.09491	-3.677842	2.421766	-14.16957	6.11926	3.279703	0.7836727	16.83644	8.974047	-9.147141	7.858466	0.6159676	0.2204902	9.908776	-0.973726	6.168775	12.37046	3.392466	-10.24001	-0.7096721	13.53027	-10.88116	0.7292062	1.683679	15.08281	5.44215	11.13965	12.45753	7.641597	8.057895	14.35366	11.45474	3.650273	7.122499	-0.2515327	5.8987	7.921472	28.17895	-0.1582024	13.35897	9.647609	0.1705059	-4.273424	-4.861845	9.943562	5.138923
ILMN_1652072	-9.296699	-0.3956686	20.01077	-15.49053	12.19057	-9.994272	3.39578	9.215436	-3.506941	-7.762947	-8.540358	16.60285	9.622947	-1.13762	5.097001	-8.731559	3.43747	2.044379	20.21908	-0.5190853	13.41749	-0.9448584	15.45772	-1.013206	-13.28106	-4.741024	0.6165172	1.108203	13.51853	11.52972	-5.564628	-3.884595	8.902499	1.320636	-10.64233	13.64278	-9.320116	4.172219	-0.0745745	-8.108287	2.998548	3.916062	0.6029754	16.92135	-3.662387	1.692057	10.12773	11.83392	-3.610302
ILMN_1652073	5945.202	3640.545	11461.94	6593.87	7748.929	5098.405	5953.788	2572.143	2818.212	7561.826	6178.175	9390.427	4165.565	844.498	1723.193	1342.323	11692.01	5379.28	14806.91	9546.524	6976.23	5889.459	16203.04	3863.305	6212.803	3327.668	5413.065	2240.888	884.3497	14748.99	1730.154	1266.637	7270.399	771.9307	4831.159	2143.547	1592.243	2623.729	4635.935	1926.937	386.328	1381.901	2652.412	2935.236	4670.357	1220.344	4265.821	2282.394	1068.443
ILMN_1652079	-7.719367	-4.185532	-8.709274	-1.698918	-4.733559	-10.19178	-8.527369	-16.87494	-0.5495966	-7.843139	-7.759596	-21.0397	-10.12373	-2.493554	-6.191154	-0.5958092	-18.1468	-14.15156	-6.881793	-0.4944423	-6.281911	-12.54577	-5.646127	-7.912014	-3.492826	-11.10587	-7.891566	-5.909387	-6.73132	-4.517832	-3.6538	-4.799626	-1.530698	-3.08814	1.153187	-2.511295	-4.388971	3.02765	9.999301	-8.450847	-25.86503	-2.330055	-0.9435487	-7.796621	2.422619	-4.688211	-6.027784	-9.989841	0.6869044
ILMN_1652081	13.12527	-3.728615	0.3250578	-9.989445	3.400543	-3.487093	5.904684	-1.296145	-2.994085	-0.1211887	-8.649336	-2.560125	-5.070298	5.849998	7.45025	-2.413551	1.990014	-5.666239	9.974957	1.382862	-1.5828	-0.9586753	17.91634	4.798134	-4.192419	-0.8200186	3.901872	5.365695	-0.1306576	13.3301	10.63142	0.9217098	12.60092	0.921855	-0.5725901	6.594556	-2.984751	-3.627006	22.82746	0.5909966	-5.179088	-4.005057	10.11286	-4.677137	0.02337306	-0.5631612	8.075931	2.806728	0.08075664
ILMN_1652082	1281.814	1733.155	609.1709	580.3404	718.331	452.3183	1048.148	550.7076	616.8896	791.1934	1245.836	690.6232	847.9481	650.0203	711.0603	1055.117	452.1147	877.852	577.8451	590.8715	570.1895	966.9103	574.3003	890.4379	817.1868	739.0966	1008.505	799.7953	732.905	526.3693	300.1693	1269.309	1041.62	616.7365	909.1925	1178.873	1104.818	595.2865	656.283	1635.921	865.9747	674.485	968.7395	568.6459	660.2314	968.5275	1146.505	866.7285	980.7519
ILMN_1652085	1310.322	638.8406	1446.153	810.1718	798.8171	357.2329	694.9307	324.5868	459.8127	872.7634	863.874	618.3395	489.1434	256.7205	466.1062	547.0974	1389.547	1111.993	1021.577	806.4735	774.2954	478.1388	1105.632	807.6195	391.2846	491.5232	745.5863	595.9028	160.6306	965.0249	181.4064	546.4167	613.9734	586.5148	770.976	464.5151	366.944	305.393	564.8448	580.2559	283.77	410.8021	681.9869	246.9373	569.897	425.6999	798.2675	478.6385	515.6141
ILMN_1652088	6.261743	-1.460839	-7.039108	-20.12239	-14.03812	0.2623649	-14.30901	-17.95559	-11.72379	-7.865345	-10.10836	-8.717749	-16.59495	-7.63765	-6.510955	-4.787334	-11.13841	-8.828707	-6.535632	-7.066464	-4.938528	-1.413807	-6.559327	-14.22285	-7.715643	-14.89899	-10.1949	-6.416612	-7.379567	1.922338	-20.11353	-1.213445	-10.44688	-14.54123	-11.08247	-3.641032	-5.989416	-6.181869	-23.35315	-6.29869	-7.618899	-0.6045907	4.854326	-6.427267	-6.919696	-6.532495	-9.314153	3.89864	2.502487
ILMN_1652098	2.22384	1.271377	-10.81577	6.84682	6.778686	1.14855	-0.9445291	-1.495395	2.38402	-8.129623	-2.996993	-7.348593	-11.2589	-2.983956	-7.201034	-3.494193	-11.79277	-8.166895	0.8591281	4.008007	-7.025655	1.726009	4.69815	-6.167316	-12.22394	-4.352459	-7.479037	2.674067	-8.701263	-14.33725	-8.563025	-6.087789	-15.85404	-5.478696	-0.7433131	-1.615772	-0.8964483	-7.392188	11.14584	-2.459892	-12.26612	8.65825	-4.65454	-11.27073	-3.133037	-18.17156	-10.25022	-15.4267	-6.306191
ILMN_1652104	-11.01697	2.71836	5.237663	-11.21516	-13.44151	-1.496089	-10.17737	-1.210132	2.024889	-10.93943	-7.122321	2.097857	-18.4289	-3.154519	-3.5512	-6.607799	-12.79991	1.455694	-17.56777	0.5631977	2.181551	-8.565868	-15.44531	-5.305992	-7.592688	-9.872665	-10.40903	-7.317765	-1.617833	-5.343073	-17.07943	0.5236309	-6.534856	-8.379468	-8.633404	-1.097545	-8.846579	-3.744735	-9.775006	0.006302702	-2.760012	-6.903602	-1.556754	-16.17025	-13.08281	1.661273	2.945712	-12.03502	-2.238915
ILMN_1652110	27.41248	-9.243066	33.51818	17.9887	19.43133	13.21644	5.400426	47.58597	24.50165	12.57179	20.8757	6.592524	41.7765	14.20942	3.694489	15.06718	7.120858	57.12443	18.59636	13.83147	-2.840955	7.571728	27.77604	15.10283	2.791025	1.140896	36.95354	2.767565	20.9049	15.92203	33.50881	9.875812	15.11833	23.93825	42.72605	4.300015	9.020975	17.12969	41.10066	22.51574	26.23732	-0.284095	10.89792	17.49441	6.758969	12.66114	5.875208	-8.589115	17.00012
ILMN_1652113	37.86243	5.485954	-7.061897	5.495059	7.541381	1.116971	8.380727	30.62556	20.31664	15.15369	29.09723	13.46877	23.87508	4.613143	21.62265	8.507691	15.43836	30.31899	7.066175	20.37516	14.40825	4.073452	25.8306	11.47283	27.37914	21.66735	18.28932	12.20548	8.506222	18.9229	8.918412	29.93386	13.04228	12.78159	15.76173	-1.944293	11.55232	16.59568	20.35667	15.87817	23.09575	25.10353	14.67416	13.78662	3.345265	1.64635	12.30729	-4.639538	1.287292
ILMN_1652123	1379.624	704.4988	1997.098	955.8653	1014.099	412.7665	1200.836	433.3936	944.4399	1457.213	1426.766	872.5855	670.248	325.4983	676.9786	749.1594	1305.833	1546.388	1460.234	836.054	889.0004	735.4429	1368.655	806.5563	796.6749	656.4221	973.2076	737.0023	303.5027	1506.867	244.837	594.4514	849.5951	461.0758	861.2407	532.1166	415.1528	431.7607	791.9294	772.8157	278.7578	532.0726	808.384	327.4673	742.0162	491.2978	800.8544	471.4884	490.6925
ILMN_1652128	2416.046	1822.366	2303.475	815.9227	1862.919	722.3249	2602.789	1086.09	1134.725	2977.801	3344.835	1277.506	814.8318	709.8303	1332.137	2104.417	1959.318	2142.764	2330.631	1984.542	2058.364	1500.02	1472.507	2087.991	3061.189	1624.078	2186.793	1541.833	729.8972	1806.023	462.2092	1785.214	2289.604	1160.84	2108.438	1144.431	1111.569	737.3742	1800.457	2081.891	880.4706	1184.901	1402.981	1260.679	2353.071	1594.977	1750.38	1193.927	1440.908
ILMN_1652132	-1.548766	5.376655	30.53282	21.26497	-2.464867	-5.695979	-0.05298862	-1.731143	-7.090826	21.22637	24.16395	-6.12805	-5.457261	19.02628	5.799912	17.71561	1.480851	15.53345	-1.38634	-4.759747	5.934153	2.168812	-13.06773	5.915787	-0.8180217	11.68836	14.93058	7.928126	-1.023548	10.09875	14.27532	1.238215	-20.63631	6.065082	2.904667	6.582929	12.70701	-9.414313	-7.296048	-1.110183	-3.041735	10.27496	3.319116	2.468462	-5.231906	-4.629545	15.3217	-4.14262	1.261833
ILMN_1652137	-3.837554	-12.61916	-7.741928	-14.48288	-24.27347	-6.636885	-12.47015	-16.73064	-9.992025	-13.10871	-16.33199	-21.74909	-11.05984	-12.26832	-5.11254	-17.67531	-11.49092	-5.865602	-15.71082	-10.10116	-8.744246	-17.83287	-17.16781	-20.18385	-14.15041	-10.89634	-15.11939	-1.990514	-9.500072	-10.06557	-20.50706	-10.06852	-8.226834	-10.26634	-12.76196	-13.93619	-6.454821	-11.43651	-12.07141	-9.538619	-13.73573	-0.580642	-12.50904	-11.16433	-13.53624	-12.23869	-14.90697	-13.20623	-8.099332
ILMN_1652144	13.96569	15.28363	6.623283	5.583393	53.64693	7.626798	13.47886	4.837033	7.700197	9.023457	4.01555	3.764971	29.26268	6.447639	8.907784	21.06981	6.52665	23.79074	9.979054	4.536785	16.41602	7.108654	13.92911	9.718964	10.90231	19.07981	13.84713	4.929751	14.50476	15.04847	18.71169	7.733249	23.97342	15.72467	4.555751	18.72783	8.114092	16.21751	13.82216	13.32678	-7.309688	8.644753	9.807291	1.45006	2.011052	12.47849	12.33594	20.47093	3.922378
ILMN_1652147	138.2112	50.39592	79.91872	63.51224	93.51686	8.914785	30.83692	11.82502	86.00559	93.6221	25.51523	40.6403	50.01398	77.19562	14.56152	102.6122	30.26093	66.85996	141.6713	57.97594	67.33467	32.93906	58.1218	51.00677	76.11382	47.62362	43.55329	62.2154	36.74338	24.88752	17.67071	31.40171	100.644	45.95662	51.25768	87.10464	66.27749	35.39618	130.3881	42.7959	38.40175	41.63401	44.26843	64.60789	44.65154	60.7214	79.24893	33.00595	46.88766
ILMN_1652151	13.27233	15.6144	14.21741	24.39733	5.951416	20.89258	19.20314	14.55681	8.547258	5.151776	14.5456	11.4646	1.53701	7.777686	17.37601	1.621629	21.58405	3.287436	-0.4099377	13.6439	18.25066	17.07191	2.960876	-0.1181031	19.91463	14.24781	12.72134	3.26269	8.719814	17.24883	11.09689	6.033259	8.900737	2.495395	5.490947	21.67402	5.943422	14.58786	5.249179	11.36077	15.07279	4.969613	18.58471	11.49259	8.837597	19.70638	9.433841	-6.001392	12.60338
ILMN_1652155	-3.643607	1.496269	7.931297	9.864292	-4.48526	-2.204318	18.38458	4.694921	-0.2738932	-4.823734	11.91274	3.269709	-10.78224	-10.25778	6.399842	4.530053	9.092607	0.865454	7.179151	16.51859	1.255739	9.418476	16.31408	2.048882	-2.02986	4.817547	9.988862	-0.2793247	8.475948	9.372732	0.6124964	8.808078	-7.715299	15.62396	3.976948	-7.027762	16.62164	-0.3366309	2.445765	-19.38613	-7.482699	-6.100776	4.451646	-9.930272	17.90673	15.97483	-3.315	10.58362	-1.020768
ILMN_1652160	131.1026	175.7995	112.0868	118.1196	72.55864	80.01422	90.84064	105.1074	103.1694	126.6239	119.9715	150.5568	91.53523	91.46024	86.07427	116.4492	95.47649	76.08227	79.36143	63.3059	74.95842	112.0101	129.9994	83.17145	120.21	70.30968	99.45506	100.5602	84.75738	61.07981	78.60145	122.3827	95.26643	105.4576	110.6744	103.7736	96.98243	88.98864	158.4362	79.78462	122.3361	103.6049	129.2553	69.61906	64.76775	90.53816	145.1183	115.2839	105.5886
ILMN_1652161	12.41884	12.16997	2.036117	-6.980748	25.23487	43.13375	27.7411	27.23464	21.56366	21.76696	9.829149	31.83048	5.599418	20.21825	29.77151	25.76582	3.702996	12.89714	3.04968	14.33462	18.87056	30.39945	41.26854	18.10794	16.80916	24.78613	8.676217	6.201785	18.29338	10.38688	11.31725	30.13688	18.58809	26.99873	11.58606	32.47119	19.66384	22.7803	36.53842	11.61421	24.68194	10.4542	13.6984	23.59371	23.86258	26.13447	4.278079	2.956562	24.7464
ILMN_1652163	188.6277	150.8308	168.4241	104.8331	111.7333	79.73863	144.4121	67.66396	96.4342	120.1841	104.6581	104.1859	118.4046	94.27444	113.2087	117.5095	176.4369	151.7964	182.0607	106.5386	144.557	160.9171	183.3714	114.19	80.29366	61.28238	125.1954	71.92619	64.45461	88.38972	30.2823	116.2968	125.8047	76.59693	133.1961	147.5236	119.9455	78.57403	153.8392	87.30943	85.27727	119.844	147.8875	110.7231	69.21654	94.75627	171.4913	92.806	82.7953
ILMN_1652164	27.64129	81.94818	32.67242	35.56495	27.04823	7.684766	68.40641	31.58664	72.97015	45.38729	46.586	54.7915	44.02756	36.52157	45.95233	44.76015	43.84509	66.72359	40.72495	59.42675	46.52617	82.15512	50.24168	49.27412	50.16663	42.44915	49.51855	46.96696	34.07089	19.53602	15.20664	84.47243	50.28705	13.66804	36.63087	45.22062	32.75036	29.5261	27.77615	100.5457	34.15446	31.31419	22.7336	27.52288	39.08448	19.5913	46.54238	71.35765	48.75168
ILMN_1652166	-2.305404	12.47436	14.4966	0.01888615	7.239196	2.220571	12.52807	0.822629	11.75192	12.27195	6.057611	3.594072	-1.607697	7.098388	3.339745	-4.042922	20.63396	-6.905169	-2.848887	-8.734364	0.467501	-4.948322	-1.874993	3.368004	-13.26484	18.06273	2.763406	-4.663915	2.636066	7.604002	37.27589	11.26501	-14.64901	-7.934594	-7.646008	4.694287	6.966776	6.112748	1.222514	3.107644	-8.527789	9.113168	-0.7516694	-1.436277	1.503392	0.3221232	-8.786572	12.00885	-3.00562
ILMN_1652170	-11.35805	-14.47882	-17.94879	-13.98803	-11.1796	-3.354556	-5.608782	-8.8044	3.89696	-7.766922	-7.640059	-6.106726	-4.322793	-11.78743	-18.37883	11.8691	-0.7712548	-4.284578	-2.198657	-3.44743	-0.8444726	0.2779351	4.985335	-7.880085	3.542048	-7.878544	-0.6494511	-0.6860936	-12.69515	5.947622	-10.03811	-8.740834	-7.466489	-9.196027	-5.87605	0.7509812	-3.059481	-6.99002	-8.854054	-9.289878	-18.11064	-2.749816	7.201372	-14.39337	-6.235534	9.012286	-15.32358	-17.12848	-4.998913
ILMN_1652171	0.05902941	13.78873	-2.84565	12.12784	8.384293	1.93646	-3.394526	-6.452327	-1.938955	-4.831302	-1.084448	-8.276205	3.041465	-4.367944	-3.006225	-1.210281	-2.556129	-3.299761	0.6083881	10.09166	-3.656461	-19.21273	-8.93245	-6.417995	-7.15756	-7.596592	-5.994742	-0.0407307	-2.258351	-3.101847	-4.492614	-6.069615	-1.168652	8.709476	0.5173299	-0.8288452	-0.963484	6.338746	12.46875	-3.292785	-5.013255	5.232415	0.07520439	-5.542112	-16.15627	8.010356	4.651415	-6.699741	6.866729
ILMN_1652175	-5.488753	2.033935	-13.46442	-11.43879	-4.193909	-16.46755	-10.22965	-13.54866	-12.94434	-4.535327	-9.262251	6.67132	-3.637566	-19.15583	2.563447	-1.753928	-11.30238	-5.415583	-1.702891	-5.493855	-7.484128	-1.445309	-5.140016	-1.421661	8.810266	-3.226215	-7.790935	-7.01571	-1.581883	-1.194864	-6.189315	-6.266011	-14.57618	-18.90186	-5.01331	0.5366409	-1.90951	-0.3617011	-10.96145	-1.460136	6.616025	2.67933	2.330865	-4.013319	-10.48618	-11.48339	-18.31302	-6.393421	3.498275
ILMN_1652178	-11.23094	-0.6278845	-5.796623	8.300175	8.710884	7.126935	11.29713	-4.426539	2.903712	1.914914	-4.547324	-0.1023694	-5.395028	8.373099	-4.581809	13.72896	7.029038	5.487257	7.063542	2.065929	5.271189	34.41622	1.893065	11.97367	15.38429	7.100239	0.9399425	8.323802	1.763012	7.237249	9.157792	4.152492	-10.9409	13.84484	16.0754	-3.223521	-1.535586	24.8663	1.531817	24.09792	16.82196	22.80959	-1.89942	-2.019018	-0.8991199	10.0698	20.66574	8.289204	-1.346131
ILMN_1652181	4.714295	-9.169343	-0.1151583	0.1011692	-4.559372	-2.805148	-6.608073	-1.562205	4.158236	-4.568508	-9.085295	-8.622343	1.030517	-2.89895	-5.552802	-1.277084	-14.72098	-6.842615	1.617948	-9.277203	-3.764543	-16.18603	-0.244157	4.59584	3.626284	-0.0434531	-8.099986	0.3283947	6.954868	5.618116	8.48665	8.101115	-4.379933	10.75858	0.243839	-5.117946	3.269312	8.567483	-5.593785	-9.452041	-9.849261	9.601014	-12.95916	-5.610395	-3.386486	0.1859919	-1.690076	-9.288288	7.1259
ILMN_1652185	1087.485	757.5277	1237.935	942.3635	1213.4	336.6485	1837.348	435.1317	1338.583	1228.541	2340.641	741.2971	638.46	721.835	556.6624	917.8416	944.7025	1005.75	1125.418	832.3983	1004.509	1196.451	1230.779	790.7555	1325.006	462.7356	1127.175	788.2773	487.8388	628.3893	280.0304	1136.922	1121.505	493.2053	1037.414	961.2479	993.2903	375.9874	1108.605	922.2162	817.6463	758.4724	899.4402	447.9166	613.3385	568.1829	1022.283	462.2116	536.2059
ILMN_1652188	9.414681	6.654426	9.151062	-7.694272	20.56232	15.26333	17.97292	29.03539	23.88597	15.40676	24.44661	6.680307	16.08922	-5.714272	28.31744	20.23115	15.8052	34.15563	19.54477	18.09118	3.602846	4.317295	20.66698	17.7772	1.533495	2.489773	15.61871	7.277797	2.575084	15.56201	13.65182	15.95838	5.53271	1.861667	-0.1529276	26.83477	16.70465	21.90899	15.54722	16.1631	21.01267	5.002007	18.95796	9.250705	-3.803543	4.701197	4.983119	-0.1778755	8.511619
ILMN_1652196	-2.477172	9.50357	11.43615	5.80022	-1.197815	-7.419131	6.726728	-11.3305	-7.03089	-3.319095	17.99787	13.65735	0.8746256	4.967841	-5.800124	-5.774257	-5.484679	-16.47258	2.125425	-8.543224	-1.25382	-12.70458	-13.19379	-11.1413	3.994516	-11.08931	-9.749881	-0.5462697	-6.611241	2.455641	20.162	-6.557767	-17.48271	-2.514401	-8.087276	3.752904	-1.061732	-6.160361	10.59285	11.20826	-1.07442	-7.634376	2.292436	-14.95953	4.661892	-5.364313	1.292674	2.601315	-5.950043
ILMN_1652198	142.9924	169.592	261.9446	320.2669	246.3886	170.9275	439.4033	117.6087	356.6449	362.3549	432.472	309.0881	269.9589	253.5706	311.1356	292.1898	293.9692	322.054	365.9117	346.7889	229.4886	307.0394	392.6942	195.1359	318.0696	187.2809	382.436	219.9738	102.336	330.6071	57.72553	231.7023	289.9523	140.9424	267.5059	241.2603	130.2152	143.705	395.7981	181.2949	136.3695	170.5379	299.9633	254.3623	132.0894	181.3573	390.2921	178.6924	169.5846
ILMN_1652199	7457.126	2610.089	1453.673	1883.556	2095.513	1408.531	2899.848	572.8693	2919.41	2914.569	6123.308	1897.216	1828.085	681.5529	798.2733	1616.698	3688.35	2800.997	1685.011	1489.791	2908.825	1852.561	4784.711	1465.268	1027.136	2111.314	2224.102	1738.628	461.4095	386.5117	595.3591	1235.221	2209.877	524.6403	1252.91	2018.554	1920.993	4726.772	1817.277	2449.622	1138.395	1231.632	1905.917	437.7279	619.3774	628.208	1021.148	1635.89	762.6569
ILMN_1652205	5.21621	12.34825	0.3491972	10.012	2.453475	4.01132	-3.026881	4.454366	-3.392545	-2.690044	6.787767	22.81996	4.878433	15.52316	7.26101	1.506493	2.791474	4.678343	3.658994	8.451977	12.5541	-8.051716	9.892051	2.657715	-21.63898	-0.00272739	8.494775	10.31571	8.834126	-1.136843	7.707986	6.452052	-0.7448395	6.49908	6.500095	-0.8265945	6.148615	-1.616347	0.7467298	5.410554	15.35527	4.282228	0.4368148	-2.564832	-1.117916	3.660144	6.816035	4.868946	-0.02853444
ILMN_1652206	-9.929923	-5.237946	-13.19181	-30.24216	6.215438	3.702512	4.159704	-1.583476	31.80914	0.03525964	-3.194411	-4.293997	28.01987	-3.367967	5.595696	-6.530242	-10.59195	9.357862	3.151281	-1.765377	-18.37292	-8.508068	11.07332	-0.8973923	-5.369459	-0.2102164	-11.08568	-5.733163	-0.4747661	1.658438	-10.79909	9.298823	-0.3595551	15.18592	2.55402	-14.50315	-6.268736	9.945977	7.429423	-5.990455	-2.208346	-10.41183	1.029245	17.01125	-6.32127	-4.813268	-20.16945	0.1816139	-2.723942
ILMN_1652207	13296.56	9208.682	15745.77	10101.42	11299.69	6437.128	13604.71	5671.107	10656.36	13555.24	12427.73	10487.04	11272.58	7450.07	9534.493	9653.716	14962.45	15771.67	16290.68	13815.88	17035.84	8737.375	19631.28	10271.47	10785.18	8610.632	10852.59	6381.477	4609.537	13849.15	3867.053	8653.316	12259.92	7923.861	11672.01	7597.386	7468.181	7031.025	12528.85	8383.166	7613.525	8024.176	10183.79	9678.232	11731.48	8882.654	13933.32	10924.94	7092.375
ILMN_1652209	-4.727805	3.969345	4.305336	8.709126	-14.18629	2.885854	-13.38367	0.467	2.695009	-5.890544	-1.327178	-7.676886	7.510131	-9.817018	1.191506	-2.382049	-6.199363	-12.2645	-2.474314	7.042583	-5.602861	0.09429561	3.539344	-6.541035	-10.78129	-4.231922	2.34884	-9.32908	-4.251172	5.56687	8.196809	-17.94086	-11.48999	-5.439412	-1.135433	5.265515	-1.300036	4.579278	7.365092	-7.038047	-5.577846	-2.807029	-7.395964	-14.90777	-4.217987	-6.457391	16.11748	-1.202816	-0.1860433
ILMN_1652215	111.0947	57.39362	80.35282	48.42427	62.39409	33.43374	49.9287	18.11877	37.34208	79.53374	90.25793	75.12976	41.81042	22.20689	31.83019	26.79147	85.4072	43.92317	130.7888	53.63218	66.19763	30.68534	200.5489	36.43441	51.10862	38.04463	46.48624	27.44338	5.071079	120.5818	29.17944	41.9412	91.71289	22.21278	53.91336	25.88184	22.63502	36.27784	69.0483	47.78104	34.86409	27.73726	54.74337	42.77475	62.6954	43.79253	74.89714	46.15241	37.57747
ILMN_1652218	12.6749	16.50191	16.90897	0.5315967	17.73877	15.31104	21.67545	10.71303	5.539743	9.279011	6.657831	4.568514	18.43148	8.965606	15.36123	16.14137	8.330438	10.82377	14.00498	13.97284	-0.2515313	8.750675	13.31854	9.569191	10.10275	15.9848	12.38169	14.1045	18.7123	8.023657	16.26782	5.052119	12.91859	22.76389	13.31919	8.503675	-0.9321234	3.696137	18.01811	5.873155	24.7335	11.0995	20.1795	16.2086	8.281292	5.474207	-7.22476	11.64309	10.16183
ILMN_1652219	29.02354	13.39369	2.431717	32.31649	51.41216	1.522848	10.53986	19.54615	10.07848	30.51923	5.729249	42.32124	1.196197	8.325553	9.168267	21.11719	68.87932	17.79332	13.10151	7.762058	10.30359	7.321514	35.90012	3.829308	3.518351	1.199833	26.66481	2.494334	8.96777	16.06748	23.55882	21.39465	20.02728	15.76476	5.628932	17.00202	3.930765	7.702127	22.28931	10.11073	21.30006	0.401818	14.68506	17.52751	10.88148	4.335841	19.77933	15.7352	8.920028
ILMN_1652223	138.5831	95.59451	147.6444	63.07761	55.08998	19.68792	71.62412	16.75453	35.06337	77.15498	83.14043	48.83965	60.53802	50.86762	58.36736	69.87984	45.45679	84.20028	69.2381	78.60617	58.60443	60.92161	91.53966	82.99724	64.9081	48.2038	88.55965	54.92891	35.53668	46.17581	18.2405	118.0898	79.37279	60.51313	78.79752	75.81098	77.45586	31.06329	77.66126	60.86185	48.77388	60.39294	76.75444	30.31095	53.73357	38.2979	95.84357	62.56815	40.14375
ILMN_1652230	36104.47	8789.303	40398.12	15530	23912.78	9135.408	24393.83	8264.021	12510.01	27566.51	32264.01	16608.31	11908.43	7688.895	18391.61	15172.8	52988.18	25953.62	51654.52	31934.55	42404.33	6051.917	49076.6	9854.671	12107.02	10548.4	17234.66	10591.4	3207.527	40354.99	8066.994	9676.073	21149.89	11905.05	17231.76	4431.422	5905.875	8245.675	21176.64	13394	3028.935	10038.7	13458.75	12197.98	24700.8	15315.41	21010.83	21231.05	10217.18
ILMN_1652236	-8.826118	1.410583	-6.928734	4.584438	3.994155	-12.22406	-2.12105	7.636647	-4.91712	0.6405911	5.201044	-9.929304	15.43331	-1.2137	1.556908	-4.783931	12.96855	9.698355	-0.6537732	2.015926	4.03863	6.579731	-24.81998	-1.857697	-0.219633	-4.42123	3.44214	2.519992	-6.216279	8.305288	-13.09585	-7.227094	-1.407903	-4.128125	-2.257763	7.321027	-2.543921	2.530328	-8.350392	2.102433	-4.330379	2.11036	-0.9578004	1.199328	-6.263832	-5.735841	2.018542	14.13725	4.801559
ILMN_1652237	94.09645	28.19232	109.5242	80.3999	106.8595	20.87496	117.0306	19.31164	54.19862	66.38499	70.94417	60.75179	30.92021	14.19477	26.1964	46.0844	119.9001	71.00158	159.5711	63.97156	106.6058	49.88084	121.9511	48.41299	33.50196	19.15804	70.06808	11.38838	8.105312	50.76492	8.071702	48.6698	52.17691	90.26817	49.56491	25.0103	28.5416	22.65864	42.17384	36.86512	23.48319	33.43691	88.98477	24.70005	96.25308	17.80597	43.09301	62.78707	45.40303
ILMN_1652242	45.12994	27.86975	50.682	69.25027	58.00542	60.24751	48.0404	88.10415	51.38371	46.86028	52.55598	81.68863	76.32623	88.83534	60.16621	54.59743	32.57377	55.67696	40.51361	40.58417	34.58041	69.52425	35.60373	57.76501	47.03272	57.54988	43.70979	57.46642	71.88386	49.38347	92.10099	43.80233	64.20308	91.75112	37.85405	79.78963	48.79881	43.86796	94.59722	32.56693	87.59062	59.0744	51.49783	72.14728	35.69138	65.63857	38.91417	45.11641	52.95152
ILMN_1652243	3.314172	-2.195603	-10.24429	-10.11731	15.5288	-5.132929	-6.599825	0.07369708	16.29953	5.301442	6.630601	-6.005377	1.60456	2.109878	8.721879	-2.872131	13.8696	-9.032465	-0.939433	4.824565	-1.383123	-3.542751	5.131957	6.500473	-1.518492	2.159763	8.83114	0.02373006	10.60557	8.524252	-0.1681967	-10.46207	-0.7080506	14.58824	5.21165	0.3739899	7.951632	2.268082	-0.4017916	9.166474	-4.309756	-5.721656	0.9557433	-0.4482397	-6.987804	2.000392	-9.230184	11.00795	3.909111
ILMN_1652244	-4.295012	-4.583176	-17.05174	-15.76545	-15.31949	-1.270083	-5.987299	-11.525	-7.723883	-11.7795	-4.848792	-14.64881	-16.02482	-11.59063	-15.42004	-7.268722	-11.3464	-10.20981	-10.53389	3.633152	-4.830087	-10.01337	-8.122186	-7.862446	-10.5182	-7.88673	-9.385715	-4.375928	-9.328125	-13.09208	-4.558082	10.81294	3.95486	-9.294995	-19.02555	-2.629512	0.2406862	-3.595298	-24.78388	-6.245124	-33.50147	-8.619082	-16.92176	-7.652578	-9.802689	-6.659532	-13.76048	-22.66743	-0.0115514
ILMN_1652246	4.803353	-0.5054938	6.153236	-7.079007	9.206268	0.4676872	-10.73317	-17.3915	-10.49147	-9.153687	-6.871726	3.49917	-9.557603	-2.255723	-8.298018	5.522851	-4.435454	-14.92485	-6.435962	-1.442425	1.439402	-2.408146	-1.722116	11.45692	-7.005857	1.497295	1.954957	4.535373	-6.108357	-18.78648	-7.009254	-6.880429	10.19891	-8.090833	-4.427601	-13.43574	-7.553129	-6.592391	-20.21595	-2.44535	-11.72235	3.846162	7.176637	-2.195112	-4.037487	-4.679563	10.65627	7.591785	5.026847
ILMN_1652248	3.191872	-10.39623	6.814064	-5.864361	13.60204	-3.784007	-0.7110468	-14.31124	6.339319	1.934574	-4.309737	-18.29138	-8.819108	0.3799354	-0.6138297	-1.976852	-3.710838	0.795851	-6.778071	-1.220135	6.830386	-12.74119	-5.96528	5.010658	6.512941	-2.062267	-4.171706	-9.469914	2.015499	-0.8143406	-7.292319	-3.165326	-3.41554	-7.66089	-9.383076	-6.769465	-0.10903	-14.77204	2.30543	13.20935	0.9339573	-7.585898	-4.235678	1.774447	-9.949245	5.241717	0.4509684	-3.064861	-3.370965
ILMN_1652249	-0.840171	16.22046	1.703132	5.650867	5.110206	11.72494	18.87064	10.33884	22.42863	5.647229	27.54424	10.75604	23.92897	-4.38363	8.049203	22.11709	10.1067	14.70901	13.4043	15.29689	8.044703	17.14469	20.92246	16.06168	15.20072	11.0112	13.72932	10.35485	5.601573	5.7171	4.929101	38.12497	30.39698	13.68959	13.10112	13.79754	8.743364	6.512948	-8.678121	18.19273	13.82029	25.63043	14.37851	4.222971	11.16593	-13.59165	12.51709	-4.955059	-1.411194
ILMN_1652254	6.893983	25.5439	16.45322	10.28928	8.072647	14.2178	31.18526	8.300397	12.06918	-3.216434	16.60906	9.595079	24.52866	6.214767	8.742379	10.42909	18.46453	10.07948	10.46659	9.125042	18.66661	28.94667	5.191146	7.931465	19.67711	4.630672	4.597192	7.081393	2.187839	22.3239	2.571702	2.482966	4.98656	-1.831403	13.65828	-1.857715	18.21417	4.287904	10.94498	8.670518	27.68693	15.4109	4.801263	-3.703489	-3.350551	2.367518	15.5202	16.31907	2.816223
ILMN_1652259	-0.00280683	-0.7098852	1.591072	5.271022	-3.418358	2.570241	1.425855	-8.805415	10.66198	12.23509	-1.391341	-0.3204175	3.273315	-1.188622	-5.697005	-0.186332	-11.9024	-5.060984	-0.9642667	-5.032238	-2.416425	-3.057728	9.423133	8.199043	15.7746	-6.781475	3.843026	5.718234	0.4274708	-7.91247	-3.413375	2.589007	-1.691892	-7.958795	-4.461804	3.729138	-3.973734	-3.115676	-4.659017	9.696931	-1.884227	-0.1395714	1.122987	-16.59124	-5.244491	9.025058	9.475551	5.720165	4.56211
ILMN_1652276	-3.495887	2.352989	0.1095426	-3.491436	-1.536957	2.381666	-0.08223972	2.932927	-3.296263	3.15215	11.48969	22.13249	18.64099	-12.30863	-5.469375	6.81559	13.41583	-0.79825	-4.211352	14.54765	-3.607927	3.953678	15.41225	1.782036	13.45542	5.976055	5.966905	15.76971	6.418323	13.72371	0.2099009	2.882411	-9.165456	10.75878	5.180545	13.9711	-0.6466581	1.876931	11.38118	-2.011932	-13.11639	14.88612	-5.904639	4.30292	12.76741	5.909594	-1.785329	1.624989	-1.271767
ILMN_1652277	41.30499	48.41396	10.51622	23.50648	32.72318	18.6508	61.49053	49.3294	64.24426	38.40805	72.64146	14.07649	42.2399	22.13559	43.71127	53.29168	64.60406	61.67979	38.54072	36.07306	33.92604	56.71254	49.07761	18.27632	22.87235	25.64664	78.95383	47.13591	24.85342	42.95096	38.53802	112.0241	59.72359	38.94797	31.34318	43.32505	53.49854	13.28911	41.18164	69.16061	24.68227	31.20195	38.8929	32.43898	35.17836	44.24845	10.87857	32.06162	26.71397
ILMN_1652280	72.35619	25.98833	60.7631	94.41232	39.12894	38.30824	105.1365	31.74612	78.3402	112.9684	87.07849	63.84624	70.32864	55.4558	76.43151	50.07968	58.15366	86.5651	84.56152	45.7612	38.77603	48.85135	59.27153	46.519	156.3334	146.6636	82.45187	54.43847	30.64948	67.22225	29.82885	61.43315	45.97876	36.23813	47.69815	75.57667	41.28057	32.86365	87.32023	43.18413	50.13514	44.57838	51.502	31.06264	54.73054	53.55885	107.904	53.03867	39.51012
ILMN_1652284	8.618249	3.438911	1.170799	-0.5292324	1.533905	7.88722	-3.732325	3.086423	9.018198	11.75843	-6.242835	-13.32805	-1.709679	-5.59945	-0.8434821	-0.5336068	-14.96454	0.2231199	1.021855	-11.67162	3.225458	-0.1598014	8.354613	-5.140839	5.453257	3.70834	-4.749465	2.625582	3.929432	6.722464	3.134377	8.96593	2.167361	-5.982759	0.5538747	-2.474269	-0.4701063	2.23462	14.38777	22.36221	-5.19884	-1.995101	7.676439	-4.334127	-1.90707	10.59307	5.841128	10.95586	15.24783
ILMN_1652287	54.10147	11.35264	102.9108	177.8583	96.61011	42.30275	125.4585	6.256703	108.1077	60.08769	47.67711	67.76077	23.74007	26.15639	52.9685	66.28448	124.8425	82.97549	127.3299	67.91908	70.65523	60.57244	72.95801	46.27071	30.44509	11.95545	104.4812	62.9832	13.9245	103.898	15.96755	32.79309	63.90241	60.4799	113.0848	52.98865	44.81315	28.35236	136.597	37.37756	58.08111	71.73984	108.0883	59.39902	44.50268	6.667971	87.61526	70.35152	27.67989
ILMN_1652291	3.617402	-11.85748	-6.914093	2.752498	-10.17339	-12.28978	-1.734233	-7.354693	-2.185529	6.346768	16.61125	-3.173429	-9.700685	-2.742547	-2.686332	-1.904311	2.098664	-9.200045	-8.16878	4.539249	-4.272916	-7.020153	-2.734262	0.800476	-15.72651	-5.585018	2.769059	-14.52823	-3.113804	2.73094	-0.9219961	-6.578031	-7.132016	1.674144	-2.387188	-5.295253	-11.11189	-7.530227	-7.03674	-9.325355	-10.73173	-11.06184	-1.238707	-8.969235	-3.828765	0.08303326	-1.772344	4.13892	3.320129
ILMN_1652297	11.52169	-0.1993109	8.437813	20.07889	13.46673	1.300222	11.88769	2.538106	14.24056	15.08957	19.52897	-8.536352	15.22505	7.049338	19.20742	13.87228	22.16268	-4.038134	3.743703	5.07629	9.857958	10.00073	17.18979	4.570358	15.07359	30.02473	15.66654	6.803966	2.798198	9.29907	18.43276	18.30173	8.10509	20.24518	11.49193	11.3126	5.20241	0.4730614	8.166636	14.99235	3.2217	25.30716	13.07727	11.71971	11.70681	16.68801	23.06178	26.65504	5.486686
ILMN_1652300	37.61469	8.236892	75.77157	17.13323	24.57158	17.7777	0.9368796	-3.213229	18.70868	30.12997	27.32857	15.59419	10.62544	3.980689	37.855	20.27711	61.00171	27.79233	88.6823	50.99192	29.09848	14.46216	67.76537	14.203	9.356165	-1.731708	27.68003	11.72695	1.737995	41.12733	-5.505347	23.38987	18.5572	-4.210225	23.46222	6.461766	10.91549	5.149064	27.17834	21.04967	9.510167	4.060639	21.18414	7.747775	23.28518	7.670954	30.89799	4.506001	31.22916
ILMN_1652306	45.89635	55.7934	31.71043	183.7359	204.7849	285.3621	31.37385	135.797	79.62244	54.32013	44.90532	69.9913	78.99959	97.28957	80.7463	80.34771	39.68663	39.75071	25.37901	68.61755	40.33789	237.1724	39.41259	70.50929	158.2389	79.18468	100.5024	98.32862	155.1017	37.73438	144.4055	68.14851	75.97818	74.40678	60.23371	170.0845	315.1223	104.7477	298.0269	121.7852	236.0675	104.0603	49.01729	89.64455	56.52224	69.26866	139.1716	66.23175	131.6877
ILMN_1652309	16.81962	17.06182	6.888588	-0.5584378	25.00388	8.925558	14.16132	10.02504	6.043406	8.524883	-1.288496	27.56463	14.19796	1.831069	24.27731	7.358307	-7.107574	7.732336	-6.319888	-0.5230297	-0.2846505	8.68005	29.60863	4.434471	9.445467	13.95214	-2.67063	5.99509	9.477009	14.00973	-5.532996	24.93114	14.97099	4.811213	14.06857	8.252431	-1.891997	5.643106	1.552539	13.18114	3.042676	24.91425	13.6399	-1.361799	13.79064	16.61893	3.707484	7.074879	7.2499
ILMN_1652313	4.245812	3.694267	6.981865	-0.7617001	10.23997	16.5823	-2.421961	-2.451297	1.211603	12.29259	24.9552	-0.3348829	15.73756	-8.147958	18.78181	-7.241821	7.987161	15.21089	12.24341	10.34529	26.36827	18.70879	19.09816	3.735229	13.00994	1.052609	11.76309	11.80028	-2.729557	16.89438	-4.45935	14.43824	11.19452	13.911	9.679043	2.311864	20.54788	7.478013	7.06393	7.884225	3.037877	15.88603	14.21746	10.3021	21.59165	-1.944906	23.22468	11.75321	19.68908
ILMN_1652314	16.73757	3.254379	16.46502	1.894245	-3.628983	-2.621294	-8.188632	-13.72239	-3.307729	0.8080334	13.28443	-13.20351	13.04957	-2.61136	5.845437	-1.23252	3.414819	-1.10679	-14.87122	1.190586	-0.42996	-5.465443	11.04758	-6.314491	0.4232197	6.714657	6.641526	2.805323	9.354847	8.478453	5.910409	-2.372098	9.573466	-2.204038	-5.145741	-0.9127991	12.20593	-7.363166	-6.768659	10.82229	5.794888	13.04571	-1.652892	6.400431	-8.445457	13.22383	-5.270925	13.02791	-3.085988
ILMN_1652319	28.31174	13.25812	14.77325	27.457	17.43507	8.834211	14.34695	23.86809	10.39382	6.975804	18.28315	12.67429	15.26385	14.1366	14.45411	18.79894	12.26757	9.880293	-1.872996	9.538845	6.530528	28.54801	10.12704	20.35039	13.57729	10.08645	17.43748	13.76307	-5.049153	14.83695	17.24466	26.64532	14.70536	26.80082	9.607609	4.606519	22.82851	19.6141	13.48528	13.47933	22.19109	5.556474	18.46692	3.41527	7.285847	11.90519	12.1529	2.231014	10.13513
ILMN_1652331	220.5564	184.2445	180.6215	151.0847	173.3213	60.89152	168.8531	35.56898	144.6158	149.3862	185.2051	119.2201	98.46602	79.39009	148.3987	161.0315	113.2538	172.6644	89.9245	96.45117	94.47704	106.1333	121.4745	153.5281	113.7062	118.6635	165.0833	111.2839	65.97726	88.92532	33.794	130.5426	179.5027	145.8749	176.6583	137.0679	141.3173	49.22883	218.2133	160.3797	85.40063	202.7514	181.2936	119.3744	118.6351	114.4058	227.6104	172.1978	364.8755
ILMN_1652333	1017.352	591.5497	986.3333	506.6687	654.718	206.2391	467.4356	340.239	390.9578	597.0499	638.7655	682.712	567.2241	325.2228	446.0256	592.0059	1097.702	1049.151	890.0986	516.4753	651.7165	336.3835	763.0869	760.6929	330.2421	285.2086	745.3653	594.1035	165.8702	508.3936	136.7443	404.7739	369.2381	594.6883	581.3375	605.4728	473.0185	454.829	463.8897	576.2117	367.6877	604.0833	542.0374	518.0854	434.0197	297.8559	595.7377	465.4866	426.0063
ILMN_1652342	0.09382708	-4.04683	-8.505569	-15.293	-14.08424	-2.147448	-3.878016	-14.10603	-10.34349	-8.250053	3.202875	-5.524427	-14.32436	-4.637971	-1.56121	10.99741	0.3873146	-8.301546	-11.28184	-5.967923	2.429873	-13.70321	5.04576	-8.052078	3.682993	-7.248371	2.152627	-15.78022	-0.07917439	-5.829119	-11.1072	6.312213	0.808467	10.01503	-12.46118	-15.61347	2.017259	-9.717002	0.6082944	-3.416591	-5.900218	-9.055282	-6.239436	-16.66346	-0.6562687	-10.18728	7.53731	3.538761	4.80661
ILMN_1652343	1.205399	-5.163483	12.43075	0.5708118	4.060462	9.725103	-4.535082	-7.901301	0.09544581	-5.308643	2.197671	1.616838	-14.57705	7.924773	7.01629	7.41774	2.955102	-4.69195	0.6851169	10.7454	-7.326231	-10.62015	-5.182633	3.352112	-7.278852	-12.87238	2.294275	8.58887	-8.510685	-10.43194	4.715859	-2.311467	-1.6619	6.471248	7.835804	-3.50233	0.7654513	-9.340423	-13.32054	-3.685252	-2.725085	-7.307799	-5.802374	-21.67089	-5.878665	-0.1919988	-1.946882	-4.906223	2.042442
ILMN_1652348	25.65217	2.752151	16.88713	9.362354	-1.829255	1.148328	3.466352	1.930081	6.209879	-0.09288367	11.70886	2.122789	7.290946	-5.743608	15.43565	8.868073	2.202546	3.69731	13.59805	5.860126	3.400355	5.810024	-1.165094	4.719597	11.11434	5.961903	3.133554	10.6668	7.364994	-0.9860249	-2.617553	22.10685	9.010264	-3.741384	5.846347	-2.565753	5.613733	6.174508	15.90619	13.56984	-3.459803	3.829751	7.554117	-8.989781	16.52559	14.02083	15.25772	23.27748	18.48003
ILMN_1652357	207.6915	84.37663	328.9081	90.86206	155.2828	49.31614	128.884	54.13587	109.1752	157.9667	218.7361	111.8119	40.6255	39.16877	106.9044	146.748	285.2624	202.34	337.7343	156.9884	172.8419	101.541	222.7281	105.803	91.00948	95.35868	136.853	83.90566	26.02873	218.9315	27.83134	91.91811	155.1882	66.65639	158.0835	60.95003	55.11498	80.88995	133.2413	135.2787	23.51074	78.73277	103.0285	54.17748	110.3933	87.44284	138.7685	81.54926	66.80762
ILMN_1652365	-5.038116	-20.10509	-21.04964	-14.86503	-28.59411	9.622595	-7.370158	-14.42906	-1.381719	-13.36788	-9.857611	-5.656775	-11.67512	-18.28098	-7.743926	-21.05309	-13.17342	-16.59068	-11.15409	-12.54363	-6.961492	-19.08974	-6.423692	-0.944542	-13.84147	-5.454815	-9.548011	-7.543065	-7.635613	-12.43485	-12.30105	-9.499646	-19.38552	2.028766	-12.65933	-17.0885	-18.47613	-7.967986	-10.90113	-14.54222	-4.104846	-12.59607	-13.61987	-7.902082	-11.35441	-12.72793	-14.33478	-14.68827	-13.46972
ILMN_1652366	41.14577	73.23326	42.61074	9.179012	18.64328	16.47149	19.56058	-0.4442244	5.473314	38.12951	35.01195	35.88631	21.98858	3.415313	19.65369	4.295083	22.32001	20.25828	16.28134	37.61679	49.48475	24.32779	180.6656	55.45351	17.79024	2.680279	30.32577	15.20393	19.94455	22.19736	-8.052001	25.74838	32.8344	7.595355	30.99867	42.0965	22.54219	78.43176	9.455775	26.3562	4.870748	17.73457	41.08941	6.302752	19.87943	16.6276	9.270312	3.53796	-1.279519
ILMN_1652368	5.369241	2.596145	-13.6701	16.20163	-14.10113	-15.92209	-8.004046	-13.95122	-0.3594492	-5.146625	-8.553572	3.075556	-11.54373	-15.46977	-3.530097	-1.377868	4.680497	3.337248	-2.414241	-13.57217	2.318682	-0.6771964	9.182143	-10.39736	-7.664686	-7.034588	1.01584	4.683246	-5.547917	-7.730455	-3.142928	11.98448	-16.16479	3.876826	6.511592	-11.36225	-11.77043	-9.322097	-5.542378	-10.94934	-9.407062	-0.3955986	-12.19208	19.46742	-5.387866	-1.808759	-10.31667	9.663967	-8.491647
ILMN_1652369	16.57163	8.145774	7.045662	13.36158	0.1030345	-0.7968544	-5.756747	1.423215	14.33415	4.68649	0.72471	7.088221	0.4573893	7.916457	0.9736336	3.949265	-8.216109	10.05256	2.305913	5.182621	6.005564	-0.07497777	16.23305	10.2642	-5.88455	1.758999	6.549302	3.220187	-0.04656636	-6.333117	9.887155	13.3739	19.91347	9.826106	1.452305	-5.274981	7.263262	0.1571053	16.97665	-1.257369	4.615819	10.65601	7.063661	1.269587	20.15904	1.856661	20.38549	13.11397	-5.375176
ILMN_1652371	45.47165	12.00243	148.6822	-1.315876	31.91171	-4.3688	8.441792	-1.234859	-3.569166	24.99153	20.11637	8.953798	-9.14763	-3.298944	18.5699	20.09677	23.2966	27.58449	27.90606	-9.306156	17.03658	12.62265	25.5697	3.781189	-2.613516	12.61278	36.00196	8.414088	-6.398884	21.87341	-7.020659	6.693324	6.591426	3.936061	28.1911	30.42712	0.1747759	14.23438	2.000972	7.474687	-13.6362	15.87468	11.82175	-7.799032	41.12092	14.2833	25.71674	15.82361	-10.15867
ILMN_1652376	-12.92407	-14.68461	-16.82795	-23.66832	-26.24839	-20.23401	-26.27651	-26.44068	-6.981253	-16.40447	-27.92792	-20.68163	-32.41176	-13.05201	-20.05122	-21.67936	-32.79986	-33.37072	-18.64532	-21.45471	-13.20005	-33.80304	-17.97396	-12.5342	-18.29045	-24.2196	-29.09422	-9.953122	-18.37393	-19.50435	-17.21505	-20.89422	-22.77994	-17.91437	-24.4374	-12.55853	-8.640718	-7.073768	-16.46371	-15.4063	-34.10826	-12.49969	-17.27278	-25.69338	-15.96877	-18.10749	-31.72791	-16.94267	-17.34807
ILMN_1652378	21.97768	22.46049	38.0414	33.03069	8.645805	18.36573	60.64254	13.14561	24.58316	51.77026	41.1972	30.53258	30.54266	7.835525	39.92775	65.62437	57.14632	70.94053	77.75752	66.82278	57.13145	25.2321	65.65407	12.20842	23.74456	15.41886	49.28214	38.61634	17.15799	47.74665	8.151612	28.19312	11.08324	20.44575	26.50564	17.04583	2.088953	4.840257	16.5861	7.36905	2.788366	28.19875	25.33396	-0.0669302	19.91319	23.19782	27.72135	-1.368443	20.48287
ILMN_1652379	584.9557	251.2983	639.7099	434.8437	540.1428	212.1083	536.8647	197.8659	348.8711	629.8907	654.7041	454.7549	272.3076	231.8358	389.117	429.0113	873.283	609.8046	829.1926	497.3332	576.5385	357.4411	689.5268	320.8022	315.9353	215.0491	433.136	262.856	128.5061	556.2565	165.5072	240.923	426.0361	246.2197	282.4461	327.8567	247.1644	216.5065	532.6174	324.2909	137.8683	254.9604	348.2358	234.7681	420.0147	307.976	410.0035	256.9952	177.3387
ILMN_1652381	1.634034	18.86548	13.49329	28.70459	49.65146	32.42789	79.21967	11.96032	133.0313	59.52855	205.7139	24.34049	18.76337	30.71062	69.32198	92.97886	36.81329	65.62118	49.37181	33.03014	12.56867	87.83841	30.15862	36.35682	167.2443	84.19312	103.6721	42.58261	45.4544	43.39909	23.08866	141.1191	42.44267	40.89025	25.63379	19.77771	41.70847	28.33305	65.35186	97.56461	46.62729	26.18234	23.39349	38.51549	35.90345	42.93937	34.38428	73.06219	51.45934
ILMN_1652392	-5.094611	-8.918672	1.804687	17.49142	-3.889847	-5.073412	15.48421	3.266927	-7.334654	-15.74703	1.193574	6.412058	-0.6275945	4.854499	-5.254989	-4.74554	-1.576278	3.297507	-6.626262	-4.53677	-12.75359	-11.31327	4.231177	2.437042	-3.707426	4.753773	-9.311316	-14.4613	-4.68388	0.8988018	-7.779609	-7.260922	-9.979962	-1.075513	-8.104671	-10.60507	6.650156	2.017907	-4.76724	-0.7821876	1.651479	-9.659602	-12.19851	4.684649	-9.41851	-1.542211	0.005488026	3.527973	-5.38839
ILMN_1652394	323.5922	213.9902	204.7765	109.5861	226.323	85.35361	283.035	111.6968	173.3236	206.7359	392.5148	184.8853	99.68829	101.3193	207.458	198.1178	276.9704	278.3042	403.8369	278.1547	291.3789	165.2999	579.6802	145.1716	344.0864	144.6689	250.0251	110.1493	110.0776	312.8039	52.78075	263.4774	269.8032	97.08256	214.8593	151.4837	126.8386	136.197	207.474	176.8774	163.8556	126.0893	178.8518	146.3528	155.4099	156.9542	166.1104	162.9246	155.9724
ILMN_1652397	-20.71693	-20.10739	-25.0593	-25.39699	-5.204285	-8.119642	-13.36265	-24.97023	-20.38379	-10.57195	-20.6365	-32.33107	-22.43283	-12.25969	-15.92041	-9.273524	-28.25397	-29.2431	-16.33673	-20.68962	-8.647509	-15.22945	-22.45318	-11.16178	-16.12926	-12.32203	-11.10763	-13.92926	-13.09398	-19.07753	-19.8054	-29.34776	-24.98164	-13.51837	-16.447	-18.52948	-18.7553	-14.09152	-30.80429	-15.28906	-50.48923	-13.70159	-17.43242	-23.01968	-2.49271	-19.22732	-17.98783	-23.44444	-12.49387
ILMN_1652407	277.3495	136.4699	323.4077	184.955	152.2648	68.24236	172.783	76.25071	169.5201	164.0614	206.6477	172.2742	149.5184	73.29787	186.4781	200.6594	244.1716	205.1584	194.2472	163.052	142.1942	218.8062	280.7156	80.04044	200.7179	127.1259	239.4086	129.9469	85.59624	159.191	38.50348	204.7571	117.2674	108.9104	166.1751	142.3988	148.3247	74.90639	140.1053	112.276	112.4062	118.0272	183.821	54.31963	107.5083	101.5814	183.0064	116.8983	100.0677
ILMN_1652409	82.17458	29.60033	91.14678	17.80429	32.40343	18.7011	43.09014	17.4676	14.2824	63.71389	46.40262	13.81378	34.08813	17.90436	46.3584	33.71246	69.91655	80.96517	96.82578	56.50736	56.74089	21.39009	63.97636	39.60432	6.119562	33.59834	33.31258	20.11363	19.12983	46.39427	-2.315024	43.01505	35.80606	25.60236	42.98758	35.94559	20.91915	5.232133	30.35748	42.15183	8.350179	22.18278	41.76343	11.53241	40.79277	48.91684	35.46678	2.08337	26.08414
ILMN_1652412	27.25842	14.74905	23.57293	23.35044	24.85001	5.886014	44.28304	2.506528	33.50035	37.37667	45.57314	26.34808	22.89701	8.361457	18.46458	45.21379	28.95926	37.19753	28.30331	10.20687	27.51862	41.02181	51.88448	22.8265	29.24494	31.10429	42.77663	23.16955	3.190548	36.63187	-5.837661	30.53545	16.21571	12.99187	21.94672	41.53135	16.10665	15.85901	24.5836	17.69575	-0.6882885	14.74679	15.26984	11.03208	16.2184	14.72681	4.502535	-4.830883	8.232146
ILMN_1652413	-5.343558	-2.775651	-15.0172	-30.03279	-18.17606	-7.940653	-14.49257	-22.65989	-12.73048	-18.76252	-16.02915	-20.19085	-27.41974	-5.277123	-14.84593	-16.83298	-19.78614	-17.59958	-25.87359	-13.33661	-7.810075	-17.33064	-21.75644	-9.120232	-26.65751	-22.07044	-11.67379	-18.54888	-19.1893	-21.16383	-24.02991	-19.74351	-25.47611	-14.01703	-30.65887	-7.061904	-6.68334	-14.44301	-26.47478	-14.72281	-27.78438	-16.42188	-10.45072	-11.47857	-18.72958	-8.937791	-16.77099	-25.54628	-4.584542
ILMN_1652417	11.99762	34.89507	19.0705	35.80898	28.41248	-0.2312188	8.396214	0.1662035	19.2074	49.64999	73.14426	58.08838	24.52531	11.90769	61.05456	21.74541	41.47356	39.91576	81.3519	32.50023	32.42498	25.33321	25.97966	32.52221	10.40003	5.650356	28.7024	21.16313	6.885707	67.34765	4.914788	28.538	44.35934	24.5019	17.3451	23.42006	17.96187	15.81619	3.7532	79.28511	0.9852344	7.526284	38.23233	-8.943044	25.20549	24.13562	49.28444	19.86698	52.22431
ILMN_1652424	2.546853	3.248062	-1.981209	-13.50662	-4.648621	1.243497	25.03599	-6.676509	1.5935	5.5752	11.82141	2.700815	-3.605454	-4.348977	6.627862	4.448227	-3.887344	-8.218782	5.414281	4.495136	-11.25366	-11.4302	3.993834	-5.71553	-4.41963	11.24927	5.782487	-0.3226368	7.274822	-5.461313	8.543481	4.655231	0.6692916	1.941173	-2.674862	-3.136096	4.681559	1.579865	13.09381	-0.3396598	-10.01524	0.266999	-1.530585	-2.690114	0.8485836	-9.947423	-0.6093725	6.10236	-5.470051
ILMN_1652429	-8.369689	-13.36932	-3.279419	3.011791	0.9016033	-2.265635	0.1754278	-14.28238	-4.224012	-3.768329	-4.775862	9.669512	-14.85323	3.87181	2.081033	17.57205	-8.079551	-10.68382	-10.69596	-4.877873	-0.8737542	-4.010746	-5.070451	-4.253578	-8.552328	-7.718334	-1.626922	4.108806	-9.62027	-5.935053	-1.488326	0.4365109	-13.64771	-1.802144	-10.3943	-2.128932	-0.5598432	14.20165	-8.225797	-7.170253	-13.99069	-5.859443	-2.753325	-17.2669	-5.548992	-7.989187	-2.921361	-7.589611	-6.267769
ILMN_1652430	-14.20694	-6.103188	-10.61259	2.636791	-9.842377	2.439199	-26.05549	-7.824641	-19.47799	2.333745	14.65398	8.829699	-11.90122	-5.344934	0.9242028	4.883339	-12.41019	-16.69215	-15.19731	5.962497	-1.807501	3.517254	-7.291123	-7.173996	1.159273	-1.658916	-5.983054	-7.023641	-8.537273	-16.98814	-5.187812	-10.85027	-11.46237	-5.014211	-8.110683	0.2435196	-11.87388	-0.4285651	-3.291913	-16.74437	0.739484	-2.058563	5.598657	2.725993	-12.72707	5.164149	-9.705029	9.950512	3.071128
ILMN_1652431	124.9022	562.4932	251.2739	133.9297	623.5062	905.3428	50.96131	2352.243	310.7107	149.9763	62.12891	1962.75	1206.707	225.8915	120.708	237.9675	31.22275	312.404	198.5604	342.2113	186.076	265.5299	669.1796	403.5882	396.3817	265.0035	206.8179	373.4887	337.5978	1080.208	9771.529	82.77232	255.0305	500.8398	106.9013	66.21023	166.3974	618.572	354.3873	255.0234	122.8235	491.7813	94.65042	156.3893	479.7876	657.0537	147.1874	1026.8	178.6915
ILMN_1652434	77.30695	20.42894	107.7813	24.84473	45.21062	11.8159	14.69781	5.727201	24.99009	23.97472	39.2196	13.89243	10.21832	-0.8773507	10.33984	29.77966	63.79538	47.50256	72.70935	47.30359	29.48729	18.29841	62.88069	23.56715	5.796434	7.851467	22.21951	22.25563	2.647609	50.45802	2.102212	-0.006024546	29.05669	8.830295	13.34542	22.5409	10.42618	10.64644	55.15286	33.48102	7.804967	3.341798	26.8734	11.11904	16.20552	11.49438	21.22209	21.71479	7.818862
ILMN_1652436	2.162705	2.367736	10.14631	-3.924565	-1.743912	-0.6643166	-2.380351	-9.113673	0.5057318	2.593388	-10.57708	-12.05182	-2.348618	8.796119	12.73777	2.524567	-3.362853	6.576696	-3.220767	-13.03081	-2.510092	3.802975	-11.13698	-5.779526	-2.07427	-12.61364	-8.56214	1.922312	-0.9812435	-6.301371	9.042153	-10.91334	4.063319	1.678149	-2.315228	3.205106	-11.27514	-2.340423	9.535159	3.236146	14.79895	1.661813	-0.0921769	-6.12457	-8.069164	-6.67225	-4.756849	5.959133	10.4801
ILMN_1652439	13.47122	11.40231	11.64444	-2.260922	8.269905	10.3351	16.49605	17.75288	-4.82469	20.87708	8.119059	-3.053457	17.42258	11.88873	-1.144042	8.774438	19.34211	10.85238	7.450536	10.18135	1.368761	16.9513	0.5196141	3.175186	-7.328703	11.09607	16.73593	0.7969844	-0.9956707	23.54745	-13.06118	6.245761	9.787974	5.138919	-8.348988	13.72228	2.953981	7.546708	12.46402	4.677194	25.947	-1.573913	4.960596	13.47309	6.109951	1.428469	3.580348	-13.00604	4.058227
ILMN_1652445	-12.99177	-3.063851	14.45409	2.425197	10.06827	0.1391197	9.188169	1.267079	11.87795	-1.368	8.744104	-4.464613	7.428825	23.09151	10.91021	23.43633	-12.45065	-2.436968	1.343007	6.311138	20.75398	7.796131	7.652503	10.79704	2.049402	11.33965	10.4495	8.781413	2.143696	9.768232	14.91219	23.66274	3.965823	0.9766798	20.33723	15.3006	15.60159	-7.041007	19.44625	13.23608	-12.47357	8.170701	13.8793	-3.265806	-4.95885	10.33145	11.53238	-1.337849	-4.494973
ILMN_1652450	3.795502	7.749115	10.27775	4.357502	13.97824	-7.573828	22.5057	11.75644	11.54372	1.153592	13.12241	7.282869	5.488082	-7.089257	9.306153	9.300553	1.335656	13.57036	9.445012	0.2803837	-9.750628	1.43356	7.66722	1.287766	-0.4830989	6.617245	-2.744399	22.11247	-8.358608	-4.514719	10.08248	4.295474	4.566127	14.9972	4.649684	6.01862	9.69388	1.90706	15.75167	12.96936	-1.906993	0.7484062	3.782869	-10.11242	7.787785	5.999667	11.87199	7.154819	0.4205012
ILMN_1652456	19.7262	0.8111795	4.091301	3.82188	-5.54905	3.230016	2.630056	4.854733	-0.01562291	7.247769	-9.990187	2.623407	5.372695	1.935012	5.094003	12.58614	1.219002	-2.754984	-2.060817	13.02526	4.60895	-2.880543	3.281165	-6.060211	2.102762	-6.604282	3.869684	4.4304	12.12508	5.70957	5.725427	7.271228	-0.6074265	-0.3346605	-2.644322	-2.78316	-1.385821	-7.27529	0.1804609	-1.909415	-9.770923	4.113534	-0.8171525	10.20777	-4.992916	-0.897878	9.726085	-1.051487	-0.1705175
ILMN_1652459	188.9355	113.4579	111.7816	104.545	106.9539	99.19946	109.5863	111.7205	142.5611	143.2159	154.2761	123.9384	109.105	125.692	105.8879	174.4054	102.5066	160.6578	116.0901	102.6499	107.038	172.6328	140.2934	162.0899	132.1082	97.94094	130.187	109.1323	117.6059	92.47952	78.21351	183.0566	110.0484	119.9032	119.1097	170.5167	158.2247	67.73373	189.291	112.0235	132.5229	124.464	166.7909	99.7939	81.91449	103.0977	166.2297	149.2835	119.2749
ILMN_1652461	-4.900367	-3.005837	-11.25179	13.56005	2.6753	-3.867869	-12.60054	0.5240145	-9.872084	0.3910717	-3.765837	-1.588293	-4.48098	-10.10819	-11.59846	5.236184	7.202195	-16.39706	6.755399	3.827823	5.304629	-23.23616	-8.858598	-2.78376	-2.656004	-0.5647925	-4.965491	0.8681438	4.156986	-4.009882	7.908593	-0.9434559	-3.906041	2.131839	-0.8798029	-9.389655	-2.146971	2.883172	4.565875	4.50084	-2.277888	-6.680213	-0.4036851	8.228435	-5.898651	-5.034147	6.952967	-10.74175	7.974243
ILMN_1652464	5.672463	4.013473	4.166794	12.02277	11.61301	-2.129321	25.51742	-5.817966	8.045977	9.365383	9.628817	13.66698	-17.48986	6.633849	14.05708	8.18551	-0.4731743	12.16323	5.062131	-3.595372	1.546221	10.65658	25.3284	7.509163	11.40013	16.49601	5.605966	17.77181	8.788822	1.373785	-9.645202	4.074672	21.84633	8.555285	12.77276	6.646886	5.619623	13.34989	10.24259	3.473107	12.1173	3.343171	6.224596	14.45493	8.84206	0.5231578	20.58216	15.15547	8.956481
ILMN_1652465	-9.492248	-9.803605	-4.413025	1.274128	-18.44282	-5.401164	-6.293475	-11.05963	-7.678427	-4.937145	-5.090888	-9.855986	-17.41806	-12.55549	-18.35574	-8.639949	-6.676147	-1.629579	-13.12653	-10.88972	-0.317907	-13.94577	-2.989076	-12.01768	-3.824888	-12.50689	-14.69587	-10.26048	-5.070256	-18.3109	-11.44916	-2.435827	0.9823028	-11.1525	-11.8247	-1.039142	-7.286665	-15.06238	-21.04936	-11.79114	-15.13269	-3.587837	2.758523	-5.223913	-6.528728	-2.896489	3.241732	-18.09481	-13.08556
ILMN_1652466	0.3768776	-15.44186	-4.7379	6.803791	7.786529	-0.4433694	-5.613955	-13.57521	12.01586	-2.373683	-4.058333	12.08586	-14.8597	-8.218369	-7.392142	2.603692	-18.60468	-6.552759	-2.013903	1.290172	-17.1988	-6.897785	2.748023	8.249863	-4.713224	-11.79787	-8.988288	-11.48002	-1.1376	4.275312	-10.90897	-12.84923	-14.57192	-6.053948	8.862125	-0.06770629	-5.465788	-1.511115	-0.2340746	-15.07698	-1.257068	0.7781913	-6.268111	-4.386434	-11.88615	-10.53539	-0.8397802	-6.115841	-2.597245
ILMN_1652469	17.91138	10.68739	14.78956	6.455181	22.10977	16.22305	9.048368	21.55911	15.68376	15.63231	17.21261	29.24645	9.313445	8.481032	25.82115	8.212617	6.024949	5.124968	-0.7574567	20.20792	10.56227	14.82277	35.45349	17.72793	16.80052	13.52807	11.96389	20.43564	12.73042	1.161016	18.35277	3.694125	-0.05135045	-4.468808	33.25322	11.888	14.59436	12.16824	9.583186	41.66508	21.31297	25.15784	9.034235	7.899683	21.50775	20.84978	27.51244	11.31661	14.76581
ILMN_1652472	14.94859	24.52705	21.59338	7.730106	23.50527	21.68017	14.31	24.48099	19.4437	12.51278	41.08028	38.66317	20.81735	3.925536	27.71925	27.7369	23.65263	32.42911	44.72445	18.80827	9.920938	37.99817	27.08746	11.17632	26.13877	17.00515	58.00311	22.57546	6.91254	10.63675	7.410165	22.79321	-0.1493271	21.6054	25.6202	19.97579	36.96905	8.521508	1.088786	19.86591	-13.35916	15.9678	14.89698	0.87884	10.24226	19.73903	20.72264	0.7564125	5.535453
ILMN_1652486	162.6963	99.0307	178.3745	109.9737	160.356	53.72943	93.43027	59.44509	78.6914	102.3285	103.0579	80.62163	123.9046	76.27451	86.89028	83.21064	109.7424	122.078	107.6546	86.86243	59.1249	82.14177	132.8354	117.3076	71.48479	50.67548	74.79074	58.70112	61.8766	96.35439	18.28129	89.63457	73.15268	106.2917	124.2874	127.0129	87.61109	66.86791	162.2096	76.26587	78.14148	83.94016	107.6088	65.59158	124.3474	67.99699	178.53	117.4075	98.01763
ILMN_1652487	44.02292	39.43501	45.22411	38.48555	44.69017	24.48453	36.9969	17.31124	48.63945	40.89881	35.31081	34.93081	44.69278	29.41538	36.24889	48.66199	45.49013	75.32705	87.59135	50.81945	37.91398	31.55492	59.27075	30.43098	23.1136	20.23254	62.96898	47.47349	18.58081	39.76896	14.86913	52.76782	24.54882	33.23075	24.71153	34.47292	34.17057	10.66557	19.35813	24.56026	5.735982	12.37913	27.16994	25.76164	16.47324	24.40888	33.71555	33.10993	25.5351
ILMN_1652488	-5.252997	-13.45923	-6.613747	-21.94116	-3.910988	0.5941597	-8.950473	-2.596087	-14.18402	-4.91901	-10.71625	-18.67721	-7.83989	-4.557527	-12.59009	-10.7174	-9.708701	-7.038095	-15.45983	-10.59568	-3.365034	2.996357	-5.232766	4.997871	13.04382	-14.05821	-7.495437	-9.237222	-8.28619	-6.368509	6.635346	0.8599651	-15.35636	-13.28755	-12.84926	-5.252704	-9.799387	-4.23957	-17.10752	-13.80287	-5.96387	-0.7913811	-8.687834	-19.38421	-6.367027	-9.453408	0.1295496	-8.485165	-16.58348
ILMN_1652490	41.38067	31.56717	20.72024	10.61013	46.00133	34.62564	108.1131	67.76847	98.94698	52.97589	302.149	33.56808	21.45251	49.28931	49.34663	105.4454	11.32121	61.5582	32.12775	51.81135	41.01759	96.01277	14.39122	81.8307	488.4942	183.8399	70.03133	100.3604	98.07877	46.78862	26.14272	139.7915	108.2794	36.90873	50.8631	78.6067	55.19485	54.45213	58.07373	28.00622	105.974	30.67596	35.27755	40.05292	51.22411	85.14091	38.47786	35.23293	87.08994
ILMN_1652494	-4.096107	-5.600327	-3.026314	6.198123	-15.16385	-4.75107	2.682699	-20.04837	-5.401007	-0.5455051	-1.568961	-2.099691	2.492607	-5.620011	-4.808608	15.37614	11.47308	-14.99013	-13.6243	4.614078	3.933031	-4.23415	-6.587678	-5.443848	-16.8442	-1.219601	5.244851	-3.147443	-11.83401	-8.092875	-0.931922	-2.079465	-3.601781	-8.790891	-3.663845	-16.57754	1.179018	5.340829	-17.83444	-7.687739	-15.41432	5.006471	2.604722	-9.104741	-17.19242	10.38388	-9.568204	-9.484203	0.3917231
ILMN_1652505	591.0355	427.0572	379.0498	343.0134	358.959	187.6152	361.7347	169.7672	266.5781	359.5921	361.7791	300.5194	325.3759	207.5889	268.5164	314.9047	293.0386	415.7292	273.6253	281.0152	256.1528	401.2784	284.6421	353.1516	226.6643	201.3191	301.9931	205.4503	158.0992	243.9038	63.17333	371.2689	373.1392	211.4774	370.2712	425.481	364.8261	234.1997	324.554	345.9832	220.7047	300.389	378.8705	243.8329	213.1883	263.0163	433.3898	220.6653	247.4248
ILMN_1652507	-11.1012	-6.629578	2.178749	-7.347653	3.779785	-3.915194	7.004934	-2.564509	-0.0010584	8.422863	-4.355681	-4.246458	-1.522141	-12.30594	2.822869	7.27694	4.339341	1.792105	8.423757	7.170764	-0.7874963	-9.184139	21.61603	-5.787018	-7.866972	-3.331394	-3.329177	-11.29907	1.884456	1.802938	-6.047706	0.9733914	-8.415364	-13.27517	2.262707	-3.60168	2.998598	-1.842284	-12.88852	1.649926	2.727964	2.289994	14.57852	5.606982	7.868001	5.830882	-13.19171	2.067539	2.050155
ILMN_1652512	268.2689	168.7977	303.7888	184.4546	175.4985	77.24641	183.3235	101.9123	190.4832	113.4944	151.5198	169.4913	226.4234	172.7001	167.8855	214.9436	274.5883	244.0941	310.3054	183.2499	179.3104	226.5273	314.1875	205.5855	128.1565	150.8582	236.1969	180.8012	69.61201	165.3938	53.83839	199.384	173.4809	167.892	253.9776	225.2523	179.7978	95.69244	289.4017	196.4072	182.5504	191.2196	196.1718	118.1778	142.9487	164.7279	269.2843	146.824	127.5275
ILMN_1652521	607.727	312.45	727.7939	204.838	338.0472	121.5199	321.6012	94.03414	203.7759	420.8012	501.8425	213.2238	141.7792	146.5406	252.4404	323.8964	467.0089	306.9299	537.5219	322.6235	336.3503	202.8064	357.0901	277.3509	297.5189	177.9759	288.9514	230.2593	97.521	396.7404	81.0004	282.0161	281.0127	205.2971	313.403	187.9341	139.8262	89.95663	320.4761	295.9129	108.1889	174.7434	279.3174	175.594	278.9561	198.856	358.3178	199.0211	173.2036
ILMN_1652525	109.2599	243.7043	94.19346	53.70758	84.05345	42.03864	127.4264	42.34247	91.07915	87.84372	117.1018	55.32445	143.5318	93.43993	101.7741	97.66445	33.54816	137.2724	102.0821	87.46957	60.765	89.41289	98.99356	91.58688	178.9501	85.61752	110.9881	37.28674	77.88671	63.88976	27.30674	152.0518	83.13022	83.15665	126.7869	140.5751	82.28651	30.1126	132.9431	161.4864	76.51222	91.46877	125.7916	107.6216	101.604	132.3662	155.6839	161.6883	108.8145
ILMN_1652527	-2.625396	-15.83215	-8.899681	-10.7588	4.186569	-8.453775	3.381528	-1.189067	1.476534	2.968602	5.263292	7.537355	9.643394	-6.22429	14.79903	-11.66232	8.286958	2.266783	6.34348	-4.635273	5.559176	9.386494	4.422889	5.53392	-5.391111	7.620747	0.7673351	1.45254	-8.384277	12.14836	9.284822	-5.018758	3.784015	-2.745854	9.818119	-3.181995	11.78137	-0.6214973	6.638881	-11.27922	10.65891	9.537522	-0.5117555	15.22718	5.891819	-2.152963	16.79324	7.873188	-1.825768
ILMN_1652533	615.7446	617.153	693.7225	438.5498	553.5085	366.7571	1263.187	886.4929	881.2869	828.2953	887.8398	850.1187	848.274	597.295	839.425	852.4469	871.1802	749.2093	963.9821	449.4353	857.17	896.8491	728.4131	588.3787	970.394	992.5865	824.0805	866.7357	503.2916	688.9911	311.661	842.0018	933.6285	666.4009	684.0823	831.9074	451.1315	321.8761	748.7032	479.0018	612.4346	537.5215	582.5569	636.0802	862.0522	569.6049	654.8154	393.0545	449.695
ILMN_1652540	182.8081	91.09995	145.9336	55.31049	69.7003	37.17684	50.29837	28.1894	58.9339	119.7478	85.62984	54.04659	65.53883	42.93018	49.76032	65.86781	166.6538	137.9473	144.0366	119.2125	88.39	44.82085	168.4988	104.6836	27.7944	36.65668	61.60564	32.41749	24.66604	87.30854	18.47345	46.20693	83.28296	45.16123	65.63557	56.33081	59.80691	35.55405	110.1506	74.21738	56.78857	41.26376	68.17105	43.64477	71.83372	45.79135	116.7723	63.37867	34.26975
ILMN_1652549	-9.41664	16.22721	9.000755	-6.044926	-0.6723179	9.138098	24.64941	13.67527	26.78153	11.31782	7.238931	16.11308	12.73784	11.41373	29.93318	25.3354	10.47491	28.76474	32.58445	8.420345	28.35973	33.81912	25.33964	21.70731	17.82574	27.37864	0.5508282	13.34342	11.19871	12.14325	16.90609	21.52549	16.73306	13.69614	24.79847	14.29538	2.673372	-0.386367	7.096637	12.39987	7.990743	10.99287	21.47791	4.40626	16.1826	9.501147	-2.632017	-1.56126	7.694488
ILMN_1652550	4.715058	24.8783	0.8629758	-4.438534	2.414352	-3.774981	9.375844	6.49516	-7.442762	0.2090344	12.69258	0.83053	-9.286981	5.458823	-6.179923	-2.564925	20.43795	16.85619	-3.396708	1.360042	3.085901	3.910198	4.570609	-0.7493058	19.58626	3.210369	3.487237	3.002101	-4.483731	13.2456	5.148149	-4.081494	1.517848	1.24351	-0.3832438	-4.654918	5.51166	2.696213	7.20795	-6.612609	6.035275	7.003373	5.496011	18.00733	6.999508	6.520945	5.206179	3.109875	1.910583
ILMN_1652574	0.4896858	-3.416466	-2.272644	21.81959	-8.608772	1.978727	-5.847109	-4.433284	-1.263563	2.613331	-11.03236	-0.35388	-17.01662	-5.534959	11.40708	-3.79819	-17.52858	15.85666	1.428594	4.278163	10.48418	-6.115864	21.76435	1.609261	-0.1286525	-4.527477	8.937287	3.163661	2.17448	29.60394	-3.926787	6.670955	3.883556	7.817142	1.173809	32.12667	0.6527041	-11.79106	10.86749	2.413934	-9.195895	7.464715	4.332254	3.990664	1.952015	2.46905	-9.43414	7.86021	7.313186
ILMN_1652577	17.05643	8.426482	25.2133	30.70316	-2.644059	7.691869	14.86194	10.5721	19.02757	12.53128	15.70696	6.799028	16.34713	4.448714	6.971475	13.30402	23.29424	27.94158	16.09579	15.52336	15.27429	18.97187	8.971961	16.43222	27.90682	14.08934	4.874345	13.30892	-1.562825	4.318487	14.38799	26.52319	23.97319	25.39621	14.73247	14.23016	12.02872	12.78063	19.245	17.74463	9.021588	6.08896	14.86907	18.48051	2.57594	2.865664	23.62026	22.49144	18.9188
ILMN_1652578	0.04274065	-15.21915	-1.820122	-7.136418	-24.70934	-5.871249	-6.835124	-7.778972	-19.5402	-6.244434	-9.349813	-0.9945279	-12.08289	-2.944718	-8.711776	-7.866291	1.504655	-23.72792	-2.158343	-15.14857	-12.23743	-17.77871	-15.33657	-11.42861	-24.6699	-18.562	-16.53475	-0.8505375	-6.145195	-11.85483	-13.15797	-22.60851	-8.327313	-13.56312	-1.426899	-12.28936	-7.877348	-17.4986	-20.48149	-14.55756	-19.35031	-3.11737	-18.96398	-7.733648	-18.40227	-12.11629	-19.89218	-2.298077	-20.98561
ILMN_1652580	159.6543	96.31166	94.70885	102.8475	63.70676	45.6999	83.07929	8.108319	80.04113	104.6328	77.85019	83.32895	122.4304	50.61703	49.56138	79.27198	132.6821	110.0346	77.16327	90.09296	88.58615	73.16277	160.2071	77.46346	59.18448	32.40198	99.84224	58.78071	35.82393	53.83213	7.287873	63.06958	83.20952	51.13105	72.54141	102.9067	97.54516	65.50954	93.28773	99.14056	78.24991	66.53026	92.47504	44.93214	69.90031	65.55418	105.826	48.78382	45.3702
ILMN_1652594	204.3797	133.1291	230.6753	78.30078	93.73071	31.5314	108.5141	25.70897	52.74606	125.5601	108.5222	83.73245	108.2745	77.00655	77.44697	91.8686	154.3985	125.6311	132.2617	88.94373	113.709	91.91852	134.8379	104.1282	60.05622	50.15977	159.0696	71.60598	27.46458	93.52204	17.65943	56.87927	106.3792	67.68903	126.3948	102.6852	91.06347	59.42004	118.9191	95.52072	49.35914	100.8013	87.33569	59.5867	113.485	102.4763	122.6722	71.37715	61.98385
ILMN_1652602	37.8158	37.00316	35.58326	10.14438	17.14555	9.622534	11.08941	3.844144	2.054873	10.83226	11.12819	6.679773	6.348884	32.4164	10.53512	7.367829	17.79608	42.55329	32.48787	26.80175	32.52388	10.1179	26.29544	29.75401	12.65449	1.923222	24.9092	11.33589	5.972339	12.73991	-16.13394	26.47962	41.36219	15.87139	5.15652	13.50415	24.92593	-3.869384	12.12475	10.57915	15.07555	3.996117	23.4083	12.51464	24.06363	15.25792	19.68875	5.52367	7.879577
ILMN_1652604	9.81733	4.637664	9.091919	11.05264	20.16152	18.18908	38.37997	13.63965	17.30326	20.14499	31.04521	16.26879	31.25448	35.82454	16.85668	21.77722	14.31474	33.89484	21.93777	17.77427	18.41173	11.22675	16.1129	15.7345	35.44593	31.17326	18.51723	19.45036	23.70869	15.36065	4.355821	29.60428	16.87157	20.181	7.000537	13.39797	14.65218	15.90204	24.76102	19.41382	15.41744	2.261018	7.700593	25.453	42.98256	17.61087	-1.061887	7.407368	23.32387
ILMN_1652609	-13.86818	-4.103219	-15.63208	-30.64941	-1.742653	-8.675547	-13.21265	7.227109	-5.841223	-12.05287	-3.525023	-10.14796	-9.09105	-2.574662	-10.46792	5.101738	-9.050765	-16.86655	-3.766604	-6.642209	-3.751329	-9.801754	-10.18353	-15.9823	-15.54391	-6.209431	-12.10076	-8.027207	-9.039303	-9.608782	1.899682	-6.16998	-8.365476	-3.264882	-8.940937	-5.302791	0.6671312	3.531213	-2.103391	-7.171	-18.22618	-17.70464	-6.602789	2.410601	-3.470592	-14.3636	-13.2996	-8.634686	-5.160721
ILMN_1652611	23.64231	-0.605599	4.384933	-8.3829	-18.79104	3.014249	6.061513	-3.506068	5.834719	11.89409	21.31449	-6.712584	-9.595124	-3.543183	-3.406951	-0.7784264	20.89114	9.908812	8.769536	7.010166	9.786882	-8.934086	-4.836343	1.51104	17.76715	2.667934	11.40851	0.8881862	2.153949	9.564466	6.569955	4.758685	9.988002	-8.928769	4.830913	0.1463364	-0.5481779	7.08674	-9.918744	-4.677703	12.30983	7.009614	-3.513609	-0.08499661	4.817647	1.066027	-6.715688	7.313618	7.208198
ILMN_1652628	5.606736	6.474533	11.00179	-18.79422	19.35141	11.73395	-12.0127	9.901868	-8.737486	-7.063659	-13.58379	16.64119	4.043029	-6.152413	-9.341697	-4.945556	0.4130561	1.799864	6.57385	-16.121	-1.103613	8.565502	-7.912232	-6.354015	3.295656	-8.725403	2.438653	-11.90749	-3.815113	0.1302548	-6.880057	5.900058	9.938098	-5.518796	-2.712551	1.648114	-4.267756	-7.154532	-4.135053	-9.559222	5.194066	0.2336509	-2.151793	-13.20651	2.742856	-9.488305	-12.84438	4.311192	-2.28814
ILMN_1652631	5734.513	7655.16	4437.273	2583.465	4070.57	2012.585	6575.388	3697.198	5727.235	5031.829	10639.05	4594.583	3852.614	4794.8	5364.073	6149.227	4153.567	5689.694	4478.117	5337.714	5161.734	5603.749	5090.889	4738.434	9659.75	6902.632	6568.087	4615.303	4147.227	4878.412	1928.67	7625.179	6650.146	3368.673	5172.185	4964.79	5086.724	2800.598	4491.148	4957.217	4320.223	3281.093	3632.096	4655.441	4115.046	5396.965	5550.976	4083.28	4961.94
ILMN_1652638	223.4015	64.21896	228.8773	84.54697	145.3748	68.7679	120.2901	75.38396	145.7067	143.5124	168.9479	66.52943	83.37004	69.28154	92.13792	134.092	258.7165	175.3528	226.9858	167.9912	194.1895	45.19204	178.194	133.4423	64.87625	102.9553	124.3905	85.55389	51.237	153.4197	64.56612	72.32517	161.4494	109.0026	112.1179	76.23289	87.4734	64.7129	193.3795	162.852	65.6982	122.7623	124.6119	113.3703	171.7529	127.5085	139.7965	103.8009	103.5512
ILMN_1652639	12.48238	21.03	26.481	12.37488	11.27199	7.761617	12.62119	4.740064	14.89208	10.37313	7.367342	2.254366	9.688109	6.303596	7.411904	10.54339	11.21767	3.030386	13.84612	30.19096	5.019045	8.458752	19.01233	7.351997	13.5555	30.54859	8.850465	21.90531	4.693813	10.27514	10.35297	20.35452	11.63999	7.706187	5.620517	10.25885	5.347101	9.782044	5.982333	14.51	5.921132	6.146501	16.58272	1.950854	11.64106	15.07919	-1.173398	26.61734	12.25309
ILMN_1652646	19.56489	3.268463	11.54427	7.724071	-2.201584	5.68366	15.69196	8.436719	-1.208387	-4.804897	6.168695	-3.437086	5.552467	-0.473504	6.055207	2.572465	8.80169	6.455229	0.4366123	3.089061	-15.61066	-6.254742	1.993888	-1.54332	23.51186	14.35207	2.526391	5.927333	4.603481	-1.346766	-4.735099	-8.503888	3.451892	-5.433705	2.19955	0.5663117	-5.738241	-9.725471	0.6714429	1.160981	6.437863	-1.623969	-4.365813	3.736033	24.64387	-3.858709	7.75014	6.179096	0.387115
ILMN_1652647	143.5205	86.61189	99.61613	77.45496	103.3705	28.89733	90.13416	56.16809	93.51258	75.56003	109.5815	57.37364	77.41318	35.15897	74.58898	95.72985	82.5988	101.2931	48.52475	61.33669	66.76019	73.9558	106.463	94.42937	108.3461	86.23667	98.76033	71.41895	59.656	49.67933	29.6079	114.9988	57.06508	72.288	68.19504	80.759	83.40699	60.43789	98.66584	72.26837	70.69836	61.19104	78.25682	46.54719	52.24665	59.04015	114.1749	72.38123	58.11099
ILMN_1652649	-2.121688	-16.96707	-20.12857	-15.96199	-5.624108	-8.670748	-15.11481	-13.16941	-4.456755	-1.793766	-14.98176	-20.61278	-10.83836	-2.96145	-13.36838	-4.322181	-12.83503	-13.4077	-5.294711	-13.75973	-14.38648	-17.12239	-4.877198	-0.9305573	-7.188124	-8.310146	-12.15253	-6.654222	3.895992	-11.42069	-11.15855	6.072268	-7.669469	-9.599538	-6.081334	-1.838985	15.79604	-2.628196	-7.784093	-6.596461	-17.04765	-5.709105	-15.28106	-12.05774	-14.2623	-12.59899	4.900942	-8.759808	-10.10729
ILMN_1652650	710.2946	308.2615	656.3503	574.454	391.62	281.3881	630.4541	311.4815	446.9892	600.4697	617.4186	756.0164	971.171	298.0612	762.6099	690.4451	664.496	811.7026	845.1709	563.754	470.2353	721.6228	512.8633	332.5923	255.2983	402.1278	921.5045	556.0383	239.2559	495.757	166.2642	528.4462	301.5444	428.112	592.7571	869.3429	573.9057	248.0422	342.134	425.5925	342.2383	527.1838	705.691	211.0441	305.8391	320.5105	693.0502	449.7856	302.3846
ILMN_1652660	12.7593	8.536155	11.71198	4.564647	8.794022	13.06962	18.32421	-2.039752	19.64515	18.11793	24.29025	16.38423	21.66235	6.965789	19.80578	1.596627	17.97479	-4.664743	16.1666	10.80649	13.38416	4.087986	-2.544282	-3.492729	20.3476	0.8082162	39.37836	21.73026	3.240291	10.71834	-2.057685	1.966731	17.96433	10.78283	23.89316	14.41845	0.1988848	9.320168	10.80578	6.874284	1.865461	15.00401	15.98662	13.55419	6.827519	0.9941737	12.14936	5.674122	-0.005058789
ILMN_1652662	67.37047	34.2084	30.04081	50.94968	23.43452	25.47594	36.57251	41.43805	35.71784	42.79032	38.3401	29.30931	26.85948	36.71609	16.92416	50.90205	32.72221	36.57281	40.07673	34.65939	19.4097	39.34198	27.08618	40.95746	41.11086	16.76669	39.72423	27.71297	41.97647	10.91998	13.77589	48.86759	26.50486	33.22586	42.17958	46.5744	43.01563	16.71151	33.79086	30.00414	24.68106	28.97583	35.08508	35.16519	12.36613	35.49252	36.66666	22.77998	38.02659
ILMN_1652666	0.1522988	-9.02282	-1.057343	-4.398068	-3.20118	4.268697	8.080647	2.306767	-7.310789	-3.24261	0.5452514	-0.1588727	4.21376	-5.044488	7.131883	-4.039917	-9.437461	-2.819834	4.53069	-4.558453	2.879641	10.01239	4.697173	-2.695557	10.03297	-4.86903	-9.70201	0.7889278	-1.830616	2.141684	0.4483652	-6.679837	-3.111554	9.231914	4.230548	0.3615769	-3.173643	3.150468	6.764972	2.06675	8.733777	-5.684897	1.467851	-13.67702	-3.51736	2.79983	2.917712	4.104481	-9.287534
ILMN_1652670	0.326638	-4.475335	-3.326462	-1.672268	-16.51704	2.677061	-6.625956	0.6461382	1.04423	-1.680088	-5.958167	-3.789785	-4.718644	-10.60317	3.913407	-3.692989	-8.48355	-2.54117	6.74825	-12.05624	-4.537302	0.6928674	-5.291116	3.604324	1.549494	-0.009967685	12.28555	3.372744	3.22533	-0.4042835	6.232156	-12.73158	-8.123319	12.20064	6.86314	-6.412322	-7.883879	8.254312	-13.82912	-1.120216	-3.653094	1.263329	4.46969	3.412669	2.610692	-4.186079	-1.952131	5.063412	-13.21751
ILMN_1652674	2.367852	5.396537	0.2096327	-29.95939	-2.797852	-8.479246	-1.346491	-1.892589	-3.3738	11.78853	9.007708	1.006342	-1.469574	-3.849893	10.97597	1.900124	-3.62432	-1.544908	5.765309	5.486598	14.58625	2.872181	-3.119836	10.33573	-0.2047252	-0.6632575	0.963052	-5.221669	-5.015957	10.42668	-5.693526	3.951785	0.8618118	4.205211	-4.230725	12.98585	6.571222	-4.440078	5.554774	4.72442	10.69183	5.161973	7.611261	-1.954313	-6.959587	-10.63455	-3.574407	4.277935	-0.308228
ILMN_1652677	107.7704	68.86237	123.6762	24.88416	96.74608	44.03714	130.355	45.319	77.67309	137.3966	161.2344	83.39038	85.85847	53.21188	94.50546	61.0642	82.81802	111.8989	73.41553	104.207	50.78654	58.44311	89.65335	117.4101	52.69777	75.07111	120.884	58.0306	34.7356	140.0471	43.49099	102.9948	108.2486	81.52337	94.58047	103.8201	52.43197	21.40495	82.95408	177.8247	70.33696	76.68124	72.27754	55.95134	82.51735	78.44455	133.3187	74.15779	89.87594
ILMN_1652680	35.98831	217.84	52.09513	125.382	168.8016	131.0229	364.683	132.4879	148.0047	162.7037	339.8022	154.5899	78.77879	175.9639	171.2261	144.0827	184.3661	113.3845	233.4648	293.7841	156.3267	240.3552	241.5646	117.4642	749.6642	251.4236	252.11	114.9817	82.29267	154.0042	46.87042	210.2637	264.1232	59.65344	175.896	176.1147	145.4449	161.2452	177.6669	137.3286	131.1346	87.02734	85.08372	137.3798	124.3944	90.31442	149.745	168.8427	119.3196
ILMN_1652685	10.75912	12.05678	1.204643	7.006809	8.732887	-2.358004	0.8417792	6.063535	5.257822	13.83112	3.998903	39.79051	-2.967537	0.3100348	3.423081	3.431054	4.985726	9.673513	4.620954	11.31261	14.47788	1.456669	4.303458	-0.3219071	11.17668	3.576	2.073838	3.374423	6.614582	13.43007	-1.649238	13.62807	-3.045277	3.791926	11.85577	6.755849	8.01684	2.706094	13.8292	10.16792	-0.1854885	1.622231	2.663064	4.43693	5.56551	3.287509	9.885013	19.25888	8.983451
ILMN_1652687	-15.42134	2.97573	-14.1585	-8.867016	-19.25369	-10.10565	-6.184588	-16.77877	0.02751368	-7.943462	-6.47254	-3.125715	-1.58339	-12.66139	-4.439086	2.302766	-13.55896	-3.351373	-9.62086	-9.453747	-2.528173	-15.08139	1.05532	-0.2307587	-4.171209	-1.372448	-8.469771	-8.829827	-4.678982	-5.58066	-2.3264	-3.188344	-15.85489	-8.013177	2.120052	-4.328639	-14.16246	-7.81356	-9.812856	-4.867568	-11.59178	-3.497237	9.560625	-5.470045	-8.188744	-2.350236	-10.35614	-4.077976	-13.53282
ILMN_1652689	17.2607	13.08756	41.11942	16.46543	41.01941	18.23134	43.3759	5.48869	27.82005	45.54307	23.29164	17.75331	21.1701	27.742	22.98637	33.56326	29.72437	34.96026	22.58961	23.12854	34.77351	11.55556	43.52557	38.31927	24.81052	18.08958	30.87093	32.37165	-9.650555	25.70095	11.55008	15.42951	21.72091	15.90921	19.35363	4.840253	23.06951	7.895516	68.80515	33.50974	2.451047	29.2079	22.8049	16.84934	43.274	14.00337	39.15163	29.18877	19.54789
ILMN_1652693	-17.75438	-5.684929	-18.04922	-7.802975	-5.318902	-15.13068	-16.28553	-16.79039	-9.511541	-11.42851	-10.48044	-14.06919	-8.802262	-9.683457	-15.72888	-21.14873	-14.82647	-11.83895	-17.89709	-9.536388	-6.076459	-14.63639	-20.96393	-7.039558	-15.95039	-18.99205	-20.57969	-15.86314	-12.39782	-10.87467	-11.48299	-8.114293	-20.10783	-13.6567	-10.39852	9.075559	-2.34894	1.09372	-30.89894	-13.38661	-3.614917	-15.09268	-0.2435059	-10.88432	-5.95359	-2.432966	-14.91872	-15.29764	-7.514809
ILMN_1652694	-9.022765	-7.454323	-2.465531	-16.12147	-11.0826	-2.254443	-18.41668	-8.907275	4.759501	-2.197223	-0.6910462	-9.412703	10.05124	-2.533425	-0.6304771	15.8256	-18.25996	-8.954905	0.3620197	-8.142406	-0.9885461	-15.83828	-13.86298	-8.983517	-5.989477	-4.403385	2.062791	9.05981	-6.081501	-10.81982	0.5618601	-3.540082	2.482707	0.8291121	-7.245602	-6.64677	-5.887732	-3.212127	0.3374052	-10.07301	-8.139857	-13.92181	1.857507	-7.684865	-4.490634	1.863421	-3.691442	-0.465786	-6.389519
ILMN_1652700	38.4977	8.298644	35.04267	21.0109	16.61726	7.649969	36.0876	34.96927	37.08175	17.32033	16.22148	29.23209	38.91417	21.08229	20.20225	14.96385	49.82465	13.15711	13.20047	4.614894	18.60153	3.862103	35.66812	15.3912	30.94217	10.07929	30.07783	10.39306	0.2382084	16.44317	18.33239	23.79421	24.29242	9.502543	24.36526	13.67516	16.51253	26.07065	11.41882	21.86057	24.49175	5.410989	20.17642	14.83011	7.045796	21.03787	12.70641	38.03928	13.49425
ILMN_1652701	0.4496163	9.062972	2.204345	22.8215	27.32848	8.176565	15.2964	0.6493959	8.187685	-1.498928	-4.370329	7.714861	-1.45974	2.266265	21.56773	-5.027378	4.211198	15.40409	1.297521	2.524806	-6.568388	6.588169	6.38919	7.033478	31.24382	14.78315	2.239991	8.422038	3.424083	21.62297	9.916154	-1.028936	38.84798	-2.748868	7.767772	12.2446	1.715692	14.55427	5.133632	-3.226676	8.829694	-1.247306	-0.6539445	10.06024	23.12967	1.982203	16.88185	1.5732	16.28024
ILMN_1652711	7.183457	5.674629	13.59377	11.99875	15.40527	4.759916	3.142721	24.07253	15.74997	25.34699	31.60826	11.09535	21.76744	23.6893	12.99317	4.755883	11.31108	15.00848	14.61925	9.469685	8.904406	10.14189	15.06593	21.60635	30.67204	0.8836709	10.52287	27.14191	12.14115	20.94254	20.65305	29.97117	4.141467	26.61152	39.19561	15.22474	20.24072	13.4877	27.09214	11.75305	8.807599	7.00158	1.68435	25.98174	32.71672	19.41015	14.8798	3.612507	14.57886
ILMN_1652715	-5.805121	-14.07111	2.887039	-8.714565	-13.4653	-19.94059	-12.59741	-17.99883	-13.82275	-7.745292	-24.62938	-27.06935	-21.79722	-13.25393	-19.92178	-12.66482	-14.16191	-14.03884	-17.93831	-13.49461	-4.954633	-15.2915	-10.59211	-11.24694	-11.00692	-18.6294	-20.78386	-16.44354	-15.64824	-22.42843	-23.68828	-14.54177	-18.33749	-18.01643	-26.14451	-10.32079	-12.07705	-23.67349	-23.98298	-10.8781	-26.40035	-9.671226	-11.64361	-14.06056	-8.465984	-10.79076	-24.35814	-26.80389	-19.14221
ILMN_1652716	6.574349	-13.74343	3.104728	-24.06965	-17.43278	-6.865519	-6.922396	-21.89177	-3.543257	0.3684429	-5.087241	-1.004278	-20.21301	-8.826867	-5.350142	-6.57402	-5.804183	-10.79776	0.7170001	-9.534893	-0.165754	-18.4242	-6.21E-05	3.393852	-18.29328	-6.737148	-1.414885	-5.505925	-12.53003	-10.48558	-13.79284	-14.07979	6.732814	-6.089368	-3.963429	0.9889191	-5.609735	-5.009688	-18.87015	-6.102592	-24.08006	-2.486327	-11.55525	-0.8191046	6.569554	2.742419	7.151972	-18.16963	-5.22231
ILMN_1652719	17.34796	1.784545	-1.132385	16.4758	10.21873	10.70449	30.26987	-8.324809	16.30469	3.273716	5.728143	10.40453	0.498733	20.50425	7.453561	4.089776	15.70795	18.82828	16.58565	2.850254	-1.615347	8.631741	22.82407	19.17415	-1.336546	3.468655	13.13826	6.839946	17.3896	9.903753	14.90513	20.05133	20.60807	21.0717	8.838337	10.45714	10.4204	10.85082	36.69137	6.065568	3.163213	3.66401	1.598894	3.510211	10.98814	15.71169	0.6866709	8.419613	4.450088
ILMN_1652721	38.73823	-1.854333	37.61197	41.02172	19.83955	6.594656	46.31757	41.9453	15.91648	9.500599	43.23701	29.12663	-0.08205467	18.54366	22.73447	16.11071	50.5546	15.85322	39.07482	10.10273	7.086154	40.66279	41.91695	0.1830368	9.800226	14.02107	35.49327	12.14794	34.61705	25.64635	112.3779	22.98598	32.73673	25.00204	-5.930462	32.98666	11.18369	14.87507	33.96406	22.40933	17.57948	6.659501	14.1247	55.6948	61.02369	15.35425	41.55362	29.68792	-1.439919
ILMN_1652722	641.3976	213.5858	1109.126	176.1323	401.5212	141.5103	291.416	136.6957	358.427	440.9807	507.1671	201.8139	139.4156	95.50069	230.0208	232.8286	977.2725	467.43	969.8026	638.178	718.9589	66.27402	975.5333	142.3723	234.8761	220.7286	245.3784	138.3154	89.4602	1011.381	153.9471	143.8686	350.1265	155.452	164.8151	70.43592	114.1828	163.2381	307.0596	287.8182	48.89906	121.347	170.7391	182.4681	469.6838	226.3069	244.8826	320.4539	155.897
ILMN_1652727	2.432397	0.714538	-12.81585	-6.932278	-2.099457	-9.914942	-6.951716	-8.649043	-4.466764	-3.47874	-7.40325	-8.356115	-4.807923	1.409904	0.01460348	-0.7676842	-11.72525	5.572638	-5.461146	-9.279011	-3.66089	6.210537	3.194381	10.50057	-11.07012	-0.4390296	-2.625975	15.06328	-5.491017	-7.633066	-0.7636023	-9.770947	-2.613492	-0.2743807	-9.679485	14.62549	-4.48131	6.341325	3.288905	1.026543	-2.351008	4.788743	3.041475	-4.182256	2.615963	13.15416	-2.630628	-12.05781	-2.767647
ILMN_1652729	-0.5487816	-2.586724	-9.541107	-20.89101	-13.7331	-5.22391	-8.278415	-8.80263	-13.65755	3.703709	-8.062185	-17.46662	-13.0324	-0.3405465	-9.312675	-1.456802	-13.75209	-0.3638475	-3.709155	-17.34005	-16.45401	-10.76138	1.153098	3.618317	1.380449	-2.842587	-8.963328	-5.411778	-1.818509	-17.95576	-18.97639	-5.21909	-11.81925	-14.33342	-2.111042	-6.02595	-5.961649	-2.410163	-19.30189	-12.73353	-11.8054	-2.285003	6.287004	-7.538526	2.551365	-6.718355	5.161639	-23.51705	-11.24569
ILMN_1652732	-13.91722	-17.77506	-11.86411	-14.60261	-12.82591	-11.64339	-13.74148	-16.7856	-12.38363	-5.351032	-13.52696	-13.18757	-23.22782	-7.841477	-10.39409	-9.172542	-15.25136	-8.956598	-14.95801	8.49654	6.988902	-10.93443	-8.866662	-7.946079	-19.31	-5.087276	-15.56451	-9.230515	-8.908115	-2.813959	-12.70035	-4.785817	0.1198074	-19.70436	-7.734272	-12.5753	-8.750437	-26.57556	-20.24969	-13.5601	-19.76218	-10.541	-7.075903	-15.21283	-7.916347	-11.2056	-28.12108	-13.47467	-15.64565
ILMN_1652735	74.54517	66.93016	148.1022	123.3572	78.26764	23.67509	99.11237	56.38375	98.28788	100.3228	83.64969	110.4114	148.1074	53.95529	116.051	117.9346	183.0428	154.848	158.4852	112.9634	109.6515	98.04588	112.8617	91.42482	40.96262	79.42448	89.88225	89.60389	21.62631	104.7501	55.26824	76.23425	71.84508	89.31832	70.63216	93.98011	102.5778	42.74375	89.40095	99.08318	37.18722	83.73743	89.37746	38.77241	85.36087	94.97505	97.49599	47.12159	47.00557
ILMN_1652736	607.6677	393.0948	668.5753	403.8836	536.7365	252.321	610.5201	401.3377	366.0451	626.202	945.3558	486.6656	347.0323	278.0597	740.2639	610.1735	963.2859	756.9731	1005.325	957.8138	681.7625	332.0122	763.7394	507.6114	364.4799	460.0872	574.2454	404.9571	233.1664	886.9934	177.7287	542.864	551.3291	369.9399	560.6886	325.9717	383.717	200.4827	523.2253	447.1634	228.0413	317.2906	380.5538	343.0381	535.2573	523.2519	476.8036	295.7384	385.8203
ILMN_1652737	0.1729973	8.61354	15.25419	-0.8349804	22.87556	12.55865	-0.1818796	12.86929	6.40777	-7.66827	16.31486	4.569521	5.3796	10.41154	-7.690673	-5.315067	12.61474	6.781996	3.838529	-7.647694	-7.4787	-7.238842	-7.333871	-3.195381	-1.136953	2.80608	-11.74819	3.869372	-2.304814	0.9504147	8.547532	8.657008	-2.061337	3.263003	4.48283	1.895161	6.228151	0.3779382	6.285335	-2.738471	9.563939	10.49448	0.8059859	1.761798	-7.974079	0.2393138	4.378245	2.757374	-3.856068
ILMN_1652740	3.436288	14.26378	-4.235039	11.61113	4.255653	1.622022	3.02506	-0.8531218	13.55998	6.677769	25.38735	-1.192328	-5.308487	0.09494697	-0.1662742	-1.822044	3.063317	5.466352	-5.361026	18.7538	0.7936347	3.978306	7.065856	6.106949	4.083345	5.853001	4.322877	1.324565	5.243656	6.170805	-9.578712	-1.448102	-5.214925	-6.739148	-13.19613	-3.504779	1.985124	2.003388	17.00125	10.16605	2.76489	-9.02542	4.146768	8.300876	4.408741	2.891925	11.32999	-4.523663	-1.082528
ILMN_1652745	-2.587058	-15.38552	2.382004	-8.353214	-4.102135	-7.956988	-8.359202	-23.39948	-5.948805	0.5760006	0.1202026	-14.05698	-2.72049	-8.454316	-6.594878	6.187973	-2.985496	-1.214266	-7.426562	-6.846524	-3.03005	-0.7472419	-0.8141261	-1.871323	-12.41614	3.470448	-2.703406	-7.942716	-5.063176	7.877096	-2.593558	-13.01034	-4.091519	-11.36182	2.468815	-13.21083	2.694254	-1.315704	-2.254857	-5.223403	-7.536639	-0.8051903	1.320291	-9.186643	-6.014049	-10.03845	-15.08477	5.442173	-6.423607
ILMN_1652747	13.59762	20.49395	7.006317	4.212192	17.9889	4.605711	8.236424	32.381	6.799204	6.750302	10.24117	9.332941	9.543326	5.300941	-3.572883	8.473069	2.947411	1.743124	9.148725	7.907276	2.814493	10.8514	24.1579	6.856087	14.57606	-11.31971	6.845063	5.935817	5.819713	7.607519	5.625421	9.511104	20.45636	-1.248944	11.25074	6.585797	4.695658	15.28219	20.19826	2.104729	35.22887	12.19319	4.142686	5.012225	-3.214206	4.59096	15.68354	15.91979	-3.773224
ILMN_1652749	121.1138	162.4034	137.2426	82.97136	121.9253	52.22539	139.216	100.0557	68.58999	159.3763	189.502	93.04994	99.04456	136.1818	71.61755	129.868	79.97147	104.6002	114.7336	102.796	94.95302	149.0692	121.153	172.4886	230.7577	135.0762	124.2964	100.9506	113.2477	81.43876	35.17642	154.0308	185.2166	94.30831	127.4029	179.221	175.4254	83.35726	130.5469	106.7344	134.2395	93.5146	181.8669	120.2371	99.46893	133.0151	185.1784	123.7534	106.802
ILMN_1652753	398.2124	219.815	288.3772	178.9851	184.9619	56.54573	115.2221	41.21924	83.76409	216.2247	147.6476	134.0715	150.296	110.5561	130.5373	171.4443	205.3713	207.2585	201.0511	153.3777	113.6143	138.416	183.743	134.299	82.83797	84.57894	159.6891	87.48377	51.80905	144.2122	20.4494	129.3736	174.5935	85.30529	183.0759	217.2763	158.8972	114.2239	146.4295	167.8544	65.19203	141.175	185.3881	77.71001	124.7955	104.567	177.176	61.6771	109.3231
ILMN_1652754	3134.572	2535.722	4041.553	3373.916	2970.816	1581.842	2925.716	1359.553	2539.319	2966.708	2183.747	3028.83	3088.812	2179.59	2509.718	2619.178	3458.481	3810.116	3860.908	3056.42	2683.042	2931.186	3607.556	2434.354	1908.809	1777.741	2520.883	1801.859	1685.399	3363.477	1037.235	2087.305	2696.676	1783.57	2659.336	2907.209	2227.214	1529.835	3543.578	2072.038	2021.03	2053.382	3386.802	1930.661	2283.266	1674.476	3275.841	2142.596	1920.929
ILMN_1652756	-2.406638	-8.612771	-13.94454	-15.77869	-8.233704	-12.44001	-6.963976	-7.501201	-2.797071	-7.901168	-1.088896	-16.80829	-10.33934	2.644103	-10.56744	-7.806701	-2.847389	-6.605219	-17.12268	-11.09046	-7.106946	-3.148762	18.59828	-5.78511	-11.71329	-6.4464	-8.173465	-9.711366	-3.316609	-9.980036	0.7295771	-8.367703	-4.88207	-10.64005	2.485378	-9.088447	-12.4515	-5.313231	-7.302411	-10.38168	-6.038623	-10.13385	-6.973185	-20.13996	2.042134	1.113635	2.068263	-6.094624	-14.91835
ILMN_1652758	13.68765	15.36658	-3.169701	41.8126	48.65721	60.0747	2.160291	102.912	22.80296	3.467946	4.435663	37.07928	51.35483	48.75426	35.51589	16.47498	5.698586	13.95471	16.16224	3.717006	11.57739	53.71566	14.46713	32.67489	37.9104	60.26787	27.08763	24.27872	55.81599	1.517607	90.34235	25.81938	45.86959	63.3112	22.64376	34.40123	20.63504	52.7647	71.23724	13.0142	81.29846	48.35303	13.0487	47.03491	27.38745	37.56617	8.354053	37.02376	55.32601
ILMN_1652761	0.9956673	1.377563	-3.145508	-2.076855	-5.414773	-8.001474	-2.926936	-10.51889	9.058039	4.438298	2.083223	3.195269	-16.33199	-6.984559	28.14902	3.250466	-15.39786	3.102896	-0.9556454	-4.266827	4.070605	-5.459034	7.371032	2.948479	0.7956486	-2.395336	-2.925963	-6.323655	-8.098377	-6.981684	-16.88964	8.690982	-0.7509125	-5.975839	-8.987499	-5.787997	-3.976702	-6.773047	-7.163587	1.949059	-5.99293	-9.427775	10.2923	-6.530553	17.30953	0.3290126	-2.117666	7.445347	-1.290627
ILMN_1652762	202.8375	136.6462	243.431	108.5746	129.6007	46.69427	98.04626	39.01762	64.68722	138.0572	132.6664	109.0351	116.276	68.81252	73.29485	106.1722	121.4473	105.2636	108.4875	96.99698	102.0099	81.89803	99.73526	116.543	102.7616	62.17374	115.3603	108.3104	44.54354	81.33959	23.61864	106.3631	107.1843	74.39788	134.416	128.1881	88.49364	50.85219	141.8805	101.6389	87.04732	98.9034	143.0194	57.30169	102.4568	91.58589	166.2202	80.2373	82.58399
ILMN_1652763	47.04832	2.051612	71.92434	-16.57785	11.4682	8.325171	16.38995	1.225087	7.968813	30.57154	7.396478	6.708933	7.321464	3.238402	4.304002	22.21207	29.63525	34.45628	30.20587	11.51283	35.0569	5.397396	44.84951	4.883926	-5.949064	7.208324	11.25569	4.41109	-6.276589	39.65471	-3.212661	11.54322	5.342006	10.45944	5.192707	0.7610214	0.8839281	-2.937553	6.060107	10.25578	1.132222	3.686753	10.94283	1.367167	29.81237	15.83723	9.359942	7.181652	4.398902
ILMN_1652768	30308.95	21709	35431.78	28972.07	29928.06	13901.88	25713.18	15795.67	23135.74	30128.34	30066.91	23395.81	22881.94	22155.96	21619.18	20878.93	34224.98	30091.79	28424.04	28302.37	28768.65	19992.09	32305.5	24826.26	23520.13	20051.33	28205.02	19320.64	10514.27	25272.83	7927.858	20642	27912.08	17151.05	31217.32	22048.18	20143.27	16882.71	39634.96	20132.45	19654.87	21970.11	24286.37	26872.57	24784.55	21492.12	38568.29	27446.55	20712
ILMN_1652777	126.8233	375.7178	54.1917	28.89855	106.3966	58.4348	327.614	202.2498	112.9652	64.35236	316.4084	131.2367	102.3474	195.5273	139.9275	191.9043	44.03873	124.5602	44.22805	120.2655	114.2879	246.4203	94.93745	183.9181	304.3528	126.8246	248.6022	167.2205	214.5929	66.73441	33.70717	195.2268	190.8577	105.7951	118.8505	193.4051	170.187	42.15577	119.4662	268.0791	276.4141	106.4661	106.918	131.9201	58.99104	174.7721	161.1643	159.2497	139.0467
ILMN_1652780	-0.9615013	-5.754105	-5.297989	1.456485	3.180503	-7.807395	-13.89403	-9.260577	-7.715864	3.620221	8.6028	8.334284	-2.942276	-4.993379	4.222894	11.57313	4.170571	2.003767	4.02525	-0.6887325	3.181124	-6.344036	22.70138	4.043022	-8.467245	2.024204	-7.884719	-2.685323	-6.395764	-5.432428	-8.77307	-1.561666	1.328639	-6.330201	-1.096386	-7.37783	-3.258692	-5.097129	2.476497	-11.72608	-14.98752	-11.32698	-10.7219	-5.498579	0.9380535	-0.7996419	2.98305	0.545948	-5.622017
ILMN_1652784	1.116265	9.344169	-0.07151053	11.16424	-6.904549	-5.000231	-0.07966861	-2.146213	2.93799	6.741124	0.2024245	-17.45008	9.211806	3.511611	7.171311	-1.856017	-4.313567	-1.987467	4.858708	-0.4663585	2.440005	-1.232189	5.00389	-0.8852616	7.314005	-1.848072	0.0354244	2.890124	2.276165	-4.863276	-7.482474	3.613375	-9.431729	-3.643476	6.245227	-4.899821	-1.193674	-4.921615	-22.0986	0.2764977	-10.34441	-1.750327	-5.282988	-3.096044	-6.081726	-2.666581	1.513445	-0.8401909	5.80867
ILMN_1652786	1.845902	13.09955	-9.299828	8.44537	-6.480973	-10.62856	1.540571	-6.017367	-6.178686	-12.57779	0.3241973	-10.79913	-1.794671	-9.826013	-5.732047	-5.410652	-8.451896	-2.791162	8.597951	5.129467	3.698809	-9.944767	-9.378724	0.5060653	-14.6494	-8.035801	-2.69068	-2.233701	-15.59002	-8.547434	-6.20481	-1.278005	-7.726071	-3.508412	-7.051243	2.56162	-2.208185	-4.813056	3.973994	-9.945762	2.665357	-1.331916	-2.350905	-3.443693	-12.05492	-6.320974	-6.876859	0.06347272	4.950058
ILMN_1652787	232.8643	411.8695	222.1992	123.1501	412.2028	110.7406	450.8653	288.3369	292.9585	266.6728	1171.399	532.3179	151.4713	178.4352	430.9302	209.872	437.481	301.6433	449.5946	342.0439	311.6083	225.7955	667.1304	210.6904	430.6471	452.6453	401.5219	202.4363	86.37173	412.8198	154.7229	399.7761	930.2269	93.75611	367.1108	168.4895	228.5316	151.4467	349.6326	985.3848	166.8307	194.8916	228.5453	253.8797	249.5338	157.9316	424.8268	316.0588	198.714
ILMN_1652790	44.7986	12.81671	49.74441	6.939296	40.55177	8.547888	95.34406	13.65265	26.3039	36.42376	102.5994	23.50441	11.74078	0.4067222	26.29565	31.31873	75.74675	50.47825	118.6333	55.11434	40.89022	20.22322	68.95961	19.02418	33.21609	29.12734	61.8521	18.3163	-2.743763	105.9737	-1.020957	27.91838	44.56393	2.413005	30.41884	15.44448	18.11862	6.840158	17.75607	37.2794	2.43311	16.73314	20.98291	8.713962	33.85772	15.50186	13.68919	9.054493	9.710761
ILMN_1652797	36.18827	7.777496	50.77927	63.53798	2.090621	4.156087	-0.4034983	-4.861308	26.17692	24.77082	22.23203	15.85409	-4.327683	21.00509	-3.297042	22.1978	41.33854	12.87514	27.3772	1.657451	10.07298	-11.80303	21.35814	22.30602	15.04572	-2.46104	-0.08783609	7.584117	5.799579	14.541	-19.01628	6.702022	10.16445	7.203532	2.416248	4.516744	28.17472	1.752648	31.69127	7.329309	-3.630694	61.67281	6.705202	11.74865	-4.470588	-1.899816	26.63684	-4.184429	0.8335719
ILMN_1652799	11.93552	-2.849778	3.834526	19.98346	1.181419	6.120679	20.36728	-7.128215	2.253329	0.07902185	11.39383	9.224131	2.736976	13.55005	8.440637	5.93071	-0.2522957	-9.380205	4.231931	-7.757596	3.446604	-2.39304	15.19998	4.474922	-10.75261	-12.55418	14.96998	6.447551	-8.033562	-8.068979	6.747773	2.265757	5.136065	9.798068	17.62078	2.720586	11.13553	1.730767	8.463923	-10.44062	4.718007	-4.704146	-7.977587	6.690249	-5.86729	-1.546064	17.50504	13.5686	-1.498192
ILMN_1652806	525.9174	142.4293	546.1301	186.0307	302.2684	87.91167	194.6458	22.68229	76.31867	331.4627	363.7937	97.99301	92.51735	38.59859	53.46253	135.9027	697.9056	338.5963	423.9581	282.617	448.9719	50.91198	439.6968	117.3299	102.2742	127.424	170.2173	115.3207	34.25692	398.3172	45.45718	66.73408	164.2442	97.41553	109.6934	45.51147	59.83453	104.7069	124.9097	123.7217	9.254453	54.0002	98.50595	66.24126	188.3304	121.5489	102.1095	71.23061	54.48696
ILMN_1652807	4.595864	6.448043	-4.12339	12.99427	22.08449	8.28462	8.452352	4.529607	0.381304	17.01532	-3.150847	31.85292	5.275527	5.495551	0.09230123	6.737389	2.406876	0.8541014	3.899694	4.301525	3.397585	7.702061	-0.1035472	4.214554	2.602076	4.992161	14.45814	12.73935	12.61409	29.97644	13.10218	8.318889	3.970874	5.042003	16.7024	2.424832	6.930635	12.66705	12.95162	4.041215	22.53623	0.3954933	9.121256	14.63349	-1.85712	18.06478	-3.914396	22.22434	16.31474
ILMN_1652808	-3.638923	-6.096611	-8.22422	-4.854252	-3.263115	0.03129343	11.78768	4.96301	-5.16712	-1.55373	-10.63394	-2.987608	7.656761	0.7997962	-3.948188	-6.46585	-10.68491	6.896437	7.075002	0.7779576	-6.067857	-3.545589	-0.9341747	-8.60688	11.73194	-8.311722	7.700601	-1.5753	-1.514851	-6.143511	0.5613947	-2.199842	-2.503033	0.3567152	-6.306042	-0.5418732	-2.365053	2.372742	-3.188413	1.338418	-2.577754	-4.770293	1.552255	11.07635	-14.39434	0.2854792	17.56301	-1.091465	-4.77216
ILMN_1652819	104.4513	63.38449	88.63305	56.58106	53.56389	34.06404	106.852	33.44504	102.1159	77.91953	64.41187	90.4343	85.18909	53.09798	89.64736	74.38128	70.17046	158.0877	70.24619	69.59648	84.15007	101.7629	118.8692	70.53604	57.92667	56.21482	102.7023	34.30064	38.26701	78.64312	24.56423	113.038	42.64358	78.77345	89.3996	93.1272	69.42817	45.84483	102.6382	87.49922	80.69049	61.67633	108.438	25.60211	67.40971	53.62336	141.4222	98.52269	62.90202
ILMN_1652825	1622.621	1513.879	1123.473	587.0778	1090.708	530.7608	797.0121	643.9282	552.4976	1209.184	1105.503	870.7597	802.6055	724.3748	692.3805	772.1871	614.0385	1246.594	706.7904	692.8192	582.7914	529.7664	802.4211	1204.184	765.2293	691.6407	794.554	633.6845	541.5198	702.6248	242.3723	889.005	809.4368	777.4615	1079.333	1068.781	839.1328	498.2307	949.9891	959.5914	722.7952	914.4504	873.3868	776.2903	807.3199	1122.189	1244.405	864.1511	731.8477
ILMN_1652826	21.1003	8.340026	-16.13937	-10.75351	19.44501	3.381307	4.667936	-7.594485	7.830637	-1.710796	-12.8746	-4.502859	-0.3343893	3.328513	17.11945	1.837601	24.10188	-1.024408	13.45763	5.172161	22.3227	-8.084354	18.91224	-5.806877	-10.2807	-2.499401	-1.592261	-1.450864	-1.156002	26.46831	0.8151484	14.64365	8.663081	4.896441	3.541446	0.03169709	18.94775	9.034341	-10.47659	-6.322799	-11.60974	1.25087	2.238397	-6.674436	-0.2260547	-7.798223	13.04414	6.503262	8.464515
ILMN_1652837	3.139344	-3.384934	-1.024048	0.3743702	3.324226	-4.227107	-5.937693	-7.135356	1.823549	-5.451503	7.03322	1.747591	-6.832032	2.601264	12.01497	-3.287269	11.3021	-7.642214	9.19856	6.710323	1.083666	-11.70199	-5.664483	-0.6691361	11.93996	-14.06288	-1.771438	10.12383	4.628047	9.1387	1.542794	12.75183	0.5268508	-4.520665	-2.711437	-7.159152	-5.243048	-9.089187	4.147021	-3.884109	-7.254176	-0.3268883	-3.875502	-0.5102438	2.332623	-3.137716	2.700533	2.435169	-6.395878
ILMN_1652846	176.1825	105.0052	153.6794	90.1795	110.8114	41.36263	113.0676	46.43555	63.0757	102.6532	115.3879	119.8194	149.067	80.29567	88.82307	78.6049	105.0285	116.348	147.1722	94.86273	113.9541	90.19101	133.5721	116.5353	83.20145	62.86139	108.1365	94.14809	50.56429	93.76664	28.04764	78.06808	91.49089	92.64674	131.4888	137.6559	87.5014	39.76731	138.0127	99.34149	70.40073	89.73544	95.61646	40.02047	75.48341	76.47375	126.3523	65.2473	62.7588
ILMN_1652852	1.784799	7.365066	1.984886	3.582744	8.665131	1.482526	4.466314	-7.777034	15.45209	7.677083	16.63349	6.765093	10.4003	-7.215028	2.871278	6.25599	15.9002	11.94324	4.248273	2.752048	2.114756	-8.030682	-0.8906261	2.662537	-4.33843	19.33611	4.780091	17.00173	-5.599888	8.313406	5.445428	3.373706	13.82801	8.869586	17.17683	3.746617	4.873156	9.86905	7.983485	3.528085	14.81625	7.737138	2.345529	3.112017	10.29863	14.31733	20.10192	13.90438	7.903472
ILMN_1652854	24.12335	6.977371	1.7099	24.82412	43.90083	26.73707	60.4865	97.09888	116.9854	18.42779	18.21289	63.32254	43.19006	31.60501	74.96703	56.38582	34.93115	68.35954	32.71652	15.31871	47.29912	62.72807	44.83372	23.03094	33.7712	22.20392	39.12913	30.64044	63.09849	47.0423	97.87617	59.37335	34.34076	59.80061	3.619816	34.33747	11.7444	39.12099	28.35923	23.28389	35.18617	37.51695	20.90777	40.92373	12.72078	39.55111	44.37185	4.556408	27.70904
ILMN_1652857	-22.27859	-9.037675	-13.88251	-16.35563	-13.52025	-9.786104	0.1228918	-12.96817	-5.252478	-2.820644	-14.22115	-15.53203	-6.206849	-6.528909	-8.345992	4.808632	-8.390326	-10.60319	-4.862887	-13.59793	2.379832	-6.731647	-16.03349	-15.15253	-16.29468	-3.270412	-6.045302	-10.02057	-13.49223	-0.3224353	-8.529655	-3.659978	-10.36337	-13.47002	-11.94724	0.7391403	-5.964434	-8.810653	-8.723088	14.24516	-16.46593	-11.34241	-2.489455	-7.970129	-8.511162	-1.656438	-19.3417	-0.08877948	-3.906292
ILMN_1652865	18.47962	4.550369	31.24531	17.48912	24.08764	13.35736	13.70643	15.83751	23.22015	12.61878	24.71057	11.76039	25.15588	22.05931	10.69486	18.02529	14.01753	22.56841	26.28916	29.11764	23.34152	22.36967	23.08455	3.17202	25.81147	15.85943	23.29189	6.470263	14.06724	16.89867	6.933671	9.071452	15.8325	39.00154	22.90912	3.445996	23.01977	26.48291	21.6666	11.57431	24.07534	8.027123	17.3376	13.93421	14.09681	28.57995	26.36439	22.67939	15.02362
ILMN_1652866	2.431168	-2.7724	7.682449	13.78888	-0.1642918	12.28607	15.57993	8.181851	2.642664	-6.567852	5.684412	4.669359	13.34648	14.56721	5.618455	6.108132	-3.884765	7.752188	0.8094913	3.224826	-6.311853	13.23079	2.086287	-9.904243	-0.1466808	12.14553	9.283647	-1.356603	-2.183758	-6.934664	14.36548	-6.276219	-1.546727	4.053386	4.315906	1.056119	4.909853	4.064874	11.55603	10.26423	4.129628	8.537263	7.470346	-5.255117	16.8358	4.46097	-6.897497	-0.8880882	4.846893
ILMN_1652871	-4.532569	-14.41719	9.546318	1.99113	-10.69002	3.209035	-2.102915	-6.814265	-8.598722	7.302929	-13.94178	0.5018786	4.324913	-1.549249	3.769883	1.307137	2.193269	0.7427809	8.214505	-0.6036495	-1.254034	7.697033	-6.033555	10.82672	3.797182	-19.67325	-13.70141	-2.205518	-6.356217	-2.346766	5.283853	-5.867177	-13.60862	-1.295484	-2.269085	-3.514087	-0.01196881	-4.719748	-1.988378	-7.849658	2.186445	2.598534	0.4170165	-1.862485	-8.713593	-8.734159	-5.154363	10.46328	-11.29839
ILMN_1652872	33.202	21.18891	12.65685	36.2491	26.66015	5.431005	25.39725	4.459378	14.48689	22.39994	23.3708	9.746195	24.27126	19.03829	24.08229	14.16003	39.01606	28.34552	10.11302	20.45304	27.2741	34.66348	20.00406	17.06091	19.75349	19.22664	20.23786	15.60535	18.85424	30.34566	18.9852	26.18559	14.21286	26.2473	14.57701	43.67129	20.30754	16.72338	28.08043	16.3287	23.98416	9.465104	21.34445	28.04788	34.36222	23.86654	21.89269	32.38729	22.61861
ILMN_1652876	0.0527199	-2.595475	-7.954788	-13.82416	-18.10029	-7.80464	-5.915553	-7.336581	-9.016066	-8.816582	-7.82157	-10.3801	-8.880403	-15.36074	-3.816169	-4.510837	-8.617293	-2.699335	-15.67031	-3.657788	-2.008596	-10.24298	-13.94007	-10.73194	-2.510954	-18.05584	-9.052539	4.46915	-16.21136	0.04828456	-6.794326	-9.668698	-2.022382	-17.4651	-6.139683	-8.007308	-1.298315	2.789819	-14.54605	-7.819743	-9.302852	-9.849383	-5.405192	0.4004923	-12.64517	-7.650152	-5.205205	-19.63654	-4.59467
ILMN_1652881	7.841874	7.758949	-8.183495	15.34081	11.27049	-2.111407	-1.823252	-13.50678	-5.760702	1.140492	3.44671	5.958261	13.10042	9.495406	14.11719	23.69347	23.60618	16.46923	18.77324	-1.332409	18.28792	17.65091	30.06891	-6.860577	2.241312	9.794773	4.032266	15.07956	-2.61623	16.25366	-0.5776052	22.29154	8.245296	12.6723	-10.40219	-4.596347	8.67901	12.08502	23.05174	3.153298	-4.837779	8.830888	10.87152	-2.025899	-0.2034031	5.069491	0.5084635	2.964756	4.701408
ILMN_1652888	4.495934	10.43756	4.759155	1.593288	2.873916	2.787572	-5.224787	-5.40681	-0.7324045	7.51598	0.8451095	9.452158	-7.3387	12.97909	11.0553	7.916596	1.915597	-1.057253	20.9432	-0.3844341	14.01685	4.634693	24.77855	4.688843	9.756174	0.547947	7.421556	-0.588094	0.03342784	16.48817	3.52707	17.44838	9.601329	4.766269	2.874508	15.01974	-2.421808	16.12692	12.53337	10.61128	-1.553622	-4.543059	5.833894	-11.0641	-0.5519519	10.44339	8.7056	5.673183	10.84399
ILMN_1652890	9.336946	3.1697	20.05648	3.349414	17.44453	4.808706	5.16123	-1.335017	2.273936	9.838863	27.85623	15.20949	8.07421	1.603339	10.25749	-5.710472	-0.01960682	4.918394	5.189061	0.4258381	3.641497	10.47351	0.506133	-8.550148	-5.195295	16.38124	-7.209609	12.82237	3.537044	27.15401	11.67007	-2.033521	-0.8117036	3.728709	11.77243	1.295834	0.8962191	6.868829	18.41381	3.684998	6.221524	5.796494	0.01253654	3.811739	5.047024	-1.837659	13.29686	-4.972645	5.275596
ILMN_1652906	260.6499	307.8898	189.4382	237.6633	238.4265	228.0692	313.7389	460.5844	367.5651	285.4358	391.0288	211.7694	212.9143	355.5645	252.5505	276.408	155.8427	244.3962	208.1482	257.2284	165.5657	391.1611	259.7324	361.6452	350.2949	277.1476	489.421	280.2867	304.8586	172.7694	192.1043	410.3178	364.4461	316.4816	280.3582	256.9004	408.0905	277.6779	383.2269	334.9865	488.7872	302.8324	258.477	217.6437	189.4795	341.2303	360.9355	318.3675	347.424
ILMN_1652907	334.484	230.399	374.4636	130.4102	221.4363	116.008	337.7318	140.8694	106.1853	278.738	367.2636	273.2308	113.9464	65.31837	155.8234	151.9585	323.3895	282.2766	450.6786	244.2742	186.4578	215.6436	426.2679	138.2512	307.2884	179.4501	257.4877	108.9154	46.28376	389.7159	23.63589	159.7294	315.7864	59.55607	270.8336	124.6393	102.1339	117.5331	178.1738	241.2253	94.24506	113.9335	168.7874	143.6313	199.1262	121.6776	224.6549	132.8611	101.0841
ILMN_1652913	121.5848	18.35288	55.41975	62.2436	26.88407	20.97471	75.74598	32.44171	102.0045	65.36674	146.0826	56.90472	59.40131	0.8217307	49.88306	43.56162	154.8151	158.5914	106.5879	68.7735	72.61697	38.64492	223.9999	22.31849	16.44129	24.76566	112.2357	45.85649	-5.621121	40.79404	8.189912	79.39716	49.66133	35.04211	59.32575	45.02861	35.72218	74.96162	47.64602	46.94279	19.39764	35.69758	55.39574	21.32034	25.55013	16.74862	64.20682	47.29512	25.52695
ILMN_1652918	238.6394	142.8191	134.2443	128.9326	121.521	95.86967	146.1866	54.96114	74.17094	128.2192	131.9652	113.5042	142.6612	83.46339	102.4509	93.58121	98.68843	146.1627	115.6331	99.20934	93.86151	101.7509	187.7154	130.9426	86.83508	38.50354	80.08945	98.6529	80.02152	119.3938	32.31662	120.9228	116.5126	99.65771	130.985	140.9078	123.8744	82.79295	140.8352	71.2733	145.7363	95.50169	178.7053	83.1144	53.5705	71.72301	167.3175	58.16945	94.76249
ILMN_1652927	-10.18722	3.182518	10.98994	4.507511	11.43336	-4.555476	3.322118	-3.885577	-6.080572	-4.333072	-2.880904	4.54442	-9.489511	5.487548	-1.843482	-8.036181	3.443742	-7.504953	12.41649	6.444652	-7.481431	0.963421	9.636878	-1.225105	12.89685	7.151501	5.127252	-4.761899	5.249477	-3.93265	-1.052108	-2.765844	-6.942143	-2.125363	5.688137	1.637868	4.723909	-12.32626	12.1313	-5.691852	-0.9509228	4.269311	7.343439	-2.513586	2.837994	7.988062	9.080165	3.830463	-3.357991
ILMN_1652928	123.7684	105.8799	86.82514	89.09232	80.94394	43.54703	198.5125	74.20502	110.9296	61.59564	99.41507	53.16879	125.7579	94.97485	107.6306	150.7626	116.6209	148.5307	123.6689	102.9622	169.5739	172.8439	172.6639	110.7448	259.8723	88.52619	137.879	74.65627	83.62215	68.24531	22.69525	123.0978	120.1365	65.91328	116.7023	97.37321	138.3271	66.09354	110.0833	85.33592	40.41558	52.10126	114.541	30.31203	48.21867	52.37759	92.83887	65.56441	83.09444
ILMN_1652929	153.82	127.141	148.8403	83.31686	125.2083	47.93124	199.6008	101.9105	209.7059	196.7076	163.7454	183.3126	205.6614	107.2267	222.483	211.5985	211.7167	214.9442	254.8603	179.3926	197.0877	264.6613	208.4844	138.7264	230.2423	160.482	241.2573	135.0399	90.68407	123.744	50.37539	195.786	151.1794	158.5031	217.5069	219.4292	185.9598	90.81394	138.367	220.5559	135.7104	160.0995	231.4644	69.63165	120.173	160.4122	234.3027	124.5201	113.0672
ILMN_1652931	22.22167	5.818435	-0.7441027	23.44909	19.98895	-5.669505	4.518949	12.5827	31.53895	16.36299	22.37242	25.24002	16.30208	9.982482	16.96037	12.13375	24.42775	23.15926	17.37385	15.35772	9.907045	14.34316	24.59275	10.78539	18.55705	15.77897	18.46047	16.01393	8.949833	20.70397	17.0939	30.0653	12.57289	9.444446	2.618427	19.11869	10.98928	4.987924	11.457	-8.319236	12.09416	7.939279	14.96596	8.655337	24.21919	15.72686	8.653926	3.563145	20.96169
ILMN_1652938	9.29004	-8.731339	-7.644684	-14.98891	-5.614792	1.142622	-8.361583	-7.507442	3.262636	4.938565	5.863115	-2.854086	2.84468	7.514388	-9.188079	-5.403194	-2.934333	-16.00296	-4.524997	-4.380742	6.346041	18.39904	-1.348199	4.088852	-0.2700252	-4.99316	-11.13216	-5.021482	6.381259	-4.199244	-14.396	-3.939039	-9.080632	-9.629754	-0.501797	3.44727	-5.2974	9.248826	-14.66136	0.8272561	-8.622546	-1.655738	0.7332931	-6.102392	-10.03356	2.080676	-1.174367	5.943226	-7.806286
ILMN_1652939	14.83996	-9.104592	45.75721	37.08432	34.7746	0.3590293	14.7897	27.92533	7.607477	17.60255	9.660471	40.51073	20.32272	8.115355	12.27577	17.02462	25.04971	14.84171	70.26193	-1.991986	19.17304	43.21292	39.63593	6.58979	18.01435	32.34575	24.30932	5.341914	13.50961	17.85185	14.12306	20.2185	24.87558	10.57981	7.6534	7.61971	16.55046	-3.509925	38.02543	8.861955	26.32105	3.285325	2.203546	23.87937	12.14254	21.84252	-7.317968	35.80426	4.98085
ILMN_1652940	10.22183	-0.1845862	15.04588	4.282779	3.419723	-0.3582101	13.42784	-0.9417982	7.207293	19.15388	15.41031	2.190508	21.06682	-2.472367	14.36415	5.955025	5.86374	25.33213	9.895757	13.24332	-1.069311	14.87915	5.455306	8.263924	24.6402	1.055744	7.025887	16.84341	2.124347	15.71732	-4.383643	20.19198	15.28341	11.41292	12.14993	15.46178	1.437258	6.128175	10.39814	7.318498	6.414716	-8.483344	11.17626	1.068087	10.16381	9.851962	17.42708	0.7939491	19.83601
ILMN_1652946	-1.021888	6.791831	0.4504164	3.208171	6.294631	2.06841	7.06796	-9.347239	8.631067	-4.135921	5.265497	0.7310733	9.731582	-0.7081078	7.731416	5.001626	-5.502143	3.944197	9.73631	0.1810642	5.398516	2.438587	8.353827	5.672729	4.170214	0.7926141	-2.965178	-2.729757	-3.143582	7.17996	4.052125	21.65362	6.80556	3.653766	18.4821	7.502446	-3.992338	-1.923232	14.51714	7.631608	4.97086	-5.021132	4.638559	9.345927	10.23043	-2.521859	0.247584	10.48654	10.70089
ILMN_1652952	-8.389617	-4.644646	-4.920593	-12.88044	-10.26681	-20.16343	-1.351313	-14.55153	-4.7656	-6.51427	2.438394	-10.08341	0.801536	-2.852349	-1.688567	1.840111	-1.97393	-15.50556	-11.89698	-7.35001	-10.66819	-11.08969	-1.696267	-1.351624	-8.540533	4.013371	-9.065558	-14.28342	-3.721813	-2.896982	11.29329	6.226939	-10.00552	-4.65344	-13.568	3.819463	-3.366804	-4.277198	-6.141187	13.81532	-8.224048	-2.299018	-7.660517	-13.46018	-2.350933	-10.16886	1.511973	11.16985	0.1582865
ILMN_1652955	8035.822	1394.24	16102.21	2842.771	7841.188	2460.973	4477.434	1399.295	1992.954	6448.317	6765.529	3465.834	1484.078	1354.056	3830.281	2551.823	19230.64	5449.774	19329.77	13411.76	11334.29	897.7435	16334.92	1690.109	2329.363	2106.375	3165.329	1474.737	302.4118	16806.24	1012.46	1070.552	6224.692	1519.836	3361.516	666.9286	686.7448	1395.017	3996.454	2827.811	207.8884	1446.564	2041.047	2518.079	6698.149	2806.955	3901.195	4008.382	1437.629
ILMN_1652959	-3.682433	2.147789	-1.647545	-15.7768	-5.294075	-3.789446	2.977552	-5.478274	8.882746	8.051487	3.093484	13.89026	11.38812	2.141234	9.85637	6.241196	1.204789	-8.361986	24.73623	8.456654	2.976481	0.7940637	15.47505	2.227379	-2.167486	6.843113	15.46881	5.847484	15.54059	23.66619	7.070062	-6.148587	-1.084325	12.01328	13.30937	-2.333995	7.11503	-6.8712	-2.096051	25.33078	8.624265	2.167329	6.33555	-12.91079	-4.27766	11.76975	6.24618	-5.358768	13.46326
ILMN_1652963	-6.861884	-7.087311	-10.25073	-20.18214	-20.28996	-3.89493	-24.10028	-10.53988	-6.765379	-19.18747	-18.351	-14.99452	-7.843476	-10.56606	-12.23716	-5.52	-11.63797	-19.76057	-8.889529	-4.801701	-8.702906	-11.20405	-12.45593	-3.868294	-14.38241	-12.67334	-7.231597	-9.351167	-18.02082	-16.51443	-4.474578	-6.968946	-14.46503	-12.00929	-15.59922	-8.72515	-8.376612	-5.970275	-4.786489	-9.311603	-21.82912	-6.418937	-12.00321	-11.0943	-5.768543	-11.65541	-3.927938	-6.752384	-6.085907
ILMN_1652967	-6.562888	-8.597627	-1.496964	11.18788	2.890121	-8.530172	7.775564	-6.921702	7.075754	8.537815	8.674196	3.374903	10.1005	-4.837884	-1.368354	-3.98532	4.196794	-4.826418	-0.8514889	-0.1183742	-3.531614	-14.67344	-5.3658	-5.733826	-7.302626	-5.198986	-5.858291	-4.072476	-7.861805	2.119658	-3.470038	-5.7012	-3.614957	1.929187	-9.162685	-4.652385	-2.873488	8.892053	14.17047	-1.686622	-7.756862	-3.380111	-4.347983	-6.196088	0.9354748	-5.17727	0.01739751	-0.7624321	-3.147618
ILMN_1652969	11.20347	13.59586	5.358192	5.617664	2.14965	5.01608	25.55916	27.24314	0.3539373	9.75964	9.256914	29.19436	20.85433	-5.108239	7.238778	5.773003	16.81351	26.09109	12.51565	3.283321	6.232966	14.67805	7.398917	7.274445	10.80693	16.02258	4.611093	7.689845	13.38535	14.96923	6.559457	20.58518	16.85407	12.33833	22.04033	9.338002	6.530893	0.5154732	14.7948	10.44121	14.08498	6.030129	14.44822	18.54613	4.490033	-1.192792	16.05305	16.32617	5.670516
ILMN_1652975	-7.573325	3.11901	-4.347481	-2.642628	-1.407013	6.569471	1.590032	2.157743	-5.393133	-9.395248	6.893808	-6.956533	1.79129	-1.051515	3.53093	-0.8259041	3.106477	6.235441	-16.37124	-5.476925	4.513117	-2.920467	-0.7962734	0.07550045	-1.574675	6.968243	3.973611	-2.60793	-5.23679	-11.20439	-8.25241	-3.88532	-9.878812	-2.07375	-15.20105	2.893002	3.596346	-0.05724252	-11.4791	4.801782	2.463514	0.5415046	-7.459326	-2.335989	1.914997	3.025676	-1.524808	-9.146618	3.250968
ILMN_1652977	4.48739	-7.349419	9.809196	11.79225	16.90479	7.693891	5.764783	-11.36195	2.913676	-0.1779133	3.776613	-3.464521	9.67446	5.902961	10.70124	-6.750118	17.55541	-3.356569	1.926076	7.616764	-8.177725	11.59908	4.074737	10.32444	-0.01429552	2.558086	7.753762	8.021739	0.6265675	8.039198	-1.398086	-2.436803	-0.27155	2.582789	4.374889	7.012441	6.784464	5.404435	13.04292	12.87876	8.377255	0.3428276	13.26469	-1.388074	0.7355313	8.714725	10.82125	15.07368	12.5617
ILMN_1652982	15.49049	8.606086	17.46941	20.36084	35.0503	31.70775	37.99972	34.84404	34.24913	30.48124	20.38308	60.10452	71.77928	45.1152	63.83949	49.09933	87.73135	84.69888	108.8134	64.68266	66.94159	97.8437	86.28784	21.30229	42.32695	42.95667	65.88222	27.29683	16.04522	38.48755	9.292405	39.65166	0.850772	44.19488	16.90213	55.26532	61.48963	10.67886	67.39254	35.20174	49.02891	47.05426	20.47041	39.0874	33.86102	16.06545	40.17624	28.05165	7.474456
ILMN_1652989	833.3132	611.621	901.2563	398.9821	377.6595	159.2179	407.2537	157.5852	267.1624	483.9962	448.382	254.2307	232.9458	171.7309	294.0828	435.2093	485.7056	504.4538	649.1248	469.547	370.945	450.3891	408.7693	369.0142	199.7497	194.6298	472.3517	334.0113	167.0562	427.2627	98.45362	339.5518	384.2083	188.8529	410.8446	318.1073	231.3258	142.5745	261.1888	359.1931	116.9036	253.3981	367.2242	135.3593	290.3668	213.4946	378.4636	190.3461	186.547
ILMN_1652990	-4.417533	11.82292	-10.45281	-7.044934	-5.565133	-10.11505	1.371274	4.207051	-6.452932	-4.348735	-5.812956	-15.06726	1.366325	-12.49572	-7.511008	-10.05643	-0.539489	1.519324	-17.44306	-12.63144	-4.862882	0.06876002	-2.026597	-13.99252	-12.26212	-3.146389	7.536386	-1.605115	-3.01862	0.6368999	-8.052405	-3.836698	-4.092687	-0.06055926	-3.348904	-9.01942	6.741869	-18.76226	2.229396	-8.410308	-13.08568	-17.40519	1.137414	-14.45434	-4.586021	-14.44201	12.11308	5.357449	-12.43108
ILMN_1652991	24.0239	17.39558	6.655571	31.03361	25.253	40.21156	23.87859	16.08682	26.75753	8.113163	8.664156	40.96603	6.131866	25.90075	37.81606	11.61924	20.24841	16.59517	24.3828	19.13404	21.63953	28.96308	9.604728	7.78421	14.27455	29.25834	21.6341	25.40138	5.406177	19.86635	21.86433	27.11795	36.80906	24.0397	25.81671	43.91857	14.54806	34.77117	27.5758	22.38584	23.92121	16.12346	19.08981	31.4415	19.08876	16.48333	15.46412	31.70978	19.62264
ILMN_1652992	11.0652	-7.400986	-4.966553	-25.88548	-21.87907	-3.680987	9.195813	-10.4486	5.201334	-9.118343	-1.594885	4.568918	0.03658242	-12.97034	-8.316535	9.651559	-6.2126	2.350821	-5.450999	-4.875065	-3.830377	-9.596561	8.936881	-1.365211	-11.38579	-17.71201	-1.438147	-8.57887	-1.253872	1.241682	-19.2893	-0.606847	-8.795255	-15.23109	-6.280133	2.722241	-13.47888	-17.95139	-21.7892	-8.855971	-10.77757	-5.629279	-0.5667939	-14.28576	-0.03461797	-11.91008	-6.184865	-21.52367	-7.579567
ILMN_1652996	9.354157	13.17901	34.13566	23.2295	4.876007	-2.795939	22.18882	11.78602	12.12302	15.86148	6.531412	7.206148	-2.689202	1.358085	14.21913	8.311654	9.818093	15.18601	22.64733	-4.280072	17.04906	-5.610744	4.346122	3.618698	12.00781	0.7262536	8.39721	6.042819	-8.279449	-2.237986	7.305932	8.963153	25.87053	1.778872	-4.803975	11.11443	0.6004656	17.26955	-5.104459	-9.772704	10.29144	-1.397544	5.748971	4.70254	7.674839	7.713435	4.622271	12.70598	-1.031456
ILMN_1652998	-8.517768	-3.486817	-3.457413	-12.71872	-20.44536	-5.144869	-8.389857	-16.03663	-5.10861	-8.976509	-16.09933	-17.17045	-23.36189	-6.596383	-4.209029	-1.470405	-8.927749	-8.049837	-11.94409	-13.62335	-5.485448	-17.33186	-4.762757	0.2041015	-9.697813	-11.22537	-12.69774	-1.476766	-11.48211	-10.52483	-6.459487	-18.47523	-13.43938	-17.82468	-19.64738	-8.457042	-7.769644	-15.57703	-20.71152	-3.789462	-7.55601	-7.313643	-8.755201	-21.29376	-5.614765	-9.304822	-7.476209	-15.53584	-3.535454
ILMN_1653001	34.3051	-2.158127	10.73185	-12.04882	-3.133378	0.8396202	-3.528018	-3.219844	15.429	4.324482	25.15383	3.584002	-4.023057	1.413444	0.1005486	9.290032	5.890046	19.64112	10.46335	-2.269246	13.52197	3.121754	8.346152	13.1807	-11.1086	7.961361	9.723115	-12.64987	10.20165	-10.35557	-0.9802999	9.384425	4.514552	7.382754	4.128528	8.145879	6.613245	17.34174	-4.270818	7.160218	-10.43226	1.660035	-3.607222	-6.710233	4.089558	-9.382581	18.2207	-17.67288	-4.25982
ILMN_1653006	9.565103	9.083266	10.29532	26.5749	17.18634	-5.464137	5.998708	13.69594	1.73247	3.904538	26.7238	7.420954	5.344696	8.55828	13.46729	15.43844	7.506974	41.72633	17.09186	6.891033	-0.2952935	4.833179	12.03316	0.517517	15.71197	9.063091	-7.301719	11.59074	16.56168	9.773321	1.448617	15.72628	2.22124	3.092425	-1.553311	8.661977	0.2577913	-2.156028	15.3095	14.66692	16.12483	1.661408	8.519968	0.0435892	3.721852	14.7501	7.306345	-5.383465	2.417182
ILMN_1653018	-6.935233	-5.648682	-12.27368	-10.17392	-17.79883	2.029569	-7.285693	-16.95183	-16.09679	0.8270764	-5.341361	-9.78665	-22.61713	3.197936	-11.90389	-1.622817	-13.10656	-14.11363	-12.20406	-11.75285	-13.78284	-2.333897	12.53112	-9.795216	-10.5473	-4.394741	-8.164783	-5.834386	-1.723454	-1.54915	-9.732772	-13.12166	-9.607686	-8.628457	-18.20841	-6.253856	-12.46861	-9.769843	-12.47069	-3.875938	-4.635158	-7.681663	-5.283747	-12.68298	-12.27745	-11.47556	-17.20552	-12.27407	-3.320363
ILMN_1653026	4977.846	5449.411	5430.741	3374.844	3373.645	1674.609	4698.671	1209.985	4058.463	3353.768	4363.329	3482.77	3458.495	1546.364	2302.391	3205.424	3974.828	4716.585	4437.832	3449.504	2821.593	3231.208	5609.274	2573.895	2228.083	1884.657	3068.649	2288.355	1103.153	3066.272	1107.862	1903.858	3354.437	1695.488	2806.991	1949.558	2068.856	1391.364	4494.438	6153.711	1942.121	1894.955	3598.269	1860.996	2314.994	2168.724	3718.014	3321.158	1273.178
ILMN_1653028	-4.642211	2.269943	-0.2705309	-15.31054	1.192245	4.564115	1.881818	-2.447803	-2.931738	3.564244	13.79855	-4.97798	5.141632	3.448371	14.203	-4.029285	-5.215789	-7.154146	4.458989	-3.515767	-3.215368	-10.11277	-2.248033	-2.546867	3.097826	3.40324	-3.786368	0.554301	2.215397	18.35512	2.226823	0.3421429	-0.3460282	0.002863896	5.458873	-4.38988	6.944696	-6.057624	5.886348	1.318772	6.47997	14.94698	9.190767	-5.317693	-0.4668766	3.482928	-18.73392	-5.127094	6.935691
ILMN_1653031	16.45493	25.09467	18.55952	21.0226	11.32272	7.225843	29.30858	37.51678	1.47288	-0.9000583	10.50756	10.10123	23.06019	35.99799	14.24578	20.21722	26.63663	45.91601	21.33103	27.46679	12.49394	10.8199	21.52815	14.12952	12.75336	14.846	14.66884	-0.008259994	18.82407	17.24506	15.73591	8.162608	11.8234	15.05862	14.97606	24.33854	17.58933	13.6751	31.5034	8.008088	39.5155	9.916047	25.02979	21.52298	16.30554	-0.08121234	43.18364	8.822895	3.359489
ILMN_1653033	-2.446021	7.221794	-4.03801	15.62204	12.12152	-1.234293	22.7792	4.392087	32.004	22.15318	7.797121	19.6195	15.51411	-0.875512	14.39616	11.63006	28.17868	9.180838	22.2386	30.08729	-3.044653	35.50385	43.4275	18.17623	1.902674	3.974606	13.74748	9.343921	5.142009	13.14255	2.688745	15.13085	26.15072	22.54837	-6.927891	28.6388	19.04164	-0.3902503	17.45728	8.741761	0.3502705	-4.982184	26.3604	1.328211	23.23764	5.916232	11.91561	11.73375	-5.54802
ILMN_1653039	516.757	220.505	906.5184	644.8907	757.9825	383.0431	498.7382	301.1206	263.7843	387.7297	539.0336	682.6902	537.8983	498.9302	517.509	470.3219	1554.617	170.0459	1429.946	784.7649	269.6891	692.5231	543.3337	595.8525	756.9506	499.9078	670.0967	433.1549	173.8611	1256.16	228.4759	140.7263	839.4974	256.8955	725.4985	533.6135	375.6024	270.6772	1217.571	514.7851	287.2274	779.2035	604.7726	498.4843	536.207	226.6875	1067.162	169.9624	358.4165
ILMN_1653040	3.639237	1.666244	-3.171623	11.35763	6.889869	13.36897	9.377515	13.59023	5.880526	-0.8864551	-3.003294	-1.919859	5.187347	-3.530686	6.95585	-2.408393	8.71251	3.051604	3.232892	11.2262	16.05481	7.945934	8.163917	5.421242	23.42934	11.12007	4.13363	10.6975	-10.69589	1.921309	0.5130777	-1.980115	-1.032521	1.538112	12.57482	7.212789	8.146875	-4.662169	-2.170072	10.72576	-0.5775707	0.538224	6.360208	-0.585607	2.536068	-2.419786	5.484705	14.46021	12.84995
ILMN_1653042	4.389298	18.27889	6.198799	-0.657391	2.014778	7.464124	7.258596	13.80887	7.258959	11.47638	24.98561	16.81883	-5.014702	21.4958	33.20094	8.305322	6.241357	-0.4368074	26.90233	9.838634	9.285448	21.46345	9.184402	11.03928	3.379282	-5.756824	9.196832	1.948603	8.299366	16.25448	0.05416967	13.31803	19.62231	-1.11929	-4.270802	7.773915	14.63706	-5.775512	6.185855	1.763368	-4.706653	3.011803	12.07808	9.030856	0.3042645	15.00124	2.809718	-2.12389	10.64373
ILMN_1653043	-1.562591	-10.64442	-11.85529	-6.338475	-0.9464116	-4.934435	-1.44092	-8.639842	-16.02446	-17.37418	-28.04992	-8.354246	-4.329361	-8.492494	-5.854316	1.449776	-4.289382	-12.29512	-12.25881	6.24509	-14.14777	-1.689739	-9.062791	-15.39282	1.770144	-8.847046	-11.11482	-2.906514	6.043819	-11.20161	-7.394843	-12.34832	15.48692	-9.307034	-3.217022	4.698827	-4.808451	-8.680701	0.1653318	11.56275	-10.6334	1.840211	-9.346567	3.840762	-5.968753	-7.295362	-3.042371	5.472233	-8.219049
ILMN_1653047	39.60593	44.95702	61.77544	42.25675	51.91043	22.20369	75.30918	32.78976	58.94735	48.7205	66.20303	76.33423	65.25517	42.95283	68.95336	42.37543	53.17567	74.27064	76.47997	99.74478	52.69089	55.80812	74.08684	55.02049	74.99223	34.47105	56.80659	70.36105	29.89902	58.53161	32.41357	67.87415	37.99426	28.31027	59.28463	53.38795	52.30299	22.56834	24.496	39.14523	26.61959	28.37974	48.92688	25.97783	49.91296	34.07205	61.6867	62.71201	23.4707
ILMN_1653055	3.428384	17.05946	16.9271	-6.699399	4.096885	6.325742	3.523733	-8.034221	-2.321188	-1.317051	5.603403	-3.966238	13.11265	3.159995	-0.5187522	-1.856147	-3.276679	13.29228	-8.207965	0.2301746	0.9768317	3.963131	7.374633	7.707436	2.266397	-2.859974	-3.662528	-9.069207	7.827716	-5.293741	2.366738	0.01658898	-2.890073	3.219897	8.441776	19.36531	-5.990614	1.914124	-10.27715	2.98272	19.61873	-7.761138	-3.273535	7.572886	7.315533	0.4210612	-0.4631857	-7.338406	-1.542977
ILMN_1653056	17.18203	14.9527	21.95473	4.69025	26.82948	2.966878	6.660665	23.48772	22.08397	27.67045	25.51626	19.608	28.17035	20.13134	11.24146	8.736238	24.44016	31.97855	13.28531	19.95739	11.64651	15.84671	15.53142	16.77515	40.85975	12.80635	19.56249	13.86551	20.48199	19.87617	3.130502	10.66351	12.92302	40.76282	15.59352	19.00549	24.13057	8.874162	19.19618	7.465592	18.13017	12.85532	11.76799	5.876162	17.61195	19.07607	9.635386	17.70213	8.727477
ILMN_1653057	6.935502	15.13222	-14.83213	6.550197	-1.788979	6.622015	-1.491862	2.061383	1.864977	0.2315563	5.827074	-10.61506	1.792404	0.436103	-2.091491	-1.545387	8.463326	-3.909006	-4.48865	12.43055	-1.594221	3.985165	-6.104775	5.026062	-4.666327	1.151211	5.617875	3.294276	6.57938	-12.46772	-2.048606	-1.868909	0.684497	-6.660714	1.729343	-4.697558	-3.955904	-2.569778	-2.760533	-5.121543	-7.630061	8.897088	0.143785	-3.918058	-5.769046	0.7105433	2.187129	-3.529026	0.1969752
ILMN_1653073	4.619828	-10.32352	6.057365	28.01093	30.54861	79.69133	-3.975512	160.4578	28.47129	-0.531345	-6.854048	24.99318	56.84702	58.01282	31.91093	29.4912	-9.818305	6.545897	2.550077	-2.302617	2.131556	23.67134	-7.57409	14.75972	14.7656	32.58985	0.3658993	7.034465	40.21382	3.11479	92.57973	12.96434	20.63509	41.67967	3.485981	29.36097	8.6057	41.11038	35.61627	-8.378795	46.79858	41.90375	15.48956	49.01701	19.28504	28.68303	-0.3094915	44.41495	23.9318
ILMN_1653077	-0.3479912	1.648277	17.69827	23.35984	15.72157	2.550329	-3.899813	17.00486	-1.572454	5.98251	-6.414221	9.21142	-2.164635	7.725127	-0.7409278	3.958588	15.38823	18.21403	-8.603694	4.230785	1.492853	-0.2022437	14.41218	-2.66275	3.66791	5.001797	1.605584	-2.86157	4.158039	-7.389025	2.137467	1.352587	-1.360242	7.587817	-1.224179	2.11192	9.673532	4.082246	4.885478	-4.710601	23.64182	6.469384	-9.272921	23.97299	-5.744239	-6.381097	-4.386091	7.576405	1.662261
ILMN_1653092	10.56138	4.832016	14.28139	-15.09012	4.203575	-1.588931	-4.73971	-7.604991	-1.8365	-0.9392887	-1.49861	-1.625578	5.072303	-1.290826	-6.781241	1.97242	1.199128	7.708303	13.15065	-5.231694	7.946818	5.538326	12.76982	-0.4474335	-1.458403	-0.6387442	3.540399	-3.350156	7.461742	6.454824	1.769944	13.08502	-3.579983	1.267978	-2.780308	1.029301	2.112451	6.369966	-2.964253	0.3937691	3.414785	6.844285	9.360857	5.954562	0.9958386	16.91377	10.67932	-7.216213	11.41984
ILMN_1653098	14.2154	18.68291	16.30952	29.06144	7.629867	4.824583	51.96	23.78461	24.60435	0.87859	8.509439	15.97451	22.07435	20.60477	26.58707	27.0757	45.06226	23.09784	30.45687	13.08712	23.70606	33.68991	27.84814	3.35379	30.94255	25.39187	25.57655	38.61303	21.23849	18.15087	7.706231	31.40513	6.448237	16.65053	14.25395	1.770413	10.99339	8.797051	19.43209	12.64311	18.50681	-0.2508156	27.1297	12.96058	29.17913	12.22864	28.63335	16.56698	7.719772
ILMN_1653102	11.7584	-7.628769	1.39756	-5.893635	12.71206	3.759763	-8.68407	-7.575404	8.655245	8.736988	9.839479	-4.052992	-11.43466	-1.650376	5.561372	1.627961	5.726335	8.577459	4.166509	4.814739	16.64526	3.330746	9.741866	0.2967224	-2.603262	-5.408627	4.608727	14.28534	-3.011471	17.31784	9.84411	7.378573	10.9687	-3.600331	0.07274222	11.75496	-2.725615	-2.334388	0.1506529	10.11031	0.9364902	-5.992972	7.133302	5.75886	0.1153302	2.787326	0.1620966	-0.05292895	-1.164826
ILMN_1653103	-3.17797	5.270042	-4.319206	-12.41475	-5.321251	4.980352	-9.154834	2.278081	-5.21002	-3.365268	4.662622	-9.659872	-12.9865	0.7367545	3.652467	1.254067	-5.246421	-10.46478	-3.841769	-1.087315	0.698397	-4.364704	-6.563035	-6.1409	-3.417585	4.158558	-15.2971	-7.487195	-8.041584	-8.867647	10.78987	-16.0447	-12.36368	9.707568	-17.33038	5.910924	-7.156565	8.760201	0.6667356	-6.757743	-0.8087032	0.9131019	-2.177435	-4.639661	2.74194	-3.144506	-3.150243	-13.99579	-3.973317
ILMN_1653106	-12.14548	-13.5665	-4.84433	-1.958706	4.466232	-1.748507	-13.6305	-4.892169	-5.539976	-9.240921	9.970537	-13.55992	-2.013337	3.593528	-1.251495	-7.860385	10.56767	-3.145014	-6.953815	-7.450757	-3.034582	-2.215122	-3.025735	-7.541313	-7.60774	-6.149006	-12.53099	10.21629	-2.030636	11.61516	1.660836	1.191272	-4.821172	-17.44385	-9.778217	-1.933795	-7.794436	6.788758	6.95988	0.7089471	1.410337	-6.423102	-3.347304	-7.341398	-3.153156	-6.17452	5.747645	20.22758	-5.040104
ILMN_1653115	2890.518	2215.184	2030.305	1871.733	1717.239	980.0358	1545.16	751.4189	1483.304	1939.484	1523.702	1617.077	1715.339	1584.188	1146.461	1562.194	1718.824	2155.826	1443.55	1501.588	1364.151	1681.148	2142.875	1974.234	1303.244	1205.786	1664.716	1229.582	917.7862	1148.525	554.6598	1719.355	1744.369	1332.548	1959.174	2147.889	1944.631	1267.852	2280.65	1719.353	1437.88	1626.453	2250.169	1214.158	1345.373	1251.182	2366.695	1610.597	1423.248
ILMN_1653120	17.97065	38.32793	16.06661	7.274387	38.87471	22.61754	30.37189	13.65489	56.40582	35.61604	7.262346	23.70819	18.72046	-8.670983	20.97694	48.33186	28.97614	17.79195	34.13514	30.95179	41.42908	91.89366	29.83394	10.48987	14.61714	19.46044	32.10445	32.44544	-3.990345	16.11464	11.74594	21.24336	18.8357	23.73963	13.99856	14.16816	10.86958	9.460847	14.31797	23.11814	12.17808	23.1242	26.61745	-6.162557	18.23996	10.12031	5.830279	2.15694	9.511497
ILMN_1653125	19.39848	7.455459	36.66037	5.087543	9.674522	-15.2844	36.64968	1.496846	12.41766	1.942364	26.33231	10.17727	2.093475	-2.75213	22.95953	-3.782306	1.864335	5.509428	11.77999	1.027233	7.329188	4.255764	14.34946	-4.790619	111.923	36.45714	-7.126708	-5.951901	13.34947	2.154669	-7.291564	-1.977224	2.642383	3.945407	8.415264	3.222363	18.07051	7.872628	16.54298	-5.761279	12.81153	10.49358	25.93513	3.913455	23.19222	-11.14239	-10.75428	11.5951	-5.796429
ILMN_1653127	9.637345	12.39593	62.05106	1.435238	-6.732262	8.29199	23.89065	6.903005	12.2802	8.648899	3.735116	0.1290683	29.24062	3.409751	14.38409	40.81989	25.18895	49.56252	35.52826	47.59826	8.434755	22.20117	37.41759	5.913597	17.19611	6.154842	19.96716	20.26171	2.382656	14.79216	13.90347	21.56775	-0.1448639	6.903407	19.19418	14.4675	24.52912	2.54519	-0.6255694	14.16399	5.716458	7.695573	16.98734	-4.706205	1.522641	11.57188	4.612994	11.48059	0.7789149
ILMN_1653129	402.9379	282.208	258.6519	179.0452	185.4806	82.4978	190.9312	66.25448	147.7727	204.6835	192.8741	178.7345	126.5798	102.8605	151.1549	193.5545	331.4121	226.6899	283.9956	202.4501	142.4599	228.5599	318.9171	137.718	137.0249	108.4766	190.9208	110.4234	75.6276	180.6236	45.7271	196.1066	127.1735	95.48876	157.283	148.5871	150.603	109.7571	187.929	174.9865	123.8812	105.1265	188.9556	121.9427	104.3771	120.324	175.7262	115.2936	114.3962
ILMN_1653133	-2.300819	-4.105164	-13.58743	24.26817	11.9183	-4.397868	-2.836848	1.401998	-7.46475	-1.150455	0.1104751	13.67922	4.610542	-12.54565	-3.343604	8.25451	1.115517	7.514303	-4.374141	-7.835537	3.693369	13.598	-2.164544	3.827866	4.564219	15.04226	-0.3719242	3.549197	-14.2404	-6.462259	-13.06407	-11.15207	-6.124219	3.853312	2.48991	1.75137	-0.9642698	-5.004004	-9.786466	2.840394	13.27529	9.855996	4.629541	-3.675771	-6.966957	1.996417	-10.21219	-2.197224	-0.1261449
ILMN_1653134	490.1407	488.9774	485.9671	142.6544	372.0211	166.5671	749.2276	302.208	433.8186	557.2946	1528.391	317.5298	175.9289	306.8937	370.4021	475.0124	294.0103	436.5761	480.4346	437.7817	290.3041	259.2849	318.3824	402.8175	752.0573	583.2193	516.4685	301.1458	197.6574	518.2585	135.181	579.7556	559.0406	242.6742	475.3149	225.6293	223.0113	209.6465	412.705	518.622	210.5414	230.616	320.4044	348.1295	456.3943	398.1597	581.3975	384.5522	304.3122
ILMN_1653142	-1.803207	0.4252237	-2.07795	-1.057499	0.1813961	-1.77344	5.744115	8.529798	8.724237	-5.036327	-5.496153	6.926142	-3.824364	13.15152	6.964898	-6.393623	4.4367	-11.70559	3.233281	15.13442	0.5915626	9.040386	11.42422	-2.630928	-5.676847	9.908588	4.102403	8.168696	-4.459172	-4.392046	3.249185	3.651133	7.71139	0.2588606	2.77705	5.066648	10.49124	0.3199395	10.33417	-2.87268	-11.94696	12.73605	4.647073	-5.746793	-2.03075	-5.989011	7.609995	-3.557598	-7.91726
ILMN_1653143	58.45561	46.15027	62.89384	63.44426	52.0265	19.97342	66.64794	44.39855	103.2557	65.57127	84.64781	76.27463	93.58528	35.24989	99.67139	75.29824	87.33958	108.5121	90.62363	49.10865	51.11814	89.79538	150.1145	43.71534	46.99544	62.03408	104.7554	67.82076	34.44021	62.38068	20.27683	89.03542	55.88475	42.69511	61.4906	54.31202	69.0219	51.59363	101.4331	63.54222	34.77226	66.13701	75.47163	45.90805	43.59379	76.02631	86.44394	57.9843	51.55386
ILMN_1653146	10.46001	5.02172	24.54444	23.17144	13.54943	7.782651	18.15048	5.809728	1.997255	15.76611	16.0281	7.657511	9.861136	13.93959	13.982	3.544396	-4.419311	8.689505	-0.1643857	-0.3638042	16.31261	22.1645	0.1132115	7.694588	3.565248	2.97105	5.810357	-0.5294774	-7.259854	14.59494	6.458184	-0.5826694	9.84357	0.1148024	4.966342	6.826741	15.51665	1.430344	15.96611	-5.107158	9.104062	11.26312	5.93757	-1.411466	10.87284	-1.708639	-6.37605	12.74106	4.282669
ILMN_1653150	-3.709205	-6.733887	2.778373	-10.32425	-10.19285	-1.675158	-9.896205	-9.046535	-10.46276	-3.111469	-2.659918	-6.214956	-13.23512	4.234969	-13.57678	3.015572	-16.6633	-11.236	-23.84524	-9.354954	4.488421	-11.40024	-4.596543	-6.189892	-11.40982	-6.012234	-1.84558	2.785731	-6.124417	-1.513086	9.555024	-2.655561	0.2967559	-8.252606	5.123767	-0.4728729	-9.760248	-12.94274	2.572246	-2.407226	-19.97528	-6.030471	0.1351104	-14.25272	-1.762584	-0.5707524	5.57638	-8.346546	-10.1526
ILMN_1653155	-9.47856	0.06222475	-1.877693	-19.05221	-3.370293	0.9529472	-5.889552	-4.26475	0.7911322	0.891148	-4.834143	-4.603743	-2.997002	-3.249215	-9.013061	-11.6553	17.42506	-5.73102	-7.871036	8.499088	4.020304	-11.13662	-5.90239	-8.962143	-11.12418	-3.603039	-10.43589	4.807528	-5.715283	-4.503702	11.82178	0.1046703	2.014896	-8.067018	-9.902134	0.6082504	-2.995878	-4.89865	-8.567708	-15.491	0.2901585	-7.175879	-10.00232	-7.887784	-12.55384	-0.5911763	1.72494	0.3226585	-1.923142
ILMN_1653158	-6.730025	-2.353661	-9.375259	-2.414944	-4.29937	-4.783343	3.249509	0.279439	-9.836424	-3.608806	-14.61929	10.58506	-12.94407	-6.661981	-5.619239	-2.868812	-6.627402	7.963446	-8.537555	-13.60078	-10.70737	-8.367336	-14.50462	-11.04735	1.142748	-5.49715	-6.458068	-3.976934	-4.116009	-6.844477	-12.10826	-11.49399	-2.148854	-7.040238	-3.877354	-3.895663	-6.082235	-12.55028	-5.77506	-12.73368	-0.8559445	-10.66884	-12.85812	-10.25641	-5.488235	-4.990892	-12.4349	-5.363064	-9.393456
ILMN_1653161	-12.37249	5.1996	-11.78707	-17.8238	-19.71077	-17.17732	-22.22727	-27.34639	-17.61376	-16.56283	-22.44371	-26.06428	-20.43903	-17.11001	-17.54731	-13.01533	-19.74097	-18.93439	-10.9982	-17.16782	-14.42966	-16.79947	-19.96985	-16.54064	-20.43821	-9.991146	-14.65595	-5.818078	-19.32611	-15.74059	-13.32907	-11.90665	-14.98028	-7.71127	-28.32855	-6.79502	-7.65589	-9.751792	-23.17061	-9.375972	-19.01007	-20.78714	-11.22342	-11.78656	-19.19346	-16.59129	-21.98413	-14.81317	-7.50528
ILMN_1653163	39.65343	17.64946	45.26252	12.16577	30.9802	15.19175	12.93087	23.16894	6.42087	21.55599	25.41248	28.97256	27.98684	11.12541	18.8745	27.60619	31.74212	13.62694	18.76488	30.47482	18.09312	3.471943	27.72341	21.22628	29.37456	20.59074	17.89113	20.78468	-1.391293	20.90534	13.99247	20.26995	13.58139	19.70836	12.32151	18.02341	22.18475	13.59366	33.94864	9.278497	1.99944	15.40589	22.20767	11.77252	25.20272	13.74761	27.37161	19.73545	30.24376
ILMN_1653165	434.7345	310.6007	230.7163	261.588	292.6521	123.6363	216.9442	124.0376	215.8886	220.927	220.2491	182.1729	190.1615	154.9765	140.6763	226.6102	253.0808	285.1065	197.2372	201.6996	196.2684	199.5974	273.2839	209.5108	136.1024	101.5517	211.7281	151.2182	95.94787	177.6054	63.9818	253.0917	227.9158	148.5685	236.1163	241.2057	221.0547	138.7743	300.3173	219.8177	262.3158	209.7269	254.2827	147.2389	142.4006	146.7812	356.8996	214.7628	192.6813
ILMN_1653166	17.57382	90.56659	30.18921	-0.280064	16.35995	0.7884956	25.05678	7.957707	5.788965	24.49284	13.15574	12.31136	4.307914	19.63004	17.69612	17.3833	6.646417	46.62561	7.026448	21.49215	19.5464	14.56717	8.831008	40.00636	2.713152	2.632923	35.7035	-4.206494	18.19385	38.35728	-2.737235	49.36998	16.18068	25.01824	32.86187	20.84218	27.91033	12.62604	25.25521	19.02499	20.68963	21.74603	20.83559	24.88971	18.20031	56.77159	20.44419	21.60732	29.63909
ILMN_1653174	-21.23797	-6.489991	-7.715904	-21.16514	-18.64696	-4.92206	-18.86733	-7.064898	-3.569731	-11.11298	-12.52649	-15.32349	-6.11773	-7.55977	-1.85633	-1.007293	-8.766364	0.4735472	7.241033	-6.632527	-8.001669	-7.770382	6.693778	-3.1231	1.459314	-4.356495	7.325822	0.8589504	-7.042244	-14.07441	6.141534	3.078204	-10.2616	-11.17072	-5.684987	-2.610812	-5.039911	-0.01118387	10.11566	-11.51744	-13.88989	-6.894668	-13.67237	-13.27463	-5.781482	-4.274717	-3.96697	-0.00397113	-13.07526
ILMN_1653180	191.8523	190.1018	124.0649	127.2741	163.1843	82.61443	270.3083	148.8258	188.7577	112.8869	201.675	170.4942	131.4559	89.11359	138.4967	135.6219	194.9679	218.7646	170.4566	151.6813	118.5267	188.5874	332.9334	105.2301	116.2628	110.1893	219.1589	123.8071	91.72877	191.2478	68.06901	292.295	135.1671	107.6791	208.5202	148.1436	164.0435	124.888	162.8689	175.261	124.156	104.0506	182.7758	96.33269	99.87094	126.3964	226.7551	177.2007	108.8176
ILMN_1653182	7.665803	3.667587	12.40952	3.166034	17.16778	12.41264	21.09609	10.39014	18.12685	16.8009	41.32759	12.1396	7.054214	-0.5336312	28.14334	11.24893	37.71574	-4.526896	18.47032	17.0348	14.10601	18.93304	17.68197	6.648582	18.49796	1.572209	6.52704	9.778476	-2.386837	8.856611	8.286996	14.5097	10.67381	9.90211	22.04289	22.75661	7.339525	24.56997	-0.4503146	-3.134925	21.11026	2.842957	15.85594	-1.431623	-4.064163	21.08328	27.91687	18.39508	7.139671
ILMN_1653185	31.80833	29.35152	44.76073	58.15238	48.10693	39.12342	31.98513	29.99581	26.04812	35.73696	48.11533	36.87942	57.03157	26.68036	55.22395	53.75175	62.37556	37.62583	40.44729	35.94896	26.28492	50.06269	41.02225	43.14886	72.08853	43.45247	36.10149	38.13329	37.43164	22.83082	15.36001	55.26989	35.05554	28.26918	29.27864	33.87053	44.85986	41.55283	58.33	39.41959	52.60586	31.53735	39.41606	35.32338	27.02703	33.53168	59.68143	24.91903	37.81144
ILMN_1653189	-7.338225	-12.05397	-1.237213	-19.64667	-8.408455	-2.968157	-4.622469	-21.82103	-3.411718	5.197934	-11.79334	-10.36819	-16.67813	-2.306657	-6.386405	3.629128	5.393762	-11.83042	12.52232	-4.773594	-6.491643	-1.533268	-13.77856	-0.9957505	-16.46445	-8.515549	-12.04966	-5.441724	5.524959	-2.727732	-15.43461	9.442805	3.251086	-16.08741	-11.43026	-6.980582	-1.537112	-3.886222	12.44008	5.10135	-17.80606	-8.417495	-0.9695802	6.80366	-11.97381	-4.99706	-12.06318	1.579205	-8.209973
ILMN_1653193	-7.778441	5.795486	-5.578087	-4.48695	-3.281556	-5.499842	-6.840601	0.3846941	-3.138197	-2.182888	5.11149	-15.04034	-5.519532	-1.356599	-6.939048	-2.74681	-1.030425	7.510366	0.9755069	-1.150532	-6.734224	11.31663	2.777633	-1.054871	-2.463484	-5.500057	1.464746	-0.8035023	-5.451169	-1.106195	3.811814	6.88798	-4.058339	7.503459	-4.098889	2.537747	3.596132	0.8560799	-9.740201	-16.65034	10.18912	6.042321	8.516436	-2.705381	-15.29535	-12.83756	-9.527837	2.663296	-0.3149343
ILMN_1653198	10.17634	-3.044846	25.95047	25.40308	30.99007	18.47999	33.33401	21.78992	37.83738	50.2197	42.79236	30.61709	18.63683	19.12811	37.25692	13.48709	46.89203	20.2868	31.24526	24.72492	36.81139	-1.526493	49.41087	11.29338	5.745508	13.16224	27.2462	13.8968	-10.57287	51.19883	1.877007	16.31354	-2.402432	8.772922	27.58501	16.66304	15.83399	-6.709723	38.27472	20.91261	6.714932	18.59618	32.63064	11.37923	19.12004	22.73452	32.10463	12.81109	7.069778
ILMN_1653200	105.5296	56.9671	119.7208	75.46834	98.70644	75.06564	96.06815	94.21122	74.32922	111.2643	49.06593	93.83263	88.16399	102.5453	88.87949	36.96338	81.35741	117.8081	88.87355	52.31919	99.37306	65.4568	117.5564	46.91301	95.07507	87.6547	86.89188	50.33442	64.51357	74.59745	43.56139	80.18729	99.32928	90.79104	112.9772	119.7859	58.35399	72.38015	70.06327	60.25774	137.4785	53.57457	58.83632	106.9475	112.3824	56.44977	98.72285	77.32965	46.47255
ILMN_1653202	-9.720328	0.6557916	6.615578	23.95492	5.516883	5.98773	2.826002	-4.445865	10.4168	2.88519	11.93454	7.947725	9.5745	9.431846	-1.518943	-4.908752	7.15725	-1.541971	11.69169	19.54512	-4.476163	0.8227502	6.943542	6.094749	-0.4823284	3.823689	-4.684249	7.676585	9.506245	1.730162	-12.64192	0.364024	17.66396	8.670375	5.813137	-2.998691	6.855433	11.56642	13.24784	-6.286956	-2.865542	1.186532	1.27186	2.536768	5.22147	1.559954	-2.122823	-3.929363	10.32678
ILMN_1653203	29.17508	30.02134	30.9743	-9.614338	15.51331	-1.609011	22.49393	20.72433	8.397425	19.88478	64.5887	19.27455	29.5363	15.4426	-7.34011	8.589364	32.97397	29.12984	39.93887	23.76792	19.84636	2.003712	23.78508	22.72803	17.3138	32.39113	25.27751	14.00743	4.276439	12.27861	-8.283195	18.56524	10.51586	7.823298	18.96295	16.87365	17.78083	5.748399	5.351329	26.72193	2.200383	2.863877	17.44025	8.724216	-0.07773168	28.72534	40.43605	11.38741	12.39896
ILMN_1653205	1443.3	326.3218	2388.322	402	621.2372	192.5601	549.8687	151.4679	236.4854	1059.536	1240.547	408.2768	302.989	163.8936	353.7975	300.1801	3683.59	684.1935	3351.9	1416.453	1792.284	350.8534	2246.256	283.7152	277.4931	274.0586	473.5353	193.4946	91.55914	2164.249	137.0108	183.8513	483.2233	185.946	295.5567	264.3602	219.9759	188.2325	303.8332	405.1856	86.26686	244.9187	303.6716	197.3107	727.6154	271.4276	511.5722	363.0665	159.8313
ILMN_1653207	10.69654	23.11283	20.01375	12.14035	35.68462	2.119436	15.94126	41.30024	21.60053	11.48126	31.63981	9.378984	36.62425	11.30968	3.609528	4.543404	14.65261	18.9734	10.89562	22.06542	14.44771	15.06324	15.04429	23.90793	28.43064	15.41244	21.97266	22.41779	13.7779	12.70087	25.31342	7.340228	10.26053	6.398356	24.67254	9.306706	2.254984	14.58921	10.26062	13.35042	51.10096	14.14221	15.07136	27.94579	6.039105	6.732317	3.063113	31.83879	11.02857
ILMN_1653209	-1.296767	-3.752068	-11.17329	-0.4889645	-4.429116	-1.603167	-1.046519	-3.933749	10.61015	0.3855099	1.048181	1.324877	-6.912026	-3.531312	-10.35305	0.7678154	-0.5327294	2.123434	4.317967	1.066692	-5.299921	17.41181	11.18999	4.831009	2.248957	3.152355	-14.95478	-6.799821	-3.159207	11.30367	-2.71543	-4.790639	-3.127248	11.50106	-12.15029	7.828725	-3.479956	-10.57459	4.239535	-6.438827	-6.038051	-4.976256	-3.318663	-21.25315	-5.150287	-10.35181	8.380885	-2.410145	-0.7046132
ILMN_1653211	-1.124786	-10.26479	-10.37447	-0.5136074	-15.57928	3.301412	-1.182208	-7.464091	-15.93891	-9.234486	-15.33957	-3.936728	-17.37463	-10.13403	-17.61067	-3.281219	-9.738151	-9.877466	-13.32039	-7.130688	-9.567511	-4.606304	-8.224671	1.444344	-14.4283	-7.911732	-20.62925	-15.63706	-11.55947	-9.40449	-11.59902	-11.46181	-7.896405	-12.61674	-8.525326	4.572927	-8.167982	-3.454902	-10.44239	-12.74752	-18.3646	-10.87015	-8.796713	-8.31725	-17.63895	-2.466233	-9.718167	-11.32641	-13.65506
ILMN_1653220	2127.213	1656.98	1618.844	1232.835	1589.513	650.3815	1399.187	653.4532	1231.976	1467.47	1538.138	1155.618	1494.13	1071.413	949.5577	1386.12	1275.228	1753.594	1392.408	1571.128	1476.357	1707.722	1958.313	1558.67	1438.729	928.5984	1342.363	995.6519	846.2968	1077.963	316.0403	1681.615	1698.936	940.9174	1720.14	1857.846	1591.691	746.7227	1701.278	1610.248	1162.072	1272.284	1399.875	1070.838	1046.188	1192.574	1826.26	1064.024	1324.714
ILMN_1653228	14.38461	33.19358	46.38029	18.99637	35.58339	12.12626	24.19435	24.38171	20.16527	21.0587	16.60156	30.80321	12.30824	4.150527	23.88648	3.921021	44.1881	48.55951	27.69536	27.2948	11.25658	36.4868	41.29793	13.00036	22.79759	18.88234	19.08521	18.88037	26.62507	23.90153	13.3591	21.01811	35.29548	4.814319	18.58175	17.28854	22.45263	22.29398	39.70552	15.64182	37.70394	20.8045	26.44243	37.44976	6.568173	22.04633	17.08721	19.89121	25.19595
ILMN_1653240	-11.48293	16.75064	10.33739	25.75821	1.300445	1.676244	29.22315	-9.061572	19.67769	-2.954334	6.880174	23.38075	44.03986	-1.802758	16.07638	13.32651	30.06061	15.47589	25.94201	9.18346	16.52701	24.57624	24.45706	6.257652	4.653315	7.794598	9.206086	6.839122	0.4534565	18.34319	-5.214408	30.41799	8.973796	11.39614	28.61396	2.490445	9.461855	12.02437	17.1993	12.93616	23.01731	0.5921943	9.631952	10.73841	4.918583	1.987986	15.05474	13.14387	5.128196
ILMN_1653251	0.3671654	4.131431	3.278549	-10.28312	-6.730988	10.42901	-9.428653	9.624562	6.430613	14.09148	1.641771	4.633692	-0.7886816	2.368178	1.76751	-15.56039	21.47305	2.221174	15.64859	1.86446	1.361422	9.133625	16.67949	0.8266219	8.649652	1.023991	3.869905	-5.505948	5.474597	5.499487	7.270005	-2.574292	-7.160138	0.3282118	-0.07125498	1.429097	-0.4433729	3.50071	-2.694623	-7.077308	13.70957	10.26191	-2.877181	12.21847	2.781292	-4.694353	7.20328	7.844616	-8.459435
ILMN_1653263	-4.643935	-6.509461	-17.87432	-11.93869	-1.433953	-7.379385	-4.922106	-24.39397	-1.907919	-7.888809	-14.11213	-8.629591	-12.68855	-9.988572	-9.145682	-5.026477	-14.874	-14.44892	-5.84302	-12.24419	-6.190446	-8.758175	-1.637574	-11.0858	-11.26452	-1.48431	-3.700217	-4.342107	-1.684422	-8.71055	-14.1822	5.296611	5.799571	-11.99175	-14.21712	0.8180512	-7.003382	2.607156	-17.64681	-6.094748	-10.30686	-7.703368	-11.72053	-6.362173	-7.325294	2.159327	10.67929	-6.930943	-4.335125
ILMN_1653266	705.2423	584.038	1184.969	424.9206	686.1409	202.5589	1085.019	428.848	546.8849	784.2592	1303.585	735.3833	281.9846	253.9472	952.3748	745.2791	1464.914	1242.759	1747.238	1137.626	901.4753	252.8334	1115.966	528.2921	505.5952	604.3791	676.7969	422.495	198.1668	1387.044	199.2237	555.1933	640.3405	348.8068	718.5418	385.2454	335.041	235.1521	547.7536	720.7479	186.1633	405.5579	524.5436	372.4635	679.4059	526.0543	893.3284	325.1115	436.5079
ILMN_1653267	-4.916266	-13.10848	-14.27753	-19.67209	-14.01974	2.328397	-18.25477	-7.27563	-19.69908	-11.87512	-7.472052	-11.61124	-21.05839	-4.01687	-14.3017	-7.129653	-13.12588	-13.16735	-9.916842	-2.68005	-5.959363	-14.57935	-15.87866	-8.804276	-21.09395	-6.080273	-11.59606	-7.817605	0.3075291	-16.82666	-7.068503	-10.45756	-0.6354111	-6.835568	-14.38112	-7.835196	-12.82057	-3.599159	-11.03946	-7.844073	-22.07839	-8.620475	-4.866923	-15.62495	-3.887645	-6.002145	-7.279966	-9.783985	-10.22685
ILMN_1653274	-7.037299	7.92427	8.950813	9.85606	-10.06095	-4.002947	1.040601	-0.9129362	8.169329	4.365109	-3.422286	7.622347	13.01189	-1.1811	5.691613	8.665277	4.10016	-13.8192	5.540318	8.920322	8.141375	3.412342	5.430854	-5.706329	5.877436	3.501057	12.23206	6.571704	-5.982232	0.5452175	-3.889571	11.90971	7.265269	-3.68887	-6.854931	-7.404632	-4.244913	15.12354	-2.193387	-5.526206	5.237866	0.1068504	-0.3320527	-1.884809	4.325062	6.559069	9.203151	-5.617847	3.094619
ILMN_1653276	38.54542	20.28955	21.35574	22.23218	11.03584	4.899923	19.09812	22.91996	44.02236	7.526135	12.19937	25.26949	27.7928	12.33173	-1.193526	16.44993	23.87848	40.22129	22.5893	9.425396	15.28613	9.17355	26.00544	2.98526	19.03118	5.855816	21.811	6.39104	18.14719	17.59125	18.1566	25.42346	-4.687146	18.71028	3.480488	10.53608	6.42267	7.175302	25.32488	23.2878	21.66679	20.93804	5.978998	10.78768	9.93449	14.78359	-2.824735	16.34984	9.860778
ILMN_1653278	21.8466	3.563102	12.97855	-2.484013	-2.825562	-8.027517	-18.60526	-8.754466	-3.441953	-13.25293	-13.73385	-3.448507	-18.49698	6.156379	-15.43034	10.8881	-4.024917	0.2356016	-5.2569	-2.343022	11.86685	-20.23058	-8.14615	8.320168	-20.11793	-5.296947	-10.10623	-1.391706	-4.594258	-12.89901	-20.50733	3.414775	0.8109924	16.28377	-6.664441	-10.782	-0.8858816	-1.344611	-9.491628	7.815042	-1.895579	-8.953605	20.89507	11.90924	13.90416	4.677981	8.341922	-1.908955	-1.651146
ILMN_1653282	-12.45658	-0.2731711	2.081535	16.95826	2.961387	0.02746348	2.832601	-4.439487	-9.155684	1.172688	11.29155	-4.1024	4.73069	-6.457421	1.619119	-3.038276	10.96204	-5.877077	9.540402	6.266963	11.01191	-4.677059	14.1229	-3.071449	13.35258	0.05450833	2.86905	8.365214	-0.6830562	-5.41147	6.262803	2.565432	0.5842086	-4.273702	1.928303	-0.09688872	-1.908777	28.02374	6.238719	0.7100457	1.536069	6.175729	7.44153	-0.5237402	18.44176	6.89696	15.36645	2.485394	-1.435914
ILMN_1653283	-2.04457	2.937072	4.181023	-4.212765	-5.380471	10.87429	-0.8751627	-15.26529	2.536677	-3.293491	12.01375	-10.09154	3.198448	-4.681947	-2.080116	9.528138	9.910722	-3.517587	-2.080432	0.9940678	-4.315099	1.168224	-0.1500789	-11.97337	-4.08013	-9.991413	0.7005016	-3.416295	-0.2153591	-6.984613	-3.308928	4.380008	-3.249547	-4.372098	-15.0974	-0.6784851	6.837511	-11.81456	-4.181989	-0.6989509	-4.792438	14.37904	-2.374442	6.889407	2.458867	5.210574	6.377802	-4.592182	-0.3350911
ILMN_1653286	3.323289	-0.6717306	-7.646774	-2.803311	2.409881	-1.874857	-6.377856	-13.68701	-7.150251	-2.194896	5.949518	6.400057	1.387916	-1.037095	-2.29119	-6.244541	4.353639	-7.557238	2.622663	-14.89856	-9.179865	9.42149	-5.439149	0.5044402	8.310068	3.708294	-4.277755	-1.118116	-4.1516	-0.6680546	-8.181579	0.3739117	-14.71282	1.166926	1.450298	2.364972	-5.046938	-6.08174	7.048518	-6.868804	6.470494	7.717027	-1.179511	1.24251	-6.54084	-2.687406	5.189349	-2.826092	2.068977
ILMN_1653292	1294.182	1766.278	593.5679	281.8825	680.6248	453.6973	1524.785	893.0554	1385.257	1223.689	2795.98	604.9467	639.0439	1173.153	1067.738	1748.075	572.8692	943.2935	997.8624	1433.766	887.2935	1596.62	1035.177	1163.182	4448.426	2075.161	1548.784	1186.947	985.208	818.1395	298.4024	2155.747	1957.102	872.4591	1067.586	1098.978	1341.876	622.2604	993.1307	1456.148	1255.231	545.8385	603.127	792.201	922.5455	1043.911	886.9936	1256.669	1346.454
ILMN_1653310	12.32024	22.52602	-1.197678	61.62066	45.49229	51.29798	14.43034	33.90049	31.65929	4.351017	32.35439	26.91264	36.83475	37.88527	21.00791	24.74502	15.88282	25.49074	4.24397	26.73528	9.920977	53.84857	8.515555	30.28835	44.33605	27.43945	23.17363	36.67324	43.19935	12.22051	77.28149	51.34089	23.15245	44.3418	29.87385	29.95669	58.35445	42.01972	47.2389	35.7288	76.80043	55.88969	16.6034	38.68849	22.55304	28.86427	23.61092	28.87854	56.67805
ILMN_1653314	4.522454	5.408531	8.08107	4.843311	29.21518	11.08903	8.755055	-2.295177	11.73155	9.969952	10.60376	5.480066	19.4875	13.51925	11.58205	15.83679	19.62476	4.949202	2.606237	7.059986	2.843394	11.748	8.731277	6.707352	21.48146	6.331516	7.836389	7.940188	-1.123852	7.64765	13.29821	19.27762	17.23771	3.062015	12.6134	1.573506	18.63235	-6.625228	3.757167	4.117265	17.22056	11.84716	3.365976	0.8657404	11.12127	19.95325	9.657001	2.593517	7.840301
ILMN_1653319	102.8025	90.7093	148.369	93.96909	71.26906	22.05182	76.85007	51.92983	69.82734	88.74521	43.96233	71.6317	78.8049	119.4359	56.34457	67.14799	178.2326	140.3435	142.1483	119.8342	128.6293	106.7207	99.17908	103.3604	71.61035	48.34858	79.66704	146.7991	49.09586	102.6572	44.8694	66.49523	82.77231	68.81614	61.76987	102.2907	66.25866	46.71878	120.7322	45.61984	62.38449	55.49255	101.5801	41.97538	66.79388	97.5985	149.5639	103.4077	59.53045
ILMN_1653324	-10.53342	2.192283	-17.87104	-2.941464	-12.55551	-2.375491	-15.598	-13.15534	-5.859457	3.849164	-4.279639	-5.532606	-15.60436	-14.69823	0.7820443	2.317315	-14.6814	-17.92045	-5.547954	-2.850407	-12.12823	-8.812977	-10.66402	-10.95971	-6.128492	-11.49067	-9.900706	-7.395318	-5.047894	-8.641382	2.480409	-3.736455	-7.274999	6.945216	-23.29656	-2.698383	-4.56568	-11.00571	-3.861043	-5.116847	-5.419536	-7.556273	-7.977377	-0.7300162	-2.931888	-7.281957	-0.9867605	5.904339	2.373947
ILMN_1653332	-2.511474	-4.53402	-21.06123	-5.07903	-7.158677	-2.245768	2.666616	6.851804	0.1847021	-14.87008	13.31322	-3.893637	-10.62886	3.137473	2.910844	-4.679313	-14.13149	-9.264757	1.784467	-11.56768	-6.457174	17.35555	10.45058	-10.99724	-2.206541	-15.40818	7.97014	-6.583215	-12.47596	-6.470491	-10.13744	4.348941	-4.856992	14.11071	-6.936047	5.204122	11.25067	-3.502975	-3.494908	-7.331618	-8.573482	-14.34741	-6.378905	-14.41502	-6.254943	-7.098493	-2.534292	11.08702	-0.9771276
ILMN_1653337	7.11509	-1.335435	-2.300392	6.698291	-0.5606083	3.413236	38.39759	15.71355	0.6225607	18.50471	40.64334	-0.7256147	-6.868561	-0.5028542	12.66069	18.64034	-9.038459	17.11235	11.74037	4.386508	-0.6250054	9.800823	2.146461	11.24837	20.01119	3.505657	26.60559	8.295398	8.842213	14.02707	-7.525863	23.97299	19.60978	6.459437	8.963879	6.940076	-5.289957	-0.8703376	6.436465	7.733171	9.339215	-2.71672	14.95551	11.46302	9.806721	4.312548	10.98378	9.998981	24.12683
ILMN_1653340	-6.303298	5.566581	-3.489578	2.466419	-8.132187	-8.213804	-1.073306	-11.44172	9.961817	-5.149822	-9.072195	4.823648	-19.72852	-5.535745	5.120805	-6.997741	15.17996	20.74762	10.80226	-4.644345	-0.7205178	7.965031	-4.881898	1.981674	6.83523	-15.21671	-4.944541	0.5452831	-3.838818	-19.36857	-10.78621	9.295741	-16.28082	-4.367627	10.65915	15.39721	5.242304	13.77569	-9.186788	-0.1990959	-3.176249	7.089128	10.42056	-2.024686	-7.912952	6.986483	-4.921407	2.139957	-4.20403
ILMN_1653342	354.2014	218.7228	353.9305	183.6772	195.6846	103.9158	222.8872	64.29818	192.124	243.6699	196.125	216.4911	202.493	160.1906	186.8969	201.4646	275.873	391.4901	241.0467	234.9368	261.546	180.1721	323.893	208.7268	140.9711	130.1801	201.141	145.8501	93.92353	187.669	28.8348	196.7569	152.1501	188.0262	209.8907	229.0321	170.1696	110.9392	321.2384	194.2005	128.5845	166.5784	271.6464	144.72	218.9425	179.8521	289.8642	188.6435	152.6343
ILMN_1653347	-19.75264	-1.342515	-7.702988	3.742664	-12.78431	3.489385	0.1656698	0.5254107	-5.730459	-6.740993	1.87623	6.520296	-2.663422	4.187652	12.07506	-0.08476949	13.99666	-5.922503	-10.48004	-8.702076	11.92824	-10.20006	-6.012452	-8.226486	3.207537	-4.365574	0.730096	-10.3872	-8.05545	3.475706	-0.6955023	-4.279172	0.7807266	5.10216	-3.237301	3.928906	-10.72801	2.866753	20.19825	-4.258716	-13.45888	-6.824973	-7.502306	-4.3365	6.180943	7.684329	-1.037763	5.990131	1.173515
ILMN_1653352	14.898	-1.010193	-2.409584	-0.7621197	3.591323	-1.450099	8.096486	10.76793	1.936754	12.73519	18.06261	17.19693	8.82585	-11.3732	9.027711	-6.451202	-0.9627907	-3.071893	4.659688	-1.279988	2.868067	7.064518	-4.345857	9.069221	-7.604879	0.1647073	6.416764	-11.1519	-3.101292	1.058142	2.14721	-8.368428	6.618106	7.691348	0.8180425	0.3755997	-4.997362	16.02189	8.435985	-8.333774	6.26006	-10.16986	-5.728327	-3.312917	-8.006718	-5.650617	9.136035	-14.86264	-4.496438
ILMN_1653355	12.95437	8.714171	7.482338	4.790554	-2.119095	-1.643435	5.924963	-3.940349	3.386057	-0.1505772	6.078905	-8.24262	8.340713	1.674934	9.379189	-2.705741	-5.792159	-5.946344	-0.505885	-1.671162	-3.993852	11.72654	-6.415437	-2.801422	32.50533	-0.4151191	9.492372	11.48728	-2.555722	-11.04196	2.789025	5.98276	6.8091	1.621364	3.018139	9.476644	-5.113966	2.551179	37.52252	13.21389	1.788037	-0.4495995	-4.780486	-1.869459	1.816822	13.0626	2.095934	-3.946423	-9.011647
ILMN_1653358	-9.504104	-1.034127	-5.64817	-15.08451	-1.734467	-8.692953	1.48454	2.108556	3.807543	4.389805	-14.33264	-1.677519	2.196464	-4.675042	-2.002372	-11.83827	-4.045211	13.16349	-1.591395	0.8276402	4.939654	-10.119	-13.6232	-13.12425	0.08277327	-6.599377	3.233979	-2.923673	-3.365132	-2.150904	-12.13389	-0.899625	3.557819	-3.9614	-5.445744	-3.849559	-7.79685	-7.927642	2.093158	-0.3366386	13.75921	6.123162	-0.2866502	9.080958	0.9264798	-1.504041	-3.232168	-8.406857	-4.188832
ILMN_1653367	410.4142	259.088	406.7797	200.137	241.0046	155.5302	297.3299	83.98484	212.3775	269.6822	477.624	180.8111	158.447	71.34851	138.052	179.0843	303.8252	288.21	261.492	262.0601	252.9425	193.9042	372.8411	225.8803	322.1052	233.3485	274.8536	180.0798	87.58967	250.2274	62.21566	263.1057	207.6272	141.1486	200.4888	133.1571	123.9067	104.4173	219.497	190.2921	127.1098	111.8938	164.9334	95.73108	209.0002	170.22	211.6019	144.8363	151.4182
ILMN_1653368	3.096207	-3.002068	10.40749	-1.00166	8.725433	1.080724	-0.4286295	-13.90528	5.36017	0.3260693	-12.66332	1.833696	-4.960175	-1.918008	12.3457	-6.381629	5.642732	3.156424	15.91304	1.469707	8.609964	-6.143604	17.89917	-0.9936371	7.330965	8.762524	-4.10279	-2.111722	1.365505	13.15764	13.46278	4.398395	-4.012776	11.03285	1.715748	3.862729	-4.2194	6.1046	-2.342832	5.241197	-2.060008	5.755654	2.756479	8.687617	3.745289	-0.9286626	-1.935277	-0.01887897	1.72631
ILMN_1653369	5.01088	3.643066	-6.838768	1.14777	9.552185	-1.181468	20.81273	12.19349	18.21965	0.5754513	10.98534	-9.208456	-0.721459	12.8497	20.01892	10.40984	12.38857	16.09586	15.80896	10.87217	17.68911	8.968365	28.99808	15.10329	15.25902	21.87347	10.07601	10.24697	0.4836918	2.938421	11.60124	4.831706	26.97463	13.89951	9.289722	20.0447	17.16599	14.71719	12.36444	6.338571	17.15607	7.014268	10.79833	10.03545	24.4987	7.711016	2.041445	35.75217	9.452491
ILMN_1653372	-7.699805	-3.663033	-8.211884	-18.29861	-22.14262	-5.093264	-15.24056	-25.94681	-8.180204	-13.874	-5.249686	-15.20678	-8.40751	-6.198564	-14.73207	-9.817874	-24.3315	1.586638	-14.19686	-12.93002	-10.13387	-9.475941	-7.502076	-13.26148	-14.33024	-13.62867	-11.67766	-13.74977	6.344692	-16.67673	-17.98101	-7.860921	-12.56764	-12.0333	-17.30738	-13.6573	3.963526	-12.67107	-17.87607	-9.111102	-20.96935	-16.79071	-12.71603	-16.05218	-9.373253	-14.31783	-1.319379	-15.34418	-3.235146
ILMN_1653376	-17.88999	2.953514	-7.305885	-34.79554	-21.82037	-5.493052	-13.46234	-14.64675	-6.341383	-8.454254	-10.51723	-18.14092	-9.648652	4.175803	-10.67474	-10.973	-25.6457	-7.221628	-10.34592	-18.47198	-7.419237	-14.83593	-20.53075	-10.50956	-12.11049	-9.503822	-15.48149	3.332095	-13.38385	-18.23262	-15.49584	-13.26201	-11.7781	-17.1361	-6.927914	-6.916961	-7.045057	-16.44619	-17.9607	-7.081252	-12.31829	7.601434	-16.3734	-16.27612	-20.75819	-11.60213	-18.22697	-4.399914	-6.820889
ILMN_1653378	-10.37472	7.156944	3.288147	-4.677273	15.04452	0.9838997	7.415044	3.980443	14.3228	13.42019	0.2365356	12.26889	6.058738	-4.762139	-1.459472	6.627877	29.27499	5.010443	11.90249	2.287433	9.145395	0.2387506	29.34098	7.560936	2.978251	7.309055	13.16004	11.8675	8.269985	19.37875	1.6466	11.19976	10.82475	3.293559	11.8249	8.588506	3.623758	8.296678	11.65988	7.931672	-5.43043	-0.3552086	11.9695	13.87062	-10.27804	0.9590251	13.66433	25.75053	3.385826
ILMN_1653385	-4.23622	-15.648	-5.693863	-18.13622	-17.64048	-12.36424	-9.116412	-13.74564	-8.958807	-3.363246	4.963121	-13.58992	-24.76682	-10.89265	-3.317626	-3.353965	-15.52028	-5.489046	-16.71224	-11.49725	-9.3804	-15.16022	0.8059758	-5.86277	-13.91874	-10.07597	-4.758124	-13.51799	-11.70487	8.078772	-10.62737	-8.067746	-12.20134	-12.18404	-26.05695	-11.55405	-13.73662	-4.88697	-19.6421	-10.16383	-22.3655	-11.41378	-11.37358	-17.91977	-16.01387	-8.615197	-6.715681	-16.12619	-9.06569
ILMN_1653386	26.9082	-1.082108	33.12081	12.67278	13.69894	25.18139	9.893315	20.9976	2.610964	19.78374	26.55274	26.69193	7.533004	11.82271	2.350976	7.029442	24.33787	11.18703	1.697461	20.46919	10.61055	17.93007	15.30289	11.63028	18.02548	20.23532	5.023309	4.229884	5.595356	13.58165	15.83005	6.918025	15.16393	7.219584	17.56256	3.776334	17.14851	11.17375	19.0203	11.14223	7.892262	16.44058	14.0608	6.777201	19.85954	8.436847	14.2733	19.44677	-1.766541
ILMN_1653390	40.81387	37.97776	49.36588	29.12289	36.45339	37.333	50.98043	26.6072	54.40983	45.86484	42.01588	53.78725	41.83186	36.28976	47.92609	42.81398	45.83289	56.14256	72.07126	53.81731	33.77652	49.56645	42.84667	34.28105	40.47356	44.45864	41.09783	40.12246	32.07241	28.14638	14.70104	42.0127	55.5794	30.07832	36.36603	36.85836	31.22621	34.9615	21.39545	36.2465	38.22048	32.8791	58.82877	42.09083	37.2118	27.83621	33.25731	16.79174	28.39339
ILMN_1653394	61.72865	40.4947	33.52319	35.62606	10.11378	14.29378	24.27814	-0.7446089	15.25612	41.17528	42.07205	24.1815	18.31211	28.67765	27.06094	45.48988	9.748208	18.90794	19.01385	37.32718	30.57627	33.01761	21.77347	27.65548	23.16644	20.00125	34.76106	16.69988	25.94275	1.354673	2.520005	32.22486	20.13721	14.38202	8.441227	26.91673	9.104822	10.58087	30.68164	20.0719	12.65295	20.31539	26.04372	13.14448	-1.414959	20.82725	26.94318	11.3974	29.45377
ILMN_1653395	0.2064369	-21.61221	0.2657774	-13.27132	-7.42891	-8.846651	-6.332118	-2.439448	-1.208166	-12.29641	1.653932	-9.453733	-5.389145	-0.7809151	-20.8265	-4.629047	-8.531325	-13.87144	-9.367953	-10.77011	-8.49542	-13.10779	-3.983491	-4.185638	-15.36359	-8.558044	-0.5234287	-10.86734	-19.39769	-9.715815	-5.290168	-0.1158039	-2.149739	-6.937764	5.043552	-1.424495	-5.665194	-10.55162	-11.76626	-9.939353	-3.366122	-11.2365	-2.025763	-11.8107	-18.40448	-2.575753	6.489161	10.58451	-2.915093
ILMN_1653404	420.3577	403.7443	278.7856	264.1435	279.5703	160.6206	284.3631	138.6857	321.1312	277.201	302.967	219.5428	241.3929	289.3656	203.2078	244.8249	311.6999	378.6895	259.1733	305.216	265.6653	312.5855	458.1878	271.8835	278.6731	223.3794	301.9973	190.8404	184.5429	250.714	111.9385	394.1665	356.6456	251.8575	324.6798	301.3627	285.4857	179.2757	357.7026	314.9547	276.0262	218.8476	310.4281	258.1835	258.8342	232.8385	372.1322	236.8101	260.7121
ILMN_1653410	4.620606	11.23527	12.02872	4.579303	28.22656	12.97233	12.044	24.46447	11.36435	32.50617	10.6889	14.90434	12.34584	6.614745	14.76709	0.6726387	23.34993	21.90735	30.36325	14.404	15.47383	12.66778	22.05999	3.978539	35.02288	16.74318	9.456483	4.707271	11.99911	23.81426	16.07927	13.12829	29.96136	9.93481	12.35099	14.43184	4.482042	21.1095	20.92154	12.75359	38.69533	-2.345908	5.337327	24.31114	22.95657	4.972865	19.16963	24.18676	28.56413
ILMN_1653412	1281.256	1342.512	1561.594	937.68	1271.192	735.3801	1997.756	1495.881	1602.927	1734.012	2884.131	2119.374	1775.82	1372.281	1706.063	1617.987	1441.582	1478.946	1863.94	1318.527	1592.164	2464.464	1809.173	1349.124	2196.313	2192.225	1670.338	1527.105	1218.645	1635.348	658.9809	1573.478	2299.857	1080.831	1649.467	1962.042	1463.996	952.0486	1633.189	1732.662	1349.656	1137.297	1409.584	1381.641	1414.785	1411.77	1676.762	1279.234	1058.922
ILMN_1653415	-5.422179	-0.3091513	7.738174	1.702144	-3.177269	13.95678	2.814268	-4.821826	11.4228	3.511654	-4.684363	-10.96315	23.57503	5.682273	23.02062	-6.276176	-5.088012	-2.305322	7.469686	9.126766	-9.948107	4.109196	0.587447	-18.24041	10.08216	-0.9869193	-4.600646	15.74021	-1.050396	8.577787	14.17812	8.908015	-1.593961	4.99953	10.27525	-2.505718	-2.440317	7.895402	21.09425	-1.460776	-12.41921	8.063111	-1.511786	-16.72365	6.589985	3.148944	8.796809	12.52188	-8.395223
ILMN_1653420	-8.011687	-15.32618	-16.63474	-7.827221	-2.334809	-7.33203	-7.12916	10.95403	2.245234	0.3869824	-14.64041	-4.761328	-0.7301717	-5.197976	-2.264693	1.846802	22.00182	-14.68465	-13.47428	-4.385968	-9.630835	-5.452213	-7.855752	-0.5270234	-24.38752	-16.42652	-8.015067	-5.400434	-13.05661	1.775717	-3.459022	-9.328328	1.827907	5.899211	-11.46649	9.900632	-4.60071	-2.81591	-15.02725	-2.311332	1.220563	-7.203849	1.703828	-18.47476	16.20697	-13.34569	0.1480204	-8.453915	-7.657952
ILMN_1653428	-5.164367	-12.44194	-16.44632	-18.35571	-8.211411	-3.350466	-19.71465	-20.08092	4.593149	-6.21508	-7.593543	-5.382795	-13.04971	-10.84858	-6.764907	-3.328178	-10.83649	-13.12004	-5.709064	-12.83799	-10.83291	-6.265774	-15.62027	-4.962997	-3.412504	-15.03779	-8.437385	-7.899167	-1.362187	-13.78007	-5.758239	-10.72033	-3.401623	-19.38676	-13.45917	-8.295821	-12.46898	-10.88334	-17.2924	-1.647834	-12.39246	-14.28285	-9.4853	-16.42108	-4.499553	-14.13538	-15.81158	-6.766407	-10.62544
ILMN_1653429	222.9209	133.5137	211.956	101.4104	154.9254	32.17936	168.3904	54.56542	131.5118	193.1579	243.285	103.5578	72.37048	63.04906	85.14111	114.413	170.3411	183.0963	201.2287	117.802	150.0501	82.37048	176.8605	131.2664	132.7406	79.0651	149.961	74.87522	46.27254	192.4594	36.79426	117.7526	150.2927	89.83134	135.3186	69.33036	56.22527	67.09509	104.9329	112.1521	55.60377	73.77341	107.5497	85.87706	126.9636	76.34436	154.3121	68.71135	82.61552
ILMN_1653432	702.306	397.4464	793.5231	384.7967	416.0173	139.2849	356.7253	169.3629	281.8159	567.5877	361.266	250.5968	325.9604	223.3756	254.8359	351.6794	635.7954	493.2363	681.7303	395.4913	474.9986	275.3861	495.3387	362.1995	316.6068	254.8939	439.3011	319.1387	160.9604	475.5466	90.0602	250.9841	270.1661	292.7487	322.0028	330.9487	296.8465	160.0212	447.7909	328.8211	242.6548	304.1008	415.1787	233.9572	302.7751	313.4784	445.3929	305.2695	203.4826
ILMN_1653434	-3.130782	-12.34383	-5.723373	-5.485371	-11.88882	-10.17563	-5.018351	-16.35047	-5.471869	3.138768	17.27191	-15.26481	-8.123231	-7.463082	-6.396323	-6.132106	-5.572989	-3.72133	12.61412	-5.857472	1.14274	-9.0546	-7.253144	5.609665	-11.74282	14.33498	-3.769538	0.5849407	2.555378	-4.194704	4.032182	-8.734502	4.103129	1.400004	-0.4629252	9.057279	0.5076922	-1.61399	-14.77685	4.96856	1.18073	-5.477782	-2.783278	-0.831655	-3.816001	3.426875	7.547053	9.144428	-2.568383
ILMN_1653437	-1.126418	-3.95134	5.132607	5.391132	4.0429	-0.2573647	3.329389	-10.14494	8.459818	5.739064	9.318544	14.47067	-6.661301	6.271438	11.78362	0.6944358	-7.308951	-1.444429	7.883069	-3.998501	7.136225	-2.127422	10.1873	-2.342041	-1.239447	-2.033863	6.649133	3.061236	-1.08508	2.731512	32.47437	9.492312	4.734775	5.715983	12.47577	3.436665	4.214609	6.683145	17.41331	1.276025	-2.422396	6.546525	9.399118	-5.059568	15.17306	14.99687	-0.1823706	27.6667	14.69776
ILMN_1653438	289.4144	178.2865	296.3218	234.974	179.3868	61.54954	146.6609	89.40223	117.3248	183.8474	263.9666	186.7037	84.30527	62.73984	103.3302	145.342	331.825	168.6053	340.0988	216.1204	183.0331	138.6341	372.4716	163.6754	106.1033	139.1979	217.8977	129.6369	35.52732	289.3316	62.50831	148.4487	181.8689	78.11343	202.7218	120.8211	111.1622	53.51958	141.3634	151.1753	83.61151	174.6535	161.7108	106.429	132.3004	88.85841	192.6548	101.0287	45.32329
ILMN_1653443	3.87069	0.5226282	8.505936	11.93707	-4.076378	8.620398	3.809171	-1.232989	7.428438	14.62197	25.77644	8.724482	2.882591	2.596404	26.61665	10.05668	18.78062	8.592939	21.81945	8.064037	15.7734	-1.968052	16.81148	7.98204	3.964907	20.85238	7.593987	21.28822	-5.79694	-0.4586887	11.01392	7.547702	8.114039	9.807147	5.775966	9.694402	6.718843	9.120286	9.196956	14.14754	6.529393	16.08503	15.86882	2.299098	11.84103	6.310053	14.51849	16.41607	12.67934
ILMN_1653447	6.263673	7.202888	-5.700401	17.36419	19.37267	-1.221919	4.947172	3.31487	-0.7173365	10.18008	2.659494	6.254419	17.14349	1.723922	15.50554	10.68289	11.0241	-7.530893	8.439992	18.03613	0.698191	17.15644	2.027717	14.29214	8.194284	3.436871	3.495744	17.80904	2.084812	7.226912	12.73895	1.80617	16.93725	-6.028371	10.50386	3.55589	10.25974	9.239938	26.27392	5.45762	18.19246	1.667664	11.12622	11.16963	7.316334	14.09703	24.5965	11.90025	5.106765
ILMN_1653453	-3.692931	1.142539	-6.473434	8.63673	0.3497157	-5.574549	1.376577	8.298337	-9.965445	-2.794712	-14.00156	1.362139	-0.7505727	-3.397264	-4.13745	-2.070335	-8.638312	5.131201	-18.10508	-3.644917	11.23635	1.210659	-5.289201	-9.004147	-4.796385	-0.5722388	-9.791717	2.632083	-0.2483181	-4.07847	1.728738	7.109027	-4.309384	9.123454	-2.436199	7.322675	12.18043	5.597444	-14.98271	6.358239	-0.6248654	5.507668	-14.19322	2.561167	1.863888	2.744387	-15.03727	6.882099	2.401672
ILMN_1653458	-12.9455	-16.46543	-13.2841	-8.81802	0.431274	5.399122	-13.37707	-20.02926	-7.110655	6.54971	-7.460921	-4.200216	-4.712861	-6.452058	-4.403213	-15.92408	-6.93801	-10.74396	-4.215091	-9.16357	-6.52107	-11.69683	2.778907	-6.184658	-8.543043	-3.344975	-6.767272	0.7631938	-1.557766	3.012289	-12.07462	3.526019	-2.966321	0.4429502	-11.26019	-8.962371	-0.7933485	1.529649	-18.45031	-9.256446	-26.73437	-3.880035	-5.967696	-2.642255	-7.335868	-4.298761	-13.26584	-3.994976	-9.702462
ILMN_1653459	3.504327	-9.314027	3.068298	-3.134503	-2.953675	-1.029215	-9.376735	-8.845363	-7.404844	-2.618801	-4.486594	-0.3664838	12.07639	-0.1663674	0.7683495	-4.845081	-0.3631203	-10.84397	3.729741	-0.4883236	9.957979	15.37155	9.225234	-6.895382	-5.818647	-8.052326	-4.911574	-0.820081	3.421703	6.257559	-3.071357	-6.423535	10.59161	-1.832349	-4.433613	0.4903153	1.644113	-8.196074	-0.7230731	2.613618	1.125455	-2.657867	7.853014	9.223132	-2.73405	-5.629777	-7.009099	-9.587132	-0.2650152
ILMN_1653461	0.4362114	21.63976	-10.57388	3.04578	-9.638763	-5.507456	0.08093777	-1.325221	-0.4923838	-0.6075473	19.57565	8.284456	-13.3151	2.137588	0.9968957	-2.036445	14.5118	4.412603	-6.803729	-8.216579	1.243342	4.871349	-0.6475536	-7.505413	3.329073	11.65281	-6.130126	8.661181	-0.5969356	7.039404	-6.593375	-1.482579	-5.963651	11.74401	4.835742	0.4910477	-3.511458	-4.757834	2.945224	-15.96905	9.382649	-9.331454	1.887468	7.954112	3.47836	-1.964925	-5.089231	6.095005	-6.30048
ILMN_1653463	-0.7742531	-3.774987	-8.62587	-4.350094	-3.910485	3.538404	0.3812155	-4.452434	2.965533	-4.836414	-9.502623	-4.949644	-1.563241	-6.424287	-10.8614	-19.12757	-1.535941	-10.23144	-9.857104	-1.138661	-11.57298	-5.232746	-4.545358	6.485527	2.889215	8.460239	-1.544463	-2.773931	-10.50584	-12.94767	-4.602599	5.13528	-1.742207	-4.515897	11.68994	-2.074313	-9.424231	5.034379	-1.17265	-8.815593	-5.277682	-8.020591	-2.348746	-8.902799	4.097714	-10.27642	-10.48393	-10.74412	3.907264
ILMN_1653466	1027.095	2800.946	279.3647	125.5971	358.6085	64.59285	367.0614	143.4082	397.013	199.8811	388.3893	323.0481	305.0835	118.7112	326.1893	333.7589	464.7462	809.7718	351.5295	559.4106	344.5318	183.3504	598.9916	185.6992	124.6199	436.5876	361.3685	149.1452	145.7841	285.1692	85.52891	435.0843	718.9391	140.3684	175.4098	207.9051	204.2168	134.7178	420.3506	2363.88	271.9398	158.1387	178.3414	161.3646	166.5824	110.2225	401.3422	1498.903	323.6836
ILMN_1653468	11.34767	22.25768	15.56033	2.608066	26.33006	19.9116	14.15133	-1.556674	8.348078	35.75907	33.03111	25.13715	18.9768	10.63322	20.14759	17.3524	19.69681	11.4237	16.64073	3.308048	9.366602	15.36056	6.829871	18.83502	27.47795	8.288815	19.69936	28.03935	10.95757	21.60287	5.194863	18.80845	21.60442	11.22721	16.59963	23.90444	-6.715117	19.19469	8.323482	16.80192	14.54186	9.355302	-1.216986	17.26403	22.27687	16.44683	6.852442	18.89396	20.5202
ILMN_1653469	10955.05	5155.643	16555.64	7925.905	8145.096	4460.913	6414.655	3369.677	6376.405	7295.224	9098.994	7139.124	6821.785	3709.958	6002.431	5802.745	13719.19	8634.617	12134.01	9591.223	11236.97	4429.174	17878.94	5673.09	5420.179	5061.483	6682.888	3840.423	1921.972	10692.15	2646.693	3790.68	7901.828	5715.922	7436.185	4122.055	3485.105	3784.104	11103.03	5833.801	3739.036	4386.734	7002.327	5907.652	8924.177	5802.371	10096.33	8620.93	5076.915
ILMN_1653470	16.83813	2.519279	-4.106995	-3.635739	4.495979	7.029912	0.615705	-3.009311	0.672846	0.1362347	8.503862	-5.794561	2.48188	7.865783	-0.09000315	5.669701	10.93005	12.66503	13.71309	7.803722	5.747363	-3.822529	4.993812	-2.421425	0.3440571	3.192707	4.003709	11.92011	11.6315	1.877577	11.66617	9.019488	6.462535	10.70539	-7.352345	4.118131	11.92626	7.233689	-7.102254	-5.59344	10.16405	5.835328	7.755922	-2.651044	-13.47198	-1.192129	14.89574	4.368504	-1.290177
ILMN_1653471	-0.6048195	0.9340433	0.8400953	-2.845524	-11.44608	-5.968874	3.982923	-8.957278	16.92519	-1.909031	6.566804	-8.690222	-5.450966	-11.48401	1.258996	-0.07662892	2.350335	5.517378	-7.715396	-6.79234	-4.266126	-8.256283	-0.4254009	3.399872	1.695017	-9.304066	-8.534785	3.509188	-5.285382	3.015661	-1.522376	-10.51426	-12.75568	-0.4410982	0.06664633	-4.070148	0.3143328	2.054681	-4.661855	2.186654	21.57585	-2.91999	-1.226927	-3.538755	-3.550693	-0.02013141	-14.0112	3.554417	-2.417313
ILMN_1653480	35.05032	27.27933	22.8263	49.67952	30.45526	42.62378	67.7671	53.80359	57.86821	57.99235	58.18271	32.08517	44.05754	40.11444	61.26019	38.54885	73.79269	53.71874	77.73784	60.85959	42.66852	49.22792	55.24107	36.50799	139.1509	56.75742	63.29631	52.81789	45.03986	68.20841	14.29851	72.89741	42.52906	34.44963	60.41237	43.14287	69.99155	19.72236	39.0689	26.42101	61.31176	45.39609	46.42148	43.87925	50.17231	38.94494	33.20628	26.19207	60.90725
ILMN_1653494	24.18474	15.41511	36.15457	29.39267	17.10967	21.68506	30.99994	14.63083	37.4773	67.2756	25.88959	22.44132	21.28338	19.6989	20.43741	49.89581	22.58029	10.9958	34.31093	35.34311	34.41601	22.51854	21.46094	34.04873	17.25257	26.37423	23.11758	13.89111	18.29709	13.19726	9.606576	22.47711	38.27746	27.42799	17.61627	30.76662	17.45102	15.54632	35.02662	26.82332	21.5095	24.82609	21.74285	29.14743	24.22071	13.0548	15.03981	24.95819	13.79645
ILMN_1653496	-0.5272591	43.80415	14.71544	17.26443	21.21611	7.908918	43.38723	69.63195	24.70807	6.373059	36.81668	36.24202	38.01054	16.52289	21.07662	9.304261	17.33723	31.99503	15.80547	18.64849	6.949275	30.82755	16.97322	12.70724	26.36593	7.160488	24.47957	14.58775	21.9169	18.76076	40.52152	43.72797	23.91182	22.95366	16.98111	10.09453	13.22902	35.22373	9.661181	16.92588	19.92384	29.7859	5.676828	18.33631	8.941013	19.25285	20.46691	24.4693	12.94974
ILMN_1653498	472.6278	995.0814	421.7569	91.74756	317.7538	138.8219	1193.305	515.0563	489.8598	438.7772	858.3427	378.311	266.1119	346.8516	807.9898	1230.835	367.3235	604.8604	743.0012	971.8626	865.7033	748.4431	694.8313	688.1609	716.2611	673.3661	744.4339	733.7787	287.7114	728.9681	183.0255	1114.999	1084.175	478.7772	856.3906	525.3467	453.3737	292.3622	504.0081	1078.476	590.9228	352.6265	409.7808	400.2096	508.6256	744.0665	652.9825	794.6076	643.5805
ILMN_1653500	4.285264	6.518699	11.41426	0.2918964	14.95054	-7.377028	6.713941	-5.565303	5.152033	-15.23133	4.145921	1.344011	7.532173	0.827674	9.257638	-0.09764791	11.3962	-10.93406	7.35526	6.800144	17.74788	4.684742	7.260322	0.5683059	9.835512	6.701763	-9.320731	-4.05174	10.30828	7.797682	3.599366	1.417514	9.316737	-0.8994417	-1.684773	5.40125	10.48076	3.629418	5.937572	7.318162	7.545941	12.0557	1.676523	6.178408	17.00982	-0.9111226	14.28577	1.974918	-2.575577
ILMN_1653501	-14.34556	-7.172646	-1.065972	-27.80806	-11.20174	-6.735068	-8.153255	-18.63541	-14.44113	-17.77473	-14.96419	-11.07838	-18.04721	3.85089	-13.19834	-9.369185	-11.98368	-8.417582	-11.04997	-6.613408	-11.95903	-4.261028	-21.19919	-7.567341	-13.9346	-6.07053	-9.361331	-2.164212	-4.32436	-9.940798	-15.9184	-17.64891	-8.085515	-8.743234	-0.6602671	-7.839267	-9.447069	0.7190636	-26.94481	-6.446151	-8.24673	-6.77143	-3.870947	-11.27181	-5.481544	-16.97914	-10.55232	-20.89481	-5.291253
ILMN_1653504	774.666	541.1484	1048.192	709.3969	729.8766	472.6134	1026.534	382.2459	564.3467	866.5688	643.4684	703.9203	445.6525	284.8709	534.3065	603.2396	639.7839	919.7684	1005.356	788.7267	449.8669	673.1489	579.35	705.8543	481.5892	234.6051	1042.56	524.9027	321.4293	1038.947	223.1249	576.2019	590.6583	358.8873	632.9433	584.0751	340.3688	335.5485	732.8207	552.7919	279.854	554.3199	698.3596	396.0181	453.2239	399.1896	798.5166	388.4653	446.7973
ILMN_1653506	-1.628135	-12.09676	-4.946327	6.67181	-7.50924	-1.940295	-2.860087	-21.36973	-1.703382	-11.2333	-9.339766	-6.740339	-19.56049	-10.75666	-9.637443	0.1706626	-9.520942	-19.17597	-8.73939	-2.24693	-12.66689	-12.8263	-16.61627	-5.684067	-0.9203624	-6.692654	1.872758	-3.578374	-5.941575	0.9521618	-4.485534	-10.09718	9.741771	-6.32129	-8.687984	-11.02585	-2.741507	-6.74327	-12.34063	-0.8854057	-12.48647	0.459542	-8.771379	-12.72239	-9.430031	3.892092	-15.5564	-1.859921	1.704498
ILMN_1653514	94.039	72.31226	72.14881	80.12193	92.02768	45.89989	61.66791	67.13314	59.6202	64.35526	81.7473	53.56776	58.65714	72.63507	86.78454	52.95451	92.9888	68.25733	71.92918	60.2096	59.75183	49.55989	93.3259	70.35469	90.02454	53.05531	72.79744	53.78226	69.65084	52.70962	61.91415	68.26508	66.33479	56.06643	92.10573	59.20841	42.80731	58.87133	84.11604	63.8205	65.08321	71.05794	66.66054	66.7112	52.71772	61.51056	100.3855	84.32072	32.6806
ILMN_1653524	29.25613	10.3809	41.88103	25.31791	40.29015	8.565535	69.23608	14.44507	38.40377	50.8172	74.30946	34.53748	28.05264	10.85804	70.14448	32.96323	52.91904	91.08753	44.25654	59.35527	47.90147	19.93475	49.51886	23.10291	31.59342	25.05906	53.14581	49.74143	16.60862	74.28123	16.83804	50.17726	32.49504	24.52736	24.14358	19.77429	4.129267	22.1595	40.74995	27.77297	22.31541	24.00513	19.06311	22.44593	16.98032	26.21626	48.56359	23.24466	7.042961
ILMN_1653527	15.05921	25.22266	22.61395	-0.520245	12.76805	8.601736	25.79898	27.0589	5.748621	7.637341	23.65186	14.53317	4.139434	3.487441	9.32525	6.580346	2.573937	30.2005	-4.619632	19.32409	22.01602	7.895168	17.314	20.71646	36.65325	14.72774	18.62248	16.10668	12.73018	26.36349	8.143861	16.8183	33.82652	24.81258	26.89979	14.17637	10.54313	13.63357	14.68609	20.20403	36.61908	11.16707	23.85231	26.57406	10.25152	5.01414	15.74702	26.22873	6.826026
ILMN_1653529	385.5725	223.3369	387.9655	255.5918	189.1217	79.36493	228.8299	41.75168	154.5993	265.3951	237.222	150.4016	173.0543	131.0077	116.6018	194.2307	318.1708	276.8604	253.8111	185.127	205.7557	176.3248	371.1022	185.9011	156.2102	135.4487	209.4748	133.8541	71.36341	189.727	51.32413	167.7605	188.682	171.8205	234.6361	191.355	169.4644	98.01473	285.8264	198.8848	115.9827	179.3908	215.0971	94.91951	169.8642	132.6449	230.1751	149.302	101.5134
ILMN_1653553	205.9693	125.2976	158.2647	120.9069	114.7591	46.74127	143.8034	41.49334	112.8094	155.5229	109.9655	117.2096	152.344	123.3985	84.3644	101.5786	155.8031	145.7017	121.117	97.69753	121.7072	94.81366	183.6606	92.56764	49.81543	78.0667	96.49271	89.58855	76.38941	70.97942	32.02555	112.9877	102.1706	82.26466	72.23149	128.3384	117.5255	99.85752	128.1241	102.1173	65.74608	84.82121	111.4588	92.49982	88.71498	101.8012	156.3545	69.99071	84.65223
ILMN_1653562	-7.49047	-7.499146	-6.679443	3.213077	-15.03654	-3.332804	-2.106066	-6.285487	-14.50504	-1.343105	-6.564284	-13.35615	2.688682	-4.380433	4.844659	-8.763377	-5.671744	-8.737841	0.9142505	-2.618176	-5.887994	-4.184696	-14.00726	-4.366096	-26.90975	-1.192821	16.96932	-7.714551	-9.786911	-2.017168	-3.740455	-8.317807	-17.065	-13.11715	1.380039	-7.409297	-9.335936	-3.980315	-5.105588	-12.24255	-4.501254	0.7046592	-7.084033	-20.30593	-14.45038	0.792071	-0.4236807	3.393177	-2.657883
ILMN_1653566	-8.397521	3.538673	-11.4492	4.148075	1.765419	3.046659	-13.09639	-7.696132	1.462031	-7.801078	-6.409308	-3.791555	-12.15491	1.576133	-0.8715888	-9.435901	-13.12543	-22.54387	-18.75417	-6.789273	-12.37605	-17.82885	-10.81506	-15.94108	-7.898565	4.035114	-2.884017	-12.2663	-8.107941	-5.1243	-2.109046	1.273906	-17.23331	0.3137007	10.49981	-7.685046	-2.044478	-13.84677	-12.90504	-9.88658	-2.725177	-12.01591	-5.856982	-19.37527	-10.59283	-3.913938	-31.10974	7.967915	4.958427
ILMN_1653567	8.22899	6.219909	-2.454331	-1.754376	-11.53454	0.1989799	-0.6803842	3.580052	2.158777	5.198506	3.216638	-0.2780439	-13.18264	13.48305	0.09070669	2.58764	7.794122	-4.426638	6.289998	-7.051449	3.082316	-12.23694	1.686248	6.4366	6.0646	-0.3619727	7.963143	6.138049	5.719623	8.094984	-0.0570669	-1.819013	0.5642883	4.429049	-1.390621	9.339025	-0.7444136	5.051049	4.136119	-1.495788	-4.014155	-3.013366	2.522607	5.136759	3.084607	-8.856103	12.57737	-0.2242699	6.352806
ILMN_1653572	5.610078	-3.091828	3.062919	4.973178	13.47769	-9.75461	-2.912287	-5.396403	-3.685339	2.480191	3.672731	-11.11119	-4.17614	9.387534	4.726594	-1.007896	-6.999473	-15.49024	-9.040988	2.603488	-6.877466	-12.16597	-3.560357	-0.08705143	-8.543882	-4.505276	5.598802	11.14089	-8.09531	-0.1379261	-12.34949	2.054454	5.051791	-0.2116747	-2.739613	-12.50486	-8.033941	8.961488	-12.56074	13.6395	-11.07547	-13.49529	-2.59886	-0.1852316	10.22525	-1.227117	-6.095197	7.380337	-10.29168
ILMN_1653573	20.58936	15.78098	40.4334	4.452541	23.40692	6.704618	33.59229	4.261182	8.46876	28.85369	36.20323	6.190592	15.89012	23.16254	4.692803	4.992585	76.15576	23.34254	36.46093	30.44792	46.7314	2.290279	58.35899	6.049553	15.53743	19.15472	26.60173	24.1118	12.46144	47.47384	12.46574	16.90071	8.402675	5.456347	7.607669	4.173314	9.93091	-1.225753	2.96754	9.918931	1.115529	16.23922	2.389589	6.184481	36.14026	18.88426	8.168139	-0.7829704	15.14876
ILMN_1653575	24.05945	18.59119	38.36121	52.75508	12.97948	36.14446	46.7527	41.88543	31.78871	30.68386	35.11674	46.84332	60.45137	48.59485	60.7692	45.89935	86.08383	41.76716	46.72554	54.56433	64.37386	46.55168	43.8542	25.65771	51.55544	33.2529	57.98978	30.88365	35.4058	40.60851	2.844636	57.55484	20.93753	44.28718	52.17794	46.73082	42.73916	44.46432	16.94473	33.81046	47.88296	49.80092	35.81638	20.41291	22.21702	27.65655	50.65865	32.11077	33.59246
ILMN_1653577	-1.193511	-5.71077	-4.81266	3.788135	-0.5321965	-4.885676	-5.071238	0.9392214	-4.707693	0.2499126	-3.245566	13.44975	-0.3161626	-4.952477	0.8917626	5.573487	-6.82521	-3.481523	-10.55301	0.4172093	3.040285	-0.628826	-4.159661	6.645828	-5.336538	2.77486	-0.6314762	5.755382	-1.160534	-6.954699	12.95478	3.173526	1.207851	3.02563	7.874286	-0.224292	1.633425	-9.973433	6.37427	5.322541	-4.782763	-1.810218	4.110635	-7.63503	-0.7937046	2.420954	8.918056	-3.611782	-1.244492
ILMN_1653578	13.50311	16.13995	28.8132	19.52047	9.721771	14.0415	29.32675	16.51337	15.54015	17.46051	8.800653	22.3477	27.18372	24.22163	13.79796	41.69494	44.3546	31.66534	25.99502	25.5821	14.26547	37.71427	28.49933	12.16274	13.7267	10.20388	47.90614	18.29143	13.66442	17.91117	1.812318	18.76489	23.78541	18.44758	19.28963	24.29969	28.63688	7.52057	18.2939	12.05675	26.6886	6.538659	28.82907	3.174792	11.85842	5.046534	24.29055	1.998417	13.48127
ILMN_1653579	58.09013	34.23528	22.67475	53.50126	44.47069	67.15546	38.70629	32.43363	77.57497	40.23491	90.84079	46.99031	22.65816	37.59847	22.5918	36.68004	88.36237	47.28986	31.60822	44.87877	27.09684	35.06913	111.5596	24.42882	26.29412	35.85785	44.09087	16.82819	14.478	19.1309	26.35745	24.38954	52.45919	8.289981	33.85936	37.09539	48.18844	67.08985	45.80352	43.89081	34.14333	26.65527	35.15449	31.5121	33.90944	7.865366	32.0061	41.35997	12.78471
ILMN_1653583	0.1754769	-10.97871	-8.570625	-4.554455	-12.99452	-4.093913	-6.657313	-2.337199	-14.33616	-11.38302	-2.220015	-8.300413	-11.69182	-4.332154	-15.4177	-9.11568	-17.51958	-16.42454	-8.210536	-3.022473	-7.775819	-11.9487	-14.23589	-11.21176	-7.435751	-6.866573	-8.840522	-4.26827	-7.704842	-5.745493	8.402139	-10.13305	-19.13882	-7.839589	-8.375477	1.023488	3.566782	-4.113555	-1.222402	-15.5822	-36.59507	-12.27296	-11.66036	-10.36699	-3.915397	-9.691525	-11.81489	-9.948788	1.03041
ILMN_1653591	8.079392	-6.678032	10.41348	2.801441	-2.275956	6.232465	6.410657	-0.4064283	6.559824	7.031346	-10.40684	8.022371	23.00392	16.32431	-3.364959	6.78788	-6.154052	-8.903719	6.165021	9.675465	17.54637	11.24878	-0.5713664	-6.377865	-4.52902	5.183193	11.92423	-8.008035	9.471157	6.054976	-10.06631	8.662028	6.699664	-2.693028	2.400371	-4.654529	-4.0599	2.861329	-7.95239	-0.140876	6.41245	14.57683	0.8100677	3.054217	-1.920559	-0.9243062	5.152895	-16.73895	6.071296
ILMN_1653599	4115.324	2557.151	3070.288	3469.932	2821.608	1640.741	3086.226	1359.437	2468.293	2644.775	2432.44	2437.57	2711.563	2372.994	2141.429	2839.775	2943.5	3264.435	2498.126	2662.332	2291.448	2945.715	3882.703	2881.825	2243.076	1801.421	1983.733	1762.373	1488.751	2172.487	871.4886	2761.59	2983.028	1755.104	2747.08	3532.154	2850.109	1883.072	3929.561	2777.278	3091.885	2052.713	3419.057	2576.357	2057.468	2073.153	4273.449	2618.075	2466.373
ILMN_1653601	70.56383	67.60501	89.53558	70.73759	91.09023	38.75579	137.8143	68.94242	141.5142	98.57831	158.6311	116.8079	70.09653	66.99426	140.6952	129.0842	137.3762	128.1439	120.7192	121.6104	92.72237	144.8091	124.4176	69.46805	128.325	86.59521	150.714	79.34165	25.21297	87.99332	45.76202	158.0756	100.0572	96.57394	92.57875	96.48241	90.59805	63.53345	84.05743	117.9169	90.95233	71.42337	133.2959	60.42925	63.75729	84.88478	112.9141	73.09973	69.04832
ILMN_1653603	10.97955	17.04873	40.30271	23.73271	31.88228	21.94063	30.18243	26.73088	38.47162	12.97863	37.5687	29.44493	32.62683	22.46801	28.76546	10.76643	10.82948	37.18382	-8.982066	-1.773747	30.29109	15.72264	37.91349	13.78358	13.27605	16.28616	39.16482	24.00173	16.81506	32.24139	25.4193	22.15944	15.43436	68.35024	12.18204	17.73243	14.98198	29.31529	22.42331	-1.099616	24.81499	26.68541	13.62665	13.12032	15.12566	24.65719	12.39958	21.30664	25.97911
ILMN_1653607	15.60759	3.315727	-5.25322	11.85621	-3.049958	3.613103	-1.28403	-2.038989	-5.848585	11.53318	19.49159	0.19668	15.8792	4.74475	-2.029136	20.5058	20.48627	3.976698	17.50627	7.596836	-9.300959	3.133518	-4.997537	-2.564278	3.47893	-0.4555777	13.18678	4.871608	11.29259	6.437872	5.98449	1.511424	-3.452863	3.190906	12.395	4.580731	-4.831511	-10.3271	5.356273	-6.168647	5.764203	2.944955	16.80042	13.42951	8.719242	-1.161191	14.26895	26.85762	14.98803
ILMN_1653612	191.7478	103.4453	261.7865	51.94548	110.0644	27.65142	100.2303	34.51224	49.6011	171.6478	150.9374	81.64787	47.65334	27.60595	103.4179	109.934	157.0734	139.707	257.8713	157.8416	128.5609	75.04564	164.4114	76.17752	59.71711	77.03725	73.30101	76.42258	41.02246	140.0964	28.28113	75.94898	87.98454	47.97261	65.1649	44.06473	41.11591	42.53921	100.8363	78.99533	29.77395	45.22633	78.30516	36.65548	90.26094	97.6189	113.9285	46.10521	39.45576
ILMN_1653613	152.3674	79.41695	104.002	73.64935	87.91002	22.17549	71.28283	16.05837	36.02173	70.85275	55.91716	46.43253	69.27007	67.53706	53.24372	66.62353	58.78815	130.9707	95.92209	67.2224	57.20487	82.32571	92.45493	78.41235	53.0941	39.43175	54.90592	42.20039	50.06074	60.34902	24.98386	79.85921	50.75594	49.92126	48.12317	67.31112	64.00875	45.47066	65.7569	84.79187	29.56699	58.27664	89.1263	18.40958	58.15769	41.60342	62.2307	40.96004	52.92921
ILMN_1653615	-2.266975	-8.060868	-5.091362	-1.364293	9.115532	18.45952	12.91069	-2.220485	-0.4270456	-3.362133	2.264253	5.682207	25.40335	-1.213632	-0.1679298	10.30179	13.40939	1.330954	9.243054	8.956814	-2.523008	3.226841	16.74865	7.600464	5.337374	-1.478451	6.442857	-3.494382	2.845104	8.512907	7.839555	16.20642	6.862659	-1.157468	-8.80724	10.91301	0.3931368	4.199822	4.037166	5.328889	10.30261	-1.446502	14.05225	12.83893	20.17619	1.675158	-0.1088079	11.06627	-12.30987
ILMN_1653618	473.721	228.0937	590.313	302.3705	265.9399	76.22133	235.6696	61.0515	154.2449	373.6175	394.9736	170.4661	85.55954	86.62117	164.6403	219.6838	337.2434	366.1555	413.1373	328.4512	307.3493	59.40518	268.1994	227.1925	149.9657	175.2761	287.3004	140.4845	48.65409	470.6464	44.18481	180.3179	277.0588	178.187	275.0602	100.8739	73.53399	69.2725	226.8647	221.2113	47.64167	108.5616	192.9247	107.1589	313.1801	158.729	313.3329	171.8329	121.925
ILMN_1653622	23.67623	41.96457	46.91785	26.35471	27.02142	20.20461	31.68991	54.82938	31.87679	34.97264	41.01154	40.53221	54.72139	27.39398	27.57857	43.94895	43.31998	43.98502	43.01635	32.43348	24.35958	41.76287	31.9264	29.46392	50.91903	46.37403	33.40797	39.17641	32.78448	17.60406	20.8861	36.13783	25.19748	30.29048	50.19881	36.57808	33.72151	26.02275	30.18087	32.23567	56.91616	31.72324	18.09447	45.6229	20.80683	21.52562	30.11724	37.8629	34.31887
ILMN_1653628	-4.793212	-20.2499	-24.49533	3.265102	-2.934769	-4.705416	0.3942541	-14.47268	-8.025389	-5.515834	-10.68728	-5.0651	-6.626717	-8.279771	-9.322768	11.31716	-18.69255	-18.67711	-10.25019	-6.987591	-10.27686	-4.462635	13.26412	-8.040794	3.746714	-22.30425	-5.804587	-3.159162	-13.41029	-4.179384	-5.48352	-8.653081	-7.841695	-12.79497	-13.32206	-7.002719	-6.661612	-16.17445	-17.85012	-6.100616	-23.25271	-3.398505	-7.493067	0.1924997	-11.27075	-4.388605	-18.52823	-6.067272	-21.39962
ILMN_1653636	-0.9535515	-2.678513	1.594047	-3.667355	-2.884247	-10.86686	-0.9090067	-2.421145	-8.165442	0.4445995	-17.61112	-12.11623	-7.569848	12.70824	-5.739547	-0.7877877	-0.8984063	-4.141489	0.1910144	-0.6548885	-3.743017	-1.872936	5.496444	0.6136779	-9.59342	36.91355	-5.18714	6.379619	-15.55824	-0.8530293	-1.718451	-3.432874	3.663249	-8.747109	-9.529408	-7.513129	-5.055593	2.398171	-9.409978	4.274751	8.011518	-8.45716	-3.805747	-3.7805	-3.793174	-1.042203	10.8384	-14.69621	-14.78057
ILMN_1653646	61.65608	103.9395	65.9459	180.5017	118.6431	167.4579	133.9581	71.83579	134.7385	133.9456	95.45514	90.19901	144.8105	135.4522	100.6123	107.6788	87.248	152.0945	93.33929	85.19884	96.61758	166.4001	114.4801	167.7583	146.081	111.1857	137.697	143.7689	138.8625	84.43868	124.3897	74.89462	87.16454	111.0934	91.63466	130.5377	115.4239	117.8217	213.4441	72.23875	134.788	120.3614	110.3913	100.8009	52.75228	115.0853	97.70122	73.58873	125.3511
ILMN_1653648	16.86445	3.679687	-1.925301	-0.4721875	6.386367	1.650724	8.093709	-14.25546	12.26978	-8.077808	28.39202	-1.684248	-7.38736	-5.450791	-2.700401	0.7847602	10.82025	-3.149202	11.64273	7.670696	50.88407	-3.329762	35.99539	-1.339096	13.18907	29.51706	0.46544	-5.682626	-0.929974	14.22307	-3.666106	-7.522199	13.39936	8.527225	-10.09765	-4.185412	-6.611391	-5.569274	-7.864781	5.215302	-5.664035	-12.19015	-9.688471	1.530947	3.449734	4.9938	-6.208074	0.01905438	-6.295659
ILMN_1653650	20.19746	5.958999	19.73874	16.1503	3.423141	6.376325	21.50142	16.50761	13.27879	18.20573	6.805101	11.7339	12.64496	0.1896201	8.530656	20.08114	6.13347	11.50429	9.913472	9.564533	11.75063	7.282063	34.85514	4.117134	18.27697	5.356228	28.68613	10.85833	6.342304	23.03726	22.26148	13.20555	15.12175	-1.354199	2.448765	17.10505	11.48707	19.75671	-4.736073	2.625611	13.08683	11.53943	7.649736	7.122645	16.25122	9.401256	3.798838	27.26989	11.37513
ILMN_1653652	802.0046	748.3715	843.0648	528.4084	809.9998	391.7433	3415.4	1164.789	1619.145	2042.366	5760.507	1346.16	904.0989	643.7906	2593.936	2153.737	980.6977	1785.851	1275.37	1125.125	1037.825	1492.822	1180.364	1557.552	1528.484	2052.908	2693.81	1806.533	878.4124	1536.603	534.5176	2890.251	1553.368	1827.169	1824.499	1562.299	1462.189	824.187	667.6814	3035.351	895.2403	1101.924	1494.617	642.6563	1125.525	1970.443	1661.022	1240.892	1415.47
ILMN_1653660	6.386163	2.495628	-6.476631	5.9762	0.2881465	-4.450236	-1.655528	-1.111415	3.974413	14.58179	-8.597677	-2.900755	-12.24115	-8.003419	-10.20265	1.964066	7.584352	-4.391954	3.182416	13.37938	-6.180833	2.689945	6.102752	-5.753471	-8.921217	-8.062702	-7.695609	-1.778943	-1.653073	-3.683069	8.118646	-1.889142	-2.013394	0.6841764	-5.844441	30.5886	-6.255854	-0.1644584	18.90792	0.0848168	-11.70487	0.04930187	1.640367	7.641688	-1.089016	3.576152	-2.091901	-0.3156853	-4.527508
ILMN_1653665	5.78222	3.045242	5.042976	5.700252	15.42535	8.111288	-8.171557	-8.599246	-1.07205	-3.70969	3.127717	-3.613127	-6.158364	-3.670365	7.139016	-6.569099	-6.282119	-1.577341	7.491307	-4.275181	-2.232519	-6.886112	-0.7072154	2.312714	5.442011	-1.389294	-4.394065	9.221713	-8.799934	-5.004702	-9.894576	-6.59953	5.789111	8.001216	1.684597	-4.292689	-5.400106	-1.888984	-1.694577	-9.233188	8.700109	-5.959601	3.500192	4.08018	2.128064	0.01599377	37.0066	9.351887	5.588958
ILMN_1653666	8.27591	1.579421	-4.127502	-0.709187	-5.881844	-6.764452	-1.137423	-18.54925	-14.64789	0.8922467	8.12855	-0.2627469	-19.52284	4.301932	-4.71495	1.544404	-4.730414	-9.136927	5.323949	5.096279	-10.05297	-12.84659	-13.25121	-12.37187	-12.92317	-0.8250769	2.912515	-4.645902	-8.870419	-4.250246	3.280236	-7.500043	-7.843938	-4.069531	2.975124	-3.097743	-0.7571089	-10.55925	-19.42872	-2.509864	-10.91748	2.00731	-0.4745927	-8.772733	-5.778472	-6.580392	-5.114156	1.440258	-3.373532
ILMN_1653667	54.58133	41.64352	83.58829	56.53191	83.65141	18.38323	93.38461	44.31737	88.24377	66.76141	74.26413	64.83023	63.15427	34.31229	52.69373	51.74938	57.1947	63.29729	68.51572	67.20807	41.29882	64.66423	66.52992	60.75465	102.3614	73.97794	59.11774	74.25562	45.16259	61.88613	36.87564	83.868	60.2215	65.24743	57.78351	50.34024	86.99812	38.99202	59.64627	65.12555	67.49339	37.18053	63.55943	36.77967	45.61901	46.66999	49.42032	45.29163	64.04017
ILMN_1653670	28.55545	6.804687	38.39347	-6.266163	11.6152	5.366956	-3.04526	2.493566	13.86632	10.46695	34.63477	6.925013	3.569458	2.728362	14.89456	5.602814	28.29005	33.19174	28.78306	17.60864	21.12945	7.145672	7.413245	6.253952	17.679	14.67109	18.39869	12.22464	3.10181	21.75158	11.5337	6.434138	23.98774	4.335414	25.58023	-0.5052063	2.509439	9.124848	35.49658	5.337052	4.640859	11.9757	7.314592	13.79544	14.24714	14.87211	19.53123	2.803524	11.82017
ILMN_1653678	23.07008	4.589622	9.822235	33.12142	16.53387	-4.459445	37.44306	-5.154986	29.18886	18.98202	19.7443	32.31929	21.9193	22.93508	22.29406	45.65726	16.73453	17.77419	34.15842	32.87782	39.21822	53.08928	46.75374	37.19784	74.96158	27.29792	36.61115	3.959086	8.504459	0.2656079	-2.048461	20.29981	5.581492	8.869296	24.44922	10.63174	21.85697	-4.139014	41.1244	24.29462	2.193891	15.90866	22.85001	1.785075	16.27411	13.13009	21.61315	16.51361	9.857253
ILMN_1653687	17.55971	18.97284	20.3155	21.87648	25.56271	-0.328463	4.188825	12.18607	35.08782	11.07781	5.586305	-0.7885877	4.260864	0.6402427	-3.220443	9.405908	20.78969	23.78191	24.01727	30.52204	28.60213	9.874554	36.54189	4.072906	10.89076	10.21148	6.165811	28.17894	4.413799	6.981611	6.430322	13.35372	18.14942	-0.7160311	27.51352	15.78428	11.0432	14.2205	6.73096	7.414269	6.347356	20.02255	20.32437	14.3177	12.63941	2.064227	17.43182	25.08514	12.81591
ILMN_1653704	18.12498	6.384193	13.63136	9.200298	6.401161	4.814886	8.704389	13.01147	29.08619	-1.961452	6.668672	13.18213	8.918929	-1.745942	15.23292	11.31973	11.67689	2.637602	18.52048	6.067348	11.4373	6.747112	-0.02420151	-6.931759	21.62908	6.526142	2.365083	7.583331	-2.348683	20.64826	4.84549	-2.464864	2.620281	6.499629	12.53751	7.318845	-5.299364	19.60267	18.59657	9.34269	8.421933	-3.317565	11.62982	6.342692	-1.56802	0.3081843	17.47253	18.60633	3.688316
ILMN_1653708	825.9788	869.3207	1087.928	900.6733	755.2296	325.801	750.247	229.7266	662.9658	589.8843	732.8956	574.8389	587.1834	467.3597	438.3704	647.5135	977.1252	824.0612	675.3648	649.7603	753.7782	593.001	835.7132	690.4642	467.8896	356.6029	552.4468	317.3929	337.0106	766.5507	130.1545	781.7986	706.4343	520.8813	687.2277	648.3947	638.1526	343.523	880.7586	773.9176	504.7159	480.8372	730.5983	522.8026	515.3655	373.6414	851.6451	420.613	473.3949
ILMN_1653709	502.9903	326.2273	703.0689	295.8496	265.4554	150.5484	430.3508	114.6546	255.5821	319.3456	334.6086	273.0295	230.4215	133.4681	294.7231	348.5794	506.6669	493.647	657.0414	417.1938	429.9177	272.2708	623.2275	229.1646	225.585	159.6459	346.5125	159.9108	86.68722	489.4996	71.29108	205.1076	278.2007	209.4077	383.2361	219.2315	173.4586	182.6157	411.8761	235.7818	151.9201	157.1509	320.3016	187.6844	263.5716	166.2511	439.5062	237.852	185.5184
ILMN_1653711	128.3695	180.783	75.80398	7.482006	98.14288	37.37229	126.6234	24.5876	118.9416	90.47292	97.63866	61.75595	26.06245	109.4369	54.15591	72.08971	44.34699	183.0017	54.60113	53.59209	54.89398	94.94508	50.64914	113.2212	1.33462	19.21792	134.6586	49.76517	69.16473	72.02036	13.03496	200.7024	74.23058	87.39767	109.3881	147.4056	169.4657	40.75819	70.60545	109.2667	66.87498	52.33375	60.70584	83.87001	67.28056	155.6709	101.1427	110.5359	135.8836
ILMN_1653712	120.8362	93.43506	100.0858	61.97663	77.6474	34.72354	71.87818	50.10439	86.70417	80.98676	98.12746	48.77345	84.6526	33.79872	46.66788	101.5948	83.53627	99.00004	69.74854	71.02524	63.16137	53.10968	83.55005	104.2286	28.60642	38.52662	70.06123	62.54542	45.13157	67.80976	24.25771	145.6676	89.07816	61.76091	95.09227	101.3254	102.7876	30.23531	122.8047	90.38936	58.29855	75.70433	75.11545	63.67582	45.24556	50.19873	115.082	67.29033	73.41518
ILMN_1653716	9.881806	-14.33859	-6.985138	-11.5158	5.641922	-2.532137	-5.07783	-4.242091	9.246225	-12.14644	-4.176337	0.7752856	-0.06005912	-4.655206	10.98674	-7.897972	-11.1009	3.23699	4.198186	-6.982975	-13.31436	-8.157665	-4.969728	-1.788002	9.60528	-0.9807395	5.74672	-0.8570378	-6.258603	7.051252	6.522363	-7.688176	-13.7231	8.308253	-3.072613	14.21824	5.575808	15.42498	-2.55499	-5.388927	-8.611262	-10.46579	-0.3463807	-7.368993	-1.778782	-10.42507	5.556078	6.230717	0.4929118
ILMN_1653718	939.3135	677.7169	807.5313	583.1572	734.3859	354.6348	925.9808	496.5564	871.552	990.0488	1165.654	895.2558	601.8492	744.8458	848.0774	1064.037	1155.839	1402.349	1288.415	1098.356	1178.065	779.2605	1400.352	757.9429	1494.167	844.8704	843.723	627.7579	477.2427	806.6573	298.9879	935.277	940.212	628.9006	820.9479	725.6907	722.3206	439.6089	1118.684	762.2079	567.6285	608.1741	867.3987	655.4343	840.0504	717.2546	986.7932	702.3455	649.325
ILMN_1653719	2.154839	3.022094	-5.814835	-0.9419903	0.6321407	-0.7831978	18.94826	14.25342	9.934381	19.06204	3.137033	3.038919	14.86204	8.181945	11.33727	-1.685264	2.473565	2.178229	-1.275966	3.934413	3.175204	7.936352	11.91337	21.09707	-8.606207	20.79547	-3.077735	17.22554	10.20436	-0.2699527	10.79434	14.14034	0.1190368	15.601	-3.77763	4.953305	15.52481	6.261895	-1.29717	16.28881	2.763402	16.4607	5.473527	7.446612	4.578022	7.533022	-5.677312	16.535	1.916549
ILMN_1653724	-4.772109	7.968528	8.944214	3.672657	-9.163918	-10.67728	1.458143	4.031507	15.11365	16.16175	17.05353	6.665819	31.2738	2.630607	1.690202	0.2320106	8.13218	10.01748	3.144811	5.832592	4.484812	19.66559	16.706	18.97299	28.0799	0.8329431	-1.085647	12.38744	2.963444	12.81835	-0.9803534	-2.978872	3.79523	3.916957	4.652042	11.75016	2.63009	5.755044	-2.891576	13.39153	14.41356	10.41189	3.179063	1.619181	5.629513	-0.07859546	20.5949	10.15988	1.957817
ILMN_1653728	-9.537658	-10.29662	-8.126427	-33.7949	-21.49859	-5.727458	-22.06675	-16.90078	-21.61732	-14.82253	-17.98793	-16.72946	-22.27719	-12.37691	-11.7677	-8.635497	-20.44658	-27.12845	-12.15333	-20.92046	-20.14643	-7.794003	-21.47432	-13.32598	-21.62652	-17.12653	-11.18014	-16.27313	-8.611172	-19.09078	-14.98461	-25.61373	-18.57707	-20.55026	-21.6409	-18.28701	-13.93274	-2.642478	-4.832646	-10.10881	-17.8292	-4.967315	-4.326849	-15.41373	-17.29765	-13.94392	-8.509259	-21.58485	-13.66168
ILMN_1653730	160.0434	43.57457	29.06796	21.49576	11.53679	18.04631	35.32608	34.83699	35.56689	19.91776	55.91075	23.45837	46.82365	15.75882	12.00937	24.35438	80.62886	69.51788	33.62053	27.53866	41.96463	17.2593	86.89191	32.12441	39.57572	42.3338	8.931367	14.76812	21.3056	5.483801	14.29292	26.61659	28.2612	9.026042	23.14429	14.15275	30.15826	113.5309	21.69237	23.87231	19.00012	12.33997	19.82617	24.14892	19.94729	17.89078	2.977465	8.895306	28.57388
ILMN_1653738	31.83488	11.32198	29.95289	3.011066	10.36118	6.524641	21.94378	6.626134	22.8869	42.86707	32.94162	49.17209	43.01147	22.68828	32.03834	13.4533	34.355	35.01596	36.76483	17.59629	14.65596	20.88943	43.54188	15.5864	3.506411	30.87384	31.44014	31.80244	15.79843	45.49285	-1.405517	45.05372	16.17963	23.6018	24.84495	25.49666	29.23096	29.58038	19.84175	18.85276	20.81425	7.286561	23.45008	5.624758	37.23684	26.84663	23.08913	19.3364	9.375533
ILMN_1653742	-1.708289	11.07136	-1.605133	10.62073	5.331832	9.413542	-2.239382	8.16097	-1.248342	-2.816249	6.341806	18.5529	13.64196	12.55152	22.35303	11.17841	8.013963	-4.233484	1.980832	17.81833	-0.7329842	5.615788	13.63721	8.793243	4.524462	3.108753	1.223794	9.8707	8.248455	6.881338	4.272866	-1.665998	6.034709	12.85491	9.84309	16.05075	10.8162	14.6316	17.8551	10.99889	9.235745	3.366799	-3.446837	-6.932874	5.04559	12.23091	14.24214	-2.877247	13.76112
ILMN_1653744	-7.938498	3.430198	-9.650314	-5.064579	-8.088776	-8.900797	-8.258746	1.778684	0.9795782	2.367184	-13.37293	-7.440039	-5.013093	-6.496987	2.050965	-13.28195	1.871163	-6.84614	-1.205668	-13.61913	-3.273626	-19.34596	7.387549	-6.072716	2.399675	4.87035	22.78131	10.95121	-12.9654	23.49062	-1.343024	11.941	-5.530965	1.002398	-5.714703	-4.478755	-8.609415	6.535188	19.09173	-10.37833	12.90831	4.030129	-3.546721	5.470362	1.401753	-9.717336	10.16135	5.431423	-0.789391
ILMN_1653745	-3.97515	4.638916	15.79337	5.506511	11.06634	-3.103526	1.273534	7.916028	-2.799192	2.898312	4.885919	-4.418936	8.845687	-0.6088876	-1.253692	6.602356	-6.314933	22.17402	0.2846653	15.3533	5.473696	-12.1586	-1.437356	5.396614	-11.35242	-1.130024	4.047517	7.726588	5.943996	-1.443384	5.997895	3.205073	6.77444	9.073901	-2.158451	-1.995807	11.55275	6.798043	2.309527	-10.10357	6.04466	-4.262687	-3.617232	5.319788	6.198781	-1.945821	7.270724	-6.527691	4.839912
ILMN_1653748	-6.67678	-5.876351	-12.24934	-3.821599	11.25038	-11.35642	0.7115454	5.68842	4.21126	-6.541667	-3.271163	-5.25247	-0.4702383	-2.747636	-5.134826	4.539078	1.703393	-8.410677	-2.473193	-6.966877	3.026728	8.383038	-6.20485	-6.120911	-1.961706	-0.4807853	-7.011382	-3.525693	-9.588444	-6.147173	-4.918113	-16.77273	0.9586822	-0.8589144	5.21873	-9.33269	-6.024477	0.5845498	14.67354	-10.69387	5.961186	-6.76522	-2.598143	7.399096	-8.033325	-3.353101	0.2832896	2.364117	1.086273
ILMN_1653750	-5.061584	0.8301309	-18.37579	-15.62397	-16.00248	-3.689105	-0.9174982	-11.11248	-4.750845	11.26837	-17.53511	-14.02009	-14.29624	-6.310906	-4.713851	11.55528	-11.45993	-6.868219	8.112004	-3.768757	2.739062	-2.87476	-12.14701	-10.94566	-11.14073	6.009594	-0.3057163	-17.74726	-10.40168	-0.1629581	-10.93889	20.6965	-2.286748	-1.013021	-7.686841	2.253278	-4.444662	-11.81392	-10.93934	-1.466308	-15.99474	-18.20922	-6.187102	-13.80745	-11.333	-5.992326	-13.39986	-20.98581	-4.75166
ILMN_1653760	5.963181	6.753517	-4.944046	7.023944	7.133316	3.554029	22.1617	24.37598	-0.7887705	3.466313	-5.568099	-2.038427	7.39392	13.37541	14.6496	0.8855369	5.576707	1.043669	-12.17259	6.189876	-1.598623	1.409397	2.571158	8.989357	-11.38594	3.192707	-3.735282	2.816813	-3.16267	0.7610302	-4.373702	6.885737	15.69991	7.503695	2.665973	-0.5012466	0.1648729	6.026452	3.575717	1.289094	3.906492	5.235276	2.065141	3.23437	9.594448	0.9998881	-15.54498	-5.476933	-1.106995
ILMN_1653761	7.001618	-13.1545	18.21922	7.899417	-4.839814	0.009137671	-1.883387	-7.989909	3.388155	0.02833978	-0.6177735	1.049547	12.01291	0.5901939	5.711183	-2.146026	-9.02716	8.552473	3.095762	-5.000706	3.141779	4.023548	17.76151	2.086006	17.72904	3.303684	6.835671	3.945636	6.095912	-3.60132	4.445596	10.41971	-0.09243474	-0.2100801	2.134586	3.691067	4.902437	-3.12889	7.773097	-2.238975	6.899396	-16.09326	-2.026564	2.556254	-3.848587	-3.736017	3.444338	3.436504	-0.5583272
ILMN_1653762	-4.182052	-2.358971	-2.881539	-18.22532	-15.65063	-10.3524	-12.897	3.931417	-25.15925	-11.86062	-16.73041	-14.16681	4.116806	-5.880883	-8.735435	-19.91124	-15.07076	-1.021631	-15.3522	-4.85149	-6.530103	-12.22341	-11.80537	-7.488331	-1.383795	-11.89106	2.92621	-4.336316	-0.1315883	-5.572557	-13.30236	-9.023236	-1.851872	-8.71145	-4.016224	-7.976542	-11.44699	-8.103362	-11.51956	-6.989711	-9.510814	-3.196006	-4.374732	-7.90685	-5.304805	-10.90982	-6.429731	-24.25835	-4.883053
ILMN_1653766	5.535691	-10.85555	-15.7677	-2.047291	-29.27077	-4.732302	-9.467776	-18.50196	-7.960096	-3.151676	-10.21752	-8.341658	-10.60146	-8.676919	-11.25721	6.361588	-18.49432	-15.27547	5.606297	-17.17319	-1.981535	-11.1035	-2.359742	-3.865089	-9.813803	-11.34737	4.687837	-4.159131	-6.775197	-1.711985	-14.2028	-18.1565	-17.80736	-6.454835	-11.37678	3.958714	1.994493	-13.40145	-7.555303	-9.517009	-9.685641	-5.305205	-5.704878	-5.863874	-15.18737	-6.336217	-7.977865	8.914234	-3.180466
ILMN_1653768	2.878838	-4.527596	-8.042961	-2.451275	-12.39684	-12.61188	-3.669543	-6.828517	-4.168478	-4.843753	3.686555	-8.863844	-7.699814	0.1883689	3.535455	8.709832	11.68615	-4.396975	-2.08668	-20.89548	7.461436	-17.5109	-11.09096	-0.7709351	-6.511816	8.197552	-2.564635	-8.867696	-2.202519	10.34505	-3.237166	-6.46098	-5.231114	-10.54877	-8.984219	-2.542148	-5.314363	1.396043	-8.264867	-4.525462	-0.6306484	-8.287665	-4.377112	3.469058	-13.20193	-9.561486	-12.86786	10.46163	-6.570767
ILMN_1653771	2.20517	-1.698495	-4.691589	-8.66853	-2.292237	0.7870384	-3.492808	4.853177	-2.842222	18.2392	3.700555	-4.696463	6.303298	-2.263986	18.17558	-2.061057	12.02498	8.640219	-3.630625	-2.187558	15.34397	-4.673687	-3.936067	8.992691	-4.41857	-0.5455893	9.038514	1.18796	4.384365	-1.545076	6.59221	3.759967	-1.707913	13.75353	-2.527889	9.191205	9.734552	2.973977	11.07982	4.06041	-8.851176	-0.4497292	7.100122	2.153636	8.366413	5.519801	0.560908	9.245823	8.214957
ILMN_1653783	-8.005408	-7.236313	5.549843	-1.691044	-9.990036	-6.735102	6.933523	2.857739	-1.326963	-6.491638	9.534418	15.14442	-13.62653	-2.722138	-0.6819068	-0.9529488	1.642197	19.0328	23.09802	3.306957	7.460162	-11.80313	-1.025491	5.548454	7.550493	-0.1532782	-2.212943	3.88843	7.180019	-9.426996	3.182488	-4.457097	-0.4874237	4.950847	0.369251	-4.298411	7.572512	-1.58966	-5.930501	2.92344	3.315603	-11.12469	11.94207	8.878978	3.102269	8.079867	1.882899	42.99675	-2.184395
ILMN_1653786	1.754632	-4.73375	-0.4528506	6.017848	3.893234	1.690908	-9.47671	3.990003	2.633341	-6.965312	-2.816618	9.958353	-3.235123	12.41408	-4.325599	-1.589942	1.71386	-7.016901	-4.666278	-3.072255	-4.136617	2.932049	3.865325	0.1326141	-6.281538	-5.696186	-6.315932	-0.2653935	3.72446	-6.423227	2.154366	-9.204762	-3.136502	-3.326612	-16.82322	-9.303241	2.41678	-7.40029	1.622752	-2.549423	4.915814	6.679467	-7.330859	2.453074	-1.027942	-6.491746	-6.790205	7.095707	4.170349
ILMN_1653787	2.084878	7.305839	51.90162	9.459576	7.834281	8.131239	21.94524	26.94785	7.633478	20.60383	13.02098	14.95495	25.5264	13.41362	18.33933	13.89842	21.66122	22.68664	15.52488	15.28464	9.609644	12.05414	5.236648	6.636253	33.23398	-12.63189	5.02926	27.45768	29.73476	15.62138	13.12234	9.120021	14.389	3.481944	21.6295	1.92529	7.58674	18.23616	17.09815	8.439851	39.34952	21.79163	4.872194	26.97291	10.01008	5.639391	12.3394	15.24699	2.123016
ILMN_1653788	-13.46746	-9.410584	-1.386376	-18.07781	-15.36941	-1.03232	-16.67593	-19.55597	-8.37689	-8.525234	-22.02875	-6.100927	-4.163308	-6.718751	-8.508864	-0.734092	-9.658385	-0.3085802	-19.85917	-2.559193	-3.199354	-0.8434943	-15.71584	-6.014069	-14.13939	-8.356213	-8.640082	-18.61283	-9.707561	-13.49418	-12.7481	-10.32271	-8.342153	-16.64271	-4.852551	-13.83312	-5.888033	-8.974471	-17.96974	-6.979403	-14.10334	4.038369	-2.4093	-10.64013	-11.01972	-6.080141	-14.00903	-27.50409	-5.24733
ILMN_1653793	164.163	101.5864	96.08279	124.0436	97.09851	90.35318	218.3154	85.79668	134.6647	139.4014	180.5851	146.0263	170.5576	94.25594	146.8116	175.961	135.5027	187.0736	140.8608	134.4676	142.6004	224.7693	218.5207	104.5927	253.2516	119.1987	207.4217	129.6444	102.9504	104.0417	42.65939	178.9787	107.1998	54.86358	111.6707	148.6072	108.544	69.62545	107.5596	87.57751	82.23752	74.14394	98.97939	59.19117	55.64502	82.60654	112.7074	73.13364	92.58839
ILMN_1653794	2013.258	1413.797	4497.469	1069.249	2092.722	678.8076	1628.666	1103.001	1126.352	2246.794	2551.719	2811.755	860.5457	510.4765	1219.18	881.2956	5133.123	1065.963	7850.627	3661.165	1461.412	1804.592	7304.127	959.3936	1632.404	825.7546	1437.823	623.9811	370.94	6341.251	384.8356	762.0727	2283.169	561.6504	1524.53	785.1901	705.1737	334.0344	907.9619	995.4916	562.5463	546.3845	1260.206	1006.024	1445.643	666.5167	1699.259	962.6953	607.9327
ILMN_1653797	2595.01	2589.472	3804.84	1553.859	1998.9	972.3118	2607.744	1691	1803.949	2771.797	3425.38	1848.348	1385.917	964.2535	2432.164	2783.341	2782.64	3708.987	4413.688	3075.292	2520.852	1907.888	2347.629	1877.106	1948.288	1769.701	2073.467	1880.584	1396.17	3055.836	1521.094	1924.617	2239.402	1322.899	1690.1	1308.858	1314.786	930.8364	1666.642	2624.348	699.243	1475.038	1556.072	962.0027	2067.409	1761.162	2038.452	1134.842	1361.89
ILMN_1653799	4.695611	8.044753	6.082359	16.23949	14.92926	9.668066	9.59142	16.80556	12.75163	5.534619	0.01661827	5.69739	3.276023	-2.816133	3.583192	2.648766	-4.668227	18.28052	5.593556	-1.824536	3.761347	11.35461	12.73267	1.804779	9.083399	1.401493	-4.881179	-2.086538	-1.903508	5.634588	2.136682	7.001536	7.580989	4.606853	5.479511	2.270772	1.087686	2.551903	21.75739	3.99865	25.39254	-3.203223	3.474641	0.8457361	-0.2086521	-0.4467977	10.22777	13.91504	3.594932
ILMN_1653801	36.51128	27.55639	32.29554	50.02478	43.08162	22.02095	11.66244	56.56136	39.59771	42.20691	22.75713	26.60084	14.17631	27.77785	14.25955	28.78144	46.03528	20.08505	25.84089	29.48311	23.40039	20.84796	13.26193	19.07315	29.41311	33.05696	34.1761	35.19243	30.10035	43.39864	34.69779	19.86302	28.72104	53.97911	42.05165	50.09862	51.06123	22.7651	39.75801	32.89673	32.59232	51.94553	30.49792	32.93711	30.43105	32.32302	39.57149	53.59951	20.07958
ILMN_1653807	-9.236716	-15.80244	-6.436516	-15.21515	-5.366158	-4.760668	-5.641184	0.9681826	-9.780256	-8.02327	0.9469085	6.135836	-2.678109	-5.062135	-6.290801	-11.56073	-5.612868	-15.19149	4.970632	2.279232	-3.716615	-11.18291	5.726142	-3.946053	-8.092924	-15.68	-5.162749	-0.5016224	-21.39573	-9.824709	-2.419127	-6.762677	-1.820477	-7.190354	-8.955975	-10.44406	-1.523726	-4.67353	-3.834012	-0.553672	2.680501	-2.258834	2.554384	-3.873739	-10.1461	-5.4171	-1.298131	11.67234	0.9277644
ILMN_1653814	26.62931	25.58489	42.97736	79.85236	24.46152	37.98516	17.95444	29.6067	30.3934	17.95279	21.09827	125.9112	23.39587	19.38188	18.7968	12.39169	27.01868	34.21278	18.52189	37.30442	26.77949	15.23299	42.8774	27.25946	16.83019	28.30536	13.63125	30.68086	12.94031	28.50408	211.1046	20.24359	21.86373	42.69154	24.43732	13.73037	0.3064211	51.40196	37.4468	26.73795	28.86856	43.96415	17.75253	35.08115	29.91771	32.64338	40.61979	35.72307	16.29436
ILMN_1653821	-12.91117	-1.472115	-3.445175	-12.59494	-18.33225	-8.91482	-12.46738	-19.11912	-16.27509	-10.96977	-12.95784	-11.63548	-21.50566	-4.729753	-10.97021	-5.325359	-12.01346	-11.21752	-13.13266	-11.88972	-8.014429	-11.24254	-16.81964	-8.44239	-18.44988	-23.08967	-14.29948	-11.70393	-6.033856	-5.828493	-12.97324	-8.334592	-10.21998	-10.91846	-2.562062	-8.493571	-5.737375	-2.288657	-19.15171	-5.295676	-8.455684	-7.897384	-12.64818	-17.28477	-16.51291	-7.515874	-9.004537	-19.03951	-12.61063
ILMN_1653822	15.81809	-6.66948	-2.684105	-0.9238705	5.174461	-3.542758	5.087278	-10.76732	3.007029	-4.640407	6.136644	1.696657	-12.27168	-9.672029	-7.7564	5.413491	14.17661	-6.220255	-5.202937	1.353031	2.168978	-1.186878	25.46986	-3.634758	-8.668898	-2.557949	-0.2877949	-4.063695	-12.59572	-18.37807	8.721925	1.404162	3.898128	-4.551381	8.463329	-10.20172	-10.42995	6.484147	-5.574788	3.109582	-17.59904	-2.931525	3.267808	-9.863858	-3.802425	-0.1166509	0.7556025	-7.833813	-9.138364
ILMN_1653824	1.199876	-12.09325	-12.08024	-7.919941	-4.242661	-0.4492287	-4.300295	-14.33216	-11.12034	-0.7898136	-10.00333	-17.46495	0.09668679	-7.006257	-7.676421	-2.374168	-18.46928	-14.55591	-9.314792	-10.73077	1.40227	-0.07445134	-5.927789	19.40192	-13.3795	-3.695469	-0.5500324	4.543368	-4.298886	-9.116991	8.996644	-3.882627	6.091578	-1.495389	1.978229	2.160748	2.119547	-13.71044	-7.19003	-9.663764	-21.15084	-12.81948	-1.024664	-6.192617	-4.311565	-0.6970571	-4.423856	-13.44223	-12.7674
ILMN_1653826	3.752801	3.720832	-7.237907	-6.361805	-1.041543	21.92908	8.744466	11.60306	-1.020025	-7.916324	-12.61944	-3.789396	13.30679	-3.842927	10.27499	-7.878704	-7.644362	7.499319	3.22759	4.757343	1.961001	-7.694279	-10.88201	-2.063728	4.928057	1.378048	12.81325	-13.46708	-0.1516231	2.573088	1.790132	0.7961605	-1.498196	9.944644	-3.541874	2.288037	-4.197645	-2.973541	-11.20557	-8.801066	1.808591	1.548386	-5.304289	2.079302	6.732739	-5.495077	-12.38211	-8.934574	-3.859421
ILMN_1653828	1735.54	1351.092	1577.85	1123.508	1120.641	491.2067	1372.218	507.1646	1129.224	1325.843	1924.945	975.4766	1100.155	926.4026	1035.346	1286.936	1579.299	1668.419	1544.569	1328.585	1230.976	914.8365	1840.671	1300.162	1662.989	995.7426	1316.561	931.0184	643.2639	1060.184	343.9416	1492.768	1445.524	796.4218	1274.623	1206.931	1225.5	562.5016	1497.512	1065.997	831.2708	840.5305	1236.373	929.5016	1111.704	1038.477	1524.395	1033.379	907.2887
ILMN_1653829	-3.895835	5.01686	-1.622414	-10.1483	1.620796	-1.352061	-3.983256	3.402715	5.684565	7.339139	4.881845	-3.365217	-2.914803	4.809478	5.63701	0.9240654	5.775971	9.546446	0.7574207	-7.363858	-5.99883	1.36256	1.207198	-4.490166	-1.916327	3.112385	2.222932	3.407977	-7.893052	15.70399	4.976861	7.147868	-3.356923	-1.569745	5.927623	8.050862	13.44782	0.8573846	-3.541539	1.16153	5.534894	-4.164153	-0.5745835	4.266642	-5.937061	17.97921	3.56576	17.958	3.943229
ILMN_1653833	0.1733483	1.858337	4.213135	-2.565968	2.194885	-1.262591	1.45551	-12.28514	6.655016	5.616902	-10.47436	-2.574194	-4.559472	2.64305	-5.983314	-4.071376	0.02174449	-16.94399	-8.543353	-2.650998	-4.529714	-5.435314	2.989165	-6.370701	-10.98129	0.8285562	10.00374	-0.7561162	3.54829	-1.007486	-6.261397	1.019847	-12.19858	-2.454541	-6.193135	-11.26171	-6.167837	-1.902343	-9.4456	-5.216556	-9.867671	-1.853965	-7.620139	-8.810185	3.640637	2.480014	-6.743101	-9.807507	2.07051
ILMN_1653834	-19.26495	-13.97909	-18.8399	-14.97324	-2.779793	-9.905527	-3.987833	2.302381	-10.98282	-18.05706	-15.71259	-11.50465	-2.58828	-12.27799	-5.338332	-2.023978	-8.635665	11.13503	2.056295	-18.53614	-0.1610314	-4.486599	-3.230577	-5.621773	-31.93484	-6.033527	13.56854	-8.838689	-11.14263	-11.9511	-18.73628	-1.871381	-15.29984	-19.15566	-21.90439	-8.8058	-11.95153	-14.84841	-19.46764	-7.698306	-16.82481	4.66269	-10.44384	3.521807	-23.33583	-15.23599	-5.380697	-21.78514	-14.81497
ILMN_1653836	18.32522	3.364967	-0.6318209	11.28561	-3.042115	-6.115027	-7.036067	-13.59932	6.054079	1.923413	-13.40068	-2.757292	14.21689	18.37183	2.634339	4.745064	1.137078	-1.49811	9.188687	13.72485	8.931269	12.34294	8.669402	-0.2282639	15.45236	-3.446308	-2.239714	3.541667	4.378246	-5.418055	6.83307	9.935496	2.708423	8.020885	4.854076	-1.723277	-6.120836	1.562684	8.643184	-6.304797	0.4179966	7.615922	4.966135	0.3682886	4.749394	2.483134	19.46958	2.72324	6.534965
ILMN_1653846	2.98652	5.848526	21.39774	2.028034	-9.078056	-1.52096	20.60744	-4.9071	12.57178	12.98815	17.1025	4.062685	12.81417	2.234572	18.30168	12.23267	-8.098708	17.70225	20.40625	25.13167	4.578097	2.882259	7.974784	14.75592	12.07792	16.01046	11.9802	17.02941	10.43965	1.92137	27.2075	29.62437	4.072536	10.52645	-6.274609	3.440778	13.46108	5.969888	9.628238	21.06368	15.39332	8.086686	8.023218	-2.196821	17.06068	17.65222	14.5593	7.103382	10.75678
ILMN_1653856	1024.873	351.2473	944.156	370.2214	407.9922	177.933	452.0177	131.7907	336.0836	586.2761	748.4961	259.8298	231.0091	185.8966	407.7231	417.4459	1009.79	667.9793	1016.045	716.0313	649.5213	329.5836	914.37	300.083	561.5872	363.8703	422.8813	331.3365	195.8431	602.4999	132.5565	405.2438	518.7418	300.8305	423.8756	307.5553	345.0192	186.8644	431.8392	345.0266	154.6221	268.4026	404.7856	254.9401	400.7388	333.599	333.3351	315.9033	297.7458
ILMN_1653861	201.6032	132.4387	194.6747	131.9948	117.1565	66.00131	138.1617	86.29542	102.7801	133.9053	148.7456	164.6098	110.0531	133.4565	112.271	185.131	131.5237	148.9561	153.9707	132.7144	110.4705	183.2733	160.0692	146.4814	152.9972	86.42431	154.6157	91.70153	81.60438	103.5939	41.02241	168.1162	204.9811	107.0281	170.3544	179.3112	162.6384	90.75079	158.216	135.0544	125.4003	99.91107	140.8669	95.24013	125.4357	126.7083	181.1247	110.8739	116.5121
ILMN_1653864	9.295869	-7.285546	-3.332306	-12.20062	-6.781952	-13.8693	1.987287	-14.6793	-0.8497522	-2.64709	11.58338	-3.531813	-11.66789	-6.773049	6.248719	-7.816577	-10.2901	3.946226	-9.375636	4.223148	-12.00086	-6.461201	-3.81704	3.390488	-1.332106	-0.9539298	-9.172793	-6.678685	7.100017	4.272619	-6.3777	0.250758	-3.344777	-2.999097	10.22167	-9.746036	0.4015368	3.07737	-7.511022	1.036103	1.52184	-5.067618	0.615869	-4.774732	-0.5405689	-6.972253	0.6327387	-0.301899	2.010124
ILMN_1653865	19.70827	15.01715	6.866867	15.19368	28.97757	16.41952	13.52691	2.727101	18.91046	23.45158	22.4549	11.12731	33.16958	19.44602	21.36661	12.7709	33.30621	30.68748	14.41455	4.489238	11.48091	15.1027	15.70965	29.11401	24.65394	12.52095	37.24966	21.23072	14.48719	17.3846	13.34143	17.35551	25.09687	16.98743	18.25042	8.334798	18.75269	21.40913	7.436648	25.29285	6.106191	22.54267	17.07575	7.548419	9.322231	16.74213	36.49939	21.62551	31.81
ILMN_1653867	-5.598884	-1.859994	-3.395256	-13.77347	-5.730889	-6.37884	-0.8395639	9.843785	3.981341	-7.196632	14.55442	-2.664022	1.360588	4.010444	3.627465	-0.7224724	1.969498	-10.63646	9.446431	2.94704	-6.523775	4.415913	0.6155003	-4.562965	1.67	4.184734	8.859292	2.392459	3.621349	7.724173	-7.90171	1.279177	-7.091504	-6.694165	6.006519	0.7444885	5.56299	0.3024606	-10.65973	-2.746009	2.800534	0.9275444	-4.386481	0.8407083	-1.366687	-7.115083	-9.639501	13.04259	-10.57922
ILMN_1653871	1013.798	1849.09	515.416	336.7549	1096.359	654.3738	5527.335	2128.421	2157.426	2474.557	9733.272	897.8793	526.756	530.6273	1423.491	2190.319	506.9664	1312.968	1566.08	1709.963	1435.603	1980.19	741.2292	1604.01	4912.647	4682.995	2937.817	2173.594	1155.514	1711.253	788.0264	3883.382	3919.405	1067.011	2046.33	1064.599	1376.136	759.6241	1033.621	2447.552	779.316	693.7883	620.5702	1038.736	1584.412	1703.892	923.5163	1254.747	1270.609
ILMN_1653876	50.09218	40.78702	41.84205	65.30377	75.08322	72.58316	81.03196	113.1928	79.82714	86.89761	71.09627	82.25288	87.48802	91.71912	96.19823	72.99468	74.94742	64.55297	54.97496	68.53719	57.34407	91.89597	77.76924	69.36301	80.74171	94.4986	77.31535	78.42457	80.18598	62.43621	103.4493	82.45786	129.2281	60.39093	69.89543	77.50726	72.52425	60.3465	99.77248	92.68962	102.1341	65.23734	75.99754	69.91708	63.01547	82.04225	66.55917	75.98682	84.82104
ILMN_1653878	-13.27795	-0.6395651	-13.57185	-10.61198	-12.01265	-12.81103	-2.031687	-12.64535	-11.01996	-4.180942	-10.19401	-14.17266	-8.196313	-1.219514	-10.29211	-5.70861	-13.71716	-9.441957	-8.095454	-9.250896	-5.965963	-6.914562	-7.658731	1.658195	-22.21121	-14.1655	-7.211051	-4.366864	-1.257534	-8.729158	-2.086112	16.26064	-8.7459	-8.76761	-6.442044	-10.51001	-9.242239	-10.84074	-13.09065	-8.08084	-15.76889	0.60904	-2.708067	-4.909856	2.920491	-9.526525	-17.53551	-9.556751	-10.32952
ILMN_1653879	0.9595116	-16.05001	-0.2514574	-2.947461	-4.520943	-7.902152	-10.00109	-25.89471	-4.191824	-8.052261	-3.840712	-16.68589	-11.4559	-14.07253	-1.775535	4.058449	-3.180251	-7.97249	-0.3804882	-10.00235	-7.01983	-16.67151	-7.987031	-5.571022	-3.760061	-7.940845	-4.375419	-16.45713	0.7035862	-7.234438	-6.084952	-10.46262	-3.110982	-4.92806	1.5834	-0.2276794	-10.92422	-9.246131	-16.64972	-11.64616	-13.82994	-16.5547	-0.3879075	-19.81029	5.51157	-10.14411	-4.057783	-11.34992	-18.28555
ILMN_1653896	158.01	73.04045	134.4552	93.08868	55.54468	28.99501	83.07973	12.72182	73.28971	89.13017	68.48563	53.29054	85.5336	61.55763	60.67367	115.3014	120.2382	147.2459	129.8079	103.9526	120.7016	92.86995	164.6371	94.22763	71.81071	44.40368	74.35732	30.64541	33.24057	55.56614	7.764382	79.7226	79.56244	73.26002	88.84819	125.5273	104.1116	42.9794	84.59402	55.48333	47.2127	59.35876	114.5986	47.71556	70.40903	53.03067	91.2029	70.82166	56.04194
ILMN_1653904	4.455583	12.17595	-7.639946	4.978137	13.11098	0.6316887	8.525464	-3.78966	21.75241	15.29067	2.202875	7.002909	24.35867	10.0224	-1.761161	30.89775	21.03659	-2.650247	11.85048	-4.294827	7.909243	34.33889	4.344001	13.00301	-1.16773	18.08381	12.41381	22.7302	11.02682	2.086874	0.2310724	32.5757	8.012355	6.629504	2.531788	10.7731	4.34112	11.80023	22.81699	11.08812	19.09729	-3.928085	6.107347	8.565623	0.1571087	0.4285762	-4.31635	-3.030407	28.00616
ILMN_1653910	14.73268	1.552963	31.0164	8.198971	21.09946	14.93661	36.66643	12.46097	24.89378	10.50456	-2.607619	11.39325	3.369468	0.4600821	6.618783	-7.641868	39.41247	24.53672	19.72964	-1.829319	55.51944	17.91574	29.83464	-3.627457	-3.252905	14.64786	-2.240767	-1.483312	-12.6715	31.11111	-9.488952	21.99664	8.742801	11.43762	4.094112	-6.384257	-10.20017	23.99715	4.360682	-6.472651	-20.18274	3.662453	0.5783324	3.359591	8.100704	4.211031	-11.66473	3.475948	1.257873
ILMN_1653927	-9.951217	-23.79629	-10.00356	-12.21186	-2.143815	-1.393511	-4.369364	0.06454943	6.2092	-3.48981	6.138193	-3.53153	2.978912	-9.259088	-0.3788978	2.056672	-3.006423	-0.7539384	8.075261	-6.736905	0.4887183	1.948765	3.191642	-0.6225052	-4.423712	6.561932	-3.052863	4.6011	0.8912541	-9.923235	-1.999801	-5.674649	6.646197	-12.24317	0.5495489	-1.966861	-5.759882	0.5624245	0.2200422	-6.12498	-16.96085	2.669526	-8.535303	4.812876	-3.007839	-14.34417	-3.807043	4.187565	-9.362378
ILMN_1653934	8.363175	4.776786	-2.222969	9.140179	-3.075997	3.930067	-1.054667	-4.21609	3.96596	6.787488	-8.737234	-7.204885	5.106033	12.6772	-6.366218	-1.430343	0.7553718	1.581236	-12.44024	1.587482	-0.3551461	-9.170918	15.58022	-1.607445	11.7934	-0.718891	4.489579	7.251536	-3.322636	-8.247705	-12.55899	4.598788	9.731456	2.420123	-2.166035	-6.972701	-2.287241	4.638429	9.028346	-3.247417	14.55342	-0.9611733	0.6541076	-1.783361	1.066105	2.276133	13.0119	26.39539	8.189704
ILMN_1653940	23.37546	12.36285	17.85654	12.78518	22.48875	1.333311	30.24508	-1.404239	14.02553	19.35887	8.052851	9.616823	34.63194	10.35238	11.59862	22.08796	28.02008	2.691633	22.60676	7.363872	24.13634	19.9814	12.69725	16.56622	16.48712	15.7902	24.42048	23.86774	22.33131	16.45809	11.27012	13.67966	6.14014	15.79322	15.34158	21.83825	8.535952	9.033723	10.74685	6.983705	13.89212	9.907823	9.49402	3.890475	3.433575	14.28037	22.33889	18.21275	14.43655
ILMN_1653945	-0.6212532	5.759651	5.708488	24.52195	16.12487	1.222295	36.22252	14.25873	2.02215	20.82149	-9.75421	16.67171	10.09762	12.4118	5.459649	-5.48487	24.0826	19.30973	21.47506	14.04147	11.64424	19.16404	11.31844	9.290703	23.45908	8.466816	13.88535	15.27898	10.05406	23.12905	12.92127	12.38053	21.95445	-10.42357	11.56079	10.46492	-1.046599	10.53702	25.74976	-5.756324	16.87961	-1.641746	9.883806	11.6976	24.3192	2.443888	5.337756	11.88688	-5.368271
ILMN_1653956	-13.09018	-10.49123	1.088981	-11.22874	-8.473236	-4.727458	-11.01141	-10.72231	2.611468	-2.193851	-12.3221	15.08426	0.1935725	-2.373078	1.309457	-8.484542	-4.975646	-4.887995	-5.05421	0.03039895	4.748141	-17.9741	-3.389916	-6.102005	3.713022	-5.436405	-2.463851	-5.466382	-8.504257	-6.815096	3.201234	-10.3734	-2.42706	-8.646253	-2.549122	-0.3418075	-11.46415	0.1072549	-3.359265	-9.62046	-11.92073	3.739388	-6.97505	-6.696157	-8.946259	-1.567434	2.298556	-7.070316	-1.199654
ILMN_1653965	8.235459	-6.124451	-18.15409	-5.907322	-12.61118	-8.12919	-2.2802	-1.814136	-1.897428	-4.81969	12.75933	-16.73571	4.90641	14.53784	6.677423	9.517159	-9.749633	12.29553	0.5092975	-3.838459	-7.21647	-19.0765	-0.4289943	6.226097	-3.983023	-1.764103	-1.185332	1.591891	11.44767	-3.259317	0.7901087	-19.75317	-11.27955	7.023005	-7.22881	-1.194301	-0.07089062	8.746964	-7.835332	9.202729	4.432652	17.57832	5.158563	-5.839445	-8.160023	1.858988	10.81207	-12.18891	-0.4388891
ILMN_1653980	0.4211662	5.458511	18.97476	-1.46996	-0.1228261	-7.21863	12.67639	-0.6131697	0.5874807	14.01227	8.409853	7.752413	5.337043	12.14075	5.708688	2.783784	13.03078	16.13469	28.00847	-7.832928	5.148432	8.985195	7.354278	11.07158	-2.525282	0.6399194	-3.017524	5.53313	-7.313393	-4.908846	-11.65015	-0.7599079	-3.967839	-0.8374453	5.673923	-5.218509	12.11479	9.545846	-5.704793	7.129281	-10.12119	-2.958808	13.2918	-3.527647	8.001667	-1.542364	16.30274	-2.547077	-3.488358
ILMN_1653991	0.01706011	-7.971016	-2.844551	-22.28308	-3.847023	-3.146616	3.192174	-18.45485	-8.397512	-3.320125	7.053735	-3.990721	10.3577	-0.5550851	-8.22692	-6.770675	-3.325568	-4.518923	5.051412	8.405437	2.501002	-1.314724	-4.269761	-10.5723	-7.957853	-9.081638	0.1815349	-3.804799	7.562374	-7.649668	-5.870337	-0.1613819	11.18766	0.4554625	6.703929	5.102475	4.833048	-9.743178	-1.445073	-7.600856	0.7969257	-6.10604	4.39467	0.332667	-6.247756	6.825755	-8.201703	12.55129	5.38208
ILMN_1653995	-1.705054	-2.687653	5.698563	-10.61074	-2.444825	9.227995	-4.70135	13.54738	-3.403883	-0.01348456	-0.9682374	4.080759	11.82568	3.74462	-1.601089	2.719567	16.85738	5.491804	-8.062022	0.3070637	0.05961828	-7.37759	-2.173432	0.7591094	16.29824	5.626339	-4.713317	4.222148	-1.349827	-0.3514881	-5.908973	6.075526	2.024791	0.02571393	-0.9739649	-2.550304	-9.986464	8.237176	1.473849	3.429208	7.807866	-1.060905	5.275163	7.475863	0.3051571	1.455813	5.308566	-2.771458	2.947975
ILMN_1654001	142.646	91.41573	206.6538	50.48035	73.50967	7.475828	63.82009	1.547551	2.487047	121.2391	44.26511	17.35709	6.406364	2.059821	40.60957	65.90122	88.95172	95.86938	120.5524	115.0845	140.1192	35.23238	213.8193	48.46243	43.16628	24.15316	72.5417	12.07834	1.40562	51.17638	-6.077209	23.67349	-7.455098	26.32285	47.03617	27.3135	26.07898	-0.37107	33.96051	55.76887	-13.61756	25.67513	38.75571	20.53533	50.12389	14.14805	54.19448	12.76111	13.18014
ILMN_1654010	39.48716	54.10794	28.06033	39.082	54.49602	39.22195	81.50239	28.71008	65.09306	59.12536	31.762	40.26852	52.06935	31.08498	42.85752	60.52259	64.92535	100.7613	65.15114	61.15401	44.84497	33.72194	68.53899	26.79212	19.66992	38.47339	45.45436	38.02519	34.81318	43.85398	12.85398	83.27702	47.48181	29.51828	32.14925	43.4854	37.74575	25.28297	27.24662	95.25221	26.05069	33.35707	44.59058	24.74258	25.60431	37.01922	52.26329	48.65979	40.47632
ILMN_1654013	28.13476	16.29763	21.07623	35.62534	14.31244	12.30546	22.9572	14.39084	24.80798	20.98475	41.12523	20.68997	12.91874	28.62479	8.884576	19.5399	51.52235	18.35305	25.40562	25.96572	28.82652	31.83091	29.13389	22.94456	23.58579	15.79179	8.285501	12.42431	7.820034	9.760305	12.95014	31.02487	27.40868	10.41834	15.72255	31.86139	7.198603	29.9259	25.08699	14.4353	7.735318	12.43709	30.82316	13.05369	25.62841	17.57003	18.33223	9.564014	14.51797
ILMN_1654016	9401.789	6557.075	9863.006	4901.749	6430.708	2670.575	6954.173	2559.443	4257.027	8356.999	9229.757	4833.368	3940.848	2183.756	3660.021	4454.542	7663.827	8154.94	8460.47	7494.092	8699.905	3733.769	6748.375	5242.304	7887.973	6233.879	5126.087	3688.509	2478.635	7821.136	1735.528	4151.961	7310.389	4237.21	4947.48	2688.543	2847.795	2461.471	4702.51	5926.139	1731.13	2960.597	4182.43	3681.017	6970.663	5794.582	5711.981	4847.964	3807.189
ILMN_1654031	-12.85093	-10.16082	-10.25215	-32.36377	-10.02956	-6.635291	-15.8352	-13.47744	-9.776899	-20.35035	-13.32148	-18.79035	-15.96038	1.542998	-6.260238	-10.36241	-26.12762	-11.37395	-20.53141	-16.43781	-16.31966	-14.69117	-12.87405	-9.671768	-15.86726	-18.801	-12.48186	-9.096524	-8.831993	-5.745737	-12.68174	-12.49024	-15.06188	-10.04309	-17.52115	-7.848742	-9.485968	-15.83528	-17.30868	-9.553973	-19.7762	-13.08593	-0.01808785	-22.79859	-11.16803	-18.70403	-7.899328	-23.18489	-11.92384
ILMN_1654032	136.2589	79.8398	103.1211	85.74612	78.46692	47.03312	64.05453	109.8599	73.89103	82.32141	102.0499	155.3432	88.37939	81.61108	73.39181	76.73884	73.53151	96.64602	100.2645	69.43365	70.41032	98.1147	111.0241	80.19727	98.703	73.14725	79.6429	48.25843	62.13275	61.90049	81.715	120.8632	67.60698	102.9175	73.64653	103.8723	80.10798	49.06755	80.91897	68.59929	91.26924	66.41542	74.61868	65.59711	73.849	114.8171	102.0206	111.2874	62.38285
ILMN_1654043	-5.189918	-20.01271	-12.39306	-9.955662	-14.32368	-7.759642	-2.007388	-8.250926	-12.70029	-4.06615	3.778841	1.09688	-13.6525	-1.143578	-5.957862	-5.618114	-5.868636	-17.02186	4.716382	-3.836133	-1.461645	-12.627	6.423972	-7.804417	3.076761	-3.446293	-17.57877	1.943713	-9.264217	-7.899721	-9.339644	-12.65677	-25.75941	-12.17812	3.689464	-5.66505	-5.222876	-5.877303	-10.64025	-3.812972	-21.22766	-2.506759	-0.409575	-20.82502	2.402127	-10.01341	-4.261266	-5.038334	-2.498101
ILMN_1654049	-0.706588	-4.423569	-6.688171	-0.4190869	1.806571	-4.328509	-12.78326	10.86046	-16.00081	-9.678467	-2.968749	-2.370016	5.129303	-7.371049	-11.71359	-3.279601	8.412728	-19.53704	5.18411	-15.96116	-9.030432	6.514973	4.11457	7.678459	-12.2547	-15.67247	-9.592475	-8.947225	3.787807	-1.529161	-1.131003	-4.660375	-12.80423	-11.54986	0.4734685	-5.211596	4.910761	8.044442	1.714953	-0.1968681	-20.30257	1.136575	-8.13965	-12.62743	-4.799381	-6.106653	-17.51526	-5.69717	3.866767
ILMN_1654056	-7.634345	-3.563988	3.846283	3.138896	-5.518036	1.156148	2.787664	-9.669406	-4.033697	4.431462	7.039003	-2.119375	-4.37172	2.87873	2.782357	-1.894584	1.645676	3.636153	-3.307032	6.408962	-4.145299	18.90125	6.968024	-4.923264	11.08785	-6.13979	-4.688453	-2.505292	-9.048237	-15.02468	1.770455	-6.849248	-1.240704	4.33324	-4.068165	-6.218913	9.73366	-0.9922706	12.82664	-2.520919	-0.2612942	8.073853	3.7464	-9.414594	0.7705655	13.25685	17.17484	-3.392559	-1.54805
ILMN_1654060	776.8625	547.1969	368.36	639.9442	617.9742	696.773	724.3887	644.7725	637.5327	504.625	748.5733	612.7413	520.7557	512.4058	643.3136	714.2761	437.9636	541.3488	477.3144	545.9807	618.7918	802.996	566.3691	802.3066	995.2432	596.9877	511.2796	416.9195	752.7	470.0632	526.0485	922.7313	663.6074	664.3102	636.6997	820.5976	681.2073	606.2064	798.6746	470.4167	1147.121	608.7726	700.1802	771.9388	465.8888	606.3641	834.8405	461.6252	584.056
ILMN_1654063	16.26456	3.40953	16.05401	19.42382	13.57842	7.6629	17.36481	-8.760737	-5.688124	18.76197	4.304307	-5.248297	2.638946	4.241553	10.30617	18.44827	1.258424	7.530592	30.887	19.27399	12.93392	9.560329	19.34823	20.89683	38.85372	4.38258	8.937165	14.32904	-0.8649181	15.74956	1.912026	1.929255	12.05801	8.855182	7.500041	16.14164	13.66248	21.90162	6.010852	3.751374	-2.432269	9.20083	19.17226	1.142748	-3.233913	5.907359	3.536326	10.93302	19.74305
ILMN_1654064	-0.4942009	-4.882126	-2.993477	6.037426	-9.000648	0.7067543	0.3524679	-1.938754	1.107767	1.299672	19.11212	4.124338	-2.656701	-11.56592	21.201	17.74904	10.32647	-2.440805	1.720456	-0.05437888	-2.51605	4.94965	17.71904	0.4811325	4.3696	28.21093	0.6861431	14.05035	-6.6237	3.667128	8.350152	10.68009	2.769733	4.633456	6.321918	-7.322967	0.4548052	-6.545615	10.70925	-4.490012	-5.53696	-1.489784	6.198877	-10.86586	1.006062	7.960566	15.42145	3.09132	6.628341
ILMN_1654065	8.228608	59.99644	-4.359222	2.747715	11.29429	7.854406	84.05122	14.03019	4.983141	-6.057411	3.237398	0.9108676	26.35006	6.754828	-6.961272	33.2255	-0.2830269	-12.30458	2.096494	13.36637	5.122088	26.3184	11.08914	75.03793	44.69761	31.23438	29.08026	-9.952123	-7.212979	-7.110773	-4.06877	79.66195	25.38444	12.52251	-2.471737	47.20504	31.82504	17.07111	-2.086713	21.69205	5.675443	12.0765	5.822237	25.46874	-3.535106	25.16931	-0.6703695	8.46043	-0.04456379
ILMN_1654068	70.30042	55.14587	104.6503	64.92995	80.49747	42.21205	49.38876	78.9871	50.80221	59.65162	65.95285	62.98708	58.3483	44.09138	63.00207	61.19166	140.679	76.15464	102.0265	67.92027	65.02408	62.25821	127.0332	63.81805	85.80634	70.08384	58.23727	49.48265	47.50988	94.26131	59.8592	68.59724	56.05332	67.2273	41.06151	78.21331	83.6475	82.3708	90.58576	78.07051	84.33934	59.44359	53.58015	51.93451	57.3151	83.66299	79.37654	61.41411	49.57486
ILMN_1654072	4.25557	0.383613	-10.29575	-0.5677914	-0.2656865	-6.990832	0.8952689	2.297421	4.200571	-0.4144093	-2.351439	-27.29743	6.291412	-1.941552	-5.939506	10.5332	21.18066	9.22682	-9.101199	-2.816502	-7.215326	-5.789097	8.768531	-14.04802	-5.153418	0.7013818	-5.953704	7.396182	-8.754768	-3.22822	8.450807	4.234591	-5.840856	3.769038	-2.281613	-2.113536	-2.490626	-6.324103	23.16755	-0.1664421	-1.761165	-12.00788	-4.102194	-4.471738	4.924885	-5.008028	11.21498	7.373844	-9.19436
ILMN_1654073	-4.709205	6.922653	-15.20525	-4.903248	-2.220803	1.391347	8.198339	-6.025119	2.940241	-6.357387	1.011697	17.81644	-10.17108	-1.422212	3.556916	-8.066989	-7.244338	-4.6262	-9.055514	17.1377	-6.091871	3.051304	-9.769151	-5.733788	10.49018	-7.403522	18.4755	-0.169553	-7.64972	-4.013681	-10.63456	-2.461843	-10.09549	-7.349366	-0.2029078	-9.774676	-3.856337	4.106843	-9.469518	-5.074302	-14.14062	-0.03167653	-2.953116	8.03432	-12.17085	-9.368833	0.06511937	-3.900425	-2.0467
ILMN_1654074	-2.755492	6.76921	1.811447	17.88669	-1.397698	-11.56171	3.990911	-9.070765	0.853388	-8.275482	7.529329	-6.335142	-13.64188	-2.62964	-1.734206	-4.661598	-5.911284	14.98256	-10.96066	-1.501309	-5.29738	-15.59966	-4.748406	-1.475914	-4.627714	-8.5993	6.699372	9.68896	-9.393185	-4.341677	-2.397902	-0.3672916	0.2804214	-5.840116	3.237293	-4.240855	2.110292	-10.15742	0.1844053	-6.66344	-3.804644	-9.570178	8.401651	0.1013437	-11.10452	0.5949199	5.12105	7.447353	-7.499005
ILMN_1654099	125.1335	47.41171	96.26736	49.35627	70.43254	36.36731	86.62156	42.37038	33.13262	90.82993	80.67134	60.34692	63.13254	40.91586	52.39292	76.16161	95.46523	104.1396	110.72	54.40654	53.33574	47.7823	82.5433	78.49953	76.12457	49.58385	107.3157	57.31035	22.12051	67.24857	13.64952	65.36329	70.89467	48.4316	58.36693	73.74087	52.57686	30.02726	72.80549	57.60809	24.31976	60.92433	72.89351	27.59413	61.78736	48.37958	74.33101	45.11188	48.99828
ILMN_1654108	-5.97	-7.454377	3.869774	1.149349	-5.083321	-9.934889	-0.6258112	4.611478	-8.495199	-3.080112	-10.3095	-0.8536359	-10.23798	-2.032777	2.775971	2.824448	-4.796042	-7.987871	8.731069	-13.26029	1.040102	-16.52052	6.268081	-12.915	9.973444	-14.53281	1.027787	-12.62425	-2.691181	-0.00947759	-5.834922	-12.97403	-5.701711	-5.346318	4.694629	-6.751578	-9.653589	-3.835647	3.403193	-4.883121	-4.042171	6.496346	-5.496962	-6.233846	0.2860379	-2.176313	-15.71464	-5.772518	-9.996228
ILMN_1654109	-0.862281	8.630004	10.69469	14.6901	9.138618	0.5171791	12.56594	0.8007936	-4.500387	19.66714	7.001436	12.80384	36.36	2.71144	10.10288	8.862992	11.14112	-4.772745	5.944783	9.257702	9.859102	15.86318	8.604285	0.6832199	15.09587	10.17945	3.223512	2.267916	7.427394	16.88	12.23559	0.8033932	0.1651184	2.025996	19.33292	-2.060893	0.2665194	9.148835	7.993564	7.361192	9.987798	10.24164	2.769121	1.354678	4.886479	11.43003	20.21446	7.580853	-0.4583059
ILMN_1654112	137.683	121.5939	166.8354	142.2271	158.4356	51.96515	244.5903	97.647	234.4278	215.4946	279.7462	191.6504	216.3925	171.7348	241.3031	211.9363	210.9553	307.0779	230.0633	185.744	264.4265	190.7187	270.1093	188.9252	248.5116	170.4507	220.1766	122.0116	112.2672	165.5629	41.91033	157.567	171.3856	110.0332	227.0667	155.0352	158.2172	123.018	241.7133	124.0267	162.6584	153.6184	245.0296	199.2469	116.7107	178.0957	256.1661	110.6845	145.0433
ILMN_1654118	2132.639	5948.207	2223.807	4288.497	2916.262	3774.805	1252.448	6350.821	2955.033	1815.179	1188.202	4692.208	4682.045	3119.278	1439.005	2386.774	833.3276	1624.35	1298.153	2014.485	890.9076	3358.279	2235.949	3198.19	2109.476	1636.346	2205.162	2840.228	3404.32	2700.208	6911.29	1683.163	2874.713	3604.003	2652.073	2143.584	2714.108	3281.674	4227.209	2362.08	3675.776	3908.91	2957.938	2155.344	1662.214	4349.873	2381.613	5648.472	2380.208
ILMN_1654129	23.12256	-3.764496	20.03896	14.41263	14.29141	4.800947	10.79042	14.09979	3.186518	-3.540035	16.69284	4.658648	1.988616	-1.468858	18.50244	9.819268	38.0946	30.64837	16.13849	3.550937	0.2439445	17.01731	4.165122	5.447868	16.23066	7.106197	-0.5965946	17.91297	19.94866	16.43931	21.4056	15.19014	8.706225	2.33697	19.65982	11.04772	7.361368	18.22064	0.07227609	8.046441	20.60235	10.34829	4.037805	5.312449	18.91378	16.1811	16.24668	10.74762	7.186531
ILMN_1654137	7.547128	10.03024	0.1182096	14.23853	12.35052	7.713041	-2.886973	8.440274	-1.621786	6.103047	1.10663	1.215807	15.08427	0.5888816	0.7782677	-1.087005	3.681641	11.26804	-1.777118	5.771259	-3.151403	-0.5472449	1.57743	-3.650391	8.21483	21.94735	8.977754	7.305011	3.354351	-7.362001	-9.683242	-5.370023	-4.87988	7.871982	18.57277	10.03883	1.241731	2.200051	8.911899	8.522981	2.686933	-5.226623	-1.867697	4.420832	3.774479	7.459124	9.805652	10.14141	7.336036
ILMN_1654141	37.15983	39.59164	35.61279	27.66446	19.50639	7.909902	82.77944	35.62329	22.67495	35.73483	68.43823	57.1468	21.32125	0.8108894	40.21236	33.51885	40.7094	87.13706	50.1934	19.02734	29.51014	24.91442	41.62063	11.04323	29.45962	30.45316	43.40697	25.46767	19.89084	77.79757	12.49868	57.03923	17.91291	24.43474	40.8647	10.00837	20.49568	14.01196	43.34059	26.02357	38.17739	18.43842	29.95713	21.48905	31.6033	23.46201	34.53315	47.12531	17.56973
ILMN_1654151	4446.083	808.4529	6581.027	1004.396	1550.561	558.3232	1441.077	466.8987	1204.231	2188.3	2694.418	789.6369	774.9675	504.45	766.262	867.5925	7931.7	2781.043	7015.796	3413.915	5016.861	681.5737	10163.17	734.3937	788.4408	644.0371	1041.918	637.4935	236.1457	4514.785	313.3469	674.4576	1197.482	543.5577	995.0897	629.3219	353.4243	540.9313	1493.125	927.8303	513.5151	559.4038	897.7021	729.9106	1909.905	754.8984	1213.58	1443.592	683.1149
ILMN_1654153	0.05471117	-8.671258	1.405014	-5.878125	-12.27965	3.501791	-2.127436	-3.44823	-8.391691	-6.068038	4.225511	9.673693	1.499954	-4.851403	-1.462348	-2.19979	-3.847839	-0.5979021	-10.18493	-3.212063	7.398486	-0.1921882	2.557555	3.660149	-5.236082	-5.228504	0.7105266	-2.765561	4.361644	-10.28019	-2.61634	8.404956	1.559215	4.898501	-8.419888	14.08741	1.220903	-4.62828	-1.909055	7.498254	10.35979	-4.508895	10.23846	-2.717336	0.8163494	12.66493	-7.199285	-8.430447	1.091178
ILMN_1654165	22.77135	18.01827	27.23531	38.00231	-2.827034	7.166006	4.890302	8.75195	-5.31822	23.14657	7.441743	6.825579	9.338347	15.21379	15.76002	22.52856	12.00375	9.625433	5.666219	11.08863	4.750765	2.14426	3.222617	23.27934	8.528727	3.16441	6.380319	18.42302	15.49955	5.851912	5.731927	16.52216	6.152965	15.16713	14.02549	10.29487	13.63903	16.25529	12.057	16.15192	10.96374	26.60255	13.63263	9.017215	14.50594	15.98191	15.06232	17.12801	16.28575
ILMN_1654170	31.82635	17.06388	30.30604	39.65155	28.27737	21.14855	45.52174	39.76976	29.54917	18.13485	60.74071	65.28299	42.67757	28.90639	51.85169	29.15138	52.85686	58.07973	72.78914	49.07388	23.62007	47.78615	76.70766	32.99294	50.10231	31.72662	54.37152	34.98272	25.36502	50.94192	12.33356	41.03296	42.79096	19.83435	29.49781	25.19912	32.54183	39.72906	35.79461	31.258	24.21826	32.74876	37.20412	20.61318	14.57663	31.98491	62.90479	40.49344	14.69776
ILMN_1654171	-9.324042	-8.083451	-3.187577	-11.68316	-9.617386	-6.454375	-16.60333	-2.72169	-9.137877	-8.896656	-6.533614	-7.138151	-8.023789	-6.561959	3.703439	-13.82142	-8.646491	-11.09288	-6.783786	-15.8549	-13.53742	-1.353687	16.65058	-8.792961	-10.34265	-2.77087	1.524202	-14.59205	-9.614052	-5.363039	-8.172957	-6.909596	-3.425923	-3.772397	-1.659451	-10.29866	-5.316683	5.239434	-9.596089	-9.928103	-14.74665	-6.668548	1.92843	-13.52295	-4.399578	-7.248586	-23.11699	-12.48901	-13.26663
ILMN_1654185	4.607835	-4.74363	4.41301	-9.577518	5.817787	-4.563212	6.641462	-18.11609	-9.01528	9.08881	-3.497389	10.63806	-4.62439	1.347785	7.191461	-0.2914574	-5.977218	-13.54507	1.106603	9.728878	5.37591	9.755123	9.129981	2.254791	-12.47058	-3.856434	-13.47283	6.416842	1.303585	13.44588	-0.05358789	4.509501	-5.091039	3.868587	-2.155636	8.513555	-10.77133	8.204041	1.599772	4.63482	-1.513026	4.377267	-1.753905	4.478533	7.763821	2.81782	-8.844174	9.86446	1.817894
ILMN_1654187	34.34872	18.68156	63.35513	83.0408	43.5061	23.27833	48.30198	25.62206	32.41403	6.394124	37.35509	51.58318	44.42079	11.71499	39.82288	59.92419	45.02768	59.65073	23.52548	48.69236	24.69768	49.69033	115.2126	42.27633	32.41684	29.76481	41.40896	12.68061	37.71495	44.70668	42.74535	38.29095	62.20771	28.76265	51.02024	25.53447	39.82601	62.96206	71.03521	32.78268	44.75091	25.52996	34.70084	38.09979	41.42368	22.1801	42.86397	20.60026	23.23903
ILMN_1654195	24.343	-0.8690954	-0.4622042	-7.354123	-9.636475	-9.098368	9.010633	12.38543	13.17977	21.11682	13.99655	22.65372	5.199981	-6.648866	15.46353	1.274316	16.46509	-4.459513	27.47167	0.7856938	1.978029	-3.299847	12.14563	11.44085	2.321367	0.05439389	25.33563	2.459994	-9.177681	33.44394	26.84024	9.344508	-7.879941	10.72158	6.049716	-5.57529	8.665751	-6.86988	10.97422	-9.962539	3.5482	15.36471	14.01586	-12.32062	-6.525558	-9.276029	22.74272	13.25322	15.14515
ILMN_1654200	32.77434	18.4416	31.28077	43.78519	35.90144	25.39148	56.86679	28.20971	50.73048	40.28167	62.39079	67.1243	53.04349	30.65454	55.86285	40.59315	45.42252	77.44047	46.76757	44.07051	56.4654	60.75698	54.0764	21.6877	42.81168	42.15307	37.0505	33.87542	39.69886	42.29462	29.17707	43.87402	37.11779	44.50743	8.736477	39.0442	32.66434	31.46042	41.78096	35.50542	41.07353	44.89787	56.85797	25.19915	37.31454	30.22395	41.54439	31.02721	20.58795
ILMN_1654204	-6.337241	3.591033	-13.15331	9.016674	0.4270015	-8.142565	-13.63591	-20.72593	-6.537718	1.109097	-6.529959	-16.073	-9.77247	-2.666757	-10.69915	-11.24739	-12.42002	-20.94534	-7.356631	12.30664	1.53277	4.95393	-1.447518	-10.5345	-2.09358	3.718571	-12.81282	1.531924	-7.704018	-5.555132	-0.5426168	-4.846974	-10.35582	-3.934392	-10.35746	-1.216792	-16.0603	-9.531203	9.483356	2.882592	-1.713046	-1.20285	-0.4582505	-10.77415	-10.69112	-1.464452	-12.60249	3.605267	3.123855
ILMN_1654210	101.6821	73.16626	146.3539	54.88939	70.05894	45.45546	123.0558	45.00866	35.41085	130.0699	63.49538	74.43745	61.30739	35.61773	47.92958	125.1836	181.1303	115.3352	170.8118	89.75575	170.9363	78.18864	159.664	97.48415	41.83881	38.13471	55.78983	22.85065	8.597607	56.57001	-0.3811025	30.94642	37.9348	44.15388	78.61661	57.16209	49.25542	35.74222	62.75059	52.28396	46.47725	42.2949	45.41071	33.90118	65.01021	49.3343	29.34989	28.71209	41.99533
ILMN_1654212	34.7191	15.7784	10.17052	-1.943791	7.85511	9.722403	20.11732	22.65955	12.44503	24.89469	14.71778	3.944376	16.1291	25.11572	7.585404	41.18915	19.12126	48.20973	27.35856	20.80689	19.53055	23.74382	20.27902	28.38282	-2.14987	18.4749	21.56357	10.80642	9.925411	5.197882	0.02432348	8.528064	22.28177	19.47528	18.99685	22.61043	14.85325	0.8538903	41.43164	14.6727	20.57429	8.282472	24.26284	8.558719	7.225003	19.49926	21.86089	26.67105	13.44085
ILMN_1654217	-2.39408	-1.765481	8.93885	3.623783	17.17274	-6.521708	9.394727	-17.11592	3.954539	-0.3754993	10.40132	0.1588992	-8.613687	-1.01043	14.6716	-2.20079	-8.921378	2.704924	-21.20888	12.55785	2.468973	-12.79267	5.806266	2.116417	-9.243345	1.052845	-2.012892	5.833858	-4.341061	6.078039	-3.886565	-2.238698	-2.772115	0.5192976	5.898708	1.729001	-2.939692	2.298531	-9.834394	-4.250613	2.503873	7.40278	-0.313292	-2.132505	3.029644	-3.504522	-5.513044	0.9705238	-4.485329
ILMN_1654226	8.007478	-14.12873	-4.280556	6.933109	1.080719	1.403745	2.74825	11.72273	7.672533	-1.889103	12.77677	3.882227	-4.146576	1.160247	5.996423	-2.38124	2.387627	-9.255587	-5.808269	-8.48959	-8.141237	3.184216	5.817199	-4.1455	-8.930265	0.5902139	-2.616225	-0.3738682	-2.756459	-11.78329	3.779168	5.957309	1.955806	0.1713362	10.61702	7.445493	5.476458	-1.209273	-9.311131	-5.512271	2.924306	0.7582633	-3.110281	2.694682	-6.523811	-0.8611043	-7.496564	17.72913	-8.006513
ILMN_1654228	-1.658492	13.09741	24.99191	13.08626	7.82843	9.907377	7.930364	7.421872	9.271944	-3.387241	1.064142	0.6186084	0.5308222	12.64059	2.512604	7.354378	-3.752387	-14.4679	3.530744	2.107158	-1.752355	10.40396	3.788917	13.29677	-10.79523	-4.334782	8.820474	-2.096586	-5.416615	3.852209	5.259439	-10.04181	5.548839	6.926799	8.391155	-5.203876	0.4459704	-0.8773872	16.57951	6.910028	-11.49454	0.9989479	0.7427382	-7.005682	-4.038581	2.582446	7.938601	-10.97334	1.766754
ILMN_1654240	1.593644	-7.858208	-5.197891	-10.41502	4.503631	-2.704089	-16.44506	-7.005816	1.003466	-6.835685	-7.819449	-19.10557	2.318962	-2.371072	-10.83687	3.308045	-3.075591	-12.69328	-7.714755	0.9958912	-4.469579	2.712589	-9.781404	-6.273823	-6.418158	-9.070412	-11.50093	-4.336011	-2.943783	6.303465	4.09884	6.291102	-0.4306229	1.2588	-6.196949	-7.657603	-4.686026	-6.059402	1.504184	-6.248225	5.825566	-0.04080891	-5.650698	3.113696	-1.630367	-6.444726	-7.080137	-0.07559589	-9.975774
ILMN_1654246	72.34094	13.12508	16.25768	29.09063	37.98422	6.909704	41.17247	4.803899	31.6885	34.476	32.17014	28.28704	6.538085	9.82215	48.00414	31.69913	19.58632	28.56338	2.556012	45.62308	40.41896	48.98048	38.81415	29.69556	27.49487	18.959	11.59985	24.997	17.4994	27.69498	6.010964	42.11301	41.77637	27.84848	9.362804	33.49199	29.10916	13.37302	39.82608	45.00223	10.31356	19.90082	34.02934	35.57183	47.97538	29.5061	49.86643	29.66391	26.28079
ILMN_1654249	13.20676	5.687423	4.723251	16.73659	13.58448	1.167158	4.656858	21.77321	19.40808	19.18111	24.31832	9.621462	9.483626	27.95122	14.9149	0.7428291	20.91336	4.500967	18.78178	33.0194	4.416346	24.11997	16.09107	13.64868	15.62286	16.06716	29.28346	23.87383	20.31594	31.40276	12.04929	5.888057	26.24101	-2.972478	15.93454	15.99882	3.405779	12.59208	17.46537	9.924546	20.20981	31.86629	7.00213	10.40344	2.510342	3.076365	29.39549	5.686481	18.3335
ILMN_1654250	29.57043	26.64055	52.80862	41.23265	28.25539	13.29013	51.13533	63.64618	15.75026	52.91611	51.30649	34.8695	42.41476	6.584807	15.45019	43.89286	62.24391	59.35188	46.16998	51.55581	39.19075	46.09333	71.12492	40.0649	37.98298	39.97606	27.50224	34.31555	24.61836	33.77159	21.34836	43.29334	33.71993	26.31256	35.50404	26.08102	30.20614	25.06276	32.90791	34.7726	32.51819	7.975816	23.10187	16.22168	40.53365	43.37984	39.9283	27.70146	15.12996
ILMN_1654261	-7.356811	2.534095	1.803421	-16.74752	-18.02383	-7.398882	-8.902003	-4.151767	-11.21683	-15.16599	-5.76837	2.304956	5.761756	2.361739	-8.225387	-8.827945	-15.10183	-4.262438	-10.53705	-12.17276	-11.58491	1.241604	2.414794	-4.597633	-8.090528	-5.8755	-6.530173	-5.572701	-5.34792	-14.47566	-12.98491	-14.14875	-17.86976	-5.198857	-3.459187	-5.648829	-4.258146	-11.14847	-20.11455	-6.743377	-14.09954	0.9938514	-2.939658	-6.17526	-15.16222	-19.24483	-3.954687	-15.15181	3.27642
ILMN_1654262	753.3483	555.673	963.3999	789.7929	583.7823	287.4429	810.3664	340.8048	798.0741	595.8377	644.7266	633.0372	738.4119	596.7517	644.644	709.6025	841.3179	1097.094	894.8087	763.2974	566.248	784.8234	1248.07	511.0102	558.5225	349.4669	735.1024	566.9659	427.2077	608.3914	178.9562	679.9024	410.8612	361.6516	616.9042	827.8943	554.7712	192.0706	825.5771	359.3689	468.2181	372.2311	853.3264	381.5938	380.9118	449.2491	850.4071	501.9574	443.9638
ILMN_1654268	744.5989	125.3181	171.6918	84.99638	227.3922	84.54152	265.1699	47.2004	216.7219	376.3087	714.7579	78.45276	34.12737	30.06703	69.85387	93.35345	668.6755	364.558	415.0141	272.6443	392.9929	54.29446	771.9628	104.3692	987.8903	360.9055	158.6727	104.088	32.4139	286.5379	63.89941	162.254	196.9612	73.25701	140.7052	49.84182	61.26947	98.58027	110.0885	94.95251	26.62704	25.43739	42.40092	41.47058	178.0796	115.4005	104.9934	119.7165	55.17976
ILMN_1654279	-8.920928	-5.729973	-9.449036	0.3079639	-2.672715	-5.414729	-9.064219	-11.42307	-6.282454	-11.867	-4.471724	-18.6566	-5.431015	-6.742799	-23.86096	-13.441	-7.286475	0.7887785	-0.06035123	0.2265125	9.539347	-24.09782	-9.777101	-4.993591	4.398561	-7.921284	-3.546065	-13.54166	-5.979916	5.408148	-4.481986	-17.19403	-2.714947	11.99653	-15.17842	-17.80274	-4.055433	2.805039	-18.56747	-3.442127	-1.084048	-1.677879	-2.171088	10.89323	-3.333522	-9.143037	-22.98449	-11.43041	-4.545701
ILMN_1654287	58.51758	4.384468	-0.8829577	-23.20433	-8.876633	-12.12164	2.844434	-9.133273	-11.80125	7.913304	13.38468	-6.640539	-17.99504	3.668822	0.2651757	6.781258	-15.19189	14.00699	8.735723	0.4283329	-5.634599	0.7405893	8.246573	-1.438644	-14.86377	1.437489	14.25923	-8.166089	3.870701	-4.693453	-20.12435	6.939067	-6.726766	-1.159955	14.87304	12.011	6.799814	-5.550193	-8.715199	-0.4137412	-11.64403	-7.717628	-2.04415	-0.7282538	-0.9858204	32.73137	17.03897	-14.3834	-11.59866
ILMN_1654288	-15.1184	-9.428277	-10.80799	-13.16699	-6.464989	-13.71086	-15.62748	-14.81465	-2.058248	-11.14991	-15.62673	-9.137907	-10.24081	-15.36764	-0.5408546	-1.882331	-19.93395	-5.767794	-11.43035	-8.920071	-13.56985	-7.894566	-22.62988	-13.60568	-19.78248	-14.48283	-12.99496	-15.28584	-5.836987	-12.0521	-1.536078	-9.680219	-15.98426	-15.83864	1.148182	-10.51051	-14.2876	-12.2159	-19.57103	-13.6464	-13.74347	-18.86901	-7.319014	-17.76758	-13.68878	-4.998079	-8.317548	-11.06774	-2.420365
ILMN_1654289	575.777	500.109	563.2542	366.3283	374.1724	212.9357	416.7472	169.7464	390.016	475.7773	443.391	405.0837	362.1352	380.8354	390.1201	490.6763	451.1884	592.9736	395.8754	387.7784	396.8832	405.5285	677.3729	365.7673	320.989	236.0945	412.6599	252.8501	219.9849	366.8045	138.5364	534.9285	421.4899	246.9181	443.8854	444.7576	347.7879	277.487	509.4882	386.5245	370.1927	362.6608	486.6263	314.8964	335.9939	328.5198	625.3034	436.7488	330.9594
ILMN_1654313	115.497	59.31032	149.5542	101.5692	95.08279	38.53473	204.008	111.0445	157.153	158.8523	217.0938	219.0381	166.9353	89.52742	280.5238	184.7111	183.7919	161.1618	204.5093	153.0143	130.8478	147.9601	173.2772	98.82196	81.72635	175.1825	258.1525	178.5891	39.73507	199.514	62.93488	175.0518	118.2547	204.201	180.378	186.0443	155.7322	116.726	168.6793	164.2737	155.5691	162.013	266.3022	76.53325	175.5032	206.4625	307.6508	209.3026	122.8351
ILMN_1654317	6.462838	14.03941	3.254966	1.669361	-10.12721	0.2609916	-4.749522	0.8874712	-3.419615	-3.208271	0.9899611	2.563272	13.18912	-7.520745	6.22844	1.190491	4.284684	-13.51635	0.5415851	0.6383473	11.88545	1.598911	-4.467713	7.792625	-5.751242	2.419765	-2.919074	5.396441	7.00423	-2.350763	11.49429	13.33688	1.424815	5.219989	22.43667	11.58204	-5.052229	4.359925	19.67414	5.983621	-1.466838	5.528802	7.739343	-14.07056	6.549992	-1.562505	1.866305	-1.128948	4.268806
ILMN_1654318	68.30443	71.96811	48.46871	69.0798	46.34367	30.06979	9.733899	15.7319	23.93727	27.27628	35.64633	29.65153	39.35353	35.66927	22.67968	10.62052	41.58452	27.08504	34.81682	45.05702	35.21189	44.09849	33.27986	44.9371	28.02268	35.32937	28.39115	26.16347	29.90837	17.05135	20.41956	24.97453	26.84364	25.34281	25.05437	76.78507	54.57138	17.92425	17.77254	25.60408	32.68891	28.86637	40.3669	26.71765	26.67293	35.08972	36.96172	21.14976	25.56506
ILMN_1654319	160.3029	160.459	236.0039	130.2359	167.8783	68.71468	104.1874	41.40513	90.68751	127.0306	99.51462	114.0188	104.1129	51.53187	41.14754	81.25295	164.2194	137.5478	154.823	109.2608	125.9226	74.87769	138.8448	113.683	50.14569	64.92106	136.1598	74.34054	23.86368	104.7559	32.88156	40.26972	119.4687	78.85006	115.2062	139.0594	95.41035	42.5155	184.5204	201.7517	122.391	108.9407	154.561	91.41873	109.2278	53.40965	142.4844	109.7786	70.62536
ILMN_1654320	3138.955	3296.03	3473.048	3061.425	3989.523	1612.549	5540.361	3968.912	3850.948	4390.151	5625.645	5810.659	5054.591	3799.075	5042.488	4610.504	4153.299	3912.789	5634.39	3203.774	4602.806	5415.827	5311.194	3421.109	5573.235	4398.855	4947.16	4396.246	3060.449	4394.944	1816.908	4681.617	5225.739	3200.683	4458.424	4535.452	2767.819	2206.92	4606.534	3062.065	3585.918	2823.919	3565.774	3631.905	3480.645	3165.628	4912.079	2978.724	2380.82
ILMN_1654322	161.7352	132.5993	84.96479	107.5925	131.9925	64.03236	211.8421	63.99062	146.3499	138.4465	154.9062	131.9753	121.1204	91.34526	127.9113	184.347	150.7993	221.5298	134.6797	91.63145	125.6197	83.02574	193.5836	106.2813	73.23154	75.51279	152.0032	119.1766	73.28732	119.8929	39.69215	166.526	99.61736	92.77256	97.12253	116.0023	90.38195	82.69736	107.2343	131.5452	70.15907	100.2725	92.60779	64.36284	50.12861	127.1799	113.0613	74.22231	68.69013
ILMN_1654323	19.34261	23.50624	28.91869	17.43551	7.222175	8.467344	15.83272	18.62755	5.666574	14.03424	16.11021	12.59151	28.0666	7.663169	2.984185	11.79017	4.308084	32.95143	8.935887	-5.268536	6.188487	22.9986	-5.457925	2.075981	15.16571	23.12744	1.208871	14.68535	18.61624	4.788893	-2.660125	16.40236	8.793933	6.95872	16.0857	-1.501285	10.46309	6.091088	18.82895	11.04339	14.71786	19.09004	2.798837	21.92934	-2.608341	4.882205	3.148287	12.72412	3.982353
ILMN_1654324	10.36228	11.04698	17.22155	13.20298	24.60623	13.90226	3.531644	-1.850406	21.12638	4.282666	-4.2097	7.511927	0.3453745	5.877524	12.86689	15.83051	22.02017	12.87568	19.77942	8.507008	5.007868	5.332264	-1.935212	6.846031	3.494371	11.63625	10.94575	24.94722	4.526935	4.170866	-3.106162	-0.7349598	10.79254	15.49501	-7.609478	3.980557	3.990549	12.85186	23.76517	9.986947	5.968259	6.163598	-0.1785035	2.713374	6.288098	0.3976085	23.90756	14.73187	0.5003123
ILMN_1654331	73.59683	39.28711	24.50198	17.3083	1.866142	20.59068	50.81752	0.7606859	23.92111	25.68941	51.70529	22.73846	21.7646	19.13564	24.68887	34.00769	27.76366	33.47971	32.77664	20.95786	14.67993	7.170628	48.90678	23.54913	13.10151	16.54324	28.25768	22.12801	10.00544	19.99627	-1.332297	12.05709	31.22164	8.164439	13.87446	23.58236	19.78562	16.9453	6.526996	31.59913	5.693746	8.25937	14.5364	15.38617	2.240391	20.89404	47.24279	-2.567379	16.57941
ILMN_1654336	8.710252	-5.25113	-4.008789	-4.761738	-8.797386	-1.498209	-15.13289	-2.972034	-3.385046	-2.429813	1.779245	-3.631094	-1.052323	-0.6056374	-12.943	-11.24489	-0.3562539	-1.301889	-5.998279	-4.174672	-5.757467	-5.762562	2.706008	4.037956	-14.1858	0.1640283	-2.308684	-13.5995	-1.872334	1.055281	6.855065	-0.4925815	-0.8000001	-7.226964	5.297657	9.760488	-13.25424	-2.047637	-17.33021	4.209878	14.81568	2.093285	-1.81716	-8.246884	-1.095791	-14.59927	4.691966	-14.07936	5.579368
ILMN_1654340	5.926187	-7.038483	-0.8292315	1.047138	0.1405559	-5.764307	-0.7572961	-8.589824	3.45096	4.63284	4.914926	-12.23691	-1.454323	-1.876931	13.96538	3.033936	6.448236	3.322165	5.883985	2.382556	15.10743	3.314304	1.856383	6.044067	10.97583	13.50929	14.20476	2.770488	7.959384	6.979536	7.291162	-4.331067	-5.760076	-0.3839998	1.875683	3.675709	-4.338888	-8.574332	-3.673169	3.148049	-6.107898	14.59773	-1.408766	-8.23599	5.213101	6.191897	-0.411817	-1.045841	-0.3669286
ILMN_1654346	-9.524062	-3.456437	-19.17371	-9.712734	-1.979577	6.397367	-12.4019	-3.169169	-6.993002	-2.367458	-6.432623	-6.760733	-24.68893	1.253249	-7.771979	-13.8112	-1.899986	-7.32329	-3.68912	-4.595341	-2.496214	-10.51528	1.119094	-7.531425	-3.933096	4.634922	12.41148	-1.627439	-2.697956	-1.110964	-14.9651	-1.993604	-3.114125	-3.134664	-2.402729	-4.40919	0.5055636	-7.512359	-5.28317	-4.523673	6.311505	1.541077	-11.91612	-11.75016	0.3365368	-2.890207	-2.330488	6.725216	-8.981305
ILMN_1654354	5.788316	-7.758011	9.350311	0.1947208	-7.786736	-9.027552	-13.89738	-6.798457	-11.95721	-10.00471	4.17959	-13.51417	1.962959	-7.262498	-11.41901	-7.770912	-18.62495	-6.201326	-12.75985	-7.127964	-3.433824	-11.61122	-8.907586	-8.040928	-18.79871	-5.981457	-9.303699	13.5193	-2.960736	-0.1927585	-7.98091	-11.2585	-6.163724	4.660167	-10.0821	-17.46493	-2.851984	-12.26967	-13.2264	-3.342139	-6.527743	1.067506	-11.07459	-4.491765	-5.228202	-4.104341	-17.77736	-12.58765	-10.88475
ILMN_1654357	35.05181	19.94989	53.98681	6.535991	30.70729	11.06135	72.17278	17.99157	19.2192	54.15481	53.8047	28.10261	15.95068	-1.109116	39.32713	44.61008	35.29279	83.43679	34.54615	30.38842	40.5558	32.12564	43.88659	23.66041	18.29539	17.42779	66.53032	31.16558	4.458484	51.40224	2.150102	39.12786	27.60275	7.086947	11.94428	10.8151	11.67697	9.640443	19.24044	39.37019	14.62966	10.3011	5.39879	23.22014	27.3163	20.58151	24.39184	0.3617897	17.39063
ILMN_1654365	14.47373	4.896163	-6.992287	-2.939732	2.618492	4.626035	-2.861475	-5.492656	-0.3597468	3.957364	1.681764	-1.773001	-0.06082206	0.4527656	3.696297	-6.132053	7.219674	1.612639	9.903867	8.15868	-1.765707	9.423016	-1.856019	-0.04594425	9.987902	-1.420154	-5.591155	-5.219808	-2.837536	8.424826	3.489945	4.55836	5.607471	-18.7413	3.799824	-4.119739	-1.158171	3.94539	45.54481	0.1496514	4.300527	7.745385	4.333971	-7.369375	4.373341	1.281802	5.137072	7.874943	-1.036324
ILMN_1654369	4.487252	0.07018983	-0.8101275	-7.912526	11.88461	7.239881	1.73628	-7.882182	7.26993	11.30439	16.62214	0.9557284	-12.51226	-5.063912	3.204285	4.532891	16.68305	4.808149	-3.796168	7.798023	19.92058	2.083019	13.09494	-8.174782	7.813349	-6.016415	-5.681457	-0.3522389	-2.289974	3.446821	11.34482	6.420306	7.106196	2.331981	7.993053	12.36965	0.956827	0.805993	16.93736	5.245904	9.117208	1.744515	-6.70793	1.33626	-2.000484	0.8929698	-2.589063	7.867321	6.126297
ILMN_1654370	122.4455	106.6793	99.21293	72.4492	65.18132	52.37507	97.56954	26.3431	38.17476	113.125	152.8335	85.20738	51.41852	58.21457	72.68118	123.8606	50.59941	81.86735	77.4044	90.24362	64.48029	99.26045	76.43695	89.84404	150.0808	84.05021	127.6202	61.37524	73.30228	93.30433	21.22127	143.3252	104.8664	58.32347	80.21883	71.43101	72.52685	57.33193	64.25639	107.243	54.55275	42.53564	66.45253	44.65174	109.5956	78.00485	84.49628	72.07333	76.87756
ILMN_1654378	9.816461	-5.149338	2.872947	64.42056	6.949981	-0.008036096	4.689428	2.041532	-1.442343	1.95451	2.703439	6.933939	-4.722054	25.00883	8.988	5.525498	8.894013	17.34868	10.89048	-4.219952	4.67084	9.43198	7.005378	3.387634	3.8594	9.951054	-6.793662	3.357173	7.563663	19.15484	1.767648	19.76402	-3.484555	8.929645	1.321613	-6.871196	15.50572	20.98613	19.68827	-3.570979	15.69428	5.16694	-0.0176072	13.55931	-9.696899	-8.271459	22.85539	3.212345	3.286926
ILMN_1654385	90.2531	62.21988	80.37151	38.33355	81.85358	20.13057	79.68302	25.98025	70.99673	74.59914	57.85909	47.67543	58.32646	94.20581	66.44132	80.9903	49.2206	143.9243	96.69919	116.8282	83.82501	57.0964	91.11244	116.0623	50.2164	22.59789	64.72221	39.9163	38.75649	88.02258	-5.259345	94.87753	63.77217	86.39887	88.09032	99.34074	50.91322	13.13827	88.70713	68.32375	43.07092	40.75948	69.58788	52.19022	88.27739	66.85202	54.09497	42.8481	91.37118
ILMN_1654386	3.837327	1.419334	17.90487	4.582996	4.817199	2.689069	7.973417	0.822484	-4.276388	4.834782	11.28263	11.29421	-0.6296239	16.2085	2.662522	-1.329086	12.80362	6.632627	10.12655	1.705951	3.922533	2.1366	0.3992223	7.341545	4.729837	-1.146694	7.378709	9.383121	10.74437	11.75292	9.753518	4.471835	6.745585	3.726298	6.391017	7.343167	6.05546	3.91906	22.43936	10.06308	-2.655352	2.244385	13.72899	-1.447057	2.442402	6.86114	8.978488	11.01935	7.705581
ILMN_1654389	54.53581	59.8822	13.15137	-6.463299	10.64242	13.55655	185.2943	48.1099	126.3143	32.474	274.3443	24.7433	1.286735	1.406585	28.84284	92.20301	21.20382	29.01715	25.66119	65.59253	14.86137	46.3946	86.51215	16.7993	18.26408	50.02993	152.0795	25.89649	5.85313	36.98285	34.90299	41.9394	118.6282	15.49304	43.14725	6.956326	22.89703	4.125146	21.3366	153.0713	21.69082	-4.887885	4.496644	6.976847	8.38306	13.53603	9.166934	49.58721	27.823
ILMN_1654392	492.8311	349.606	368.6707	289.0044	287.437	148.9928	224.7541	132.796	151.6366	283.3297	323.8449	188.6526	221.5362	119.6915	162.6223	236.321	146.7085	248.0425	139.2787	230.4988	168.7133	206.8017	118.2109	242.7972	376.8304	189.9816	210.9079	185.542	157.3535	172.2094	64.53794	330.5952	286.1676	228.7865	279.2867	360.8167	272.4765	137.3438	224.8947	259.5144	194.9422	235.865	242.8177	145.0296	216.6141	291.1909	275.5756	220.9928	249.6622
ILMN_1654394	-5.8852	-6.644776	-6.620735	5.647266	-7.707032	0.3973594	-0.4181238	13.87555	0.09666651	2.513134	9.642977	2.330606	4.614501	-2.963342	-10.8058	-5.351127	12.05277	2.728171	-10.01737	-5.767857	-7.434957	19.07719	-8.907601	-1.592712	0.2942143	-7.868763	-2.375685	-11.89523	4.880519	0.8096294	5.618737	-9.280042	3.596927	-12.48406	10.76777	-5.319041	-6.303408	-5.065757	2.14284	7.765145	8.712262	0.2556999	7.356737	-6.623327	-3.023845	-10.05236	-2.276304	-7.042736	-0.09619953
ILMN_1654396	25053.51	22179.09	18641.53	15535.16	21350.96	11699.89	20626.41	19845.83	16294.15	18823.52	32801.17	18232.79	17342	20813.8	17578.88	22472.67	17007.98	20323.94	14758.04	18426.02	14473.37	26149.02	18867.51	16348.88	31543.96	16830.33	23182.35	18248.95	19416.14	13450.58	10044.48	24556.49	20591.47	16455.77	19679.33	25537.19	22592.89	14005.29	18934.28	22249.24	22377.41	16391.46	16736.22	13179.09	14150.79	22224.85	21597.63	18635.19	19846.77
ILMN_1654398	96.71295	423.1766	168.5673	49.61844	41.60576	12.86209	46.80603	12.17879	86.34093	69.16679	116.0964	44.29779	32.3511	41.28638	45.42651	73.01868	77.06165	118.0214	117.1856	79.79211	70.80075	29.11408	115.5233	45.44849	87.59267	55.81639	56.62547	40.64043	18.98585	81.66758	14.53593	48.8143	99.37247	45.99992	55.42852	24.78148	34.7007	11.02195	49.88897	378.15	25.52622	32.82581	42.42304	40.07508	50.65899	26.38263	84.18312	153.538	28.55522
ILMN_1654402	7.482957	11.98553	19.60078	13.91352	12.69438	3.826841	3.591825	27.34475	2.053507	15.68395	16.62673	11.06793	14.17817	-0.5166405	10.53896	20.95257	14.52549	21.57464	1.760671	-1.344052	4.320109	14.13737	7.554671	16.0014	14.391	2.030476	14.5131	6.32828	3.526783	23.25833	21.43315	7.893558	21.57861	17.60807	7.010952	12.35391	10.04357	-3.501052	9.471065	3.55687	27.92341	9.952828	19.65758	14.36547	2.615948	13.48844	25.4461	29.61251	16.66679
ILMN_1654403	17.40607	20.54946	21.22287	43.45452	36.15593	67.21338	44.88527	27.77182	37.69926	24.52358	37.04337	67.21904	33.81461	27.52667	33.3959	29.40545	58.35956	31.60195	37.73278	34.78584	32.66388	41.97875	29.40931	23.05114	31.54912	48.1625	39.884	31.84861	32.8135	24.80178	31.34907	28.14704	27.4624	42.15985	35.12364	38.55992	10.94071	47.86707	28.85005	30.80302	64.44687	23.99442	37.01733	44.6619	53.96675	18.89451	31.66546	52.02448	17.72461
ILMN_1654408	-12.59503	-13.85545	-17.13972	-32.54791	-23.99018	-16.92811	-20.32045	-25.41098	-10.78938	-17.03183	-17.14798	-22.36053	-30.86247	-17.08959	-15.32905	-11.84843	-26.12925	-13.45207	-12.03356	-20.47954	-15.28734	-15.62595	-23.88473	-12.92455	-19.39284	-24.11644	-1.081527	-13.87111	-11.5163	-14.15295	-23.20632	-25.17895	-17.54865	-6.44856	-13.82354	-7.849563	-13.3408	-18.29183	-27.85505	-12.67627	-21.53302	-10.15421	-13.47577	-22.92626	-18.49299	-1.777349	-20.06001	-18.13462	-6.278996
ILMN_1654411	2.651444	10.69103	-3.04728	-12.7839	0.8036037	11.48492	7.789503	-8.57249	7.867792	0.1986279	-5.056494	12.93451	11.65796	3.328628	-5.675658	1.57203	-0.5546181	3.415724	-4.609164	4.788524	-1.637541	2.270092	17.59402	10.38829	5.487177	10.08433	9.871408	4.51681	5.552104	-1.453318	5.807694	4.952983	-1.054807	9.481105	4.372646	-1.929591	13.02176	6.340386	-3.505094	7.810876	-8.277537	0.5945594	4.742052	-7.278226	-4.737541	6.334544	17.84861	-9.453808	-0.1118093
ILMN_1654413	15.90223	12.37803	-1.818772	12.36396	6.23423	5.973585	12.53347	-1.727229	11.90415	5.272618	-6.292532	4.177988	-4.079194	4.909003	-3.160514	-0.6216118	-2.621505	11.89753	-0.7641705	0.2874867	1.767786	15.78932	9.231399	-4.525543	3.709665	-0.1138419	-7.036475	-1.86289	-2.239315	5.238897	6.457032	-6.611669	6.843318	-3.944966	-7.071965	7.250783	2.248842	5.64692	5.908237	14.37175	-6.133113	6.115907	1.139215	4.643206	-5.744113	1.039164	0.382548	0.8886757	-1.516427
ILMN_1654414	34.56213	28.42229	24.62218	29.34468	51.7314	19.51101	62.63121	39.52182	48.60151	29.0484	61.55623	52.1629	23.20425	22.43649	32.80022	34.0449	30.39217	37.81789	29.56696	18.73913	62.46337	30.55996	22.60162	44.43215	62.37601	62.34421	37.57645	42.20475	35.74609	23.0159	23.11189	42.41574	27.78836	25.88205	24.48861	26.23235	19.28404	29.61335	18.42714	35.49194	26.63808	43.56329	26.25414	28.16862	13.93428	40.85245	47.89223	31.73627	16.23251
ILMN_1654415	13.5285	-1.690148	-19.32175	-5.140637	-9.020699	-3.057848	-3.298342	-2.640056	3.041659	3.664448	-4.177222	0.09222592	-16.0518	-3.147347	-6.450515	10.10481	-15.47193	-10.50266	-5.41183	2.791324	-10.61284	-13.09867	-12.17554	1.042313	4.023737	-9.870117	-3.031882	21.28552	-8.596043	-2.342447	-4.070334	7.699222	-2.312978	-8.686521	-4.220707	-9.396277	-5.327497	-4.667426	-19.3946	-2.50209	2.622556	-7.269698	-9.218195	-8.093038	-1.511486	-15.65311	-5.350454	3.036747	-6.544018
ILMN_1654421	217.125	114.4341	147.8833	53.17942	95.05144	34.21427	99.85119	33.09752	81.30824	125.2105	144.8368	88.94518	72.63907	47.05219	77.47033	70.63454	150.4902	145.3203	154.5762	89.56082	113.3848	71.19846	135.8697	60.2504	60.64225	66.16531	100.9925	60.5206	19.8892	77.59414	39.69894	68.70087	71.79987	51.41483	104.4526	50.10317	46.58386	39.28046	67.06101	73.70355	21.58818	49.02897	68.56094	23.05877	93.48099	55.37019	99.23575	56.50226	54.35699
ILMN_1654422	-14.74227	-8.621804	-7.147789	-4.952633	-12.62643	-13.59865	-13.86139	-14.41303	-1.977583	-14.22672	-5.590895	-15.37935	-9.977784	-0.8110894	8.371568	-15.76919	-0.82566	-1.304025	-2.811267	-12.46266	-6.088247	-16.86219	-7.346948	6.670532	-6.274725	-6.279285	-3.632468	-4.360517	-6.141957	-11.77656	-4.162726	-10.56276	-20.72987	-0.13342	-14.47754	-6.691993	-15.14445	-9.78295	-12.333	-14.08152	-9.921298	1.517983	-6.062739	3.593401	-10.1062	-7.967454	-9.430264	-5.23772	-0.6265035
ILMN_1654427	-20.8399	-6.86039	15.51416	-7.228001	-11.91163	-9.009867	11.00211	-13.60546	0.2574102	-12.5971	0.1107955	-9.326284	-11.27319	-3.838357	-0.08833231	-15.63627	-12.77225	-12.65145	-3.663775	-15.40887	-17.89247	-1.206776	-15.05994	-6.575741	-12.44472	-1.169666	-10.48496	-0.05136607	-11.09872	-14.28031	-6.554824	-12.33783	-8.337903	-2.134557	-3.759594	-11.9527	-10.93752	-8.230056	1.513972	-11.38552	-6.386699	-1.881316	-4.48915	-5.495496	-6.159828	-4.56178	-8.560285	-9.547848	-8.55829
ILMN_1654429	4.07673	7.702392	23.97417	9.803432	-1.941376	12.36522	10.83835	0.2277193	12.69414	7.164097	21.61572	2.123995	6.00637	-3.08394	0.05187308	5.843247	32.06241	10.60927	1.998304	20.7163	14.39813	3.134335	1.874144	-1.123772	11.86662	11.80655	0.7410061	17.30769	8.179882	21.71305	3.968209	7.50381	17.64645	4.175082	3.760608	-9.838023	8.184336	9.162507	6.878909	2.739815	5.545102	6.899606	12.64145	17.89844	11.2443	0.6616313	6.891299	-3.342999	3.835617
ILMN_1654430	8.206574	-6.46428	-5.997421	-3.836567	12.68089	-10.59976	-4.785708	-0.7643538	4.27878	-3.005214	-0.9888902	2.419329	5.297729	0.606742	-9.821708	-0.4843056	15.77473	-2.174516	-4.049891	-16.00977	-3.544805	-0.4548911	10.79257	-9.396587	17.38284	-9.019073	-5.643661	-0.4071705	1.770397	1.793234	-7.289893	0.3927715	-1.778249	-9.486611	-20.12392	-10.87432	-7.402708	-6.850821	-8.589055	-2.16986	-0.2885159	-6.518325	-1.937376	-7.740415	-3.13425	-4.336702	0.3492991	8.800373	-6.193673
ILMN_1654436	34.12984	22.55963	15.34563	15.15181	16.59757	10.07379	0.4213385	22.1981	13.55841	7.684926	33.13373	3.610781	17.6437	10.71241	21.62165	11.68173	15.80937	7.789816	16.56255	9.294201	8.119463	17.62176	23.86796	12.89214	29.67827	1.468266	12.87377	42.45107	22.24206	12.10703	21.54321	8.122066	5.103419	14.83123	30.8204	25.65909	12.8085	9.420831	14.41776	23.96712	2.563916	18.25858	9.512796	14.33959	4.066609	4.930598	39.67456	2.019901	14.94798
ILMN_1654441	132.9233	100.0873	175.6393	90.8979	95.07271	61.02926	149.726	60.13761	92.37893	108.7228	195.5121	74.34535	45.37137	40.83898	74.8451	101.2302	77.44136	132.1908	126.8949	115.3261	96.65433	55.21847	156.3423	92.91791	141.5166	45.11557	128.3272	70.05389	32.39875	139.5368	43.9462	138.1169	85.36505	41.15262	88.3912	52.166	39.19754	45.1951	99.17345	90.07549	53.71887	51.56767	71.3354	64.00098	57.79275	71.14265	113.4731	89.7711	41.92908
[truncated: 46,562 more rows]
[truncated: 410 more columns]
