# Supplementary material for: Identification of potential biomarkers associated with immune cell infiltration patterns in Kawasaki disease via bioinformatics
Source: PLoS One. 2025 Jun 2;20(6):e0324337. doi: 10.1371/journal.pone.0324337 (PMC12129191; doi:10.1371/journal.pone.0324337)
Supplement: S3 File — (ZIP) [file pone.0324337.s005.zip › 3. Grouping and Sorting/sample1.txt]

GSM1894312
GSM1894313
GSM1894314
GSM1894315
GSM1894316
GSM1894317
GSM1894318
GSM1894319
GSM1894320
GSM1894321
GSM1894322
GSM1894323
GSM1894324
GSM1894325
GSM1894326
GSM1894327
GSM1894328
GSM1894329
GSM1894330
GSM1894331
GSM1894332
GSM1894333
GSM1894334
GSM1894335
GSM1894336
GSM1894337
GSM1894338
GSM1894339
GSM1894340
GSM1894341
GSM1894342
GSM1894343
GSM1894344
GSM1894345
GSM1894346
GSM1894347
GSM1894348
GSM1894349
GSM1894350
GSM1894351
GSM1894352
GSM1894353
GSM1894354
GSM1894355
GSM1894356
GSM1894357
GSM1894358
GSM1894359
GSM1894360
GSM1894361
GSM1894362
GSM1894363
GSM1894364
GSM1894365
GSM1894366
