# Supplementary material for: Identification of potential biomarkers associated with immune cell infiltration patterns in Kawasaki disease via bioinformatics
Source: PLoS One. 2025 Jun 2;20(6):e0324337. doi: 10.1371/journal.pone.0324337 (PMC12129191; doi:10.1371/journal.pone.0324337)
Supplement: S3 File — (ZIP) [file pone.0324337.s005.zip › 3. Grouping and Sorting/sample2.txt]

GSM1894597
GSM1894598
GSM1894599
GSM1894600
GSM1894601
GSM1894602
GSM1894603
GSM1894604
GSM1894605
GSM1894606
GSM1894607
GSM1894608
GSM1894609
GSM1894610
GSM1894611
GSM1894612
GSM1894613
GSM1894614
GSM1894615
GSM1894616
GSM1894617
GSM1894618
GSM1894619
GSM1894620
GSM1894621
GSM1894622
GSM1894623
GSM1894624
GSM1894625
GSM1894626
GSM1894627
GSM1894628
GSM1894629
GSM1894630
GSM1894631
GSM1894632
GSM1894633
GSM1894634
GSM1894635
GSM1894636
GSM1894637
GSM1894638
GSM1894639
GSM1894640
GSM1894641
GSM1894642
GSM1894643
GSM1894644
GSM1894645
GSM1894646
GSM1894647
GSM1894648
GSM1894649
GSM1894650
GSM1894651
GSM1894652
GSM1894653
GSM1894654
GSM1894655
GSM1894656
GSM1894657
GSM1894658
GSM1894659
GSM1894660
GSM1894661
GSM1894662
GSM1894663
GSM1894664
GSM1894665
GSM1894666
GSM1894667
GSM1894668
GSM1894669
GSM1894670
GSM1894671
GSM1894672
GSM1894673
GSM1894674
