# Supplementary material for: Identification of potential biomarkers associated with immune cell infiltration patterns in Kawasaki disease via bioinformatics
Source: PLoS One. 2025 Jun 2;20(6):e0324337. doi: 10.1371/journal.pone.0324337 (PMC12129191; doi:10.1371/journal.pone.0324337)
Supplement: S4 File — (ZIP) [file pone.0324337.s006.zip]

Archive with 8 entries (7 files):
- 4. Differential Analysis/
- 4. Differential Analysis/geoMirna.mrnaDiff.R
- 4. Differential Analysis/mrnaAll.xls
- 4. Differential Analysis/mrnaDiff.txt
- 4. Differential Analysis/mrnaDiff.xls
- 4. Differential Analysis/mrnaHeatmap.pdf
- 4. Differential Analysis/mrnaVol.pdf
- 4. Differential Analysis/sampleExp.txt
