# Supplementary material for: Identification of potential biomarkers associated with immune cell infiltration patterns in Kawasaki disease via bioinformatics
Source: PLoS One. 2025 Jun 2;20(6):e0324337. doi: 10.1371/journal.pone.0324337 (PMC12129191; doi:10.1371/journal.pone.0324337)
Supplement: S4 File — (ZIP) [file pone.0324337.s006.zip › 4. Differential Analysis/geoMirna.mrnaDiff.R]

library(limma)
setwd("F:\\APP\\生物信息\\4.差异分析")        #设置工作目录
rt=read.table("sampleExp.txt",sep="\t",header=T,check.names=F)    #读取表达数据
#预处理表达数据并取对数
rt=as.matrix(rt)
rownames(rt)=rt[,1]
exp=rt[,2:ncol(rt)]
dimnames=list(rownames(exp),colnames(exp))
rt=matrix(as.numeric(as.matrix(exp)),nrow=nrow(exp),dimnames=dimnames)
rt=avereps(rt)
#对原始数据取对数，需要保证数据为正值
rt[rt>0]=log2(rt[rt>0])
rt=normalizeBetweenArrays(as.matrix(rt))

#差异表达分析
logFoldChange=2                #设置logFC阈值
adjustP=0.05                   #设置调整后的p值阈值
conNum=55                      #control组样本数量
treatNum=78                    #treat组样本数量

modType=c(rep("con",conNum),rep("treat",treatNum))
design <- model.matrix(~0+factor(modType))
colnames(design) <- c("con","treat")
fit <- lmFit(rt,design)
cont.matrix<-makeContrasts(treat-con,levels=design)
fit2 <- contrasts.fit(fit, cont.matrix)
fit2 <- eBayes(fit2)

allDiff=topTable(fit2,adjust='fdr',number=200000)
write.table(allDiff,file="mrnaAll.xls",sep="\t",quote=F)

#筛选显著差异表达基因
diffSig <- allDiff[with(allDiff, (abs(logFC)>logFoldChange & adj.P.Val < adjustP )), ]
diffSigOut=rbind(id=colnames(diffSig),diffSig)
write.table(diffSigOut,file="mrnaDiff.xls",sep="\t",quote=F,col.names=F)
write.table(diffSigOut,file="mrnaDiff.txt",sep="\t",quote=F,col.names=F)

#绘制火山图
pdf(file="mrnaVol.pdf",height=5,width=5)
xMax=max(abs(allDiff$logFC))
yMax=max(-log10(allDiff$adj.P.Val))
plot(allDiff$logFC, -log10(allDiff$adj.P.Val), xlab="logFC",ylab="-log10(adj.P.Val)",
     main="Volcano Plot", ylim=c(0,yMax),xlim=c(-xMax,xMax),yaxs="i",pch=20, cex=0.8)

#标记显著上调和下调基因
diffSub=subset(allDiff, adj.P.Val<adjustP & logFC>logFoldChange)
points(diffSub$logFC, -log10(diffSub$adj.P.Val), pch=20, col="red",cex=0.8)
diffSub=subset(allDiff, adj.P.Val<adjustP & logFC<(-logFoldChange))
points(diffSub$logFC, -log10(diffSub$adj.P.Val), pch=20, col="green",cex=0.8)

#添加图例，放置在图外
legend("bottomright", legend=c("Down", "Up"), col=c("green", "red"), pch=20, cex=0.8, bty="n")

abline(v=0,lty=2,lwd=3)
dev.off()

#绘制热图
library(pheatmap)
hmExp=rt[rownames(diffSig),]
Type=c(rep("对照组",conNum),rep("病例组",treatNum))
Type=factor(Type, levels=c("对照组", "病例组"))
names(Type)=colnames(rt)
Type=as.data.frame(Type)
pdf(file="mrnaHeatmap.pdf",height=7,width=8, family="GB1")
pheatmap(hmExp, 
         annotation=Type, 
         color = colorRampPalette(c(rep("green",3), "black", rep("red",3)))(50),
         cluster_cols =F,
         scale="row",
         fontsize = 4,
         fontsize_row=1,
         fontsize_col=4)
dev.off()
