# Supplementary material for: Identification of potential biomarkers associated with immune cell infiltration patterns in Kawasaki disease via bioinformatics
Source: PLoS One. 2025 Jun 2;20(6):e0324337. doi: 10.1371/journal.pone.0324337 (PMC12129191; doi:10.1371/journal.pone.0324337)
Supplement: S4 File — (ZIP) [file pone.0324337.s006.zip › 4. Differential Analysis/mrnaAll.xls]

logFC	AveExpr	t	P.Value	adj.P.Val	B
CD177	12.303607215105	3.83553308442528	18.3224215498485	4.15166329714832e-38	1.3032901422408e-33	75.7871295063214
C19orf59	3.74006508064775	11.3210964006417	16.1880325931512	3.5764864182824e-33	5.61365308213606e-29	64.6883268669252
ANXA3	3.95742106796254	8.47906245135891	15.9662777330432	1.20107361018388e-32	1.25680342569641e-28	63.5027470160168
GPR84	3.4099959831513	7.03822410041135	15.7955608347316	3.06348456866217e-32	2.40422268948607e-28	62.5860997405611
FCGR1C	2.93924038238667	8.63975583510992	15.5217741194088	1.38438450011503e-31	7.58626653121196e-28	61.1090288273333
KREMEN1	3.03718735150097	6.80617645595152	15.5133944906797	1.44997448991054e-31	7.58626653121196e-28	61.0636870346693
HP	5.17286422477589	7.76081705173249	15.102103616168	1.41911151567304e-30	6.36410695714403e-27	58.8286823726332
FCGR1A	3.31486098139675	9.32188876489678	15.0102372849545	2.36766133078413e-30	9.20261481564028e-27	58.3269711919936
LOC440731	2.12661254051651	8.00905538553464	14.990827761364	2.63836433934641e-30	9.20261481564028e-27	58.2208555594603
FCGR1B	3.10840497556224	8.69688356794989	14.6631102724399	1.65035884494055e-29	4.86273417507921e-26	56.4232801140948
MS4A4A	9.36597104644018	0.0375031179200034	14.6574155954203	1.70393972750609e-29	4.86273417507921e-26	56.3919476659994
TMEM119	17.7469001278559	-5.84973876607228	14.3391961394205	1.02073917157418e-28	2.55983062877884e-25	54.6360436564532
LOC100130904	5.46712608984196	4.40333226455384	14.3324925902815	1.06007257180571e-28	2.55983062877884e-25	54.5989497330096
NLRC4	2.31537323504102	6.86939751064111	14.2614942824588	1.5825485175964e-28	3.54852593317044e-25	54.2058247004189
LOC728519	2.58001403445699	8.02258497040856	14.1944762224717	2.31099334069188e-28	4.83644686339996e-25	53.8343110212302
SLC26A8	2.6837170881584	5.57372765868704	14.0186603418487	6.25159823641779e-28	1.19574427378357e-24	52.8577481892354
LOC653610	2.25653267367425	7.23391942628027	14.0124539721451	6.4754245203621e-28	1.19574427378357e-24	52.8232250228032
ARG1	3.79803909585806	6.9598796093584	13.7937558356904	2.24114645063065e-27	3.90855940989986e-24	51.6045957483377
IRAK3	2.31508498372261	8.94066516130753	13.6845480074922	4.17193633674044e-27	6.89291713068188e-24	50.9945739069055
LILRA6	2.32353838646579	7.63336909112076	13.583336334253	7.42671374121998e-27	1.15465407882242e-23	50.428363670895
TGFA	2.03743230545377	6.72629125858674	13.5764489728022	7.72417675053227e-27	1.15465407882242e-23	50.3898043661947
LOC100130828	2.40532183794372	6.36743269424039	13.5549783509187	8.73033026982998e-27	1.24573876286592e-23	50.269576227824
LIMK2	2.05825354907039	6.82454455622051	13.5297287020537	1.0082952409638e-26	1.37619148714503e-23	50.1281414037727
CR1	2.22827059986744	6.61796514148871	13.5101190210447	1.12767858994289e-26	1.4750035956453e-23	50.0182649802708
SLC22A4	2.12344609568057	8.77836681771455	13.4911542206604	1.25659752006989e-26	1.57788437400136e-23	49.9119741521552
C11orf82	1.94459781806534	6.84401984789556	13.3768679164612	2.41395011475497e-26	2.91456623086108e-23	49.2708722109609
OPLAH	3.49983224830508	6.28189157420605	13.3321569764564	3.11715369171617e-26	3.62421069223533e-23	49.0198010280898
CDK5RAP2	2.00527970703377	7.92142875168714	13.2790972128694	4.22276249276134e-26	4.73432000617014e-23	48.7216625185391
GPR141	2.91403379952259	5.80469190953905	13.2703346640502	4.43993828836192e-26	4.80615664649163e-23	48.6724073918545
ZNF438	1.78464798799634	7.82856472102399	13.2322929216242	5.52025688529202e-26	5.77639680476957e-23	48.4585092012585
MAPK14	1.91165772676893	7.15668989428887	13.1969073949567	6.76042893649566e-26	6.84591565078941e-23	48.2594567856468
H2AFJ	1.7894418800055	9.55026254000946	13.1872681237169	7.14424307369236e-26	7.0085024552922e-23	48.2052187105156
KCNJ15	2.0679539372713	7.3582730675892	13.100967437077	1.17160479104511e-25	1.11451568486328e-22	47.7193467723976
CETP	1.61244656296001	5.57967063527639	13.0806526497639	1.31637364916794e-25	1.21540004690236e-22	47.6049034868462
LOC648984	2.33959887606796	8.99805227542387	13.0627198806607	1.45899371869489e-25	1.30859230906486e-22	47.5038571264806
CACNA1E	4.33926808121193	5.04153743923381	12.9868268281654	2.25533754115261e-25	1.96665433588508e-22	47.0759937737952
NSUN7	2.37733372409233	6.5548305422042	12.9697672441682	2.48743470786531e-25	2.11042027971102e-22	46.9797671576973
DACH1	2.00712107686172	5.58586980686834	12.9359270458132	3.0210503406495e-25	2.49570558667551e-22	46.7888347128233
MYBPC3	1.75301139650446	7.37911366613261	12.9121858826714	3.46251428123374e-25	2.78078610302033e-22	46.6548414414344
BMX	2.27744821820913	5.07442742096134	12.9081715548506	3.5433054319831e-25	2.78078610302033e-22	46.6321815490108
MGAM	2.35983094527085	6.01254315505863	12.9021759560605	3.66750096711516e-25	2.80805342340681e-22	46.598336080787
TLR5	2.18078738080894	9.5851642975182	12.8328025546772	5.46449825283038e-25	4.08432212268694e-22	46.2065658206569
NAIP	3.00037915050935	5.58011286978537	12.8281546498823	5.6125104372596e-25	4.09739366619659e-22	46.1803078701985
ZDHHC19	3.5078635779261	8.25430022736923	12.7577915884951	8.4126104402191e-25	6.00201515771269e-22	45.7826483425472
ATP9A	2.33100090679956	6.76728149286124	12.7395636787595	9.34295404310199e-25	6.51764474046795e-22	45.6795877110428
OSM	2.09833458614717	7.34538239771748	12.6924822428455	1.22512302886907e-24	8.28117266579703e-22	45.4133058463067
HIST2H2AC	2.08120455435213	10.5728783132099	12.690406143349	1.23985447022318e-24	8.28117266579703e-22	45.4015611704791
C5orf32	2.55013409790897	9.64053679780858	12.6765358253721	1.34293185390513e-24	8.78277432453957e-22	45.3230897279637
EFCBP1	14.8862738214093	-6.34111606125898	12.6642204041981	1.4416260615692e-24	9.23582149485313e-22	45.253406653869
PHTF1	1.59681698994842	7.756383924594	12.635281447859	1.70308540041118e-24	1.06926513779415e-21	45.0896333291556
LOC642684	2.27080566252638	6.09797841028338	12.5750598736111	2.40947249111407e-24	1.48310118511868e-21	44.748686663974
HIST1H3D	1.95764558344832	6.50532291925741	12.559996699775	2.62799391767073e-24	1.58649971275999e-21	44.6633777344692
FAM20A	7.05547345125143	2.47625026754897	12.5161804444058	3.38313884136578e-24	2.00383951902179e-21	44.4151657995614
RETN	3.20353552960853	7.5523852137595	12.4797269691874	4.17455935858306e-24	2.42681050712295e-21	44.2085934421591
GALNT14	8.96371714470104	2.29808327115215	12.4735784056191	4.32524821810857e-24	2.46869440114299e-21	44.1737450480769
S100A12	3.22838672907959	11.1226408107723	12.4662322523539	4.51244560067237e-24	2.52954807671977e-21	44.1321067646575
HIST2H2AA3	2.06986993715356	10.5027146484796	12.4460561900994	5.06938127753119e-24	2.79189503621507e-21	44.0177354175678
SIGLEC9	1.90759202503942	7.41124912883287	12.4346855229784	5.41306035780687e-24	2.92977225434954e-21	43.9532708237419
KLHL2	2.02407902670745	7.81071920129289	12.4251803973472	5.71819137359664e-24	3.04246548474484e-21	43.8993782602121
SMPDL3A	2.41384528767597	6.70877293692396	12.4068683824328	6.3554370509016e-24	3.32516466503172e-21	43.7955407718191
UPP1	1.81435294066438	9.48220978727074	12.3911383580095	6.95932155095205e-24	3.58142659225388e-21	43.7063326538326
ST3GAL4	1.85351806587055	7.2337150337964	12.3806222472736	7.39475975177722e-24	3.74413384077082e-21	43.6466877265415
TDRD9	3.07099790248693	6.12536893709173	12.3684207749431	7.93428453717199e-24	3.94012424426214e-21	43.577477899267
GAS7	1.73510824511976	7.08758637659891	12.3662812401617	8.03287307698703e-24	3.94012424426214e-21	43.5653412674142
C16orf7	1.60056515290922	8.65848521684251	12.325057370283	1.01911047546445e-23	4.92183323781229e-21	43.3314591753389
DSC2	2.07417464570029	7.46650537627661	12.2964078343691	1.20244110743274e-23	5.71924715826188e-21	43.1688760970459
VNN1	3.22569663478413	7.59630908806859	12.2909784199264	1.24073864042379e-23	5.81332349256474e-21	43.1380610374635
MMP8	18.5187940760717	-7.66577144250845	12.2238645615039	1.82824518593448e-23	8.44004012894928e-21	42.7570564986359
PPAP2C	1.40007595535185	5.83053814143812	12.2182809677926	1.88818234320834e-23	8.59040871275308e-21	42.7253508024154
GYG1	2.25314761010131	11.152911175253	12.158660445161	2.66479168417401e-23	1.19504486499415e-20	42.3867328774876
LMNB1	1.67608486551632	7.99060990704401	12.1360705608939	3.03645251681689e-23	1.33802634183916e-20	42.2583996470429
SOCS3	1.88848680439308	6.52362209566554	12.1342334472345	3.06886775651183e-23	1.33802634183916e-20	42.2479622272554
ZAK	1.55693977553836	5.40778039503001	12.1280260547626	3.18097931929125e-23	1.36790825741358e-20	42.2126945584799
F5	2.03870453054083	7.08820918018011	12.1208097440497	3.31647636986998e-23	1.40690305679674e-20	42.1716930279111
CEACAM1	2.53889043238512	9.31217099344023	12.1162080440419	3.4058815020377e-23	1.4255657614929e-20	42.1455462442163
BAMBI	2.24669534418957	5.872037600654	12.1074096725947	3.58359358974075e-23	1.48021276275186e-20	42.0955520832139
HK3	2.16949326621025	10.0632473560035	12.0508737281538	4.96915163626072e-23	2.02586504111034e-20	41.7742434097386
HIST1H2BE	1.82293551263679	6.19175475285273	12.0462919937616	5.10256926670116e-23	2.05358787718311e-20	41.7481997960495
LOC728744	3.75172023544781	6.3723787733165	12.0316311651495	5.55405462862683e-23	2.20699851774498e-20	41.6648600250094
FCER1A	-2.37075041755607	7.82549140438927	-11.9845989079574	7.2903918829315e-23	2.86074977486232e-20	41.3974611352085
SMARCD3	1.5552945949273	6.89291109417763	11.8939877052944	1.23148074618129e-22	4.77267204742262e-20	40.8821238816865
NTN3	3.03861863646251	5.1289739058156	11.8681267585547	1.43028754483659e-22	5.47555934237928e-20	40.735005129733
CTRC	1.33783116713511	5.65459981393178	11.858257800595	1.51435772888662e-22	5.727556364483e-20	40.6788579939068
LOC642103	2.27607198173405	8.30395415908015	11.852758415502	1.56333229029684e-22	5.84239610202363e-20	40.6475695342885
SLC16A6	1.21121017715096	6.44853871142758	11.8348108701859	1.73446190079e-22	6.40567388112937e-20	40.5454530913034
C5orf20	-1.21437895906358	5.31264207820906	-11.8291501135563	1.79223274942213e-22	6.54206633370461e-20	40.5132434814247
SIPA1L2	2.07923156329771	8.0546802943415	11.8264337085894	1.82063477354228e-22	6.56935250701599e-20	40.4977869297933
MGST1	1.95558865971405	5.79517030430206	11.80913461307	2.01238161009472e-22	7.17871403455608e-20	40.3993499637069
GPR97	1.9983222754706	7.62947198130412	11.7736700159051	2.4709915907938e-22	8.71565932788752e-20	40.1975261294998
PSTPIP2	1.85578021236324	8.69503307655916	11.6983370063401	3.82205433293613e-22	1.33313255132812e-19	39.7687359468436
PIM3	1.52568778396655	6.78184446611961	11.5845207583758	7.38853021069895e-22	2.5487993447721e-19	39.120726170512
FAR2	1.52299152604296	7.29462437792368	11.5657167727253	8.23870165733643e-22	2.81118828725114e-19	39.0136494571246
ROPN1L	1.93768267471804	8.74387746482629	11.5395268897298	9.58828564194569e-22	3.23651035346193e-19	38.8645081953675
SERPINB2	2.75555853750881	5.0031409237369	11.4990210836803	1.21238560053352e-21	4.04885199701577e-19	38.633829885825
EXOC6	1.46309211603941	6.84779437945053	11.4642556290183	1.48287238921898e-21	4.85933988556564e-19	38.435831507636
GADD45A	1.93513738504639	7.47505016726181	11.4638876636978	1.48603666225249e-21	4.85933988556564e-19	38.4337358012317
PDGFC	2.82268245233393	5.38247676389501	11.4576015005264	1.54114894978109e-21	4.9876028692297e-19	38.39793350282
HIST1H2BD	1.85382051023837	8.29192799394512	11.4416051119181	1.69078994573042e-21	5.41604877309891e-19	38.3068263157451
PFKFB3	1.96078397576862	9.41729657655516	11.4279892573284	1.82955711061647e-21	5.80135927439114e-19	38.2292762414559
HIST2H2AA4	1.88925919956478	10.6917254964166	11.399471437775	2.15821829204026e-21	6.77507886237278e-19	38.0668479543852
ZNF683	-2.43515179727674	7.24599229193447	-11.3906275016045	2.27167656351971e-21	7.06064066158521e-19	38.0164750504589
CYP1B1	2.86456371004115	8.76374877075195	11.3379735885987	3.08193736455193e-21	9.40573963262158e-19	37.71656652361
CA4	2.31509366046241	9.53991372563408	11.337740130573	3.08610850586144e-21	9.40573963262158e-19	37.7152367708049
LOC730631	5.9920618413954	0.783916403882757	11.3255871620808	3.31122139954089e-21	9.99479443984495e-19	37.6460146443601
DRAM1	1.6149439997387	7.38991978360613	11.3095267661959	3.63409564944652e-21	1.08649076788024e-18	37.5545360703135
ADM	2.1848374399168	11.4846419049063	11.2778416596908	4.36632472125109e-21	1.29309118537278e-18	37.3740608356331
LOC100170939	2.13782249587839	8.79389760080175	11.25167826355	5.08091972639183e-21	1.49065637430741e-18	37.2250378682268
C9orf66	1.40113162964394	6.51277523474605	11.2118784091774	6.39845914573806e-21	1.85981879169453e-18	36.9983475674244
TIFA	2.0148463328409	5.31198550108718	11.2095831373158	6.48410457976804e-21	1.8674221189732e-18	36.985274454703
HIST2H2AB	5.62235267287492	3.34563302261175	11.1931210297705	7.13290075109274e-21	2.0356001852573e-18	36.8915124860619
ALPL	2.5210566746205	12.530313198752	11.1885098113872	7.32600450731921e-21	2.0718732747186e-18	36.8652489835457
CAV2	2.3585287155141	3.808691074604	11.1719372825613	8.06417968907965e-21	2.26027436428204e-18	36.7708600883177
BST1	1.85987668818096	8.18039190449312	11.1471060795125	9.31169366411681e-21	2.58683794251288e-18	36.6294373368979
IL18R1	2.32104633100446	8.92655221206038	11.1325789105019	1.01291740729233e-20	2.78925467102814e-18	36.5467019888621
DIRC2	1.4540273157501	8.36132246990296	11.1203497611383	1.08727080944306e-20	2.96796567391622e-18	36.4770557355176
GZMK	-1.85943629151729	8.93000317888868	-11.1073371477868	1.17238870669396e-20	3.1661501231239e-18	36.4029490641809
BATF	1.30272257146751	7.92185274648576	11.1062134231355	1.18004448396246e-20	3.1661501231239e-18	36.3965495416571
MCOLN2	-1.355338924942	7.17824753392389	-11.0958534981599	1.25302206774256e-20	3.33346345343852e-18	36.3375511810223
UBTD1	1.57511509285885	7.22816727690044	11.0936092068024	1.2694165579538e-20	3.34869954515005e-18	36.3247703906479
B3GNT8	1.51488815975089	7.00725734164221	11.0894208141212	1.30058833965651e-20	3.40233909654143e-18	36.30091847196
KCNE1	9.42312070671823	0.589821127763611	11.0866705718884	1.32147183316178e-20	3.42840031294335e-18	36.285256584872
MCTP1	1.81401045866878	6.26848785925808	11.0830577063394	1.34941577375123e-20	3.47220163685234e-18	36.2646824138798
KIF1B	1.47019512169198	7.64849569598587	11.0498558670061	1.63553264748459e-20	4.17419844470214e-18	36.0756149661646
ACSL1	2.10808525270726	11.0697909905889	11.0480138935664	1.65307366682093e-20	4.18494262490666e-18	36.0651262585858
STK3	1.5709347179423	7.14930072533999	11.0280007344121	1.85621675063537e-20	4.66162849887563e-18	35.9511685964495
METTL7B	3.59089285987283	5.33588023927364	11.0084610666763	2.0786048319102e-20	5.17869546693054e-18	35.8399122980583
DSE	1.56059549447475	6.94102932774748	10.9875688394719	2.34592550728262e-20	5.79868452949731e-18	35.7209608513732
HPSE	1.56580369310282	8.06560125750896	10.984373772574	2.38973253770661e-20	5.86081904872546e-18	35.7027700886838
LIN7A	2.70631015184602	5.74977825932413	10.9809083717791	2.43817089480124e-20	5.93326052167446e-18	35.6830403912262
TP53I3	1.56470128866375	5.54610519396434	10.9692876683076	2.60787912263615e-20	6.29742626290723e-18	35.6168812065342
HIST1H2BC	1.76512772408971	7.20077944268151	10.9217530912945	3.43411735366088e-20	8.22929862336811e-18	35.3462805775063
LOC653867	2.32325493164695	5.05195604931516	10.9080157411204	3.71838973873775e-20	8.84300686957997e-18	35.268085514721
PGS1	1.82042380631659	10.6862480178425	10.8778181812956	4.42868516296863e-20	1.04530289199933e-17	35.0962096384874
PHF15	-1.24108456544676	8.25530206139524	-10.8657438624084	4.74928938213788e-20	1.11260964391099e-17	35.0274913796106
HNRNPA3P1	1.83261338097954	6.30481408282238	10.8507429941447	5.18009400086731e-20	1.20454452500168e-17	34.9421217517078
SYN2	1.47124187305329	4.97468685681829	10.8423111896731	5.43916777357661e-20	1.25548790255968e-17	34.8941387418322
DEFB130	8.33105557811722	-0.297443471887904	10.8400480494218	5.51088228075943e-20	1.26275632523796e-17	34.8812601284607
BPI	2.56709581702569	6.93414093472376	10.8320938399533	5.77051537876261e-20	1.312666802682e-17	34.8359968895499
LOC391045	1.47213519672308	5.94543223295855	10.8090992861408	6.59188154244931e-20	1.48872190921272e-17	34.7051553783512
ETS2	1.64883327775862	8.51646052449316	10.8057491249735	6.72092837249988e-20	1.5070241676394e-17	34.6860936709976
C10orf119	1.02639783159537	6.50805683550769	10.803943171464	6.7915370298365e-20	1.51205624425977e-17	34.6758182936758
CREB5	1.72952271171768	8.40076232880245	10.7681826392287	8.35286977352779e-20	1.83998869212015e-17	34.4723678831202
MMP9	2.60760421193504	10.7948663228787	10.7675870985758	8.38170180215282e-20	1.83998869212015e-17	34.4689799904386
PLA2G7	-1.82384510807856	5.72031100510093	-10.7468186257303	9.45186155101117e-20	2.06050581812043e-17	34.3508390000244
CCPG1	1.55166513778234	8.10934201891384	10.7186139109414	1.11270307598038e-19	2.40896379042593e-17	34.1904165085765
C1QB	6.01400528570108	5.62627845598756	10.6964753126646	1.26471775394145e-19	2.71931641998151e-17	34.0645131637865
PSG3	1.70253080450994	6.59611652704267	10.694870980002	1.27650820003218e-19	2.7259962867626e-17	34.055389817999
KLRG1	-1.67926468286175	7.51677083136027	-10.6791176816213	1.39827695306796e-19	2.96585879126414e-17	33.965809895699
ACSL4	1.66411181180888	7.00982682128018	10.652556063473	1.63043618371598e-19	3.43507736102094e-17	33.8147871397233
IL11RA	-1.14216179951556	7.29018871952637	-10.6426537803253	1.72651865875315e-19	3.6132582490386e-17	33.758491123191
HIST2H2BE	1.63232871027604	9.17801583997402	10.6234101867821	1.92971609057993e-19	4.01176473612485e-17	33.6490977591495
GK	1.81178798397699	8.81614631521887	10.5991463036717	2.22031238346974e-19	4.58552936459751e-17	33.511184037585
DDAH2	1.35814372968782	7.6914228662847	10.595984500189	2.26126748318891e-19	4.63958881256642e-17	33.4932141722122
IL27	9.82158181977679	-1.07219725101757	10.5635769120966	2.72711666289218e-19	5.55906794035787e-17	33.3090492597331
CARD16	1.38091194569115	6.70711537504311	10.5291584548456	3.32724477883673e-19	6.73863665143502e-17	33.1135006331237
GLT1D1	1.67722304331711	7.10654865040093	10.5237596157391	3.43267419872215e-19	6.90759669527473e-17	33.0828313214606
LOC100129827	3.66527733925977	3.98585318700562	10.5060634752759	3.80220678995699e-19	7.60247614970254e-17	32.9823126800727
LBH	-1.22282314632519	8.22182208651553	-10.4995670303314	3.94761912433766e-19	7.84326959184859e-17	32.945414408807
ALPK1	1.4305744752682	8.41283566771897	10.4974160371592	3.99697930573081e-19	7.89139461418249e-17	32.9331976608149
TSPAN2	2.09243676883852	5.33674405826745	10.4913458218526	4.13962596516603e-19	8.12194614365575e-17	32.8987223974692
SQRDL	1.26155070781699	8.34646379708578	10.4542480785518	5.12883791400838e-19	1.0000278248233e-16	32.6880629889403
SYTL2	-1.3865056873736	6.38218472326541	-10.4457397987605	5.38713671150348e-19	1.04390738054023e-16	32.6397571831353
SIGLEC5	1.87497000772013	7.68937956975292	10.4437576828014	5.44915307242714e-19	1.04944670705296e-16	32.6285041699572
METTL9	1.54509434602051	6.81588921348804	10.4264705371467	6.02116891908853e-19	1.15253984578065e-16	32.5303678030595
LOC441124	1.51935750250937	8.09592105739005	10.4237236575462	6.11742655256753e-19	1.1638682081103e-16	32.5147754525956
TBC1D8	1.55665724662043	6.95805513425669	10.415948041674	6.39831703658647e-19	1.20997571332845e-16	32.4706399262552
TARP	-1.74008455846959	6.81092672219044	-10.4146518526051	6.44637808973616e-19	1.21176467660478e-16	32.4632828394382
LOC100131139	1.2792367614745	4.89218843114462	10.4133653327524	6.49443710827767e-19	1.21353196251817e-16	32.4559807113321
CLEC4D	2.11322458481806	6.76688392829485	10.4065064067896	6.75676195272116e-19	1.25507852792794e-16	32.417051590298
ZBTB40	-1.03192334742874	8.57830480395121	-10.4012590676337	6.96457191814759e-19	1.27999705870899e-16	32.3872708157412
MKNK1	1.48607402396468	8.49136552522848	10.4010629558095	6.9724610422795e-19	1.27999705870899e-16	32.3861578267767
C14orf101	1.40984859065212	4.96941621651275	10.3931577752914	7.29800933050946e-19	1.33197156339159e-16	32.3412952470376
EOMES	-1.59892933774496	8.97704458802858	-10.3570957354634	8.98661107473181e-19	1.63068031709816e-16	32.1366781506997
IL1R2	2.62059363022508	8.81253392043978	10.3557434569932	9.05701286090908e-19	1.63401004442332e-16	32.1290065194073
AIM2	1.87865080403873	8.20396788511269	10.3495441015011	9.38687687473313e-19	1.68384479343784e-16	32.0938380273413
DYSF	1.98351272709155	10.3999081671061	10.3425327961948	9.77442222909696e-19	1.74340149213529e-16	32.0540657204844
C19orf38	1.21991640836867	7.24141263150023	10.340296041147	9.90138777130015e-19	1.75606985828618e-16	32.0413780319721
PPP1R3D	1.29649725550978	7.77339343759492	10.3319483115044	1.03899458458803e-18	1.83236617974087e-16	31.9940289109281
RGL4	1.78682530619388	10.3272791742584	10.3239715602338	1.08792640483258e-18	1.90794333522371e-16	31.9487873379144
MAP4K1	-1.14202978518037	8.97234859751209	-10.3034290512389	1.22479555389449e-18	2.136043445992e-16	31.8322919824732
RAB20	1.86218807137395	5.79076619062929	10.2864659647968	1.35068244776195e-18	2.34257587846094e-16	31.7361120697636
EMR2	1.69993734287695	10.1987804045215	10.2822418452852	1.383989984018e-18	2.3871545922139e-16	31.7121639009806
ADORA2B	1.294874457611	5.62179149000222	10.2794976574592	1.40606629104556e-18	2.4119799458198e-16	31.6966065535987
ANKRD22	2.45072641261726	8.29585668774221	10.2705302022784	1.48068843650664e-18	2.52618322819655e-16	31.6457711131353
HIST2H3C	9.51107229390206	-1.9798243443231	10.2555392428487	1.61436799200795e-18	2.72525850672445e-16	31.5607989792789
C9orf106	1.21137099380124	6.06802043151979	10.2554996552975	1.61473650054392e-18	2.72525850672445e-16	31.5605746045642
SV2A	1.76794681672839	5.68083770209052	10.2472310939465	1.69357604341304e-18	2.84303417940225e-16	31.5137118846245
C8orf83	1.22831385530006	5.84237155844605	10.2448868390819	1.71661939089114e-18	2.86638914461993e-16	31.5004263321099
ANKRD34B	14.3152060932647	-2.42700425142225	10.2394766615534	1.7710017076196e-18	2.93627739952454e-16	31.4697665123815
GOLGA8A	-1.22676728090915	6.36692582420079	-10.2388724292762	1.77718114777543e-18	2.93627739952454e-16	31.4663423921982
ITGAM	1.57066530415213	9.77759336667252	10.2166823729926	2.01966448489196e-18	3.31944018375541e-16	31.3406081088889
SAMSN1	1.79512326492422	6.99086913202893	10.2119294296527	2.07575233961502e-18	3.39385507527056e-16	31.3136804536827
LTB4R	1.39070979732358	8.04486759174404	10.1909842683772	2.342034353462e-18	3.80938561781758e-16	31.1950320236978
BCL6	1.82938694490074	11.3961828294563	10.1900430755498	2.35476975971064e-18	3.81035733488847e-16	31.1897010397717
CD274	11.8009518199275	-5.52904194338055	10.1875982355982	2.38817516619152e-18	3.84459460600432e-16	31.1758535366306
LOC442132	1.34046921745018	5.50145574201431	10.1625341486454	2.7591502341652e-18	4.40767578112119e-16	31.0339119841624
MEF2D	-1.02275531347363	7.72464461536415	-10.1621018165428	2.76602997222501e-18	4.40767578112119e-16	31.0314639591684
CST7	1.96860582004838	11.6613435955407	10.1559566300944	2.86569074652676e-18	4.53531957122462e-16	30.9966688690496
DBP	-1.39423860089019	6.11267341013241	-10.1553918933021	2.87502737854771e-18	4.53531957122462e-16	30.9934713497526
SLC37A3	1.5113352136652	6.57873575690181	10.1536136315034	2.90462567406441e-18	4.55910045801151e-16	30.9834030240998
TSHZ3	1.48599398549324	7.38516274583797	10.1313979084673	3.30106542669307e-18	5.15557442162929e-16	30.8576365606284
PLSCR1	1.9414266105024	7.56266510160944	10.1143289394266	3.64197190808339e-18	5.65984069992841e-16	30.7610277300715
PNPLA1	4.24622254363144	3.40810364064173	10.1073364177115	3.79157577909639e-18	5.85071039635619e-16	30.7214560606278
LRG1	2.0331810521011	10.4268362347766	10.1068564316777	3.80206715359539e-18	5.85071039635619e-16	30.7187398672535
HIST1H3F	1.2940500413927	7.4436645775935	10.10410413673	3.86278775574612e-18	5.91515284040888e-16	30.7031651904079
GAS6	1.37543101229457	5.72284901029551	10.0849332234924	4.31344862638597e-18	6.57319316890818e-16	30.5946945680047
PAQR8	-1.22802286183221	8.26388491364616	-10.0558222313344	5.10008254784724e-18	7.73438605517007e-16	30.4300286173179
LOC153561	1.59401551382974	8.89695171588954	10.0476786942194	5.34471779385952e-18	8.06641254734799e-16	30.3839750115383
HYAL2	1.16658927631641	4.76739323786079	10.0411045807235	5.55072325267586e-18	8.33723944248807e-16	30.3468001622727
CEACAM3	1.68524360922629	8.51306773718575	10.0338192960165	5.78828229617182e-18	8.65265513530599e-16	30.3056072964248
DHRS13	1.35087481002324	7.88534049317072	10.0267565454596	6.02826619498011e-18	8.968688738996e-16	30.2656761963161
OLFM4	8.02163577003383	3.99951369004506	10.0255186041054	6.07134123871474e-18	8.99016717762893e-16	30.2586775290355
UPF3A	-0.94481383492256	7.47891461312479	-10.0240310354067	6.12350874836612e-18	9.0248444426624e-16	30.2502677415844
WDFY3	1.33657746111719	6.14580696378747	10.0151754669306	6.44345402947044e-18	9.4520050884643e-16	30.2002070692565
HDAC4	1.37052015236086	7.3372609923607	10.0123095293044	6.55052997354261e-18	9.56438311299766e-16	30.1840070554273
MXD3	1.51139339547093	7.22639604832623	10.0114724749404	6.58213738297538e-18	9.56603966325755e-16	30.1792756267146
ACOX2	7.00607961872691	2.12047162774937	9.98454591423813	7.6842873089791e-18	1.10728119789572e-15	30.0271004764219
ACVR1B	1.03756894241092	6.05473700366511	9.98442902108674	7.68945276316475e-18	1.10728119789572e-15	30.026439969333
TRAPPC6A	-1.12199643491412	8.70199202309921	-9.97478508088568	8.12776899137778e-18	1.16505444829832e-15	29.9719501003031
PDLIM7	1.4684991550554	7.47800606936075	9.96147396972772	8.77399948778405e-18	1.25196996327508e-15	29.8967512409008
CASP5	5.48826954607629	5.51864458697264	9.92672295518285	1.07130854538051e-17	1.52174288943824e-15	29.700493188424
SLC40A1	1.38984331722332	9.38789714212406	9.90576420340804	1.20835914295401e-17	1.7086851448474e-15	29.5821717426519
LY9	-1.34469340679465	7.09213930776884	-9.87057708135769	1.47889670866373e-17	2.06946605413402e-15	29.3836014299151
PYGL	1.75262071325601	11.4708104387327	9.87046888878415	1.47981547877637e-17	2.06946605413402e-15	29.3829910207305
LOC643550	1.1213826783508	5.59444259214015	9.87006203753813	1.48327555485524e-17	2.06946605413402e-15	29.3806956244035
KCNE3	1.39649891156356	5.05998580192061	9.86089294396804	1.5634311893159e-17	2.17164742898251e-15	29.328968414957
TMEM88	1.97371752216927	5.78264012204955	9.83766738661195	1.78633645112798e-17	2.47033805611496e-15	29.197972282287
B4GALT5	1.6144831318039	10.7252898818097	9.83673193802606	1.79595011861346e-17	2.47273974225938e-15	29.1926971088336
C1RL	1.2181643353812	8.30195324108254	9.8346419740516	1.81761570241622e-17	2.48531100948354e-15	29.1809116607538
CD96	-1.32861259979067	9.10751125758382	-9.83432592236251	1.82091466673425e-17	2.48531100948354e-15	29.179129455028
FLJ22662	1.78469456429618	12.1900893690442	9.82161729956264	1.95863584611562e-17	2.66170980438361e-15	29.1074727213673
ASGR2	1.51614174446951	6.94116504062568	9.81011731536185	2.09219224037536e-17	2.8309525349079e-15	29.0426423257064
C4orf32	0.953624291896022	6.07282116792047	9.79813846735362	2.24097726302393e-17	3.01926001033678e-15	28.9751241053427
NBN	1.22041684310498	6.4585236319805	9.79506805359706	2.28078396475188e-17	3.05975941117484e-15	28.9578198028034
TFPI	4.23594289526157	2.56837635457693	9.78663957094737	2.39371869867357e-17	3.19760073994726e-15	28.9103224809568
CD58	1.54098815676781	8.32509236598324	9.78455456604835	2.42250614900619e-17	3.22234377244077e-15	28.8985737104375
SRPK1	1.24307206962704	9.43922408793825	9.77094674160057	2.61905898682693e-17	3.46909281495658e-15	28.8219042530957
CDC25B	-1.24423038829829	9.42931165679895	-9.75496536643765	2.87029621509592e-17	3.78589658757526e-15	28.7318820503871
IL18BP	-0.858552204232971	5.50989641406527	-9.74827783830973	2.98243368718074e-17	3.90185944058822e-15	28.6942181617466
NOV	-2.50460936750967	5.12325833672651	-9.74824043713231	2.98307296681057e-17	3.90185944058822e-15	28.6940075308171
ZAP70	-1.17726255190966	7.1059799725097	-9.74464315755541	3.04520255697541e-17	3.96659745512748e-15	28.6737494276232
CSTA	1.39621567759615	6.74970735341564	9.74133237153628	3.10352391223352e-17	4.02586044019978e-15	28.6551057187521
FAM171A1	-0.880999794715745	6.95189832710157	-9.71578303013701	3.59270095269963e-17	4.64123737889493e-15	28.5112648208079
TLR8	1.51120129787363	9.23181711631593	9.69925894928854	3.94929339604322e-17	5.08099255281102e-15	28.418266594069
ST6GALNAC3	1.60999647358311	4.90623093491226	9.68340068085841	4.32465970222512e-17	5.54121295396943e-15	28.3290389108345
SH3GLB1	1.42547468876267	10.3731937976874	9.68048806642817	4.39737273137723e-17	5.61147661721113e-15	28.3126533818986
PFKFB2	2.03938254080453	4.91484373846814	9.67222361346313	4.61039956814727e-17	5.85950053616515e-15	28.2661642127233
FYN	-1.11589314611959	9.19713950366442	-9.6710246970812	4.64214637996117e-17	5.87605883708634e-15	28.2594205977301
SLC1A3	6.3918110720735	2.29311202595229	9.66952055770519	4.68228386733837e-17	5.9030624563649e-15	28.2509603657202
BCL9L	-1.11852134126904	6.10751611401063	-9.6524823463677	5.16183628948099e-17	6.48161459197549e-15	28.1551414039571
RFX2	2.03279004095685	6.02412661397579	9.6366068062033	5.65263209259461e-17	7.06961859166255e-15	28.0658855933159
CD2	-1.46922663470432	10.3322251422433	-9.62372363075449	6.08491607141791e-17	7.58006687753774e-15	27.993471127013
SBNO2	1.27323926323742	8.52151122070871	9.61775608701668	6.29617317956519e-17	7.78441364657515e-15	27.9599338165784
C10orf10	4.84286792676739	2.04994105542116	9.61769006699784	6.2985507971142e-17	7.78441364657515e-15	27.9595628064018
PASK	-1.07873753587491	7.94919972956536	-9.60678722257224	6.70373998312425e-17	8.25269825687202e-15	27.8982982875051
SNORD13	-1.48086904660751	9.10767562169378	-9.60439963031088	6.7958838845434e-17	8.33345261342134e-15	27.8848836304036
PLOD2	2.09576954392987	3.84722070395912	9.58879144565644	7.43015571655722e-17	9.04115418946592e-15	27.7972029507683
AVL9	0.918069581091337	5.39772407704833	9.5887806980912	7.43061219699989e-17	9.04115418946592e-15	27.7971425833765
ATPGD1	-1.39074787735358	5.99682984319764	-9.57825136069684	7.89152854402092e-17	9.56489822601949e-15	27.7380064164547
ILF3	-0.891992583763473	6.98378998550365	-9.57537107474011	8.02250402729119e-17	9.65397013530357e-15	27.7218317090206
LOC93622	-1.2121646231936	6.95377650639863	-9.57528342928654	8.02652333497143e-17	9.65397013530357e-15	27.721339534838
CD27	-1.53133007674258	10.0032583403138	-9.56878131482618	8.33037005940294e-17	9.98118232460981e-15	27.6848289577591
TNFAIP6	1.9544348589236	9.15127617705232	9.5363626151042	1.00252180534527e-16	1.19662222484405e-14	27.5028552801947
IL10RA	-0.996671783238492	9.04448877856121	-9.52581121802905	1.06478464122565e-16	1.26612573702104e-14	27.4436508578408
GPR63	5.87985181439972	2.09537033189372	9.52395899758715	1.07610556143114e-16	1.27475870884703e-14	27.4332591335417
LILRA5	1.56477342285931	10.626240001519	9.5207159134646	1.0962173003786e-16	1.29370125915357e-14	27.4150649380482
NAMPT	1.86902585276903	11.0545448794945	9.49307508681906	1.28356597061898e-16	1.50912745129853e-14	27.2600399562716
KIAA1881	1.73385854036385	5.656824178391	9.48956047137577	1.30956939942288e-16	1.53395532039862e-14	27.2403337785618
LOC100134711	-0.93548117559422	6.88912016058877	-9.4817585801685	1.36918492782924e-16	1.59782354105634e-14	27.1965938301861
LRPAP1	1.13710286866857	8.26113695325141	9.47815263001723	1.39764532210726e-16	1.62210560699378e-14	27.176379872335
NQO2	1.56264277517145	8.9005574568298	9.47781665419449	1.4003268969652e-16	1.62210560699378e-14	27.17449655515
CAPN13	11.8864645616972	-9.58354079980915	9.47260191190753	1.44261179354443e-16	1.66494372878481e-14	27.1452667821123
GIMAP5	-1.44861040504402	10.2026508783633	-9.46673605296306	1.49169928330292e-16	1.71529025280019e-14	27.1123908198158
PTPRJ	1.1773662082518	5.56724135095454	9.46301689385582	1.52368135057787e-16	1.74567171377155e-14	27.0915482185035
SULT1B1	2.28484596553145	6.32913576311194	9.46225325980524	1.53033214952228e-16	1.74691588501104e-14	27.0872689076043
FOLR3	2.31687810065445	10.949284371996	9.45218512101924	1.62077377885757e-16	1.84345400238756e-14	27.0308541617652
NLRC3	-0.885890155094475	6.77549634311386	-9.4470887124345	1.66856606193775e-16	1.88691932550695e-14	27.0023016516481
USP7	-0.884312997272813	7.20945698443803	-9.44683198696774	1.6710103608911e-16	1.88691932550695e-14	27.0008634275748
CDC42EP3	1.87156118406551	6.12404282820243	9.44259963658985	1.71182515259464e-16	1.92607939750003e-14	26.9771540394873
LACTB	1.08895932361869	8.05624770962571	9.43807030866578	1.75660511904522e-16	1.96940528203812e-14	26.9517831559822
LOC728734	-0.764047419095453	7.37761490958001	-9.40174054804689	2.16069512374774e-16	2.4138270934053e-14	26.7483646237569
CLEC5A	4.82479214340272	4.80597454607478	9.37681053004752	2.49035839771808e-16	2.77224577380021e-14	26.6088608175629
PPARG	7.49963502720283	-2.71554266337939	9.37313031872288	2.54309714410175e-16	2.82095072606509e-14	26.5882729720749
CA5B	-1.04679937017364	7.01580124444923	-9.36003395855988	2.73996348624717e-16	3.02862442817857e-14	26.5150217971642
HIST1H3H	1.56963401262564	7.28919840004031	9.35769919702522	2.7766222646989e-16	3.05837635555887e-14	26.5019649591494
LOC100132909	5.08925525250428	1.1796663329244	9.35665967101665	2.79310104047557e-16	3.06577020498634e-14	26.4961517517953
LOC729891	1.97323122652677	5.02893983947305	9.34813171249503	2.93201990302261e-16	3.2070372402678e-14	26.4484666403069
LOC731823	6.69056695010905	1.06019726910554	9.34088432123054	3.0554767384437e-16	3.33046964490363e-14	26.4079485736649
APOB48R	1.26911861043833	7.31563559840643	9.33894912100162	3.08930960929152e-16	3.35569575276399e-14	26.3971304587273
C21orf2	-1.01894946383266	7.49482483532677	-9.31923262514368	3.45602057801976e-16	3.7410826891447e-14	26.2869366034604
SLPI	4.20186954010903	6.22086802359513	9.31830042313785	3.47439428768909e-16	3.74804761096687e-14	26.2817277310454
GPR42	5.02877470410222	2.48420634542927	9.3148248800354	3.5437593702223e-16	3.80978404623351e-14	26.2623083132358
TMEM33	1.08131408119293	6.71313799303835	9.30486029643275	3.75037726031287e-16	4.01815163671473e-14	26.2066396207859
RMI1	0.932466588977217	6.54758683139452	9.29776832371043	3.90470161968331e-16	4.16926507636389e-14	26.1670263845781
OPRL1	1.0421203478696	7.64322507283748	9.29476469963949	3.97195424294076e-16	4.2266978845558e-14	26.1502510140201
SLC24A4	1.15443194803602	6.93067649243697	9.28655745340462	4.16166212156354e-16	4.40620370939183e-14	26.104418685109
CD8A	-1.4624900782879	10.1110362834941	-9.28609928889593	4.17251459320711e-16	4.40620370939183e-14	26.1018603610925
GNLY	-1.81520516371531	10.0117221528265	-9.28566828547202	4.18274944380341e-16	4.40620370939183e-14	26.0994537236178
LILRB2	1.1695752245494	8.95388332434194	9.28497342707372	4.19930264327696e-16	4.40884644072743e-14	26.0955738193479
LOC653907	1.33698863760205	7.17595406395165	9.28199292126893	4.27104912545277e-16	4.46756368510481e-14	26.0789321265738
LOC651612	1.9789076816798	6.90041035558816	9.28147287310539	4.28369224393651e-16	4.46756368510481e-14	26.0760285403574
DNAJC3	1.4069222057335	6.69566367185646	9.27225586425208	4.51406085898239e-16	4.69223173791971e-14	26.0245726011005
GRB10	1.45141249195708	4.5647295426185	9.25467851928388	4.98814807129593e-16	5.16791895228125e-14	25.9264718287937
PROK1	1.64944012523217	5.13836995283336	9.24377471069614	5.30684539171742e-16	5.48001613607873e-14	25.8656356414832
DGAT2	1.22844386167813	7.18926757319616	9.24140114249808	5.3788650879282e-16	5.53617484722105e-14	25.8523946055784
ST6GALNAC6	-0.965854805206861	7.68510354169561	-9.22903611238573	5.77009942134411e-16	5.91944317107302e-14	25.7834270965727
CD59	1.03641933422879	5.79886546879844	9.22507184129235	5.9014354644653e-16	6.01576297437048e-14	25.7613198903952
ECM1	1.45430283608568	4.6256308594695	9.22504556480878	5.90231586425238e-16	6.01576297437048e-14	25.7611733631354
AGTRAP	1.24943092364293	9.32603176363919	9.21432131808443	6.2727818380837e-16	6.37265914113668e-14	25.7013782438231
FBXL13	1.9157723941704	5.63524528543048	9.2117936639622	6.36341951101947e-16	6.4438859770943e-14	25.687286913074
MANSC1	1.96133534119675	6.61219346871316	9.21054317450078	6.40874130765655e-16	6.46891341253873e-14	25.6803158994289
TRIM25	1.32564423141339	9.56481769026258	9.20509991401724	6.60979884641556e-16	6.65047453162427e-14	25.649974036903
LOC388275	-1.00472301768264	7.66358156321267	-9.19794414930659	6.88370129600945e-16	6.90393453943542e-14	25.6100920029422
MAN1A1	0.908096938093808	6.39241124991953	9.1964548470417	6.94211377017033e-16	6.94034507876392e-14	25.6017923196819
CBLB	-1.04541044850396	8.81621195754235	-9.19002465533229	7.20003598184778e-16	7.17535014419573e-14	25.5659609454091
POLR1E	-0.929150708674493	7.25269974448415	-9.18876751539888	7.25156588133264e-16	7.2038340552783e-14	25.558956316753
MBOAT2	0.929744287452626	6.92104986983393	9.18127390485226	7.56643920689505e-16	7.49292301523184e-14	25.5172070198711
TMEM55A	1.23284025299074	7.2860354310613	9.18012089884116	7.61608169928543e-16	7.51836593408705e-14	25.5107838915166
NDUFAF1	1.0526262286281	6.85221494705546	9.17335276753599	7.91409391717948e-16	7.78806383222878e-14	25.4730836377964
SERPINB1	1.59546752702414	11.1938207509837	9.16938061335414	8.09437447603758e-16	7.94058136099286e-14	25.4509604420116
LOC100128908	0.871052776719835	4.95187715664135	9.15748586323202	8.65906519576465e-16	8.45923342597735e-14	25.3847239468759
PLEKHF1	-1.21230225860741	7.75601991722203	-9.15712155803235	8.67696598867452e-16	8.45923342597735e-14	25.3826955843725
PGLYRP1	1.93990942552971	10.4173546479143	9.1451138467467	9.2880752916489e-16	9.02697398004466e-14	25.3158492264937
LOC641298	-0.940706814821623	5.97053852939504	-9.12839926609159	1.02107284559725e-15	9.89306134845339e-14	25.22283131188
PGAP3	-0.887230574310112	7.47381350614692	-9.11801424347439	1.08293973485823e-15	1.04601982020522e-13	25.1650563936266
CD55	1.29519921898531	8.82586880412258	9.1015848123437	1.18852712339348e-15	1.14448599563092e-13	25.0736839030776
FBXL5	1.21056477796388	9.04547715749949	9.09993342192659	1.19969132557454e-15	1.15117053186266e-13	25.0645016668294
CLEC1B	1.90741988243076	7.264839402657	9.09947586743299	1.20280305316945e-15	1.15117053186266e-13	25.0619575884008
RAB27A	1.05893103008249	7.55681202987078	9.09323934162138	1.24602652033913e-15	1.18891381539471e-13	25.0272842769047
NDRG2	-1.01326531217773	5.17350981998397	-9.08554407448218	1.30149771661889e-15	1.23807928242728e-13	24.9845079890823
USP32	1.07279463325986	6.66188852866977	9.08367544929561	1.31533467130534e-15	1.24746181273768e-13	24.9741219206644
IL1B	1.59359683037938	9.77519149226487	9.07330614059404	1.39482330359552e-15	1.31886425139971e-13	24.9164965109883
NELL2	-1.35863254371464	8.46346068918316	-9.06236631663804	1.48387578720163e-15	1.39885371507008e-13	24.8557164296297
P2RY8	-1.03740024711822	9.88560717553722	-9.06056242798956	1.49909416923993e-15	1.40896898684969e-13	24.8456958552779
TCN1	1.96634721733814	7.98462158100718	9.04499799158142	1.63702823989182e-15	1.5340176270652e-13	24.7592542096696
BCL11B	-1.49518582795716	8.58731017034682	-9.04343642309167	1.65154614633717e-15	1.54301597100644e-13	24.7505834258962
PHF1	-0.695132991156458	6.73827249333449	-9.04241498650339	1.66111173457394e-15	1.54734776177285e-13	24.7449119673961
MLL	-0.899085456439054	6.51593236224107	-9.04166860015475	1.66813639038187e-15	1.54929401085407e-13	24.7407677983013
RTN1	-1.1620274830788	5.6688796856871	-9.04002384005793	1.68372073428507e-15	1.55915520031496e-13	24.7316358511204
EBI2	-1.29660897205197	8.41747863706803	-9.02911705502017	1.79079691289775e-15	1.653432255579e-13	24.6710892971596
FUT7	1.26665044937259	7.485441430386	9.0219643402158	1.86467250137613e-15	1.71659235082696e-13	24.6313916153993
KLRB1	-1.69314720993412	9.65012652671878	-9.01801593868301	1.90674481934012e-15	1.75019103417324e-13	24.6094809897098
FAM102A	-1.53622093109977	7.7460826814256	-9.00949636049393	2.00077320901002e-15	1.827277295112e-13	24.562211267385
HNRPA1P4	-1.06038918223662	9.24370132519569	-9.00935531876725	2.00236808587706e-15	1.827277295112e-13	24.5614288024793
EPHA1	-1.22936631754003	6.28886447879826	-9.00181856422257	2.08945935441592e-15	1.90122632040072e-13	24.5196208209634
LAPTM4B	1.08285924239983	6.07520687888956	8.99296799530717	2.19655884679999e-15	1.99290102077299e-13	24.4705350993157
PIK3AP1	1.34463483147711	8.86227782370151	8.98973620325969	2.23701403875373e-15	2.02375633154343e-13	24.4526141846226
P2RX1	1.18010281566195	7.84371153094016	8.98473967552088	2.30102485099577e-15	2.07568310696721e-13	24.42491039793
MAP3K4	-0.822230066541839	6.601108621746	-8.97490422649758	2.4324037235159e-15	2.18790881629258e-13	24.3703871220378
APRT	-1.00949997102661	9.10680861869798	-8.97148005663961	2.47987394798538e-15	2.22423437071877e-13	24.3514083323255
GNG10	1.56182387421816	8.67176807116724	8.9696185053373	2.50606702809532e-15	2.24132353692217e-13	24.3410912136702
FRAT1	1.16192395321488	7.61703511790929	8.96276177321564	2.60494318857526e-15	2.32313569817485e-13	24.3030940362322
SORT1	1.48251386729211	7.85707185286341	8.95513316796325	2.71952038237221e-15	2.41844713437474e-13	24.2608274479735
HIST1H1C	1.31202950488388	9.91724715234523	8.94972046260303	2.80384581179275e-15	2.48639343852537e-13	24.2308432636695
STAT4	-1.19039825359315	8.89436996820019	-8.94901503478057	2.81502582229702e-15	2.48927579193094e-13	24.2269357947166
SPOCK2	-1.46244533844753	11.1373784201802	-8.94359657910996	2.90239328873453e-15	2.559323879774e-13	24.19692458736
MTHFD2	1.31349004826763	6.99597297530988	8.94139832785037	2.93860303389111e-15	2.58399513837283e-13	24.1847503528987
FAM193B	0.943237980487443	6.43006588662567	8.93725990706201	3.00799608603062e-15	2.63762606515847e-13	24.161833096967
TRAF1	-0.73084651345608	5.65463063629122	-8.93595499428219	3.03021334727369e-15	2.64970633419542e-13	24.154607426183
CD3G	-1.51793890371136	9.57333716616463	-8.9318029103141	3.1019988240355e-15	2.70494297455895e-13	24.1316178271468
ATP6V1C1	1.30731511006253	6.6541854906414	8.92847281447252	3.16079436450694e-15	2.7485777476621e-13	24.1131813111711
TREML3	2.48753946635177	5.64375435371177	8.92146681801109	3.28813796552958e-15	2.85141511088134e-13	24.0743991267628
KCNJ2	1.5937503576127	9.72927508468695	8.91255393454046	3.45754896778489e-15	2.99006548751249e-13	24.0250717297638
SLC25A42	-0.965768519126451	8.23622777370123	-8.91176844996005	3.47288923120976e-15	2.99508073478398e-13	24.0207251147812
LOC100132444	0.959028652366922	6.76291867498215	8.89577561711494	3.80038367264712e-15	3.26853819867777e-13	23.9322460012986
LOC653559	6.99055334017416	-0.524085647535833	8.89148075316486	3.89345179100694e-15	3.33943274927021e-13	23.908491515798
C20orf160	9.50668790480357	-7.03569822136279	8.87770456114237	4.20756020240217e-15	3.5990117131828e-13	23.8323154382809
HAUS4	1.11610479413182	8.78182693141108	8.86562707089288	4.50361340979996e-15	3.84177804783805e-13	23.7655560330395
VIPR1	-1.0313507783783	7.82752265455719	-8.8612831368867	4.61509050827286e-15	3.92620382752579e-13	23.7415499757978
PDZD8	1.13722286355983	6.50969395740026	8.85823289966162	4.69500511154011e-15	3.98339460706668e-13	23.7246950484519
OLAH	4.28388987467272	3.57623902375252	8.84860369105365	4.95643389011707e-15	4.19386449268342e-13	23.6714955456161
AADACL4	8.04669525422111	-1.39858773631585	8.8425234535297	5.1289210409633e-15	4.32814756230967e-13	23.6379107527497
BIN1	-1.19998322603127	9.81939230579788	-8.84142075216886	5.16083700358415e-15	4.34340469749366e-13	23.6318204828918
SERPINA10	-1.1917690237392	7.51370871416628	-8.83294279438836	5.41291168912979e-15	4.5433722926514e-13	23.5850026091845
NEDD4	1.67185100486316	4.02026335445742	8.82252801415465	5.7394044519133e-15	4.80457025478566e-13	23.5275042599886
PID1	-2.23567461764008	5.39726100613847	-8.8216024463365	5.76935140189573e-15	4.8167946597955e-13	23.5223951632228
NCF4	1.28125190497463	9.76353365455319	8.81597553461738	5.95478729461812e-15	4.95842659821358e-13	23.4913377149115
MIR9-3	6.75633006485144	0.496847562866761	8.81355069743048	6.03651597029008e-15	5.01318278675519e-13	23.477955476663
ATP11B	1.0813095368031	7.49744566467869	8.81000303697052	6.15810472661562e-15	5.10066552976035e-13	23.4583782382335
LRRFIP2	0.924312876584774	7.45081659335447	8.80878505807423	6.20040800012481e-15	5.12218968262943e-13	23.4516574571352
NFATC2IP	-0.725203646669048	7.94869100539834	-8.8043537731403	6.35677174750677e-15	5.23757949337881e-13	23.4272076881898
GUSBL2	-0.664706860159884	7.10034738921128	-8.80220450298932	6.43401870541855e-15	5.28734856545809e-13	23.415350127003
LOC100134728	1.49116839091278	8.16543150843912	8.80151304732246	6.45906839575575e-15	5.29407506735155e-13	23.4115355085287
HIST1H4D	4.1560020476955	3.50615765362997	8.80054685770459	6.49423364796719e-15	5.30903600721318e-13	23.4062053655733
JUNB	1.21122626564564	8.5279177713264	8.79813996232776	6.58266525909939e-15	5.36735137178307e-13	23.3929279736269
LOC441009	1.03040395752509	7.67217695453182	8.79475127900283	6.70920358615349e-15	5.45635541389975e-13	23.3742361985183
LOC389816	-2.36956012455063	3.49072459039018	-8.79189605171669	6.8176989597085e-15	5.53026371429378e-13	23.3584883438018
MAFF	1.03369507274221	6.17757443958875	8.78827726725723	6.95772086390752e-15	5.62929828246868e-13	23.3385309843254
HIST1H2BJ	1.23782173443499	6.47461005629421	8.78210354593531	7.20323797483196e-15	5.81295749372557e-13	23.3044881107703
ZNF91	-1.11546750248135	8.04676190064804	-8.77756303181962	7.38928993854837e-15	5.94780999361308e-13	23.2794548678045
SELP	2.87965299381475	4.77038205917723	8.77684089302268	7.4193178655786e-15	5.9567065584717e-13	23.275473798545
LOC651738	1.57760173936348	9.86512339813519	8.77365368595384	7.55330540638387e-15	6.04881028870414e-13	23.2579040817055
RNASE2	1.9360596161169	9.89982503401719	8.76210055513588	8.05948915290628e-15	6.43311973408284e-13	23.1942302091192
SUCNR1	1.38070903418426	4.83171775962107	8.76177595538257	8.0741882493267e-15	6.43311973408284e-13	23.1924415207376
TMEM165	1.48483548109228	6.78019734324637	8.7600976195379	8.15061622406541e-15	6.4775732786294e-13	23.183193417254
C9orf72	1.11136717875329	6.73575406459914	8.75776750986718	8.25791955964061e-15	6.5462780509151e-13	23.1703546076863
CD6	-1.44788804888084	10.0006703138167	-8.7512447656789	8.56583025133041e-15	6.77326305415023e-13	23.134419206008
PRAGMIN	-1.22900326974501	9.3029490280647	-8.74161630134316	9.04134502599641e-15	7.13130409688642e-13	23.0813862002231
ATP6V0E2	-1.21095141496882	9.27629493360339	-8.7384625034246	9.20274013059183e-15	7.24041148319646e-13	23.0640185394882
LOC100130476	-0.75917650685413	5.87465681365773	-8.73581438707888	9.34046886992206e-15	7.33039996911483e-13	23.0494368677377
TOR1AIP2	1.20999403005174	4.77597192120567	8.73032991286239	9.63227346232395e-15	7.54055682117889e-13	23.0192406190293
TYSND1	-0.825850742031356	7.27684002581723	-8.72679153129546	9.82533074273016e-15	7.67255678297973e-13	22.9997617133151
MOBK1B	0.907253162420034	7.71547245048369	8.72348257634305	1.00093521479538e-14	7.79686309252024e-13	22.9815476619927
THAP7	-0.783269773833524	4.7674323544941	-8.71775446255957	1.03360529123983e-14	8.0314201244061e-13	22.9500216609701
NFIB	1.41959319853295	5.03429331250608	8.71278684287247	1.06279559668922e-14	8.20411367814688e-13	22.9226855810431
PGM2	1.55220196517541	7.58436297046765	8.71275090162245	1.06300975257732e-14	8.20411367814688e-13	22.9224878164374
SBK1	-1.36929508552815	7.42096365135126	-8.71264006431303	1.06367044693099e-14	8.20411367814688e-13	22.9218779420284
FCGBP	-2.04173340969114	5.91978658121706	-8.7064831285553	1.10102051122353e-14	8.47138134517869e-13	22.8880030236591
SKAP1	-1.22305759265359	9.02399346336153	-8.70379134145153	1.11775705225949e-14	8.57912698888258e-13	22.8731950153515
PVRL2	1.61944922959556	5.07751143406736	8.70171048285882	1.13086832324462e-14	8.6585898544622e-13	22.8617486571707
IGFBP7	1.11868274412622	7.54037352443007	8.69946936088106	1.14516058348775e-14	8.74668638366118e-13	22.8494215267875
ASPH	2.56228996263858	2.57620389088991	8.69308583560864	1.18686260967482e-14	9.04320170944467e-13	22.8143139737985
LOC728093	3.06712391258847	5.28311621945578	8.69219336221104	1.19281206064239e-14	9.06652692680044e-13	22.8094061665571
LOC100128737	1.06271016925741	5.34595464536698	8.68882269765627	1.21555062192844e-14	9.21704471584002e-13	22.7908717160188
PXK	0.923697607668005	6.57486839794493	8.68045112086486	1.27390830993771e-14	9.63627220856981e-13	22.7448466887091
PRKCQ	-1.08765446611785	8.68746003333523	-8.67397230959663	1.3209777157973e-14	9.9683010707473e-13	22.709235708724
IL1RN	1.56753640873566	8.91857974584863	8.67035236546498	1.34802637563618e-14	1.0148020140041e-12	22.6893416464594
FFAR3	4.28460400700316	3.44221737678582	8.66639214113678	1.37824910442765e-14	1.03507167191849e-12	22.6675800383709
ENTPD7	2.55260638891993	4.95516511622402	8.66008937553601	1.42774512178735e-14	1.06968436427562e-12	22.6329515176527
KIAA0355	-0.897481039517362	7.7829467305402	-8.65889957650412	1.43728518762988e-14	1.07426801452565e-12	22.6264153023769
DNAJC25-GNG10	3.90712741774538	3.0804817943558	8.65233179471848	1.49109966134578e-14	1.11184324391845e-12	22.5903392085197
CKAP4	1.38903390941564	10.2642120227714	8.64577896431692	1.54678874924102e-14	1.15063489137854e-12	22.5543525396869
TGFBR3	-1.48179702167763	8.32332088705992	-8.63399219157792	1.65221623900852e-14	1.22615537056632e-12	22.4896406638282
LOC642161	-1.19483260221703	6.68679143755946	-8.62414398628098	1.74576351942477e-14	1.29252378306091e-12	22.435590178568
ABHD14A	-1.07739452257158	7.19067760725447	-8.61851839820704	1.80154561476757e-14	1.3306851750302e-12	22.4047224195145
PROK2	1.74930532486444	12.6255380962928	8.61558274357682	1.83135529153284e-14	1.3495282937042e-12	22.3886165687049
QPCT	1.44049294330278	10.148010956625	8.61122744620165	1.87648671260508e-14	1.37749657890864e-12	22.3647248921938
HIST1H2BG	1.34708098719033	5.92468092673483	8.61107509625579	1.87808529489328e-14	1.37749657890864e-12	22.3638892117742
LOC399715	1.25199067189652	4.53758667591088	8.60980539668585	1.89146083383514e-14	1.38407315840915e-12	22.3569247246438
NFIL3	1.32470439734656	9.24298722024738	8.60907246187757	1.89922496102309e-14	1.38652255759155e-12	22.3529045976455
MOBKL1B	1.08206333273832	9.08374857813937	8.59806460213401	2.01971997438412e-14	1.47106843238669e-12	22.2925380182856
TBC1D2	0.963838464273389	7.71688636854284	8.59137520037588	2.0966272615682e-14	1.52354914340623e-12	22.2558639694637
ABLIM1	-1.21265604477297	8.46671497256459	-8.58612142833435	2.15906555793482e-14	1.56278258996131e-12	22.227066118642
INSL3	3.54798611627044	4.82274578775182	8.58599631360923	2.16057480900614e-14	1.56278258996131e-12	22.2263803779151
NPAT	-0.885359466831935	7.39818621678395	-8.57149947909474	2.34274545131165e-14	1.69065437258794e-12	22.1469433721912
FNDC3B	1.16618106930962	8.89969454679129	8.5642105483166	2.44003133105683e-14	1.75682255836092e-12	22.1070168753528
GBA	1.06204988816591	8.87908044336633	8.56224609375199	2.4669314947779e-14	1.77212616668347e-12	22.0962578131837
ARIH2	-0.777529425233206	8.87736962875957	-8.561041598844	2.4835708350342e-14	1.78000583683547e-12	22.0896612896905
PTPN4	-1.2111807978761	7.59784664428532	-8.54910093299872	2.65468246783036e-14	1.89830961344261e-12	22.0242811233648
LAT	-1.03654061288959	8.14539215756872	-8.54231937413287	2.75703150929477e-14	1.96701666226776e-12	21.9871605588044
LOC402617	1.62474788497895	4.76523575286032	8.53749462294387	2.83222780313571e-14	2.01608379129334e-12	21.9607560843125
KIAA0182	-0.784953935997819	7.13571653290068	-8.53272964607179	2.90849377049861e-14	2.06568860731883e-12	21.9346828380398
NOP14	-0.710227350384254	6.30502773046996	-8.5303934730092	2.94662809660988e-14	2.08804851487082e-12	21.9219011372871
NACC2	1.34763329961544	6.73116554534592	8.51580991257144	3.19617852283132e-14	2.25978459884506e-12	21.8421336308894
SIRPD	1.04582724121416	6.49690609633263	8.50573064438586	3.38082568928247e-14	2.38496359635854e-12	21.7870257140696
LOC92249	-0.971796240488763	7.2568091275968	-8.50187218221414	3.45428515101011e-14	2.43132106413698e-12	21.7659346509938
LOC644931	-0.873416875450712	7.87022927231859	-8.49471493527212	3.59477633986814e-14	2.51244147474619e-12	21.7268190235368
APH1B	0.96027936614223	8.13904410189861	8.49445570736314	3.59997002528535e-14	2.51244147474619e-12	21.7254024727727
F12	1.04317089749113	5.97400789507953	8.49439565593172	3.6011742322955e-14	2.51244147474619e-12	21.725074323515
LOC100132317	3.93358185582556	4.03662126848399	8.49431486856937	3.60279488731185e-14	2.51244147474619e-12	21.7246328644227
RNF135	0.823589108878622	7.11087112745697	8.49397833922853	3.60955372423079e-14	2.51244147474619e-12	21.7227939270713
ECHDC2	-1.01425292930347	8.83245987330949	-8.49275512373636	3.63422708653682e-14	2.52401895355229e-12	21.7161099397908
FES	1.28250247337976	10.2229444410546	8.49190186765157	3.6515372503652e-14	2.53044276740539e-12	21.7114476752722
SLC2A14	2.22364867894511	6.11098842398961	8.48718586708154	3.74870089076431e-14	2.5920532679047e-12	21.6856814529172
LOC136143	-0.904775102498368	8.02373996125835	-8.48035224839974	3.89407228325328e-14	2.68665312342608e-12	21.6483527207432
SBF2	0.943184226538335	5.66334343476818	8.47865698191377	3.93099499292715e-14	2.70617971092037e-12	21.6390936370944
GPR160	1.46669945882014	6.89569675505655	8.46998314714114	4.12542708682851e-14	2.82970824598401e-12	21.5917278220611
RNF146	0.858931459160522	6.31509123526456	8.46985105987786	4.12846067998432e-14	2.82970824598401e-12	21.5910066315307
C3AR1	1.51810593029302	7.28594433528506	8.46428892320013	4.2582372388605e-14	2.9123002919893e-12	21.5606405515508
DKFZp761P0423	-1.02345102827818	7.99596114484516	-8.45989906228702	4.36351917863906e-14	2.97781726208342e-12	21.5366784828751
ACSS1	-0.816399991931423	8.35566801359397	-8.45174128797044	4.56608715899222e-14	3.10929735564173e-12	21.4921587805206
PCSK7	-0.784547269168618	8.68581889115547	-8.4509347501596	4.58661540818376e-14	3.11651582021006e-12	21.4877579087026
FBXO31	-0.910674818750094	8.04651128580474	-8.44964064189586	4.61974534075874e-14	3.13224720814467e-12	21.4806968638573
SNHG6	-1.11628467862864	10.2092023063821	-8.44629986231916	4.70637520898085e-14	3.18410626207601e-12	21.462470011791
ITGA2B	1.71306595854505	7.25205215238758	8.44272764766842	4.80079373028797e-14	3.24100036088602e-12	21.4429827936015
LOC284023	-0.789189446741354	6.80284461199087	-8.4422590709406	4.81331775470906e-14	3.24248220935251e-12	21.4404267818356
ZNF266	-0.806138344748946	7.0416277585343	-8.44004628678301	4.87290087446984e-14	3.27559109745947e-12	21.4283569519728
LOC651524	1.77396854792188	5.34993157971211	8.43376006415122	5.04619875935299e-14	3.38483486011985e-12	21.3940732079901
FAM160B1	1.02070277630991	8.39345373060021	8.40803888196538	5.82143880759906e-14	3.8965161417516e-12	21.253873048511
MXD4	-1.0333593475973	10.0901516585757	-8.40723200759479	5.8475844258113e-14	3.90568872968231e-12	21.2494769974267
NUP210	-0.8154167233707	7.92699370418101	-8.4019972635953	6.02006713336124e-14	4.01235557219694e-12	21.2209598358049
MFGE8	-0.994638146007769	7.94226561210245	-8.39840543206378	6.14133274729028e-14	4.08287819985839e-12	21.2013957502224
IL1R1	8.02036958721257	-0.877183145780599	8.39777159401731	6.16298272556383e-14	4.08287819985839e-12	21.1979436002697
WDR54	-0.94823498421451	8.75039051983542	-8.39739951024134	6.17572729740199e-14	4.08287819985839e-12	21.1959171105766
LCK	-0.982837814544856	6.71317613544803	-8.3973360811698	6.17790247493863e-14	4.08287819985839e-12	21.1955716577956
PLXNC1	1.33931299397341	8.61966723023672	8.39677168567873	6.19729089554589e-14	4.08708730657514e-12	21.1924978332238
TCF7L2	1.0962126776782	6.27925896574812	8.39628261482012	6.21414063030656e-14	4.08960802236024e-12	21.1898342928821
ITPR3	-1.0044328224449	8.55491500943737	-8.39403394104984	6.29220108154878e-14	4.13231749690333e-12	21.1775883278074
C4orf18	1.41484411986409	6.27496957336293	8.38657074804858	6.55833091253383e-14	4.29810279762551e-12	21.1369517746842
OTUD1	0.966777426673315	7.11994691985941	8.38482539762509	6.62216524308736e-14	4.33089606897913e-12	21.1274500121268
FLJ20273	1.47769524089076	8.22101913296182	8.38235842600402	6.71344681818346e-14	4.38146616458244e-12	21.1140207141234
IL4R	1.04930318608525	9.46984718802476	8.37934419371503	6.82667702160132e-14	4.44612126684872e-12	21.0976139214027
S100A8	1.91747921967955	13.8981246186359	8.37300476260442	7.07105069964514e-14	4.59574375907371e-12	21.0631134416002
LOC286208	-0.937700720123156	7.90474027822813	-8.36948243898275	7.21056739027981e-14	4.67673825445586e-12	21.0439475998206
ZNF831	-1.28245601377445	6.26124538420618	-8.36810830134443	7.26573489958836e-14	4.70280309212119e-12	21.0364712266067
FLT3LG	-1.30401004548854	8.45299626581913	-8.36160083369161	7.53274144066451e-14	4.86559298982182e-12	21.0010705446666
IPO9	-0.756385448806641	7.31338548122599	-8.35435008336132	7.84174561234923e-14	5.0547860012909e-12	20.9616361124824
RABGEF1	0.868033862236288	5.96853652498518	8.35392720432228	7.86015125523076e-14	5.05626779106975e-12	20.9593365299637
KIAA1009	0.859599731243302	6.69585545512863	8.35045428807557	8.01294188513711e-14	5.14401373534201e-12	20.9404524106747
LHFPL2	1.00529087313669	6.81639233265597	8.34392441161312	8.30826012975939e-14	5.32271228557973e-12	20.9049523441941
WBSCR22	-0.885038037382722	8.61392132348623	-8.34071958785038	8.45713287170491e-14	5.40705326086681e-12	20.8875321873332
PGD	1.44957483727658	10.799247476884	8.33212324786213	8.86967800791566e-14	5.65928723627009e-12	20.8408158556974
LOC728323	1.40941191821489	6.13346055027923	8.32726226609212	9.11174933654217e-14	5.79435979637342e-12	20.8144055714765
ID3	-1.17342036160273	8.43165887007036	-8.32713270337119	9.11829045428284e-14	5.79435979637342e-12	20.8137017059063
LOC391825	-0.882949365160929	7.60039363512626	-8.32439029448917	9.25784401874229e-14	5.87115635224966e-12	20.7988040082835
ZBTB25	-0.803564832508865	6.15735359412553	-8.31573767800971	9.71221538385964e-14	6.14689244617181e-12	20.7518098240276
BCAS4	-0.931054352875412	7.75879650475292	-8.31125360971946	9.95633453768454e-14	6.28871738042239e-12	20.7274617551531
DDX24	-1.00058144608449	9.03735809434031	-8.30771453263267	1.01533044174764e-13	6.39613799044199e-12	20.7082477271461
OMG	3.70436726359714	3.95974414636113	8.30731683202665	1.01756793424843e-13	6.39613799044199e-12	20.7060887241273
MTX1	0.836132938926953	8.45944622548542	8.30710656957945	1.01875286545011e-13	6.39613799044199e-12	20.7049472820995
CLYBL	-1.17888635093749	5.86012001111944	-8.30635176368587	1.02301787141608e-13	6.41009521347179e-12	20.7008497749247
TNFRSF21	-2.20285901066149	4.40857697669101	-8.30231946389029	1.04610463170328e-13	6.54169653355169e-12	20.6789621313662
ACER3	1.40899442022202	5.64588771139587	8.29378294054805	1.09670230823215e-13	6.84446895825522e-12	20.6326359404186
CCDC88C	-0.850960735727481	7.90227463294817	-8.29220812994135	1.10629876952118e-13	6.89066090730333e-12	20.6240913205251
TPM4	0.854113300906876	7.75112948075914	8.28961362518407	1.12229127300168e-13	6.97642923605324e-12	20.6100151227013
PRR5	-0.946324065949959	7.40642394534439	-8.28433162655329	1.15556280640841e-13	7.16905684165469e-12	20.5813624101997
BAZ1A	1.07996804048707	9.25564654205853	8.28000564776444	1.1835410011565e-13	7.32814972550391e-12	20.5578999086377
KRBA1	-0.688940231596419	6.88001382738885	-8.27739932325037	1.20072122174353e-13	7.41988988050648e-12	20.5437659970684
PECI	-0.839564523751155	7.32246374803413	-8.2767111844019	1.2052984583585e-13	7.43354208345581e-12	20.5400344984176
DNASE1L1	0.792196680894982	6.50033785299565	8.27554702484923	1.21308151250359e-13	7.46687349813972e-12	20.5337219501198
EPHX2	-1.20839958355906	7.52042392790645	-8.27174556499456	1.23884582868793e-13	7.61053781882024e-12	20.5131107938717
C16orf57	1.09097898625231	9.72894333952688	8.27078059053788	1.24547199177496e-13	7.63630014957024e-12	20.5078792595168
SLC11A1	1.36002984329919	10.3039532463127	8.2691619629382	1.25666574358778e-13	7.68991248005996e-12	20.4991044193093
AARS2	-0.812957309110987	6.94712960700888	-8.26586334317888	1.27978798548517e-13	7.81616817905653e-12	20.4812237180746
SLC38A1	-1.05276045534711	9.34189438700293	-8.25547357336888	1.35541526719279e-13	8.26197981897399e-12	20.4249187600932
WIPI1	1.37760583530729	7.82386516791808	8.25370085350623	1.36875524410105e-13	8.32284452919503e-12	20.4153141124945
LRRK2	1.17590701058286	7.57595046217635	8.25344346765924	1.37070292481965e-13	8.32284452919503e-12	20.4139196418875
IER3	1.24083755764075	9.38975456214891	8.25195899310222	1.38199004545388e-13	8.3748576716836e-12	20.4058772877899
QSOX1	1.12171797676863	8.58058702000375	8.25161683174889	1.38460471827338e-13	8.3748576716836e-12	20.4040236434134
FBL	-1.02686403258606	9.67390173838834	-8.25079816067159	1.39088067108149e-13	8.39663962049813e-12	20.3995886253449
EMILIN2	1.2984575970908	9.57687964890395	8.2502050081316	1.39544544284501e-13	8.40802751281971e-12	20.3963754031182
MMP25	1.49208726974266	11.1693421454906	8.24657118186976	1.42373728739216e-13	8.55622473696917e-12	20.3766918346434
PVRIG	-1.23057249624856	8.90192278340169	-8.24625940755597	1.4261910475706e-13	8.55622473696917e-12	20.3750031537031
C14orf143	0.79964680208695	5.44961060590701	8.24600227245768	1.4282179415685e-13	8.55622473696917e-12	20.3736104332465
RUNX3	-1.05740964898453	9.30972333803462	-8.24536673836104	1.4332398917569e-13	8.56995555848242e-12	20.3701682490097
LOC647195	1.15037838575908	5.97357727832136	8.2403479504749	1.47351928668478e-13	8.79405274669363e-12	20.3429883665875
LSM4	-0.894033256609235	8.83231559419926	-8.23931788348365	1.48192438753572e-13	8.82743270844807e-12	20.3374105480754
GOLGA8B	-1.09545935091721	8.77196461006496	-8.23629461570877	1.50686958686604e-13	8.9590246346399e-12	20.3210407964615
CLSTN1	-0.913497400254774	7.39416221332225	-8.23152657729334	1.54706141670328e-13	9.17796297960354e-12	20.2952276548841
LOC728465	1.85766764279251	4.77430643083542	8.23123641582129	1.54954140519555e-13	9.17796297960354e-12	20.2936569339653
LOC100134703	1.38642895012798	7.13024864133875	8.23038280877836	1.55686004479015e-13	9.2039454851323e-12	20.2890362336451
HHEX	1.04633470168008	9.17344182268453	8.21989952055405	1.64959174229744e-13	9.73383157409799e-12	20.232300938714
CXCL16	1.32932419852195	9.22312585123836	8.21715091113118	1.67479986176542e-13	9.8640370094822e-12	20.2174292998119
FCER1G	1.4886454745369	12.7279785268777	8.21614000578331	1.68416704851166e-13	9.90063145821684e-12	20.2119600850899
VWA5A	0.900120518972821	5.78593498680054	8.20424021372876	1.79842289369532e-13	1.05525404633427e-11	20.1475956397616
CAMKK2	1.15743308742625	7.80928302087651	8.19973712987874	1.84363954770967e-13	1.07976740077802e-11	20.1232467411064
PLEKHA1	-1.10434033868154	8.77223948276783	-8.19912745643429	1.84984761440624e-13	1.08138577861156e-11	20.119950464605
ACOX1	1.13539520646155	7.4036561183219	8.19654770768184	1.87634684599406e-13	1.09340991555961e-11	20.1060035881861
EGR1	0.790646625535543	6.52900009596261	8.19644761197254	1.87738259584171e-13	1.09340991555961e-11	20.1054624695875
PLCG1	-1.26322709665549	6.7531354769555	-8.19425264332033	1.90023856833498e-13	1.10467202105873e-11	20.0935969707228
LOC440341	-0.810262431304205	8.30856696465684	-8.18974696310597	1.94802537743171e-13	1.13035882898958e-11	20.0692434598794
C12orf65	-0.810626418249799	7.27936915831274	-8.18881516813887	1.95805587887985e-13	1.13408284409218e-11	20.0642075761214
NCALD	-1.78547495452779	6.41724516006326	-8.18712714282965	1.97635781290984e-13	1.14257503614854e-11	20.055085112044
DPP7	-0.769749525087669	8.17781923106023	-8.18362532199498	2.01486898177456e-13	1.16269792418873e-11	20.0361624056067
FAM159A	-1.21667881301419	7.09240457703272	-8.17621576338936	2.09882994106553e-13	1.20892604605374e-11	19.9961320698327
LCN2	2.1932049635129	9.90767817870059	8.16894445399343	2.18460121591941e-13	1.25407714496456e-11	19.9568599090915
N4BP2L2	1.10979068160121	6.62753404944841	8.16889410890237	2.18520705369398e-13	1.25407714496456e-11	19.9565880355429
SLITRK4	1.42824927806726	5.48313593716764	8.16569240332493	2.22408016203144e-13	1.27405701544692e-11	19.9392992900805
PECR	1.13774526201488	7.77764419191712	8.15819268183654	2.31784678674206e-13	1.32535239215677e-11	19.8988104070793
HIST1H2AE	1.51884741794124	5.21892162788335	8.15154066200375	2.40429472773774e-13	1.37228400169351e-11	19.8629080501887
LAT1-3TM	-0.893296261453688	6.02710504860994	-8.14854446432782	2.44427139762457e-13	1.39256928700963e-11	19.8467400237667
TMEM177	-0.881520108005964	5.97627460338952	-8.1422065911659	2.53102256362397e-13	1.43938152748702e-11	19.8125460389643
LOC100131609	-0.914134803772237	8.93313198652066	-8.13522610244146	2.63011180546256e-13	1.49208054900996e-11	19.7748949950263
LOC730415	-1.1667426650929	10.3601066202151	-8.1350131050574	2.63319515848471e-13	1.49208054900996e-11	19.7737463040017
IL32	-1.24956648802098	9.70911377493875	-8.13424948665609	2.64427884472062e-13	1.49566128817063e-11	19.7696282040446
PAPSS1	1.12927633906412	8.92130098285189	8.13327448445845	2.65849807582764e-13	1.50099948914355e-11	19.764370319702
IFITM3	1.997770181997	12.9746749551904	8.12458794400281	2.78858007329434e-13	1.5716176958861e-11	19.7175355451901
BMS1	-0.770902419750207	7.43506957542211	-8.1236372267867	2.80319547020819e-13	1.57702351614293e-11	19.7124106006869
IGF2BP3	2.63685545865429	6.23179562020841	8.11798418978984	2.89168416891674e-13	1.62389533865178e-11	19.681941327508
PHC2	1.26843068040656	7.00685001022495	8.11666930615595	2.91266090216797e-13	1.63275448287244e-11	19.6748552353622
UBXN2B	1.09966294591715	8.41763059415706	8.11471886033523	2.94405559966226e-13	1.64741164678427e-11	19.6643446999537
IDH1	0.873213528664847	7.44669508777228	8.11254682707829	2.97941263480473e-13	1.66422991871513e-11	19.6526410486659
ARL11	1.08170085846636	6.62338684314111	8.11028362814825	3.01670234708773e-13	1.68137814609186e-11	19.6404472558088
UHRF1BP1L	0.712407169404027	5.61340770122971	8.10998828893071	3.02160258241068e-13	1.68137814609186e-11	19.6388560923592
MEGF6	-1.81166977671998	5.14065645234118	-8.10971279196919	3.02618072292909e-13	1.68137814609186e-11	19.6373718477319
GAL3ST4	-1.00430564558095	6.46755308985991	-8.1063817643239	3.08208310598368e-13	1.70941259475335e-11	19.6194271855105
GRWD1	-0.903136932898025	7.49142163809611	-8.1059030758928	3.09020044220343e-13	1.71089192736596e-11	19.6168486295693
LRFN3	-1.14638380190458	7.00425714303422	-8.10116509775254	3.17169834888662e-13	1.75292173535649e-11	19.5913292065601
TMEM167A	1.1843088259244	6.99358385002421	8.09570974472872	3.26818243903819e-13	1.8030717596887e-11	19.5619519685816
LOC728790	1.4206123788509	7.34710235689417	8.09335579550015	3.31070961678977e-13	1.82332975947833e-11	19.5492778915897
AP3B2	6.6464250917763	0.102779637986278	8.08872960277517	3.39589554743856e-13	1.8669694049946e-11	19.5243731917335
LOC440311	-0.786523084728991	7.41356055627151	-8.08763913687631	3.41629011420516e-13	1.87489823890085e-11	19.5185034483092
RPL22	-1.12073988903765	10.1161854427329	-8.07534242234233	3.65486239741889e-13	2.00232880243933e-11	19.4523309711515
LOC644186	6.15031605001099	-0.825287414187727	8.07331027573377	3.6958512537272e-13	2.02125718740425e-11	19.4413985602075
RAB32	1.14360241105849	10.3622004114876	8.06802343837324	3.80463888654956e-13	2.07713432915763e-11	19.4129610480725
MSRB3	2.72840064049787	2.62315577787742	8.06743507277747	3.8169406378073e-13	2.08023264760498e-11	19.409796654708
CD3E	-1.7999192320476	8.65131003171265	-8.06528889988714	3.862149285711e-13	2.1012234034149e-11	19.3982545912762
ZNF500	-0.706617546196735	7.51045689589744	-8.06467992070198	3.87507385485528e-13	2.10460758566811e-11	19.3949797024591
NCRNA00219	-0.98890118019259	9.01042493735732	-8.05831110558376	4.01284137973275e-13	2.17566695323956e-11	19.360735247207
C20orf106	1.16336513668668	4.61007796224543	8.05727969368738	4.03560549668609e-13	2.18120220814227e-11	19.3551903002247
MTA1	-0.716331373082853	7.85433647029105	-8.0572190807211	4.03694725704211e-13	2.18120220814227e-11	19.3548644477704
CCR1	1.41127766768249	9.42969303923834	8.0561691104612	4.06026036774068e-13	2.19002909732157e-11	19.3492199866846
LOC650968	1.67315039740364	4.76133008235529	8.05355181189932	4.11895734659188e-13	2.21787837091273e-11	19.3351509033947
FLJ40125	1.98232651654395	4.76074055899545	8.05278950964763	4.13621104107008e-13	2.22335508563822e-11	19.331053494089
LOC643332	4.67641033175153	4.31924238346739	8.04541537591638	4.30686375258206e-13	2.31112934907788e-11	19.291423876649
ZNF529	-0.847434277669486	7.34521785309973	-8.04448309154007	4.32893058586751e-13	2.31900663739852e-11	19.2864145152779
AES	-1.03682434940883	10.3175075180869	-8.04233324428389	4.38024551540349e-13	2.34249858977081e-11	19.2748636712309
TMC6	-0.847049289778749	9.31410171841265	-8.04180055982778	4.3930532974149e-13	2.34437823508509e-11	19.2720017881018
P2RY13	1.20238880398759	9.7657503110741	8.04156634761857	4.39869642095158e-13	2.34437823508509e-11	19.2707434873196
RNF144	-0.95883482225705	7.72214742634107	-8.03940977302411	4.45099646624429e-13	2.36823188251425e-11	19.259157906971
C7orf53	2.91358313230275	5.33381214606453	8.03476575887546	4.56572602804443e-13	2.42516533794197e-11	19.2342128064408
IL12RB1	-0.674966587096773	6.1258211623523	-8.03203013409829	4.6346783551858e-13	2.45763214402014e-11	19.219520792684
LDLRAP1	-1.0181395900807	8.1098734990743	-8.02938335442117	4.70237508326684e-13	2.48839526402234e-11	19.2053075326626
MGC3020	-1.12960421527454	7.61467864894005	-8.02914396741712	4.70854608444595e-13	2.48839526402234e-11	19.2040220973038
C13orf15	-1.18072031749349	10.4243030306542	-8.02743599911007	4.7528086207611e-13	2.50756585248626e-11	19.1948512013765
OSCAR	1.27432306750721	9.99605768798205	8.02605771473908	4.78882827824284e-13	2.52233049178858e-11	19.1874510143002
LOC653604	1.2300325742704	6.75801859078619	8.0257469510518	4.79698704811294e-13	2.52239560158059e-11	19.1857825429566
TNFRSF25	-1.28601672577589	8.26053538461398	-8.02521685011782	4.81093614370121e-13	2.52550012413158e-11	19.1829365134672
CRY2	-0.633867927130261	7.54289468791202	-8.02423578309739	4.83685829205108e-13	2.53486904013468e-11	19.1776694841789
YPEL1	-0.869635801716872	6.83310795458557	-8.01709351354607	5.02980021879675e-13	2.63159147447446e-11	19.1393315084938
FLJ11783	-0.690466980452521	6.7497513289997	-8.01623571700984	5.05348079642516e-13	2.63958184960696e-11	19.1347278390197
FLJ27255	5.03119976374838	1.6621240445076	8.01030346452336	5.22030554291426e-13	2.72140199362864e-11	19.102894858258
RRP12	0.923630875963014	7.77991096186111	8.01005315232924	5.22746369188988e-13	2.72140199362864e-11	19.101551836593
LOC729816	1.18308378095401	7.86075337890951	8.005247747793	5.36678796697257e-13	2.78930807713912e-11	19.0757717394141
LOC113230	1.16852497838313	4.93605952593399	8.00343983094609	5.42015434439728e-13	2.81238818478214e-11	19.0660739607587
TTC19	-0.901983517941903	7.71933280279134	-7.99113137464512	5.79774676274773e-13	3.00334762996992e-11	19.0000704100576
LOC654053	1.29937063475919	6.53701650107024	7.98206354234149	6.09252303457716e-13	3.15084815653124e-11	18.9514666943029
LOC645969	1.08628532383157	5.70790238876773	7.98079435259926	6.13495154050412e-13	3.16757234801818e-11	18.9446653211204
THBS3	0.746396550700495	6.83074693459788	7.97869360328887	6.20582418282722e-13	3.19890365759133e-11	18.9334085730753
CARD17	3.04239877696018	3.97366591551911	7.97625575550606	6.28908878369813e-13	3.23149226837892e-11	18.9203467721057
METT10D	-0.969111276356046	6.84302219224597	-7.97623991027605	6.28963358811008e-13	3.23149226837892e-11	18.9202618790487
HIST3H3	1.56032350066829	4.99249595418301	7.97229205706205	6.42684231238416e-13	3.29659205670529e-11	18.8991124974911
TMEM109	-0.874933596352538	8.66389932124448	-7.96500087317408	6.68810618831536e-13	3.42500863725278e-11	18.8600617115188
HIST2H4A	0.838004076615801	6.51385269309291	7.96466566125824	6.70036802577024e-13	3.42569956131888e-11	18.8582666479406
CDH6	2.77781002448006	2.94915255001035	7.9619714701393	6.79973362742732e-13	3.47084939889754e-11	18.8438401670221
COL17A1	4.03746708742062	3.46614194773584	7.95496164565902	7.06517212298328e-13	3.60048511825797e-11	18.8063127996833
COQ6	-0.554369961372241	5.9498343236693	-7.95230217363064	7.16854668137139e-13	3.64635213360528e-11	18.7920781925725
GNAI3	0.983377038380625	8.30239593692437	7.95205048555658	7.17840729666177e-13	3.64635213360528e-11	18.790731137697
SLC2A3	1.43015174951258	13.3434649374651	7.9490317318852	7.29773006475778e-13	3.7009748334875e-11	18.7745756709263
PLD1	0.930452576660352	5.77814644717022	7.94859918060552	7.31498807073129e-13	3.70374363736123e-11	18.7722609592853
FLJ36644	1.58609292480762	4.95362486742804	7.94391162654579	7.50463089477128e-13	3.79364529869018e-11	18.747179242892
SNORD8	-1.70441760118944	6.94913490455559	-7.94230094106803	7.57091384546107e-13	3.82099883338768e-11	18.7385621218608
NPIP	-0.815068532887714	7.41343530433861	-7.93896348673928	7.71011175145435e-13	3.88500526647922e-11	18.7207087620356
ITFG2	-0.776222496160154	7.95475721159015	-7.93788357294245	7.75569423237693e-13	3.90171079074963e-11	18.7149324336171
TLR2	2.54861619010154	6.10131260517123	7.93491009030201	7.88258979329594e-13	3.95772163636435e-11	18.699029041703
LYPLA1	1.07838064141505	7.11641005606555	7.93468577875324	7.89224561787744e-13	3.95772163636435e-11	18.6978294163176
LOC729915	3.9850586237076	4.22299132601436	7.93197109700149	8.01003799978479e-13	4.01038457558603e-11	18.6833121438689
STMN3	-1.17001382723485	10.5593850806304	-7.92981535539028	8.10481902319865e-13	4.05137705057726e-11	18.6717851378
NPAL3	-0.891266303895633	8.28080517174827	-7.92818824284782	8.17709427420835e-13	4.07791105052485e-11	18.6630854949449
LOC285550	0.80673859404259	6.48868301067523	7.92803618619529	8.18388112203955e-13	4.07791105052485e-11	18.6622725290597
MDC1	-0.858080999068672	7.19003204089835	-7.92315364309543	8.40480406836214e-13	4.18135672446948e-11	18.6361710562885
D2HGDH	-0.800725411624491	7.96811595476343	-7.9224879474661	8.43538007821183e-13	4.18992802872193e-11	18.6326127631468
TLR1	1.25026177941044	8.38178004088096	7.92155158590518	8.47857494934978e-13	4.20473024976285e-11	18.6276078758437
ASIP	-10.6328965877424	-11.2045545592239	-7.91980016610184	8.55995902613677e-13	4.23839485407706e-11	18.6182470252594
ALDH1A1	-1.16141412756535	6.42590966045247	-7.91086964172985	8.98714889671059e-13	4.44290674276439e-11	18.5705270918881
BCKDHB	-0.573551867677275	5.16025806399662	-7.90889055041722	9.08464537313096e-13	4.48404382945483e-11	18.5599544351686
HSD17B8	-0.94791048491806	7.83525799116639	-7.90817396921985	9.12020471188358e-13	4.49452851358633e-11	18.5561265594858
LOC644132	0.875476934429079	7.80823983251364	7.90662653912189	9.19746565121847e-13	4.52549908656818e-11	18.5478608201653
FPR2	1.45997497124513	9.58709879172914	7.90449296280993	9.30505822481567e-13	4.56741273079281e-11	18.5364650558871
AQP9	1.47942567587705	12.8557864765606	7.90436109968765	9.31174868663162e-13	4.56741273079281e-11	18.5357607896979
ASAH1	0.69099397663572	5.96178363236401	7.90333573987834	9.3639364648132e-13	4.58584545247139e-11	18.5302845980623
TIGA1	-0.961689670243926	9.18343946812725	-7.89887055256797	9.59460620504416e-13	4.69149342661599e-11	18.5064400473348
WSB2	1.09547401634602	7.78662123221264	7.89585478634801	9.75358083760258e-13	4.76181041452598e-11	18.4903382266707
TMEM150A	-0.712379756968396	7.15320381892001	-7.89529053302176	9.78361414627263e-13	4.76905613788495e-11	18.4873257973062
DDX18	-0.891280029954331	9.03929769851383	-7.89470480499166	9.81488755756055e-13	4.77688294894482e-11	18.4841987990342
IL7R	-1.53275776238208	11.1909648073449	-7.89422877199379	9.84037714579671e-13	4.78187491270666e-11	18.4816574844384
NR1D2	-0.888753976981748	6.2735746866284	-7.89265173293877	9.92529123295278e-13	4.81568380811211e-11	18.4732388050186
NFATC3	-0.606763639990044	5.99362876371179	-7.89175362543351	9.97397346306335e-13	4.83183603321736e-11	18.4684447180437
KCTD21	0.880241404948078	6.42530800057084	7.88967917800278	1.00873272024159e-12	4.87921996206842e-11	18.4573720763595
AKR1B1	-0.95070105633558	9.80708156346663	-7.88861040369228	1.01462261178758e-12	4.90015892757472e-11	18.4516677498271
LOC100134648	-0.846819482678402	8.35177969488688	-7.888141943738	1.01721498543115e-12	4.90513253804219e-11	18.4491675429374
LYRM7	-0.814002775366207	8.42390453923201	-7.88719879755403	1.02245414101801e-12	4.92046302996768e-11	18.4441340576375
FLJ10357	1.0382562767617	7.00216461641434	7.88700588878375	1.02352903878979e-12	4.92046302996768e-11	18.4431045472085
VNN2	1.39342535628695	11.6130670115423	7.882382339854	1.04962987222764e-12	5.03822338669266e-11	18.4184323687513
PRKCH	-1.10237392691233	10.1383031032233	-7.88063281854686	1.05967757932144e-12	5.07868680458912e-11	18.4090979050665
LOC100129214	1.50369013545231	5.56429577932447	7.87978029049739	1.06460827521677e-12	5.08074671468244e-11	18.4045495589163
C1QC	3.61632857064676	4.34853527050935	7.8797738517604	1.06464560088984e-12	5.08074671468244e-11	18.4045152080921
LOC646438	1.3480382510564	5.85902825649266	7.87971913705613	1.0649628371117e-12	5.08074671468244e-11	18.404223304165
P2RY10	-0.966975211562788	7.52646843965808	-7.8787700390328	1.07048066272599e-12	5.09932154238154e-11	18.3991599630929
SLK	1.00985511056753	7.08800631809125	7.87592269044289	1.08720524328437e-12	5.17114348442164e-11	18.3839709417815
TTC3	-0.904343144232548	8.56730475628256	-7.87151316105589	1.11361870497824e-12	5.28876223701615e-11	18.3604523857046
FAM89A	1.21487375994346	7.1555992961396	7.8709292924891	1.1171635297349e-12	5.29758270777007e-11	18.3573386282787
LOC100132247	-1.05548263314089	10.5271917986502	-7.86752631293793	1.1380478553932e-12	5.38847636146353e-11	18.3391922456504
SLC25A23	-1.04604029598469	8.40333587585296	-7.86692484446324	1.14177918733681e-12	5.39800184471041e-11	18.3359852051984
HPGD	1.70918054919736	6.41944580176568	7.86629264143272	1.14571427284094e-12	5.40846051925156e-11	18.3326143812486
FLOT1	1.16775386461249	10.4698747580602	7.86401330434911	1.16001382642989e-12	5.46774084673983e-11	18.3204620513535
ELMOD2	1.46502897870175	6.0945685217366	7.86276118967141	1.16794425199654e-12	5.49686746007128e-11	18.3137869093793
MAK	1.51982656183081	6.00443541680576	7.85404651767741	1.2246498317274e-12	5.75512088586625e-11	18.2673386291352
LOC440900	0.970448071970356	5.48742668144362	7.85301586500205	1.2315342812096e-12	5.77882274375664e-11	18.261846570911
TTC39C	-0.694731164587354	7.6185400776178	-7.85147776422564	1.24187980395454e-12	5.81867026951359e-11	18.2536509417824
ARRDC5	-0.823975879960226	8.05537883718466	-7.84947506204551	1.25547964161742e-12	5.87362398057438e-11	18.2429805837905
LOC440607	6.1737587139163	-0.199269469461648	7.8483203767565	1.26338786429209e-12	5.89514999244839e-11	18.2368288841564
WDR57	-0.67827749806052	7.65800331060786	-7.84825506752697	1.26383662873272e-12	5.89514999244839e-11	18.2364809524433
PDK3	0.867163379423668	7.72742821583007	7.84703986400434	1.27221566050471e-12	5.92542937901542e-11	18.2300072037076
DCTD	-0.76760548234482	7.63188591319576	-7.84663802492166	1.27499851609902e-12	5.92959309887117e-11	18.2278665666836
CLIP1	0.755771855110562	7.60394210592019	7.84427076716464	1.29151549903535e-12	5.99752286179258e-11	18.2152567416717
SLC7A6	-0.962017354696183	6.96545464516601	-7.8415262949335	1.31093028287029e-12	6.0786888389755e-11	18.200639284567
AIG1	0.804300378756238	6.21322608906756	7.83934669913706	1.3265551121382e-12	6.14206756345757e-11	18.1890317435564
TOP1MT	-0.903834499293519	6.13877400187367	-7.83845205689977	1.33302187384133e-12	6.16291939081398e-11	18.1842676177843
IFITM4P	4.06748878112671	3.70641442110561	7.83667796813034	1.34593820405118e-12	6.21348413258452e-11	18.1748208613232
LOC729423	-0.807174885197101	6.37006629055786	-7.83620941488991	1.34937020354492e-12	6.22018053299296e-11	18.1723260133706
PCNXL2	-3.00760088721986	2.59724910091174	-7.83518669616284	1.35689147088776e-12	6.24567991995727e-11	18.1668806539226
TMC4	3.2878924509031	3.71087267096651	7.83295654342013	1.37343697567842e-12	6.31101077081031e-11	18.155007320368
DDHD2	-0.584855729486208	6.76910891099117	-7.83273311817955	1.37510555786005e-12	6.31101077081031e-11	18.1538178710833
PAFAH2	-0.725831305942365	8.14174095554625	-7.82569075838674	1.42874260224578e-12	6.54760405397074e-11	18.1163326863557
TTC31	-0.663632435634327	7.60238107221363	-7.82510045525191	1.4333317221238e-12	6.55905968234843e-11	18.1131911611636
ECE1	1.32545420080197	6.10224880419198	7.82457181921413	1.43745384114711e-12	6.56834803221108e-11	18.1103778933963
ZBTB4	-0.789562355440182	8.53171671416345	-7.82197838630194	1.4578475250939e-12	6.65185312612613e-11	18.096577286472
FCGR2C	4.66915854007447	3.86189703704175	7.82161662269733	1.46071500328878e-12	6.65526348087684e-11	18.0946523404611
AGPAT9	1.21235449525507	9.68203039029398	7.8202653374573	1.47147538259014e-12	6.69457321887966e-11	18.0874624278734
MATK	-1.04043405361698	8.24703483312358	-7.81893775984069	1.48212354756546e-12	6.73154568297154e-11	18.0803990939186
ESAM	1.25824213137963	7.37781744615244	7.81871835589248	1.48389067680183e-12	6.73154568297154e-11	18.0792318038296
FLVCR2	1.0068489272376	8.44125428868974	7.81223754327043	1.53704192213235e-12	6.95916922170737e-11	18.0447573978633
C8orf55	-0.931933951297792	8.72342424475344	-7.81206274552567	1.53850135061956e-12	6.95916922170737e-11	18.0438277114281
CBX8	0.879237030795014	5.70371169247871	7.80928696506663	1.56186210751807e-12	7.05467270204421e-11	18.029065337805
LOC100132055	5.18952450735251	1.15370482304255	7.80814521476537	1.57157281616494e-12	7.08833532256463e-11	18.0229937413123
AGTPBP1	0.926617985170632	8.34909028070157	7.8061953708997	1.58829511825949e-12	7.15323674689273e-11	18.0126256084763
C1GALT1C1	0.988090237346717	7.14073130162469	7.80593752472302	1.5905196385484e-12	7.15323674689273e-11	18.0112546028774
ST6GAL1	-0.90159124669885	8.8056644878834	-7.80229894323819	1.62224234868981e-12	7.28546950072539e-11	17.9919094818351
LOC284167	-0.685732156953817	6.76084561944392	-7.80193002665894	1.6254935556445e-12	7.2896419569703e-11	17.9899482578771
DICER1	0.858990339389877	6.83688855820327	7.79804436100467	1.6601323764038e-12	7.43436170614381e-11	17.969293429954
SVIL	0.861150686475994	8.28979907428761	7.79437694384608	1.69349691820513e-12	7.57297083423013e-11	17.949802153581
SNHG1	-0.883878724251961	7.92556318450639	-7.79377658608372	1.69902170670215e-12	7.58686904933057e-11	17.9466117399101
HLA-DRB6	-1.32070962791648	10.0008974335942	-7.79075049510739	1.72714263646701e-12	7.70148602897334e-11	17.9305318827497
STX3	1.20209621079899	9.49381969819963	7.78768252562071	1.75612401956766e-12	7.81960925138554e-11	17.9142318088427
SLC36A1	1.03275450236629	6.78434047811166	7.78652422177065	1.76719086169265e-12	7.85774157652345e-11	17.9080783652424
CNIH4	1.26938225840174	9.65028938369849	7.78293040345153	1.80196964615877e-12	8.00105107952139e-11	17.8889884654678
POM121L4P	1.79459641036115	5.34378864629938	7.78254682363478	1.80572156129165e-12	8.00638577006602e-11	17.8869511282968
LOC402112	-0.798676209151949	7.96872619112005	-7.77605587594352	1.87039940855965e-12	8.2814637846974e-11	17.8524808020607
NPC1	-0.675640574506463	7.18167131482074	-7.77345921179267	1.89691222149605e-12	8.38702372636675e-11	17.8386940945257
NFX1	-0.590786662379076	7.14949097256456	-7.76514725528397	1.98431187881045e-12	8.76111371302641e-11	17.7945739704997
DKFZp761E198	0.998600090246574	7.44543980445773	7.76387276976462	1.99806161490091e-12	8.80943120996761e-11	17.7878104881151
RAB31	1.20312604847194	11.2856382158579	7.76310007506293	2.00644377025127e-12	8.83398076237419e-11	17.7837101239227
ACPP	1.16064844826976	6.42493220344202	7.76146701810001	2.02427401430938e-12	8.90000138056023e-11	17.7750446725909
USE1	-0.842842018907499	6.55362778015776	-7.75737304892704	2.0696670938653e-12	9.08685166582089e-11	17.7533238784351
REPS2	1.15455546128256	7.00815522483163	7.74732881481742	2.18535734626327e-12	9.58138796283474e-11	17.7000514295621
ERI1	0.947253850782471	6.51552939425805	7.74624138364529	2.19826093733058e-12	9.62451985281474e-11	17.6942854519278
CD63	1.1258492184532	10.2033723187834	7.74539478470385	2.20835907239834e-12	9.65526573826305e-11	17.6897966655138
NFAM1	1.03224922732132	5.43696247901608	7.74321713618777	2.23454566975737e-12	9.75616935535789e-11	17.6782512974805
LOC100132287	1.32678925711903	7.43713799592368	7.74231463459799	2.24548845539158e-12	9.7903296655073e-11	17.6734668019236
SMAD3	-0.663937996053867	7.72145761565859	-7.74201695379309	2.2491094627053e-12	9.79251653997848e-11	17.6718887306746
LOC728401	5.5162021119119	0.220561261874135	7.74107909379593	2.26055555373077e-12	9.82872021367263e-11	17.6669170753173
STAG3L3	-0.8746130200935	9.39889117964691	-7.73755173697682	2.30412470036513e-12	1.00042991139505e-10	17.6482203217738
ATP13A3	1.14866448719074	4.60336187587127	7.72628080254818	2.44899957154279e-12	1.06186456560596e-10	17.5884998411945
RP5-1022P6.2	0.997829142076166	7.76184642057321	7.72471332745483	2.46985047804624e-12	1.06942822354245e-10	17.5801969264796
GALNT4	0.890944363267642	7.78060358431591	7.72340741346089	2.48735640235557e-12	1.07538284248719e-10	17.5732799774112
LRRN3	-1.82951596920169	8.3518672604734	-7.72317728542359	2.49045402168766e-12	1.07538284248719e-10	17.5720611182368
GLOD4	-0.815083203962296	7.63994792816504	-7.71990926593642	2.53485804949141e-12	1.09305307540707e-10	17.554753705104
DYRK2	-1.09807275601891	9.27736800516141	-7.71564510739916	2.59397952717131e-12	1.11701241861402e-10	17.5321748331204
GZMM	-1.17485122372681	8.44537271119126	-7.71357948510914	2.6231084693277e-12	1.12800850779637e-10	17.5212389554484
ABHD14B	-0.888919832183085	7.17860052331961	-7.71275155607253	2.6348745905562e-12	1.13151823730151e-10	17.516856015014
HIST1H4H	1.75484534841851	6.80863444320713	7.71206518656924	2.64466860412991e-12	1.13268197330641e-10	17.5132226035725
SARS2	-0.88711234180464	7.69994092079883	-7.71205593516538	2.64480086147297e-12	1.13268197330641e-10	17.5131736305446
LOC729389	-0.748174934291981	6.63937728580776	-7.70640541472247	2.72681793557533e-12	1.16621619391799e-10	17.4832662451541
EIF2C4	1.00283372900877	6.63672768131201	7.69718310728635	2.86612988228235e-12	1.22412992196745e-10	17.434471464005
STXBP2	1.40871727590004	11.0151772999725	7.69621932499078	2.88108993108929e-12	1.22884748799939e-10	17.4293733976648
LOC791120	-1.16106346122183	5.87791098908094	-7.69572869015543	2.88873539152381e-12	1.23043665414811e-10	17.4267782051306
STAG3L2	-0.869141980495169	9.63875950569304	-7.68980792949564	2.98259887859424e-12	1.26869571811423e-10	17.3954654676739
MEGF9	1.2047646163117	8.2479436135716	7.68725394638221	3.02401565162355e-12	1.28457238614028e-10	17.3819611705981
RASA3	-0.771383869300048	6.86058538097534	-7.68291848140521	3.09563150493195e-12	1.31321708382194e-10	17.3590410606382
ZNF792	-0.68962156009569	6.61814260130289	-7.67997428984356	3.14522165462513e-12	1.33245341676103e-10	17.3434789001667
MYO10	3.29048794600077	2.89691700733523	7.67703777610217	3.19546694168769e-12	1.35191507053181e-10	17.3279595541405
ARHGAP26	1.17876623311191	5.54975209886946	7.67438941304553	3.241463913454e-12	1.36874630155153e-10	17.3139649853272
RSPH9	1.31507524557647	4.60106023475188	7.67424615888514	3.24397059236218e-12	1.36874630155153e-10	17.3132080486672
PYHIN1	-1.08988014764031	7.82256439729212	-7.67233837726179	3.27753699143154e-12	1.38105290248347e-10	17.3031280814883
LONRF3	4.91635376734781	0.151506331791289	7.67016551673785	3.31618692772504e-12	1.39404172802578e-10	17.2916486909752
POR	1.02081055979807	8.22638535123925	7.67010645425018	3.31724379088703e-12	1.39404172802578e-10	17.2913366763713
NOP2	-0.668252367056898	6.88359086943146	-7.66668259549521	3.37908446400148e-12	1.41813127665688e-10	17.2732507038413
CPEB4	1.24501996068387	8.04471490684717	7.66395438668866	3.42917762065012e-12	1.43723289542655e-10	17.2588415679926
LOC100133077	1.82005814008084	4.32975296214243	7.66362331508513	3.43530636364727e-12	1.4378818315682e-10	17.2570931327113
CD5	-1.44767527205652	8.28063940915987	-7.66107447606088	3.48285510972378e-12	1.45584271111117e-10	17.2436333134021
ITPKB	-0.781601833092257	8.16828988089647	-7.66071270213402	3.48965669229997e-12	1.45674604899841e-10	17.2417230074221
ITGB7	-1.04136029207799	10.4389934943625	-7.65899927273333	3.52204957422286e-12	1.46831580656048e-10	17.2326759017749
MAN2C1	-1.100146826	5.66742114519066	-7.65808018233159	3.53954790403117e-12	1.47365368439451e-10	17.2278233131838
LOC440348	-0.858087129180932	8.41052170827863	-7.65486273515004	3.60148578135284e-12	1.49745485626792e-10	17.2108376576474
ADAM9	1.3802622726046	4.79708292879711	7.65451948126168	3.6081567353207e-12	1.49824413009507e-10	17.2090256995694
ACSS2	0.85597149381787	8.00472459714925	7.65319687154153	3.63397567649982e-12	1.50697178912394e-10	17.202044235568
SNTA1	-0.63705785369835	7.21747412144015	-7.65071383046264	3.6829433446794e-12	1.52526329124242e-10	17.1889386083526
CD3D	-1.33002405407323	10.0475962945233	-7.64830341121347	3.73110443017463e-12	1.54317299436156e-10	17.1762178245471
ZNF275	-0.839720725945054	7.77586003211855	-7.64566852457904	3.78446494392823e-12	1.56318320420783e-10	17.162314171978
LOC100129237	-0.921447790712178	6.38418488995619	-7.64236277059462	3.85248269957097e-12	1.58918708153656e-10	17.1448730879083
OSBPL7	-0.78230286890711	6.21742664676805	-7.64054614947515	3.89037524628381e-12	1.60271206996511e-10	17.1352898551902
LOC100129960	1.63186677168737	5.33022617633865	7.63814708980709	3.9409834630372e-12	1.62143319622102e-10	17.1226354076333
TMEM204	-1.34822040645309	7.53861393160768	-7.63243089071618	4.06421208451719e-12	1.66800381536563e-10	17.0924899620279
VPS13A	-0.79145851544117	5.17079064564606	-7.63240390165173	4.06480287574767e-12	1.66800381536563e-10	17.0923476505281
LOC646476	-0.650796890490632	7.19310476791739	-7.63060367349334	4.10440273938311e-12	1.68205497121037e-10	17.0828556029382
FBXO21	-0.652774094770113	7.5243212052101	-7.62914735343267	4.1367172393321e-12	1.6930877128698e-10	17.0751775011073
STOM	1.22407878841197	10.6360469032295	7.62767254682006	4.16969895553555e-12	1.70436444807516e-10	17.067402502869
SLAMF6	-0.931912877218879	10.1145448586706	-7.62607823656387	4.20564643263247e-12	1.71682253333158e-10	17.0589981412409
LETMD1	-0.60935724464817	7.41787089076859	-7.62466459702214	4.23777712116236e-12	1.72769219983804e-10	17.0515467410695
TLR6	0.989494163420674	8.33910179421595	7.62276582513326	4.28131763552167e-12	1.74317928942018e-10	17.0415390019872
CAMP	1.72900237988242	9.71375760541294	7.62147858826868	4.31108703280053e-12	1.7528852099766e-10	17.034754984183
TRMT61A	-0.812583944958486	5.94773792560388	-7.62125307437872	4.31632348149819e-12	1.7528852099766e-10	17.0335665220833
RALB	1.16449514217025	10.3536603142239	7.61908621754966	4.36696048661386e-12	1.77115792759409e-10	17.0221478343291
TGIF2	-0.890982290995641	7.62181555983655	-7.61705184105611	4.41503734675736e-12	1.78711463158937e-10	17.0114284086876
RPS6KA5	-0.897946932221506	8.41344439186141	-7.6169402729017	4.41768907401041e-12	1.78711463158937e-10	17.0108405715355
TIMP2	1.07069144065897	8.92704598193115	7.61299102258522	4.51257789217055e-12	1.82315116075956e-10	16.9900346423685
AGPAT2	0.777995512459975	7.26994969663882	7.61173817155638	4.5431002279891e-12	1.83312342361226e-10	16.9834350812141
LOC641693	1.29911559339874	7.11607156909189	7.60994156859551	4.58722706646042e-12	1.84855240141625e-10	16.9739719603244
TCN2	1.1016533072427	6.13624350729865	7.60938709239613	4.6009312977971e-12	1.85169788846726e-10	16.9710515796685
PCOLCE2	5.99679678854377	1.87788404142313	7.60877046803364	4.61621922360436e-12	1.85547188050433e-10	16.967803965591
ITGB5	1.29702467790884	6.65063550433355	7.60620322198235	4.68041184439517e-12	1.87886814091117e-10	16.9542839758194
ATL3	0.727701636345637	7.73148093755273	7.60592085761638	4.68752600153005e-12	1.87932076934906e-10	16.9527970560549
CCDC136	-0.838046304215949	5.30161504693525	-7.60467966766475	4.71892504567356e-12	1.8894961101248e-10	16.9462612494333
LOC650815	-0.908001431445816	6.00453772320072	-7.60165651795535	4.79627824737012e-12	1.91312126395768e-10	16.9303437876
P2RY14	3.62308906363271	3.44620457243285	7.60154278689564	4.79921267989306e-12	1.91312126395768e-10	16.9297450192797
PITPNC1	-0.710523705638987	7.34488784852998	-7.60133852205891	4.80448748894145e-12	1.91312126395768e-10	16.9286696197364
LOC100129550	0.911777168070124	8.51724031559111	7.60130353917582	4.80539144148829e-12	1.91312126395768e-10	16.9284854453602
RASGRP4	1.04479540326967	5.96539695728687	7.60118718608062	4.80839920126979e-12	1.91312126395768e-10	16.9278728835923
OAT	0.865281444185346	7.31106045846974	7.60014726577208	4.8353644318891e-12	1.92141468665649e-10	16.9223981964684
ATP8B2	-0.913527467133768	7.17830298112528	-7.5993216423252	4.85687961680894e-12	1.92752420898693e-10	16.9180518858216
LOC255809	1.01701148566758	8.52050866842936	7.59880862665551	4.87029622589147e-12	1.93040832226244e-10	16.915351320653
KIAA1641	-0.832754098827772	4.9932204939284	-7.59838450781594	4.88141569940982e-12	1.9323758087752e-10	16.9131187701481
UBE2G2	-0.778886612855651	7.54254495133873	-7.59452771990577	4.9836941061351e-12	1.97037941284374e-10	16.8928189408444
MTF1	0.965482362419365	9.47021808422516	7.59025312643742	5.09953535519885e-12	2.01364294176607e-10	16.8703246723419
LOC653061	5.82422216581159	1.62980752358713	7.58785281041752	5.16574972663616e-12	2.0372263243538e-10	16.8576955886334
ESYT1	-1.06346030099503	10.6939519257103	-7.58256906785176	5.31452278930282e-12	2.09326849939516e-10	16.829901006198
CCDC109A	0.647871264075606	7.07456949058856	7.57796648396621	5.44757223803316e-12	2.14298480822477e-10	16.8056956892358
MGC57346	-0.667278166841249	6.52833415823396	-7.57523530774072	5.5280790588494e-12	2.1719331391164e-10	16.7913349282679
NEIL2	-0.86906379937023	6.34297106265867	-7.57096160864258	5.65642708750851e-12	2.21958198913834e-10	16.7688674742849
FAM91A1	0.760812489780827	6.08816749003602	7.57044292080671	5.67220395513894e-12	2.22299408938479e-10	16.7661409919334
MOSC1	1.41913783640167	8.84450262595318	7.56978941559543	5.69214364777061e-12	2.2280270996361e-10	16.7627059452941
APOL3	-0.761705935498944	6.64204871028125	-7.56955067598884	5.69944536071445e-12	2.22810695845016e-10	16.7614510770607
SIL1	0.803066002720041	7.38133363643682	7.56123289304545	5.95971858684843e-12	2.32695877958142e-10	16.7177405671093
PTPN20	2.96111314381584	3.82261944110222	7.5603473273684	5.98811342943855e-12	2.33514107797435e-10	16.7130879603
SLC30A1	0.842239284858937	5.92644421829199	7.55902116553386	6.03088648314007e-12	2.34890308286269e-10	16.706120935097
SAMD3	-1.30104318396061	7.50952630469696	-7.55746207243425	6.08155968795221e-12	2.36570411058483e-10	16.6979308080099
URG4	-0.827360241225606	6.78852859693495	-7.55472136653294	6.17166218035984e-12	2.39778241541901e-10	16.6835351041191
PTCH1	-5.77721571108854	-0.295381247695735	-7.55262175146657	6.24158219045268e-12	2.42194991498999e-10	16.6725081407849
PRPS1	-0.756107232731654	7.8686127759789	-7.54246956144841	6.59089552849188e-12	2.5543381781533e-10	16.6192067598709
PTPN12	0.910614743899809	8.44659743287784	7.5409123685645	6.64616179647427e-12	2.57258090154032e-10	16.6110336106278
C2orf89	-1.31054542219876	8.41649243656434	-7.53003512424446	7.04522401138535e-12	2.72369054390898e-10	16.5539612799442
KCTD17	0.699995978051118	6.02492184605016	7.52768860218544	7.13437788248257e-12	2.75108427985211e-10	16.5416534398879
CYB5R4	0.964475130488633	8.86700694569268	7.5276618050837	7.13540244195256e-12	2.75108427985211e-10	16.5415128940001
XPO4	-0.76036012892648	7.3091481250296	-7.52747959666042	7.14237285958038e-12	2.75108427985211e-10	16.5405572494233
PDSS1	1.01001035886575	6.85380563120605	7.5202955389153	7.42264424172512e-12	2.85553490240484e-10	16.5028856372382
IL2RB	-1.22509847217638	9.3153798527006	-7.5196180243397	7.44963179486686e-12	2.86240931829205e-10	16.4993336307301
HEMK1	0.768663896075897	5.86271996812268	7.51663741755245	7.56951814602975e-12	2.90491825965973e-10	16.4837086967857
ATF6	0.952994013669931	9.07362553540654	7.51589038540678	7.59986374947764e-12	2.9130027206789e-10	16.4797929881353
MPRIP	-0.667136444567484	6.97572327451674	-7.51231362502621	7.74683574568626e-12	2.96571546010467e-10	16.4610468562412
EMR1	1.27591459407582	7.55534962307487	7.50526944532515	8.04457031359619e-12	3.07594581345203e-10	16.424137959932
BCAT1	1.64097296912288	5.45761412525185	7.50446161847107	8.07943099454293e-12	3.08551700463129e-10	16.4199061205533
CDH26	0.90410148311725	3.97044488957731	7.50106899879541	8.22747650520341e-12	3.13823745384381e-10	16.4021356886193
ARSD	0.799820004500221	5.85767643038198	7.49711537619634	8.40339665675409e-12	3.20144936709738e-10	16.3814307556004
LOC650795	-0.847268393596994	5.20605445344198	-7.49359914569622	8.56298270442875e-12	3.25829276433245e-10	16.3630200590206
HRH2	2.44872998251237	6.08247646539752	7.48950591047326	8.75254164641431e-12	3.32638967753315e-10	16.3415925292313
ANKRD33	0.990307241257757	8.41903094723237	7.48685799224365	8.87737601742068e-12	3.36975317943011e-10	16.3277335142051
FBXO30	1.05181441906477	6.22647894761092	7.48610726362006	8.91308846148515e-12	3.37922310365872e-10	16.3238046085309
DNAJA3	-0.753914223043548	8.4816055193508	-7.47952080412552	9.23257351471312e-12	3.49612723490801e-10	16.2893413785556
LLGL1	-0.788412482704691	7.75567341790175	-7.47368229432287	9.52524823155655e-12	3.60260954801233e-10	16.2588018514454
PLB1	2.87373053563355	4.83073558145147	7.47184386516866	9.61929440675407e-12	3.63380132390883e-10	16.2491875385262
NECAB1	3.40474615153466	3.47648197913167	7.46930999976742	9.75042543791646e-12	3.67891052099848e-10	16.2359378957163
SNX10	1.09855574114849	9.08367483956646	7.46664745648008	9.89012392387936e-12	3.72714009866052e-10	16.2220173275802
SPG7	-0.5913978231477	7.88648557192593	-7.46027217735922	1.02327316163766e-11	3.85162962711384e-10	16.1886935395884
DNASE1L3	-6.13638283768612	-0.140423696547019	-7.4592047166003	1.02912350181723e-11	3.86901137353851e-10	16.1831150017692
LOC732371	1.6355621526477	5.07429420993359	7.45785980965757	1.03654160745286e-11	3.89223853363162e-10	16.1760869886363
TLR4	1.11819115895493	7.92511273231685	7.45750618861784	1.03850085417748e-11	3.89493653695813e-10	16.174239173123
RABL2B	-0.699958177490547	6.34846861948904	-7.45713365419508	1.0405688590365e-11	3.89588434806618e-10	16.1722925653817
LOC100130171	1.95413435071899	4.02182137204713	7.45701369262384	1.0412356549527e-11	3.89588434806618e-10	16.1716657373138
LOC728741	-0.860992840606962	7.33036705824448	-7.45476738395246	1.05380002250234e-11	3.9382012269516e-10	16.1599289808121
SETD1A	-0.66604785013363	7.43095498862319	-7.45256775768774	1.06624878280009e-11	3.97998594407377e-10	16.1484375101293
INADL	-0.772206877880509	5.87754987238454	-7.4498754367741	1.08168436001539e-11	4.03280705814766e-10	16.1343739158317
PHB	-0.683968951079892	8.29108859852032	-7.4463844285933	1.10202894779149e-11	4.10110350595569e-10	16.1161413423647
PPP1R12A	0.998498813887852	7.35166170034454	7.44615038226326	1.10340637989638e-11	4.10110350595569e-10	16.1149191057615
DUS3L	-0.865343843139923	6.45421325899393	-7.44606281700359	1.10392216568953e-11	4.10110350595569e-10	16.114461826486
DOK3	1.06534298649565	7.33365460877792	7.44491745346012	1.11069073457664e-11	4.12137157681203e-10	16.108480760757
LOC729799	-0.647830749093067	5.68118346798234	-7.43798813653667	1.1525252960367e-11	4.2715553829025e-10	16.0723039031287
GIPC1	-0.868806307335157	6.79381460934925	-7.43707416355058	1.15815849300766e-11	4.28737162883211e-10	16.0675332090483
DGCR6	-0.740512267520238	8.65677950749602	-7.43506588310002	1.17063233967538e-11	4.32844409977499e-10	16.0570513535326
CDS2	0.764192175479685	8.06183997896661	7.43336529616068	1.18129902076125e-11	4.36274574820438e-10	16.0481763413277
GALNS	0.668694832282688	6.77050348596015	7.43191685213599	1.19046004806295e-11	4.39141267083339e-10	16.0406178570248
FAIM3	-1.22102030900572	11.6782269146453	-7.43004165460706	1.20242476807777e-11	4.43034252576261e-10	16.0308333079707
VAMP2	-0.840375526970622	9.66691417983918	-7.42831324938292	1.21355832421952e-11	4.46612226423203e-10	16.0218155863455
C6orf48	-0.910679672861779	9.33107110605245	-7.42580397989352	1.22990378167047e-11	4.52097652391092e-10	16.0087253196532
SELM	-1.16988374195112	6.14311203154211	-7.42509955521096	1.23453149601729e-11	4.53267985064033e-10	16.0050508238199
TRAF3IP3	-0.843177596877153	9.05565129428672	-7.42459913820478	1.2378294562008e-11	4.53947923937566e-10	16.00244058044
OKL38	0.915619271408286	6.21841771251944	7.4227657698726	1.24998684910362e-11	4.57871495531631e-10	15.9928780891814
FLJ33590	-0.936590880379106	4.98942540483444	-7.42045206501244	1.26549836074357e-11	4.63013106532193e-10	15.9808116208317
IKBKE	-0.66777013665779	7.17844911071722	-7.41919935383628	1.27397616792558e-11	4.65267223403307e-10	15.9742790984168
C1orf24	1.39411052276691	11.8266128539954	7.41910403986494	1.27462350957838e-11	4.65267223403307e-10	15.9737820822228
NRCAM	-2.67267537001205	2.28698964893157	-7.4134400660363	1.3136819762481e-11	4.78967533082236e-10	15.9442518498429
LOC651198	-0.783881441952854	8.75971604062421	-7.41258251091614	1.31969805751626e-11	4.80382213454937e-10	15.9397816164035
ITGB3	2.19876036585919	4.65114177362204	7.4124510647961	1.32062261153036e-11	4.80382213454937e-10	15.9390964372025
RHOT1	0.810043906607921	8.59436751793375	7.41000785926171	1.33792465697672e-11	4.86112625368208e-10	15.9263618234276
NCOA5	-0.747796703635849	7.54088679088197	-7.40896603014742	1.34537067725343e-11	4.88201707858215e-10	15.9209320614974
DNAJC30	-0.888749741842835	8.29751228228803	-7.40876881731685	1.34678478276381e-11	4.88201707858215e-10	15.9199042707317
SLC9A8	0.746973179353427	7.29946521221316	7.40738031046909	1.35678275996525e-11	4.91110504755075e-10	15.9126682686579
RNASE1	2.91123274895552	2.36874827727871	7.40722051633718	1.3579380674293e-11	4.91110504755075e-10	15.9118355600839
HLA-DRB4	-1.18948722724767	9.98438014948476	-7.39988855745975	1.41200905187655e-11	5.10078114574322e-10	15.8736356039796
MLKL	0.972847964387569	9.10545566338755	7.39930865685873	1.41637552889364e-11	5.11067363253208e-10	15.8706149435019
LGALS8	0.773828978468169	6.94685095333501	7.39597466135853	1.44174019219071e-11	5.19622366397829e-10	15.8532502728497
PYGO2	-0.620165076275961	6.77444299690062	-7.39224935007903	1.47061433822864e-11	5.29421161762309e-10	15.8338512620858
LOC100132740	-0.790575816805604	7.90444443695238	-7.39127304220561	1.47827573964586e-11	5.31569668029358e-10	15.8287679420823
VEGFB	-0.839983575324897	8.90850671185072	-7.39032316503181	1.485767662154e-11	5.33370607683345e-10	15.8238225013332
HNRPA1L-2	-0.988119631846608	7.27119444350246	-7.39020753643655	1.48668221751697e-11	5.33370607683345e-10	15.8232205103096
KIAA0495	-0.64232379630558	6.26012171461672	-7.38911117939822	1.4953815174934e-11	5.35879184899004e-10	15.8175127959962
TAF15	-0.829625662930678	9.4809066991502	-7.38881672926517	1.49772647530059e-11	5.36107520098473e-10	15.8159799261692
IFNAR1	0.914364029761041	9.60251778946741	7.38454733955813	1.53213928787833e-11	5.47800871584016e-10	15.7937568340832
KIAA0748	-1.20676596525627	8.37165591315477	-7.37856414335251	1.58168718102871e-11	5.64810960023951e-10	15.7626218557019
L3MBTL2	-0.635131256128047	7.2326952333666	-7.37837096536538	1.58331308875216e-11	5.64810960023951e-10	15.7616167805557
LOC732377	6.48178754356415	-1.33647967128789	7.37689097236636	1.59582467640418e-11	5.68628016364132e-10	15.7539169640495
RSL1D1	-0.853122990159315	9.76333246774706	-7.37468554928266	1.61465077463573e-11	5.74683867543817e-10	15.7424441976377
NAGPA	-0.714751741991846	7.79636572807732	-7.37096828507162	1.64688134703338e-11	5.85491497690507e-10	15.7231099128055
LOC100127983	2.71880521455908	2.70970371825276	7.36905927351912	1.66368020976944e-11	5.90794673586905e-10	15.7131822917479
TMEM19	-0.803909923291339	6.66899589940392	-7.36638650881058	1.68748535176208e-11	5.98339281970289e-10	15.6992846252308
LIME1	-1.11314263178151	11.0098020189478	-7.36624691176234	1.68873790719188e-11	5.98339281970289e-10	15.6985588146113
ZNF329	-0.708747150578509	6.82609055280125	-7.3631080514932	1.71714613544364e-11	6.07718731497707e-10	15.6822403493313
TSR2	-0.691888556939865	9.07675276937291	-7.36284792790313	1.71952150395443e-11	6.0787408842497e-10	15.6808881340753
CIRBP	-0.920602386583335	10.2306908751631	-7.36076122067937	1.73869478109533e-11	6.13960703803651e-10	15.6700413968525
GRAP	-0.854364014503554	7.92890933953498	-7.36000062580521	1.74573586296147e-11	6.15754384382993e-10	15.6660881274655
OVGP1	-0.676679332946487	5.86708041188704	-7.35955633390003	1.749861877123e-11	6.16516992667174e-10	15.6637789528522
RBM47	1.15385655822183	10.4070416364558	7.35868807754991	1.75795302246918e-11	6.1867333275059e-10	15.6592664198863
LOC645534	6.15849664770937	0.204456685419006	7.3561738517531	1.78159223110941e-11	6.2629051868966e-10	15.6462006332671
EIF4E3	1.01768858409071	9.5424273009405	7.35591320849066	1.78406077902204e-11	6.26456778244519e-10	15.6448462423827
LRIG1	-0.762464058779856	6.89512066014693	-7.35555761855614	1.78743402789089e-11	6.2693998886649e-10	15.6429985082696
CPD	1.1397264176421	8.90716489781399	7.35320389707517	1.8099220364461e-11	6.34119113483437e-10	15.6307689127009
LOC440459	1.14231764208225	4.87235196622788	7.35018192221477	1.83920583841387e-11	6.43660531543903e-10	15.6150695379867
CTSW	-1.1813175850042	8.50029145255772	-7.34995784225156	1.84139582573312e-11	6.43709329191693e-10	15.613905532733
PIK3IP1	-1.19879857681961	10.7890743043914	-7.34871446060853	1.85359468587501e-11	6.47252996429236e-10	15.6074469316982
CMTM5	1.25131134337737	7.15792276845827	7.3482948810633	1.85772922441283e-11	6.47975953475194e-10	15.6052675765251
LOC388564	-0.77622707687732	8.22285649846344	-7.34694350230086	1.87110787949889e-11	6.51838900085237e-10	15.5982486747087
MEN1	-1.06901010874208	4.47691281014136	-7.34675746698126	1.87295708421535e-11	6.51838900085237e-10	15.5972824709969
AVPI1	-0.73921973404628	6.02794272607964	-7.34559970116259	1.88450609993151e-11	6.55131954474529e-10	15.591269659364
EXOSC4	0.997650612054905	7.53024984953796	7.34449870211162	1.89555424805811e-11	6.58243793750444e-10	15.5855520272625
ACTR1B	-0.697076254307508	8.0941297807426	-7.34382119666595	1.9023846300119e-11	6.59885727130756e-10	15.5820338290551
BPHL	-0.773754753174222	6.1033350146896	-7.34353160578469	1.90531161652083e-11	6.60171548187879e-10	15.5805300620042
FSD1CL	4.5269443305652	1.16397207520314	7.34280848565561	1.91263990169172e-11	6.61980063879894e-10	15.5767752020655
PLP2	0.990358722384347	9.23549558838004	7.3364309540048	1.978491715712e-11	6.84017752639111e-10	15.5436659823418
LEF1	-1.35355704011172	10.3527081327916	-7.33355684917036	2.0088975782907e-11	6.93765817136432e-10	15.5287488461086
HLA-DOA	-0.940675280531718	8.26458537867415	-7.33149236386492	2.03102333145031e-11	7.00636092537233e-10	15.5180352817929
GP6	0.846639419151289	5.85686393549385	7.33016689838681	2.04535576550043e-11	7.0480579792085e-10	15.5111574915269
TECR	-0.866446831834102	9.61671934907235	-7.32986334657282	2.04865217705572e-11	7.05167644102336e-10	15.5095824453115
LOC728226	0.948169039133825	4.95147738597599	7.3282620223416	2.06612895958556e-11	7.10404384439319e-10	15.5012740662455
ENTPD1	0.820326626535759	7.47133254220912	7.3257725578104	2.09359239271347e-11	7.19059654180102e-10	15.4883591201362
NOTCH2	0.911032429038586	5.72432650410098	7.32413011704113	2.11190912864979e-11	7.24557938432506e-10	15.4798393975596
KRT73	-1.03440577292844	5.71082994360484	-7.32200336926464	2.13586281763712e-11	7.31976043354416e-10	15.468808642639
PADI2	0.98476701509937	5.60632735919415	7.31821243392584	2.17922921045922e-11	7.46023591872802e-10	15.449149591047
C16orf67	-1.47809024583549	5.93973174961525	-7.31422462750202	2.225788578977e-11	7.61132408183506e-10	15.4284741833001
PACSIN1	-1.37242685208646	4.64536732265074	-7.31394987265167	2.22903248096095e-11	7.61412270319109e-10	15.4270498467331
DIS3L	-0.783207725925466	7.96854274387824	-7.31330382882751	2.23667846988408e-11	7.63193592680448e-10	15.4237008260396
ECHDC3	1.41034877929877	7.04834952554511	7.31220035950625	2.24979822314721e-11	7.66836762443401e-10	15.4179808469509
GPER	2.19894519201906	5.0826528459669	7.30826954816879	2.29715584721753e-11	7.82129244640486e-10	15.3976078949488
LOC728207	-0.736690536172343	6.76742340196206	-7.30806116875566	2.29969372008614e-11	7.82145019078485e-10	15.3965280156498
TCEAL3	-0.679603465085068	6.56430663351578	-7.30705333540231	2.31200744742935e-11	7.84817146081392e-10	15.391305328254
HK2	0.742484777870707	7.66136021036707	7.30700900910628	2.3125505228252e-11	7.84817146081392e-10	15.3910756321221
SEMA4A	1.10911396737562	8.91315111187576	7.30111435955032	2.38590681985596e-11	8.08837871370607e-10	15.3605351132265
RTTN	-0.65391325406475	6.30469378985186	-7.30071168246674	2.3910011813837e-11	8.09690497152073e-10	15.3584491963845
KIAA1545	-0.674018499018316	6.24225418598499	-7.29794473911957	2.42629879902892e-11	8.20758317878404e-10	15.3441173922951
FBXL16	-1.03082269516637	5.20040470989654	-7.29283297412228	2.49287109031081e-11	8.42370390387912e-10	15.3176462167236
CCRK	-0.591727094255008	5.00002191408226	-7.29166859851602	2.50828618741794e-11	8.46667956940042e-10	15.3116176081758
FBXO32	-0.797681302818686	6.24342765446447	-7.28929626015701	2.539985976034e-11	8.56447258428135e-10	15.299335966898
LOC285359	-0.748662303432457	5.2483091218996	-7.28805200228889	2.55677026949024e-11	8.61181677036883e-10	15.292895090945
PRPF19	-0.757743808069482	8.28685037525755	-7.28423926107091	2.60888847610573e-11	8.77794502056923e-10	15.2731613896216
LOC643596	2.71315432990568	3.48640423270289	7.28210767028922	2.63848307983734e-11	8.86801507947043e-10	15.262130753659
TNNI2	1.30995785376797	4.87659054780441	7.28105639038313	2.65320096095745e-11	8.90794487340923e-10	15.2566910511151
PRDM5	6.75322175057737	-2.21009862126186	7.27624892204684	2.72154749570287e-11	9.12765160097272e-10	15.2318196848558
ZBTB34	0.856101303833762	7.69278714213094	7.27597828831839	2.72544641620986e-11	9.13097266783991e-10	15.2304197710345
CAPZA1	1.04326352020988	6.81510293342951	7.27498082176921	2.73986434647994e-11	9.16949057192944e-10	15.2252603405136
C5orf39	-0.91258663392499	9.56714629897186	-7.27424622787782	2.7505308164555e-11	9.19538481258477e-10	15.2214608186673
IRAK4	1.1309935600341	6.70262651911259	7.27348455507136	2.76163387888786e-11	9.22268199213275e-10	15.2175214080625
TMEM18	-0.703225514708287	5.58896134128648	-7.27213483761452	2.78141804907886e-11	9.27888155118847e-10	15.2105410278804
HNRPDL	-0.696127996487522	7.93263159967273	-7.27088202237002	2.79990732886657e-11	9.33064658893623e-10	15.2040622893316
ZDHHC14	-1.15981576897441	6.40895223878401	-7.26985458290902	2.81516121753e-11	9.37153138289519e-10	15.1987493980921
ARRB2	0.920791682938862	7.84748007379973	7.26808537720274	2.84162073743549e-11	9.44959302855666e-10	15.1896015752341
FCRL3	-0.907160971520664	7.66388871300692	-7.26514204884023	2.88618637019246e-11	9.58763624688697e-10	15.174384939193
TREML1	1.27731152384806	7.68479454495349	7.25927553487514	2.97708618950628e-11	9.87914267029399e-10	15.144063577698
LOC648733	2.73000743044923	3.88203455790847	7.25677467809873	3.0166922615218e-11	1.00000003668102e-09	15.1311409304916
NMT2	-1.45525102255314	6.80493111158478	-7.25577052500979	3.03274136123114e-11	1.00425967101021e-09	15.1259527130365
ACAD11	-0.823722455476198	6.38037691655816	-7.2523702789342	3.08771663442036e-11	1.02138672905926e-09	15.1083867197134
NPCDR1	-1.28416430656772	5.77894949665322	-7.25021073081393	3.12314317142788e-11	1.03201800460488e-09	15.0972321029922
DNPEP	-0.648683627165027	6.26993062629608	-7.24842290752941	3.15277582757341e-11	1.04071439305136e-09	15.0879986066391
ILVBL	-0.808860967002883	7.19214643030063	-7.2470060508207	3.17645730406969e-11	1.04743012278735e-09	15.0806817126917
CLIC4	0.696764145471552	6.64294371912736	7.24619459509024	3.19009924086697e-11	1.05082471531265e-09	15.0764914880977
USP14	-0.662588286039764	6.27160898754726	-7.2441906878577	3.22403718269062e-11	1.06089072577593e-09	15.0661444932771
OGFOD1	-0.538605600092409	6.66038841502061	-7.24245113675573	3.25378756056812e-11	1.06844510847779e-09	15.0571634640229
ZNF185	1.01641457637348	8.59824894323835	7.24245029631211	3.2538019995692e-11	1.06844510847779e-09	15.0571591251661
KLHL3	-1.72899998208881	6.83716575521668	-7.24117717844881	3.27574739497664e-11	1.07452729595723e-09	15.0505867991768
LOC731275	1.06868626731252	5.61647255158938	7.24054357043005	3.28672375008446e-11	1.07700242132204e-09	15.0473160531283
ZNF212	-0.631224044485482	7.58697559143643	-7.23379895003883	3.40584433875801e-11	1.11487242421576e-09	15.0125072219887
FLJ14166	1.15096990370665	7.21285877679247	7.23346366962401	3.4118761123144e-11	1.11568348872681e-09	15.0107772080882
FLJ10986	0.767048982412384	6.88540951274037	7.23126446416154	3.45170324384294e-11	1.12692757313e-09	14.9994303723337
LOC88523	0.986917597343378	9.36968368360063	7.23116905789591	3.45344140338641e-11	1.12692757313e-09	14.9989381554856
FGD4	5.04724683280669	2.33778026936314	7.22995191531528	3.47569207579927e-11	1.13301065050354e-09	14.9926589569061
TECPR2	6.12885590929546	2.37050759951707	7.22711784551111	3.52805314347545e-11	1.14888635145209e-09	14.9780398321685
POMT1	-0.536673391672338	5.88663359614987	-7.22679289868532	3.53410637857472e-11	1.14966494752557e-09	14.9763637990066
COLQ	-0.782318461524897	4.7902823690363	-7.22586169063306	3.55151026567455e-11	1.15413054099436e-09	14.9715609281434
NHP2L1	-0.736061678997896	9.06093584568045	-7.222983822804	3.60583423073688e-11	1.17057236992029e-09	14.956719485458
GIMAP6	-0.754650939256162	8.44201160496576	-7.22191709416557	3.62617847898485e-11	1.17596069020963e-09	14.9512189047288
SNX20	0.867160663256413	5.93203264357164	7.21877083370949	3.68684663305429e-11	1.19440133647926e-09	14.9349972529724
ITGAX	1.06544308028809	8.99162615901706	7.21837651203367	3.69452066718503e-11	1.19565353385848e-09	14.9329644022643
LOC729659	2.4536990131744	5.16704876879679	7.21660792106454	3.72913471884208e-11	1.20561274041082e-09	14.9238473513235
KIAA1600	0.963278870917778	9.32592667483383	7.21491037371993	3.76266008284263e-11	1.21519984897732e-09	14.9150974287536
NMNAT1	0.572743738681253	5.6645172874442	7.21447645841961	3.77127735343547e-11	1.21673112722555e-09	14.9128609756386
C17orf60	1.16789557985534	7.3395188766345	7.21165732337295	3.82774102349677e-11	1.2334387154217e-09	14.8983322090479
FAM126B	0.992311736630536	8.48260015768371	7.21149977458857	3.83092108669774e-11	1.2334387154217e-09	14.897520333425
KLHL22	-0.733581398365027	9.0860394418973	-7.2103453368073	3.85430287336347e-11	1.23969544877691e-09	14.8915715517115
C7orf25	0.698598417031961	6.87856995111164	7.20928278954122	3.87594828921575e-11	1.2453814605431e-09	14.8860966400063
COPS7B	-0.728041783302278	7.74051058352077	-7.20284905512874	4.00960422690338e-11	1.28700916043917e-09	14.8529533941007
GTDC1	0.738128027883056	5.6686802193493	7.20118000347646	4.04501607379015e-11	1.29704948507069e-09	14.8443573871773
HIST2H3A	6.4629555574284	-0.213053438774842	7.20007374256508	4.06865766892089e-11	1.30329899533433e-09	14.8386603564367
ACOT9	0.739645616333632	7.78116752358624	7.19903515639937	4.09097740630872e-11	1.30911277001879e-09	14.8333121802594
ELP2	-0.621697021035263	7.85946761598103	-7.19654397934958	4.14500903537597e-11	1.32505217554504e-09	14.8204852731886
CCNA1	9.80874264370475	-4.86928179957448	7.19450718380765	4.18970963236698e-11	1.33797929582161e-09	14.8099993669452
RFTN1	-0.903202525784144	9.7364113248081	-7.19333731420446	4.21559950554547e-11	1.34487906176914e-09	14.8039771790185
MFNG	-0.87505450562629	10.6176433293555	-7.19043660572468	4.28047860230384e-11	1.36419070338601e-09	14.7890468984125
SIRPB1	1.11188349891559	7.05088072814878	7.18794234552498	4.3370560770855e-11	1.38082012547534e-09	14.7762107305841
PEA15	-0.788540041477923	9.21746961609488	-7.18435097454396	4.41982121806161e-11	1.40574496127042e-09	14.7577318970208
BASP1	1.3825029839024	13.3476642413438	7.18390891141572	4.43011620902285e-11	1.40759319872111e-09	14.7554576064982
POLS	-0.64245838982862	7.40656901392503	-7.18307771281677	4.44953786664548e-11	1.41233460778296e-09	14.7511814870814
PDRG1	-0.583771774144605	6.87885575008585	-7.18262150848823	4.46023324529086e-11	1.41429941450678e-09	14.7488346247788
CHI3L1	-1.94012388851072	5.75861350631509	-7.18154710876201	4.48552235255633e-11	1.42088312503984e-09	14.74330782033
CHMP7	-0.75030893607258	6.34235083080767	-7.17836990274281	4.56114004942903e-11	1.44338012531932e-09	14.7269660913867
C20orf3	1.03169273972663	10.1822061723528	7.17082918716464	4.74569526389684e-11	1.5002705511002e-09	14.6881934985565
SH2D1A	-1.09072440897997	8.75305839636973	-7.16260931289113	4.9552941478313e-11	1.56495567292475e-09	14.6459489612394
SF3A3	-0.806984168550795	9.72685656107428	-7.16012601315054	5.02039846483702e-11	1.58240025481476e-09	14.6331906360256
S100A11	1.23011194190053	12.0362334401606	7.16011790445364	5.020612429267e-11	1.58240025481476e-09	14.6331489795275
FAM62B	-0.933782778379296	10.7811791217966	-7.15688295438854	5.10669679980611e-11	1.60791801343544e-09	14.6165318310808
C9orf142	-0.821090110652159	9.76528501767535	-7.1564116171084	5.11936069257648e-11	1.61029028919199e-09	14.6141109592214
PHCA	1.04106496777834	9.84792586290669	7.15480725073395	5.16270009960118e-11	1.62229711237918e-09	14.6058711690521
PLLP	-0.87847810936392	4.47720613166208	-7.15381734704291	5.18962161647088e-11	1.62912601784254e-09	14.6007875701982
KIAA1147	-0.72284547985301	7.43300574319296	-7.14940855962178	5.31121976387979e-11	1.66563247580134e-09	14.5781501932118
PEBP1	-0.860601021090343	9.64591851465832	-7.14916757130604	5.31794706372158e-11	1.66607778667014e-09	14.5769129889723
IPO11	0.859394005214034	8.09757126314183	7.1478000450201	5.35628211707622e-11	1.67641483767953e-09	14.5698926223357
ANGEL1	-0.627110459085323	6.88329931218052	-7.14548388596775	5.4218341288329e-11	1.69524120490361e-09	14.5580036674369
LTBP4	-0.670259376952392	5.15225366402807	-7.14488285402722	5.43897383346741e-11	1.69890812517621e-09	14.5549188165557
POLRMT	-0.655392277738215	6.8228416133029	-7.14266710144559	5.50262498277841e-11	1.71708154532187e-09	14.5435472442676
NR3C2	-0.882681576999538	4.86252755464792	-7.14176744630781	5.52867887264986e-11	1.7234983830211e-09	14.5389305197244
DENND2D	-0.926945705541867	10.0230202978918	-7.14153746088834	5.53535877865873e-11	1.72386887678229e-09	14.5377503534469
LAX1	-1.01715058925292	8.16637915019859	-7.13697351573373	5.66958152935082e-11	1.76391975589079e-09	14.5143339816931
LOC650546	0.881260916100683	6.72456912380972	7.13671270862667	5.67734819712749e-11	1.76458727330917e-09	14.5129960484529
STX7	0.787518491500784	6.73971916584806	7.13489793860724	5.73168302362207e-11	1.7797130907769e-09	14.5036869206968
C12orf10	-0.75335441756757	9.45861370037023	-7.13400880897809	5.75849127479446e-11	1.78627033694019e-09	14.499126378569
EXT1	0.815703588510674	6.75387210622045	7.13208138152043	5.81703191768987e-11	1.80264823257769e-09	14.4892410319477
LIPN	3.70798943864548	3.39127696521391	7.13110020492447	5.84705832656186e-11	1.81016622275572e-09	14.4842092447491
HLA-DPA1	-1.09868977787684	11.8704868587411	-7.12862100852022	5.92361255978898e-11	1.83205956134872e-09	14.4714964845381
HAGHL	-0.677607359851963	4.4781122489131	-7.12835522993852	5.9318780459588e-11	1.83281019309782e-09	14.4701337468626
LOC729008	-1.2927063996501	5.94286382351814	-7.12747048593049	5.95947510108359e-11	1.83952647367961e-09	14.4655975222604
LOC728888	-0.975847843797993	11.3408222185795	-7.12599828623895	6.00567787241387e-11	1.85196699185478e-09	14.4580498652391
RNF26	-0.871485888814001	5.88897777259474	-7.12576378119861	6.01307009883339e-11	1.85242685517741e-09	14.456847670539
COPZ1	-0.667831771699129	8.73633712175707	-7.12534887953485	6.0261709620795e-11	1.85464273374117e-09	14.4547207115157
JAK2	1.11741484407921	6.87718074121572	7.12286408964862	6.10522313595865e-11	1.87713187741444e-09	14.4419837791802
C9orf103	0.861184079672306	8.08886042551871	7.11993698487731	6.19966386003248e-11	1.90430379544168e-09	14.4269820606905
CMTM4	2.35845943087517	2.27164216100868	7.11944316773594	6.21573830021582e-11	1.90737494350318e-09	14.4244514631229
ARRDC4	2.02827840639991	4.99626727282452	7.11746148277851	6.28066057733286e-11	1.9254150082386e-09	14.4142969674575
NELF	-0.845002701036652	7.77320640916804	-7.11667638306342	6.30656642348586e-11	1.93147056747383e-09	14.4102743247007
SLCO4C1	1.16234258003324	5.70550439723028	7.11617698785995	6.32309987068699e-11	1.93464669727686e-09	14.4077156576233
SPPL2A	0.988241250563297	9.46707175679874	7.11384697827773	6.40080769820936e-11	1.95651563059579e-09	14.3957788238189
PGCP	1.026238878784	8.54825624791679	7.11146052915995	6.48137685715938e-11	1.97921578112789e-09	14.3835546286854
FNBP4	-0.783518840893191	9.0918310705647	-7.11056593547205	6.51183709126871e-11	1.98560635461457e-09	14.3789726841868
CDK5RAP1	-0.617544311654073	6.92578665877479	-7.11047461045693	6.51495459114747e-11	1.98560635461457e-09	14.3785049485178
RORC	-2.49614507600711	2.26093008577307	-7.10932731569807	6.55424498348647e-11	1.99564363260531e-09	14.3726291203526
ABHD15	-0.730218268544574	6.49514177551393	-7.10436336228559	6.72695897043862e-11	2.04281313105982e-09	14.3472112296902
DNMT1	-0.966396486548167	10.2782577565364	-7.10430916498624	6.72886931538363e-11	2.04281313105982e-09	14.3469337559771
NR2C2AP	-0.702169860288456	6.91867442417847	-7.10430351829038	6.72906838082476e-11	2.04281313105982e-09	14.3469048466628
NFKBIZ	0.886496051618293	9.65718023516657	7.10412988553926	6.73519237591397e-11	2.04281313105982e-09	14.3460159063078
MOSPD2	0.826478565696384	8.18042405971672	7.1022450696062	6.8020251679681e-11	2.06109241383064e-09	14.3363669095585
BCL2A1	1.53180936928265	5.1856906176617	7.10143429136004	6.83097551091363e-11	2.06786869082547e-09	14.3322166148522
NRBF2	0.93665929310257	9.0413532095013	7.10080703852983	6.85345630803038e-11	2.07267534124942e-09	14.3290059123321
GIGYF1	-0.628441619240214	6.1104342269224	-7.09981602829821	6.88912340174912e-11	2.07980618409477e-09	14.3239335095894
MRI1	-0.652147872601771	7.95026953370449	-7.09978382416929	6.89028552324974e-11	2.07980618409477e-09	14.3237686807014
HIST1H2BK	1.07576729295	11.4072443556557	7.09869617230815	6.92964868501856e-11	2.08967849683096e-09	14.3182019969117
LOC728743	-0.7677517236795	5.5150089634425	-7.09772599476872	6.96494793904893e-11	2.09678056308736e-09	14.3132368734107
LOC400464	-0.661767180469806	6.03892785371202	-7.0975768264468	6.97039107643692e-11	2.09678056308736e-09	14.3124734942248
TSHZ1	-0.706820961058119	7.1633135073671	-7.09749884978472	6.97323811118502e-11	2.09678056308736e-09	14.3120744460947
HSPA7	0.979097581558628	8.70777854727809	7.09506471637098	7.06269221926686e-11	2.12164625978206e-09	14.2996186627138
RABL2A	-0.50753175690645	5.03305264137111	-7.0925997185104	7.1544369464089e-11	2.1471518606278e-09	14.2870068672003
RALGDS	-0.820280833544102	9.80205417083924	-7.0897663835957	7.26134733265041e-11	2.17715583062619e-09	14.2725129252844
ELP3	-0.686358107830921	8.72299666475076	-7.08726351616783	7.3571013566947e-11	2.20376074226488e-09	14.2597116248377
FAM38A	-0.726581636264349	9.00926857360765	-7.08417692757198	7.47690806072091e-11	2.23751284882889e-09	14.243927550649
SNORA67	-0.564948431673511	6.83475903264335	-7.08121395890627	7.5937305671033e-11	2.2703084758334e-09	14.2287785073341
SIGLEC7	1.25941219705502	5.3402229182154	7.08027242246417	7.63122953659323e-11	2.27934878794229e-09	14.2239652157913
TGIF1	-0.542955668162553	5.54230962533803	-7.07993180955668	7.64484032377279e-11	2.28124360688095e-09	14.2222240156894
MAL	-1.19644087532572	10.5311224765443	-7.07526343287247	7.83382418528152e-11	2.33541698788564e-09	14.1983632023161
LYAR	-0.702229318235071	8.52280592470031	-7.06940664658742	8.07746137510738e-11	2.40576534617999e-09	14.1684381339346
MIR223	1.58246888265277	7.97542880862982	7.06894283133228	8.09707278719083e-11	2.40932046384355e-09	14.1660687553843
FAM113B	-1.01852203475853	10.3575274370481	-7.06682433666131	8.18724898301949e-11	2.43384583404307e-09	14.1552474044244
HIST1H2BH	0.852219150883347	5.92142270616105	7.06652720731661	8.19997578577582e-11	2.43532298833561e-09	14.1537297719857
SDCCAG3	-0.599182534611217	6.30396931869834	-7.06536505636379	8.2499418027824e-11	2.44784662639835e-09	14.1477941856955
TSPAN9	1.11809633755771	7.85222164090254	7.06213631017292	8.39034534764886e-11	2.48715506282713e-09	14.1313059249883
FAM129A	1.38849521112227	12.5951227768772	7.05813405122397	8.56766849866608e-11	2.53732310858609e-09	14.1108722270022
C2orf44	-0.658373931234063	7.49087441048416	-7.05647248056163	8.64236950202613e-11	2.55703358536856e-09	14.102390528228
LOC728417	1.04408332469238	8.50835027575942	7.05507033325808	8.70590804941713e-11	2.57340739630228e-09	14.0952337827787
C3orf75	-0.627224059322661	6.97548784714357	-7.05238295173523	8.82898080944637e-11	2.60733175512832e-09	14.0815188078489
LOC649095	-0.856536071116889	6.64555478034476	-7.05141309438014	8.87381802357253e-11	2.61810991913523e-09	14.0765697420606
NSUN4	-0.51826750143016	7.43866348969616	-7.04942105070825	8.96661890561823e-11	2.63975812169777e-09	14.0664055367414
FBXL10	-0.732669078347167	8.37686419328802	-7.04930720643753	8.97195131631479e-11	2.63975812169777e-09	14.0658246964425
TOMM20	-0.746130405313025	8.81039793582653	-7.04929721507126	8.97241945671355e-11	2.63975812169777e-09	14.0657737200927
LOC441081	1.03652287398475	5.65905363121717	7.04861844675243	9.00427941470429e-11	2.64665111785016e-09	14.0623106927123
SRPRB	-0.817881450766385	8.10386238970588	-7.04765526397805	9.04968123892592e-11	2.65750789010629e-09	14.0573968592455
LOC100134660	0.947947750755806	6.37846781736788	7.04733063115685	9.06503448782629e-11	2.65952862282096e-09	14.0557407598634
HIST1H2AM	1.93928607050791	4.20377984610269	7.04620717553922	9.11836645371637e-11	2.67267749500527e-09	14.0500097663694
RPL15	-1.02040793681324	11.0044092250446	-7.04516784418822	9.16798109799144e-11	2.68471327078496e-09	14.0447082735062
TRIB1	1.07015711127489	9.75283801246418	7.04451780106341	9.19914782614498e-11	2.69132943670404e-09	14.0413926668405
MIR21	1.16576053992548	7.4927931223819	7.04198656296608	9.32151087449073e-11	2.72308816140403e-09	14.0284831526979
LOC100128269	1.08209279463336	6.52432812867943	7.04191383626004	9.32505024690791e-11	2.72308816140403e-09	14.0281122714818
NUDCD3	-0.631812945386748	6.6616553589183	-7.04136460740534	9.35182236805797e-11	2.72836810202673e-09	14.0253114484494
KBTBD7	0.911464524312722	7.33779559689005	7.03944887446076	9.4458007697864e-11	2.7532272772993e-09	14.0155428286202
C4orf3	1.63715226613401	4.60655644188718	7.03821737185782	9.50670586537568e-11	2.7684091885517e-09	14.0092638350861
CLCF1	-0.786914860607828	5.75097413092194	-7.03574606984102	9.63010000864934e-11	2.8017432759177e-09	13.9966650327222
MFSD7	0.743517577481039	5.80375375289386	7.03104237401517	9.86935019678639e-11	2.86869112386591e-09	13.9726908822132
CD247	-1.25980410162664	11.9704166878925	-7.03024354923143	9.91056151346793e-11	2.8780050604143e-09	13.968620087671
LOC100129118	0.972315692526728	7.18972706815459	7.02929268349587	9.95983842516012e-11	2.88964184697437e-09	13.9637747666659
MYST4	-1.0825398562407	5.60230786174691	-7.02888141866906	9.9812264488977e-11	2.89317322884392e-09	13.9616791781738
ENTPD6	-0.699291410347455	6.037987399385	-7.02614577394802	1.01246549769584e-10	2.93204030476642e-09	13.9477411801914
HTATIP2	0.781700027478252	8.81340988351994	7.02465228020839	1.02038159528153e-10	2.95222731643629e-09	13.9401329210299
CLIC5	-6.65257772138212	-2.24675865792782	-7.02447652665001	1.02131717177938e-10	2.95222731643629e-09	13.9392376329723
GADD45G	4.56106060877191	2.45770787184551	7.02429244176892	1.02229800705101e-10	2.95234397767667e-09	13.9382999159974
LILRB4	0.909155379912942	5.31384014794179	7.0236718857577	1.02561129929097e-10	2.95919024883658e-09	13.935138923658
RASSF7	-0.746615159738305	9.21851992873817	-7.02251272395065	1.03182879124987e-10	2.97439572221451e-09	13.9292347144116
C11orf2	-0.895468617401839	10.5079570830875	-7.01839717575335	1.05420617589734e-10	3.03611378658434e-09	13.9082756509262
LOC728127	-0.830702819649847	5.12614961956316	-7.01788945144058	1.0569998444145e-10	3.0413693048451e-09	13.9056903704251
PRMT1	-0.702749051409045	7.98460689697921	-7.01508921185825	1.07253968841625e-10	3.08325695043617e-09	13.8914333514529
CDR2	-0.827274484180973	8.33079593324097	-7.01341374221519	1.08194541684515e-10	3.10745018532506e-09	13.8829041654381
PDXP	-0.752952749013423	8.24149937914008	-7.01240424279198	1.08765184448439e-10	3.12098415923712e-09	13.8777656274885
HSPC047	-0.657149446451497	5.61762669679861	-7.01187657854586	1.0906464167616e-10	3.12408832041241e-09	13.8750798522469
EXOSC6	-0.781838029847282	8.24748726670169	-7.01186292585531	1.09072400585245e-10	3.12408832041241e-09	13.875010362189
TMEM180	0.695042649000354	6.43757541474485	7.01005219478101	1.10106299934078e-10	3.15082677076625e-09	13.8657945660869
HPCAL4	-1.22424549708556	5.43266859950375	-7.00738910196319	1.11644508745732e-10	3.19193480741897e-09	13.8522425915394
SUMF2	-0.840684489692855	9.47806368622281	-7.0071732519016	1.11770110827529e-10	3.19261812474777e-09	13.8511442734841
EXOSC10	-0.682887251304667	8.58445124681644	-7.00680796631497	1.11982986964925e-10	3.19579084254813e-09	13.8492856118327
CASP4	0.805031206043884	8.93036563397549	7.00267756899374	1.14418106618324e-10	3.26007182614254e-09	13.8282721989589
CALML4	0.637374119030932	6.24930680202145	7.00263351779207	1.1444435752956e-10	3.26007182614254e-09	13.8280481185176
LOC649946	-0.947752673800998	9.89311096938886	-7.00246138171722	1.14546993636443e-10	3.26007182614254e-09	13.8271724997695
C1QA	1.09927631526252	5.25617562786935	7.00010441780809	1.15961518336144e-10	3.29734056486252e-09	13.8151841178149
TRPM6	1.46140756822834	6.44200763447472	6.99945009199292	1.16357262546828e-10	3.30559926323079e-09	13.8118563011966
RNF144B	0.952098652852525	8.12015821457036	6.99732759381876	1.17650185902888e-10	3.33930798902663e-09	13.801062519818
TATDN2	-0.654568704825127	8.15948648907158	-6.99700488097402	1.17848006649133e-10	3.34190119668435e-09	13.7994215214386
SLCO3A1	0.812962476243746	8.05063152523194	6.99248605215762	1.2065279590592e-10	3.4183506941143e-09	13.7764468328304
OCIAD2	-1.00477229430522	8.30617682935615	-6.99180982177866	1.21078161878801e-10	3.42730897898947e-09	13.7730093128423
LOC100131967	1.8290053528096	6.64009909545015	6.99036100974749	1.21994497119956e-10	3.45013626449518e-09	13.7656449931186
BBS9	0.717287586947289	5.41321356631077	6.98813370926706	1.23416590247378e-10	3.48721296223735e-09	13.7543249641436
PRSS23	-1.41710099021338	5.08882270059287	-6.98664234147623	1.24377948465703e-10	3.51121632934833e-09	13.7467461547134
FARS2	-0.714672540059563	7.87239130853679	-6.98313816919015	1.26666013075611e-10	3.57259612081724e-09	13.728941601305
EXD2	-0.733737577283363	5.91371716173908	-6.98108597633451	1.28025264780553e-10	3.60769220106923e-09	13.7185163816836
GBP6	3.33942145298692	3.29033606986723	6.98082775602008	1.28197312529209e-10	3.60930047974611e-09	13.7172047112115
LOC442582	-0.694294066981032	6.83183952234784	-6.98041846925823	1.28470481491625e-10	3.61375031808701e-09	13.7151257203419
KTELC1	-0.796811605639888	9.11970685674568	-6.97519693446614	1.32006370648369e-10	3.70988718656543e-09	13.6886075677269
HSDL2	0.909548195655595	7.64803796653889	6.97068516756876	1.35138960323738e-10	3.79452794497565e-09	13.6657013373795
KL	5.05827766466536	0.481478470887386	6.97007416639578	1.3556879718872e-10	3.80048316425002e-09	13.6625998057115
KLF12	-1.36814635435503	6.64011945584274	-6.97003956262017	1.35593181191387e-10	3.80048316425002e-09	13.6624241555785
SCARNA17	-0.98211961503282	5.98730842281655	-6.96632348832722	1.38237144235339e-10	3.87113330226204e-09	13.6435635330955
KLRD1	-1.30378231941681	7.43855571370435	-6.96467423058887	1.39426843320443e-10	3.90096922060192e-09	13.6351943364037
RASGRP1	-1.05716940121274	8.16192592152886	-6.96152474481629	1.41726917084406e-10	3.96179107846275e-09	13.6192147145896
DGCR6L	-0.660474773479134	8.17183338758629	-6.95977706843478	1.43019382324819e-10	3.99436338962698e-09	13.6103489131443
FNIP1	0.786286871353465	7.72302859282282	6.95857020739902	1.43918688189471e-10	4.01590707523899e-09	13.6042272128013
SNORA61	-0.922596701691559	6.57059641456086	-6.95385244845616	1.47488112283562e-10	4.10877376844540e-09	13.5803014453671
LOC729776	0.763821086467984	7.23277634346971	6.95382577696602	1.47508538386785e-10	4.10877376844540e-09	13.5801662040005
ZNHIT6	-0.776967501149139	7.39069147438688	-6.95263442029781	1.48423784126554e-10	4.13060233271346e-09	13.5741255127956
LOC645688	-0.972737208739247	10.5460009387832	-6.94938201669458	1.50951073589829e-10	4.19721532518326e-09	13.5576368428471
SHKBP1	0.972322458092147	9.06747795457023	6.94779587521375	1.52198968381416e-10	4.22816815524727e-09	13.5495968852245
ZNF544	-0.584966069330343	7.11245020119495	-6.94539613534556	1.54106363432459e-10	4.277371318189e-09	13.5374344982554
SECTM1	0.879084933177602	5.58279676121912	6.9450154268899	1.54411126608837e-10	4.28204424602882e-09	13.5355051649651
PDE5A	1.11297116184795	4.63280854728514	6.94454081455797	1.54791895443158e-10	4.2888148117843e-09	13.5331000188247
LOC645232	1.31746643056527	5.7995781206375	6.94158863137614	1.57181274245696e-10	4.35071680856479e-09	13.5181412271114
RALGAPA2	1.14028281978566	4.63949862004801	6.9414391188305	1.57303248525772e-10	4.35071680856479e-09	13.5173837207923
LOC100132858	1.9988607231134	6.17065090713567	6.94086463370268	1.57772791677048e-10	4.35732679754735e-09	13.5144731578103
HIP1	1.59339066380983	5.96022183380282	6.94080715742185	1.57819844827068e-10	4.35732679754735e-09	13.5141819669234
UBA3	0.771623274612584	7.27209590038998	6.93962639878602	1.58789550969284e-10	4.37978052955925e-09	13.5082001593683
TMEM185B	0.734112251043602	7.55168161122655	6.93931354697734	1.59047467742157e-10	4.37978052955925e-09	13.5066153082054
ALKBH2	-0.764132031843789	5.83945742945915	-6.93930846234029	1.59051662961823e-10	4.37978052955925e-09	13.5065895506173
LRRC14	-0.693265620632749	6.88424534131803	-6.93431328877153	1.63226332062606e-10	4.49079843655505e-09	13.4812893594523
NR2C1	-0.544050128173642	5.69013373704033	-6.93232510541026	1.64917896708565e-10	4.53336481039865e-09	13.4712216893019
LOC23117	-0.754189792641577	8.79405234819244	-6.93199006183387	1.65204655250123e-10	4.5372743111215e-09	13.4695252422307
ZNF689	-0.701065254599303	9.04291826123424	-6.92826304635435	1.68427960769981e-10	4.62175746896087e-09	13.4506565607417
LOC646791	-0.637013387818421	5.68884868353262	-6.92451962610485	1.71727988791524e-10	4.70819652763627e-09	13.4317095392852
LOC728643	-0.836290027788865	7.95555498818266	-6.92362839895108	1.72523021363258e-10	4.72586621870453e-09	13.4271993611301
PICALM	0.846413944849541	9.22934443357304	6.92219778018383	1.7380683673439e-10	4.75688249238534e-09	13.4199600777677
PARP9	1.08117235736348	9.48091979954344	6.92187598671222	1.74096907035957e-10	4.76067082375676e-09	13.4183318187312
LOC100132119	1.15853188319478	7.90470085596721	6.92165142368852	1.74299615397571e-10	4.76206573242868e-09	13.4171955616643
PTGR1	3.76792609131538	1.32557253918792	6.92073542492794	1.75128886701817e-10	4.78056174899431e-09	13.4125609142176
BCL3	1.06854803247512	9.73276514802227	6.92044110379052	1.75396167842205e-10	4.78369808940269e-09	13.4110718078411
NLRP1	-0.713545524659304	6.411674084192	-6.91855780250124	1.77116011305434e-10	4.82641130807307e-09	13.401544010954
ZNF395	-0.786797845184166	8.83269643020319	-6.91597663654206	1.7950024392343e-10	4.88713933845993e-09	13.3884875996231
TUBGCP5	-0.665482615780853	6.04496991179468	-6.91440437321239	1.8096806040849e-10	4.92283306095609e-09	13.3805356640239
ENOSF1	-1.04933868836368	7.0648778673241	-6.91286617997597	1.8241554374638e-10	4.95791233704447e-09	13.372756852385
LPHN1	-2.09709071522429	3.90238287769676	-6.9106685535341	1.84503437294755e-10	5.00968214367397e-09	13.3616446052429
MERTK	1.16916393810602	4.85345952884645	6.91052622519633	1.84639469935996e-10	5.00968214367397e-09	13.3609249817309
BEST1	0.969970277172777	7.51570356581557	6.90913921875055	1.85970322637941e-10	5.04143382405029e-09	13.3539125252341
TMLHE	0.571919985287803	6.19746290972043	6.9060237617576	1.88994296106933e-10	5.11898959740195e-09	13.3381637107347
ZNF512	-0.68664382116591	8.45104787755756	-6.90320575079299	1.91771370055537e-10	5.18973004205467e-09	13.3239213408313
F2RL1	1.49264308583424	6.95796405566285	6.90271125712806	1.92262820810722e-10	5.19854820920774e-09	13.3214224230403
CDA	1.16650263808408	9.88023299019297	6.90140666776364	1.93565361385297e-10	5.22926318813016e-09	13.3148300951878
RBPJ	0.977780841810661	7.13407195727457	6.90107084570871	1.93902064471168e-10	5.23385520883827e-09	13.3131332187614
LOC100128805	-0.845625019825329	6.26774422800216	-6.89991639366059	1.95063964532369e-10	5.26069413625441e-09	13.3073001765
WDR46	-0.630693695429888	7.67413686457893	-6.89687651461905	1.98156457673161e-10	5.33950860023679e-09	13.2919429001063
CTSL1	1.05059829394479	7.07144623836207	6.89619799247925	1.98853307806065e-10	5.35369042765693e-09	13.288515478609
SIRPA	1.15188990860792	11.4766353980191	6.89588454316334	1.99176040834184e-10	5.35778429637251e-09	13.2869322038118
ZNF248	-0.792854711408862	6.10540425628289	-6.89541039274469	1.99665218180244e-10	5.36634463109095e-09	13.2845372696487
DDX60L	1.57147226323483	7.53906052390082	6.89436812561844	2.00744692822111e-10	5.3907419992059e-09	13.2792730467107
BTBD11	-1.18789908413559	5.43162628548478	-6.89327073929146	2.01887485056394e-10	5.41679652212847e-09	13.2737308309082
FCGR2A	1.17353776356962	10.6782841224095	6.89235905902391	2.02841772761864e-10	5.4349167231348e-09	13.2691268130629
PPP1R3B	2.51993239745199	3.56870021249931	6.89229489999377	2.02909097843845e-10	5.4349167231348e-09	13.2688028183464
SIGIRR	-0.644983835272795	7.65310553653871	-6.88918055583077	2.06203803204456e-10	5.51845676913408e-09	13.2530774755175
TIPARP	0.839926136181427	8.63506836117918	6.88723800295752	2.08285558125698e-10	5.5694209886558e-09	13.2432705665388
MFHAS1	-0.750341990808937	6.85956116712903	-6.8862899775866	2.09309042951687e-10	5.59202508624625e-09	13.2384849621191
NUP93	-0.639246386351769	7.7631396605436	-6.88550378155049	2.10161584389712e-10	5.60573605105658e-09	13.2345165003502
LOC100133372	-0.844595571875637	9.48072713033587	-6.88548739750196	2.1017938749024e-10	5.60573605105658e-09	13.234433801251
FBXO6	1.09758315456665	8.9640368247159	6.88444713071605	2.11312808972409e-10	5.63118140854148e-09	13.2291832034725
LOC728262	1.07591724657597	5.53254069911738	6.88411490354889	2.11676057094329e-10	5.63607700110701e-09	13.2275064123035
FASN	-0.794424222441235	7.7674436049282	-6.88330024713285	2.12569392848466e-10	5.65506642398223e-09	13.223394901392
NUP43	-0.662098000390037	8.23050883369977	-6.88128366287507	2.14796788905186e-10	5.70948416368466e-09	13.2132183255324
LPXN	-0.866263227895566	10.6993070486112	-6.87896042392461	2.17391487641645e-10	5.7695631236231e-09	13.2014959595582
MYLK	1.18573214756887	4.49896805354632	6.87892054960437	2.17436290262308e-10	5.7695631236231e-09	13.2012947818438
GEMIN4	-0.79181060058219	8.49168613916832	-6.87869173587738	2.17693560802837e-10	5.7695631236231e-09	13.2001403595841
SPINK8	3.90986730356917	1.95329209826276	6.87860409051559	2.17792185954809e-10	5.7695631236231e-09	13.199698171647
CCDC84	-0.664455594490073	7.48701324619206	-6.87791013775823	2.18574633499805e-10	5.78540884892571e-09	13.1961971375813
LOC100132960	1.0191219137915	6.3532217003708	6.87626967989581	2.20435344226489e-10	5.82974416677166e-09	13.1879215833935
IMP3	-0.857992446360393	10.3899561880059	-6.87553997198151	2.21268044448132e-10	5.84276304685424e-09	13.1842407505201
UROS	-0.701589215756936	8.68161992496838	-6.87551214375072	2.21299861834534e-10	5.84276304685424e-09	13.1841003814379
APEX1	-0.855291246076424	9.74330283586029	-6.87122571311095	2.26255094468396e-10	5.96857136600999e-09	13.1624822596129
RPL13L	-0.880894830645834	8.77299102766648	-6.87066367724499	2.26912897415958e-10	5.98089813239442e-09	13.1596481636678
SLC16A5	0.768549587864258	7.91742498859202	6.86774697038261	2.30357048104197e-10	6.06658427356287e-09	13.1449422555164
HCK	1.11936514901914	11.4196792970023	6.8669996770113	2.31247755993009e-10	6.08493676121756e-09	13.1411749054941
SELT	0.810906367719592	7.07300168707615	6.86437486843301	2.34403337955473e-10	6.16280534765345e-09	13.1279439095776
ACD	-0.581872745362789	6.83004992044174	-6.86079767758154	2.38772462980551e-10	6.27242272626398e-09	13.1099160124998
MPHOSPH10	-0.652981521361271	7.74333991569374	-6.86023376595507	2.39468516212245e-10	6.28475886147785e-09	13.1070744804219
DDX47	-0.705486833974092	8.8353331637025	-6.86009309068845	2.39642468055205e-10	6.28475886147785e-09	13.1063656394682
S1PR5	-2.0096498214801	7.81737608622374	-6.85960071349569	2.40252299943091e-10	6.29549265426838e-09	13.1038846804942
LOC654080	3.90041959695743	2.28819138979171	6.8591646871323	2.40793618198609e-10	6.30441473101813e-09	13.1016877282499
RPL23AP13	-0.712564839584746	7.01432755652587	-6.85823866618922	2.41947254136106e-10	6.32934016820052e-09	13.0970221181167
CEP78	-0.89202014933826	6.23702600972022	-6.85617284329982	2.44540562965264e-10	6.39185458168656e-09	13.0866148615183
GPR77	1.17497644635781	5.78438885572398	6.85455525840477	2.46590327996242e-10	6.44006953116308e-09	13.0784667776419
C7orf54	-0.890129171796218	8.27301523332267	-6.85299062604555	2.48589134363128e-10	6.48687456851812e-09	13.0705862850173
LOC644297	-1.45239319672547	5.76362353898261	-6.85027406010252	2.52097606148762e-10	6.57296349852321e-09	13.0569059239145
CDH2	-6.89307097470756	-3.14544144404496	-6.84947015581355	2.53145201937708e-10	6.59480014873738e-09	13.052858029298
ZMYND15	3.12115454335894	5.51210739831342	6.84824264315859	2.54753116483549e-10	6.63118559921358e-09	13.0466775729686
SRRM1	-0.740957009373423	9.81682921839862	-6.84736737828942	2.55905778818843e-10	6.65567042972751e-09	13.0422709824312
LOC346085	0.694150982062785	5.10714931740046	6.84684872148115	2.56591242160421e-10	6.66797373667213e-09	13.0396598885605
MEF2A	1.24889737101516	5.30526806907704	6.84614616222452	2.57522645744332e-10	6.68664259322256e-09	13.0361231159687
RBMS1	0.86506291391567	9.18571249958938	6.84556983654561	2.58289190031828e-10	6.70100351527202e-09	13.033221946787
ZNF827	-1.15529405434067	7.39249293519626	-6.84442984189181	2.59812087438437e-10	6.73354981732404e-09	13.0274836597253
GFI1	-0.864963654878304	6.37008676353904	-6.84428415519585	2.60007345473303e-10	6.73354981732404e-09	13.0267503623235
C22orf9	0.811240645835724	4.79870882340928	6.84415007251958	2.60187179167115e-10	6.73354981732404e-09	13.0260754789288
PLA2G4B	-0.638163452363756	8.38251747962337	-6.84300265629863	2.61731142770304e-10	6.76792754023506e-09	13.0203004001871
ABHD6	-0.51944384682632	6.49299904520405	-6.83909799216288	2.67053354613907e-10	6.89986741402451e-09	13.0006511912182
ZNF516	1.27444054239624	5.1145922907667	6.835578602487	2.71941918590598e-10	7.02039531940466e-09	12.9829453071584
RIT1	1.46650038138455	6.86185541495087	6.83295539488955	2.75643034515843e-10	7.11009543099536e-09	12.9697508704058
TUBGCP6	-0.599102725357331	6.61222341850544	-6.82698072271717	2.84259459292587e-10	7.32633246807299e-09	12.9397078765474
SLC25A38	-0.712418860624695	7.3755605543996	-6.82402983069689	2.88612699009631e-10	7.4324280945942e-09	12.9248742187604
LOC440353	-0.993153701223418	11.7273355839823	-6.82375456305189	2.89022122858066e-10	7.4368708858692e-09	12.9234906474634
SERPINA1	1.09667288027625	11.2560150238568	6.8226350236701	2.9069320602826e-10	7.4737437540042e-09	12.9178638051435
LOC650799	-0.768094023698408	5.80995855293583	-6.82192709761367	2.91754813717778e-10	7.4912813290216e-09	12.9143059706836
LTBP3	-0.851003032190571	5.07585646615267	-6.8218620122485	2.91852607842553e-10	7.4912813290216e-09	12.9139788789735
TTRAP	1.06305884504501	5.87591675595764	6.82074804513044	2.93531427784795e-10	7.5282177949512e-09	12.9083807771635
LOC642755	-0.75170186545494	9.0171223199879	-6.81806792674363	2.97609707828276e-10	7.62658281481245e-09	12.8949139530996
LOC728139	-0.889466780095567	10.6758265439002	-6.81772923161057	2.98129058932600e-10	7.63366021045038e-09	12.8932122859433
MAGEE1	-0.929027815040858	5.44376783540976	-6.81675406421993	2.9962937184469e-10	7.66582334225633e-09	12.8883130878784
LOC728484	-0.864764309528503	8.98288036720407	-6.81621167040229	3.00467078649534e-10	7.68099554801805e-09	12.8855882689715
SLC41A3	-0.748246248691076	7.45010550293319	-6.81345000083304	3.04768369452679e-10	7.78461241160172e-09	12.8717160890652
IMPDH1	0.895839306246176	8.86650819778228	6.81186060970331	3.07271345844521e-10	7.84216429979773e-09	12.8637336059754
ERLIN2	0.539152131481363	5.4871709150062	6.80904797677707	3.11750522795241e-10	7.94474137070733e-09	12.8496097372657
DUSP8	-0.631730926322973	7.50585306315179	-6.8090192014328	3.11796679686272e-10	7.94474137070733e-09	12.8494652538086
SLFN5	-0.937231565110768	6.93853788062508	-6.80740343094075	3.14399300701312e-10	8.00020291951135e-09	12.8413527977632
ITK	-1.10276599602407	9.89588249135704	-6.80735168652177	3.14483002124013e-10	8.00020291951135e-09	12.8410930146405
NUCKS1	-0.84226097377165	10.3666869780735	-6.8066700743685	3.15587629291034e-10	8.02180312445679e-09	12.8376710648862
KIFAP3	-0.899816051633713	6.84146450733915	-6.8061508625197	3.1643163873313e-10	8.03569918618713e-09	12.8350645350855
LOC399491	-0.863397908236847	6.11594116449772	-6.80601904159916	3.16646275908304e-10	8.03569918618713e-09	12.8344027871894
LOC730235	1.042541768692	7.84831595504315	6.80585480909491	3.16913888305749e-10	8.03599416938131e-09	12.8335783399746
CEACAM4	0.923769395318237	6.61927998252611	6.80563117933196	3.17278646015342e-10	8.03875000461147e-09	12.8324557337088
LOC644615	2.17721649788696	3.98293583587951	6.80512717537601	3.18102236590058e-10	8.05311726696379e-09	12.8299257322679
TSGA14	-0.579474293131996	5.92062653113778	-6.80321827830749	3.21240738169249e-10	8.1260187369936e-09	12.8203442493799
CNNM3	-0.591595850552275	7.46512874220452	-6.80125770869808	3.24496021759934e-10	8.19532120617396e-09	12.810504733146
OSBPL3	-0.700733426418993	4.73500827664434	-6.80125379245594	3.24502556679225e-10	8.19532120617396e-09	12.8104850800407
LOC644590	-0.756899633718566	7.35515309609473	-6.80076814014882	3.25313958533656e-10	8.20920883142164e-09	12.8080479446103
IFRD1	0.843145813588167	7.4642862369486	6.79607331055582	3.33261836598031e-10	8.40301652569108e-09	12.7844922840468
TP53I11	0.88435024962262	5.86907981181218	6.79481364339861	3.35426749929292e-10	8.45081583770492e-09	12.7781733959929
PPP1R16B	-0.754656237445888	8.49586140059061	-6.79433395680954	3.36254803490697e-10	8.46488435539693e-09	12.7757672834028
GTPBP6	-0.824624118652373	10.3069454248439	-6.79214674202614	3.40056111602277e-10	8.55371911491881e-09	12.7647972191624
GTPBP3	-0.487447209024405	6.45328052121554	-6.78961906872221	3.44501994671531e-10	8.65861218312947e-09	12.7521216695646
SPOPL	0.876901234702582	6.18427505287851	6.78874696508499	3.46049199586726e-10	8.69054117874119e-09	12.7477488446813
CASP1	0.938230718264816	8.88406593210865	6.78846614546262	3.46548862189443e-10	8.69613259940126e-09	12.7463408408361
LOC642083	-1.90814823140666	4.4263905488603	-6.78733658048881	3.48565902876937e-10	8.73976104082494e-09	12.7406775864133
ORAOV1	-0.630646155864794	6.85853080848744	-6.78507692172762	3.52635776006049e-10	8.83475042328962e-09	12.7293497767363
UBQLN4	-0.691559648279069	8.55928367988206	-6.78331729675145	3.55837496142955e-10	8.90785540583704e-09	12.7205299152685
LOC100133280	5.73353338072865	-0.0626224607586428	6.78016018397747	3.61654108198032e-10	9.0455608483458e-09	12.7047080924557
LOC100132528	-0.711131411159647	7.70183682186172	-6.78001994854898	3.61914641485803e-10	9.0455608483458e-09	12.7040053864195
ATM	-0.777916802040618	8.41319830974946	-6.77707600750608	3.67426949954782e-10	9.17602769529078e-09	12.6892551904301
GPR56	-1.39623037957194	7.95030884849135	-6.77420986312622	3.72873190337842e-10	9.30463846668166e-09	12.6748977291195
SSH3	0.77807312399873	6.54449172673494	6.77210345875321	3.76926506324257e-10	9.39831365093809e-09	12.6643479100568
AAMP	-0.647700459157862	7.16737955155436	-6.77143435038075	3.78223139268402e-10	9.42315935548704e-09	12.6609970438082
C2orf58	4.63270047304746	0.255116964911319	6.76928565719606	3.8241683406152e-10	9.52008664144269e-09	12.6502375528643
LOC641710	1.00462465872178	8.52646951695903	6.76741575255542	3.86103737431491e-10	9.60425398213104e-09	12.640875416302
FAHD2B	-0.625908733354588	7.43406744349615	-6.76493329162198	3.91052683874089e-10	9.71965625667093e-09	12.6284482834772
WDR51A	0.738832547741614	6.19915621896858	6.76447524640388	3.91972645184912e-10	9.73234759905472e-09	12.6261555605189
CTGLF3	-0.757609755383326	9.06921833516692	-6.76437048681264	3.9218334966884e-10	9.73234759905472e-09	12.625631201974
RNASEH1	-0.675359714096135	8.87127116650973	-6.76348288684677	3.93973084907134e-10	9.76903876888212e-09	12.6211886088739
FLJ38969	-0.60566081670969	6.26850300020627	-6.7630913876228	3.94765054552544e-10	9.78095074389383e-09	12.619229175728
SMOX	1.5141088661785	8.44369287894808	6.76258763219801	3.95786421346295e-10	9.79852313793604e-09	12.6167079862956
SCAMP3	-0.647553832596302	8.03384368160977	-6.76137389119584	3.98258013778059e-10	9.85194292239624e-09	12.6106338395643
ENG	-0.823890276084986	5.47591825484915	-6.75917875891616	4.02766809419244e-10	9.95213848250263e-09	12.5996496668119
PDZD4	-1.57446117825993	5.21798358461312	-6.75909376023359	4.02942406067178e-10	9.95213848250263e-09	12.5992243782963
RRAGD	0.897449311538278	9.38691243914326	6.75804268875473	4.05120043115936e-10	9.99805691312538e-09	12.5939655841844
RASSF1	-0.63047433471009	7.50744631464385	-6.75354017803623	4.14580677687907e-10	1.02183260951751e-08	12.5714427600004
CENTG2	-2.87825433826275	3.59751132285981	-6.75348576271642	4.14696338087828e-10	1.02183260951751e-08	12.5711706034445
ZNF428	-0.866687836538404	10.7910904679993	-6.75046120396282	4.21175405272175e-10	1.03698339782777e-08	12.5560450255626
TSEN54	-1.65906569946457	6.35108409628118	-6.74843494078581	4.25571756527547e-10	1.04698656590225e-08	12.5459136699071
TCEAL4	-0.645232908794818	5.97832773974502	-6.74798880577242	4.2654579619066e-10	1.04856113030675e-08	12.5436831829347
MGC52498	-0.699023060204095	6.47500685800713	-6.74694393122465	4.28835674689653e-10	1.05336537557571e-08	12.5384595288608
HIST1H2AI	5.2456345977247	-0.770607653746111	6.74472355885119	4.3374206063428e-10	1.06458411004154e-08	12.5273604890303
TNFAIP8L3	4.77470447388241	0.859068627501765	6.74320741205826	4.37124101273259e-10	1.07204685837267e-08	12.5197826943481
RNASEL	0.760212439993754	8.64456663297947	6.74214628624405	4.39506604850892e-10	1.07704850425287e-08	12.5144796113607
UBE2D4	-0.583378420762215	6.83980736912465	-6.74086715915601	4.42395619861563e-10	1.08317128208794e-08	12.5080875804706
ANKRD55	1.21675018570607	7.93699939816135	6.74073499289905	4.42695194609719e-10	1.08317128208794e-08	12.5074271549963
TBC1D10A	-0.585669308893523	7.8014396438429	-6.74049964910082	4.43229132583517e-10	1.08363309424157e-08	12.5062511740935
ST14	1.62100304653649	4.97943435515112	6.7390667337888	4.46493813122265e-10	1.09076527482756e-08	12.4990915192676
ELOVL4	-0.93141510678725	4.92023735758727	-6.73794083727621	4.4907563817036e-10	1.09621947382923e-08	12.4934664196359
LOC648997	1.4369255451865	5.32410574922378	6.736014125898	4.53528059797651e-10	1.10622788291903e-08	12.4838414164905
ERLIN1	1.68017932560931	5.62176174668018	6.7350828866823	4.55695643042259e-10	1.11065198962598e-08	12.4791898315627
LOC642788	1.10677770543679	6.6653069313816	6.73357824714932	4.59219517392095e-10	1.11837231109175e-08	12.4716747413088
ZNF783	-1.17230053384471	6.35711537148348	-6.73217028730362	4.62541318625398e-10	1.12558892048748e-08	12.4646432639478
CTNNA1	0.838304071499362	8.98082629689486	6.72990443112041	4.67937013579924e-10	1.13783723704887e-08	12.4533288691665
GPD1L	-0.595580763122694	8.3972009038034	-6.72645051291526	4.76281580603695e-10	1.15723153082904e-08	12.436085516864
FPR1	1.28826328445314	12.8885422896917	6.7261899536234	4.76917008648698e-10	1.1578792525522e-08	12.4347848737147
ICAM2	-0.869453974326458	10.3039758300986	-6.72298055352458	4.84812753970621e-10	1.17613925600044e-08	12.4187663986512
LOC645367	1.35450602239596	3.46736014372153	6.7219525549717	4.87369003334139e-10	1.18142762568844e-08	12.4136363264184
AFG3L2	-0.662461620676053	8.0948851042736	-6.7215269971382	4.88431095823164e-10	1.18279076647582e-08	12.4115127553536
TH1L	-0.64638402168732	8.28592043250057	-6.72142544018433	4.88684895552734e-10	1.18279076647582e-08	12.4110059868464
GPA33	-0.749146966241327	7.02039270675628	-6.72082572049062	4.90186303373992e-10	1.18505018722401e-08	12.4080134653773
LOC729500	-0.880579313244574	8.87511143618684	-6.72075111197995	4.90373405072625e-10	1.18505018722401e-08	12.4076411878947
ZNF548	-0.854994488201037	6.71057611862736	-6.7186723450177	4.9561492694265e-10	1.19679567589105e-08	12.3972694758889
SLC2A4RG	-0.574186116256378	6.60984863106972	-6.71801938298245	4.97272725239622e-10	1.1998758947519e-08	12.3940119360364
NT5DC1	-0.581773013419792	6.88933533735507	-6.71645836882653	5.01258179010057e-10	1.20856349888508e-08	12.3862248690342
SRRD	-0.89944574748529	7.43032226538797	-6.71530494208966	5.04223248616965e-10	1.21477944900873e-08	12.3804716027263
FOSL2	0.821971925426964	6.78906620416752	6.71484033532307	5.05422479438361e-10	1.21673485234118e-08	12.3781542903259
ZBTB5	-0.720500354651573	5.98176581118659	-6.71188425774762	5.13118826481934e-10	1.23431618397861e-08	12.3634121297727
LOC100131360	0.768067557351145	6.4179010393456	6.71148308964614	5.14172167635161e-10	1.23590296220543e-08	12.3614117201871
FGGY	0.711358724076167	5.25359537763985	6.7111496134449	5.15049395052378e-10	1.23706431595136e-08	12.3597488979434
TRPM2	3.18860110860619	3.28238633581532	6.70850771629082	5.22051446829582e-10	1.252923472391e-08	12.3465769479629
LDOC1L	-0.788950034484505	6.46039380061492	-6.70801259328097	5.23374127713101e-10	1.25513832063939e-08	12.3441086482374
LOC100130092	0.612075466329467	6.88888392524498	6.70758387088133	5.24522095809396e-10	1.25693111691974e-08	12.3419714421079
FAM49A	0.79098735596476	7.72386514510023	6.70649352328561	5.27452871164723e-10	1.26299012445484e-08	12.3365362953196
FAM176B	0.665412989216649	6.78099870110404	6.70246012066051	5.38435493840191e-10	1.28830541331031e-08	12.3164343949128
FLJ45244	0.612579614922882	6.54864484733376	6.70224057308476	5.39039736819844e-10	1.28876888181634e-08	12.3153403702883
ABHD2	0.877945296961476	6.19650642454936	6.69857407792819	5.49230194335948e-10	1.31117069491504e-08	12.2970724879318
RPUSD4	-0.726466538071724	9.13449731953866	-6.69856884987163	5.4924485977742e-10	1.31117069491504e-08	12.2970464432318
TFE3	0.735416550133042	7.47131382290327	6.69695083365385	5.53802239835868e-10	1.32104558608872e-08	12.288986420045
LYSMD4	-0.559365289617181	6.45292497710078	-6.69665781150342	5.54631561116211e-10	1.32201928371755e-08	12.2875268543314
TXNDC3	1.67311012886855	6.87024138529214	6.69635885649382	5.55478936664998e-10	1.32303450529496e-08	12.2860377686986
CLEC4E	0.8808251240309	6.35923356763962	6.69360970800378	5.6333141305308e-10	1.34072022127083e-08	12.2723458660236
MRPL38	-0.665366071737373	8.200293546781	-6.69324050233432	5.64394294644601e-10	1.34223224980934e-08	12.2705072772701
TCTEX1D1	7.11670670550768	-3.54475999718698	6.69232385726681	5.67041725580339e-10	1.34750748292339e-08	12.2659427366431
PUS7	-0.506380722519083	6.71971542137972	-6.69073277457469	5.71666174207285e-10	1.35714430499183e-08	12.2580204803596
ETS1	-1.06652315221692	11.058239596113	-6.69063155608039	5.71961619362956e-10	1.35714430499183e-08	12.2575165283459
IL15	1.08134158854399	5.06238511242093	6.68858315498343	5.77973146981842e-10	1.37037258535151e-08	12.2473186406751
RPUSD2	-0.754482226144086	8.33167847749931	-6.68788874367193	5.80025180202871e-10	1.37420003448517e-08	12.2438618864749
MYBPH	-4.6503171779705	1.06665589195627	-6.68654234857625	5.84024372367293e-10	1.38263145530574e-08	12.2371600806283
SNRNP200	-0.664572861637363	5.71884017181466	-6.68459030007439	5.89870894980235e-10	1.39542028147849e-08	12.2274447508786
SMAD7	-0.661435636497282	5.39895812885477	-6.68331284477152	5.93728185331674e-10	1.40348758990451e-08	12.2210876172629
AHNAK	-0.701086752066822	7.86661174643479	-6.68294924790799	5.94830612594629e-10	1.40503555986235e-08	12.2192783210805
FBLN5	-0.982903163131557	5.80061531750895	-6.68003602814243	6.03736731415721e-10	1.42500026109792e-08	12.2047835731851
ANPEP	1.13360418533032	8.86691898100383	6.67945075325265	6.05541805026355e-10	1.42818695292166e-08	12.2018719066522
BLCAP	-0.615683533204335	8.90271472650681	-6.67743027651621	6.11814267087967e-10	1.44189740783975e-08	12.1918212577851
FAM110B	4.6989486961726	2.15123748968432	6.67602913442674	6.16201634646712e-10	1.45114791559112e-08	12.1848522988163
KLRC3	-4.91724755983335	1.01651528058436	-6.67526179039431	6.18617543113262e-10	1.45574527087043e-08	12.1810360096145
GRINA	1.10135697571439	10.1000741145951	6.6702801337603	6.34530654580827e-10	1.49207388079411e-08	12.1562655983438
ERO1L	0.836862242867526	8.08216672240083	6.66785165313654	6.4243380133958e-10	1.50952708769851e-08	12.1441936962335
GNA15	0.852900627428834	8.73303325981743	6.66652792186949	6.46782509950053e-10	1.51860856786478e-08	12.137614378083
SATB1	-0.806877424880964	6.90240447573383	-6.66459968333159	6.53169149498573e-10	1.53245784312849e-08	12.1280316364441
LOC646434	0.956309235491094	7.50660860323288	6.66298285285604	6.58572279446959e-10	1.54398065693793e-08	12.1199975455342
IFRD2	-0.631195659907718	6.34532946381208	-6.65671614701637	6.79934211161497e-10	1.59287274304341e-08	12.0888671116186
RIPK3	0.639210834303447	7.93837991197103	6.65651482301163	6.80631698259699e-10	1.59331769364418e-08	12.0878672552548
ADHFE1	-0.615997917092944	5.9516302399422	-6.65365325888997	6.90622238894393e-10	1.61550024764328e-08	12.0736571818429
UGCG	0.941738990762159	9.63700379423314	6.64940517110864	7.05720873643085e-10	1.6495896995833e-08	12.0525674054097
LOC730234	1.10328454491392	7.83675707787491	6.64913122522482	7.06705636936638e-10	1.65066245198772e-08	12.0512076196988
ZFP36L2	-0.859609970299758	8.83901466779215	-6.64569047281452	7.19190269601621e-10	1.67857404783153e-08	12.0341311042289
POLR3H	-0.897829911006551	4.90837091229673	-6.64431068684837	7.24257660470134e-10	1.68914535493896e-08	12.0272844275025
NOD2	1.16319752458242	8.68072227907681	6.64259787420013	7.30597141410419e-10	1.70266558746517e-08	12.0187862059366
SUMO1P3	0.626875638011466	7.52554151477512	6.64121991165462	7.35736975544015e-10	1.71278668390642e-08	12.0119501486783
SUPV3L1	-0.518024880589339	6.54795524700617	-6.64109254989663	7.36213834832892e-10	1.71278668390642e-08	12.0113183437555
ANO10	1.33621603474661	4.95515474807046	6.64099565074788	7.36576842276271e-10	1.71278668390642e-08	12.0108376590559
C16orf30	-1.44454281255941	7.63305318172844	-6.6406036909912	7.38047019867478e-10	1.71493501463211e-08	12.0088933114189
LOC388177	2.63366689946574	3.25891375528905	6.638114007967	7.47453234404867e-10	1.73550679988444e-08	11.9965443648036
FBXL2	1.42333827815899	4.95086998502024	6.63689933944374	7.52085166446455e-10	1.7449709937241e-08	11.9905203820675
TTC37	-0.729253854290745	9.00902166584072	-6.63642925416456	7.53885345714675e-10	1.74785589163036e-08	11.9881892046409
EIF3G	-0.847999226689733	11.0291309520615	-6.63471621561083	7.60481418573999e-10	1.76184743113469e-08	11.9796948483792
S100Z	0.847173883583487	5.37166739685771	6.63188856049422	7.71494082197463e-10	1.78604293719342e-08	11.9656758748685
RILPL1	0.753302079430197	7.07711020250483	6.63142788155096	7.7330309512337e-10	1.7889116258005e-08	11.9633921970491
OLFM1	-6.00883059801735	-2.79379289644954	-6.62835207898629	7.8548896381371e-10	1.81576358998822e-08	11.9481468416083
SPI1	1.11473070893622	11.5089287854069	6.62569737777039	7.96158633952635e-10	1.83907371869324e-08	11.9349915128047
DISC1	0.962771667291093	4.85262021883093	6.62546113592578	7.97115025407174e-10	1.83992903511632e-08	11.9338209467936
DHRS9	1.24395696883575	8.96568559732648	6.62360642415821	8.04663035801428e-10	1.85598692284191e-08	11.9246316661069
NBEAL2	0.893162018410102	9.39123207104673	6.62257289456603	8.08899670623678e-10	1.86438902057404e-08	11.9195115356198
LOC100131792	4.02070269627607	0.23650748730688	6.62103575123302	8.15241437804754e-10	1.87762723518465e-08	11.911897224039
KIAA1128	-0.621240211451903	6.99025115358026	-6.61978586734069	8.20434189893247e-10	1.8882016194376e-08	11.9057065124467
PRPF8	-0.789913507661856	9.7770023942417	-6.61836004691849	8.263977264197e-10	1.90053314489137e-08	11.8986450908243
IL1RAP	1.66878961275691	5.95786436886669	6.61727215203296	8.30976614554486e-10	1.90966455959696e-08	11.8932577645607
CARD11	-0.724079464945291	8.65365627370001	-6.61694308691258	8.32366553508645e-10	1.91145946216118e-08	11.8916282993546
XRCC6	-0.724580240860272	9.36303697633619	-6.61340898502099	8.47439567567861e-10	1.94465079715572e-08	11.8741306671988
LOC645436	-0.809474824035219	9.66969218623438	-6.61288595003818	8.49693071094954e-10	1.94839772737858e-08	11.8715414724069
AUTS2	-0.968628558405653	6.89456272381899	-6.61211990224794	8.53004269298024e-10	1.95456277531413e-08	11.8677494683243
PCCA	-0.703762447434241	6.04548409597073	-6.61042000604595	8.60397493372756e-10	1.97006550780143e-08	11.8593356129479
KIAA1026	1.13771723401224	4.3368717052925	6.61015010841351	8.61577136875696e-10	1.97132867935874e-08	11.8579998188616
U2AF1L4	-0.526570961902713	6.33809391931592	-6.60964269947604	8.63799192464234e-10	1.97497336124088e-08	11.8554885925985
FLNB	-0.728664200526292	7.04544775905945	-6.60571662420105	8.81184461284483e-10	2.01325637617485e-08	11.8360612310819
LOC648710	2.05617257569846	5.27230928998996	6.60552627233015	8.82036083370013e-10	2.01373648939283e-08	11.8351194608441
SDCBP	0.991048190577626	10.1846998872399	6.60514605698125	8.83739573068381e-10	2.01615935158159e-08	11.833238377183
LOC650128	-0.839948466864638	7.50692947941124	-6.60326947098231	8.92194935852627e-10	2.03397120016599e-08	11.8239549152328
PMEPA1	-0.826244397627085	5.05751914625418	-6.59798838557186	9.16420531783695e-10	2.08744306312162e-08	11.7978364714922
SOD2	1.08450968773785	11.4097039932261	6.59786803159429	9.16980117241563e-10	2.08744306312162e-08	11.7972413633633
POLR1C	-0.665462190262919	7.93230737113889	-6.59643975628293	9.23646660861877e-10	2.10109536070841e-08	11.7901794575545
VEZT	-0.601022697292724	6.63100562666414	-6.59619592624077	9.24789515617727e-10	2.10119775607943e-08	11.7889739505822
WDR81	-0.683376443255467	7.36082785641926	-6.59603090628834	9.25563771055864e-10	2.10119775607943e-08	11.7881580969526
COL7A1	3.8499829680127	1.85026378994573	6.59600194940014	9.25699699496005e-10	2.10119775607943e-08	11.7880149360285
MUM1	-0.676349777160489	7.26008768983416	-6.58772289615954	9.6538139705506e-10	2.18968589713529e-08	11.7470967313421
USP24	-0.63290896353374	9.07542816243989	-6.5869379275193	9.69229704870043e-10	2.19682735705996e-08	11.7432184539753
TAF1C	-0.557888739355779	8.03213488604621	-6.5854446080395	9.76592509592757e-10	2.21191861912957e-08	11.7358410816131
MYD88	0.870739825865224	10.2728429333741	6.58530041076999	9.77306386711117e-10	2.21193958843802e-08	11.7351287552987
FAM69B	1.03749521548073	5.02412471868235	6.58356115753061	9.85957543062678e-10	2.22991204552043e-08	11.7265375582861
LY6G6D	7.57358517732122	-5.8487194199157	6.58295270791847	9.89001803976999e-10	2.23370160312329e-08	11.7235323352802
ZBTB42	-0.849647837028158	6.77351610996706	-6.58294185237231	9.89056201688765e-10	2.23370160312329e-08	11.7234787193884
IMPDH2	-0.829556251211677	9.65523986661745	-6.5817868908584	9.94860661032717e-10	2.24519524594817e-08	11.7177745803133
SIT1	-0.67310113780959	7.05055508218785	-6.58086768473502	9.99504283818284e-10	2.25382459554032e-08	11.7132351513844
C8orf16	-1.20713986641476	5.91892942741254	-6.58074605968514	1.00012030504194e-09	2.25382459554032e-08	11.7126345392026
SETD8	0.600687567405704	6.75718983892496	6.57932055387357	1.00736834567667e-09	2.26852992162712e-08	11.7055954817127
BRI3P1	0.91994813402442	10.006295785192	6.57883942697065	1.00982632570474e-09	2.27243498326331e-08	11.7032198800362
LOC643949	-0.910694325473321	10.2094061101155	-6.57838616007019	1.0121473840881e-09	2.27602655310127e-08	11.7009819189716
TM6SF1	0.909339879712303	7.92182213135887	6.57730102295817	1.01772547318601e-09	2.2869318578565e-08	11.6956244745344
AGAP8	-0.720479698200784	8.88680870196756	-6.57301057281586	1.04007869778628e-09	2.33549002009348e-08	11.6744463798908
C16orf58	-0.732327559082076	9.42161053423022	-6.56959610758158	1.05821336029547e-09	2.37451278101468e-08	11.657597192463
LOC348840	6.1388029459973	1.54972614689689	6.56872673422775	1.06288028784651e-09	2.38328128543411e-08	11.6533078425055
LY96	1.58818232394392	9.45392574927853	6.56656459262991	1.07457516522263e-09	2.4077846956937e-08	11.642641416478
RAD9A	-0.55558617852505	6.50378621579365	-6.56508736338383	1.08263825669039e-09	2.42412126633558e-08	11.6353548623577
MBOAT1	0.634303952160274	7.06328489259361	6.56134886236193	1.10331140837922e-09	2.4685312368177e-08	11.6169180844988
PTGS1	0.855973506800604	7.59283040062603	6.5612174849585	1.10404493389783e-09	2.4685312368177e-08	11.6162702802965
LOC100190986	-0.864488739876576	8.87249003828757	-6.55901894067479	1.1163917560497e-09	2.49436085451333e-08	11.6054305248682
RAB40B	-0.808106903396531	5.66305286074215	-6.558621457434	1.11863847079183e-09	2.49760304943792e-08	11.6034709592223
THOC5	0.694009034893469	8.25524006192585	6.55781091146624	1.12323378327142e-09	2.506080662719e-08	11.5994752074514
UTP23	-0.470116346517218	6.2465406943328	-6.55729488038938	1.12616906263848e-09	2.51084511465535e-08	11.5969314565402
TNFAIP8L1	-0.72495556103415	8.63434942977419	-6.55703436048793	1.12765381896017e-09	2.5123710918948e-08	11.5956472742512
CD7	-1.06864937896065	10.7053474530085	-6.55654582192202	1.13044330502992e-09	2.51679973273045e-08	11.5932391875123
TNFSF13B	1.16917219440267	11.6799962978008	6.55615726321195	1.13266677638544e-09	2.51996282383358e-08	11.591323982431
CHST12	-0.769514068882189	7.69523227180289	-6.55500935441697	1.13926073415616e-09	2.53283802879817e-08	11.5856662764524
TARDBP	-0.63731485852569	7.98672114573689	-6.55424544375709	1.14366984086942e-09	2.54084102226276e-08	11.5819014614477
ATF7IP2	-0.77179092986571	6.45960996699731	-6.5539420150256	1.14542582212317e-09	2.54294253239678e-08	11.5804061214636
RNASEH2C	-0.897911907040942	6.08714702792093	-6.55340118575133	1.14856226436784e-09	2.54810364685762e-08	11.5777409243571
IGSF6	1.0203055567674	9.64540681965287	6.55230277721089	1.15495837056067e-09	2.55869519279976e-08	11.572328327841
TMC8	-0.598843013540113	6.09436321527664	-6.55230137123999	1.15496658008322e-09	2.55869519279976e-08	11.5723213999714
RTN2	1.44723663403207	4.61745068885643	6.55180678583996	1.15785805726662e-09	2.56329196993749e-08	11.569884395232
SMYD3	-0.653043482993064	6.20151121030257	-6.55087422270508	1.16332949558684e-09	2.57358981856673e-08	11.5652895650456
C8orf33	-0.50929136670701	7.63994049903058	-6.55027017470968	1.16688709763944e-09	2.57964223726036e-08	11.5623135373177
RNPS1	-0.605401190268108	8.29478180625228	-6.55011841128737	1.16778260830314e-09	2.57980518225561e-08	11.5615658500325
RNF121	-0.470849113643641	6.95647941817485	-6.547446565563	1.183659791592e-09	2.61304136270436e-08	11.5484039977143
MARCKSL1	-0.84490522406769	9.36772584700824	-6.54413949019782	1.20360672904128e-09	2.65520888531721e-08	11.5321166787284
ZNF589	-0.704697979470556	5.69681367004885	-6.54360609814877	1.20685481884451e-09	2.66050466805946e-08	11.5294901165951
CD40LG	-2.02022643928657	6.16147036454894	-6.54343168716411	1.20791876768052e-09	2.66098147052821e-08	11.5286312947037
FAS	1.57806069645178	5.69150009786794	6.54081097453299	1.22401752005337e-09	2.69400234439228e-08	11.5157279653114
APOA1BP	-0.691516974087275	8.7685313465552	-6.54071282444801	1.22462453664876e-09	2.69400234439228e-08	11.5152447647467
CTNNB1	0.46721495634066	5.83937259990806	6.54004249982353	1.22877815128466e-09	2.70124675946275e-08	11.5119448020948
FLJ12949	-0.63812199581046	7.01421249603846	-6.53749590706092	1.24468489787321e-09	2.73430009195491e-08	11.4994096583101
LOC729742	-0.953482376721583	11.2663827860643	-6.536145126464	1.25320447262644e-09	2.75109054578247e-08	11.4927616870503
FAM119B	-0.707374997303332	5.50296144781409	-6.53446279790517	1.26389558509389e-09	2.77262125836948e-08	11.4844829492759
NTSR1	3.3440828268304	3.49811976204906	6.53242061740802	1.27699440408333e-09	2.79940002325307e-08	11.4744348306139
LPIN1	-0.776388404966667	8.64421894577518	-6.52996600764612	1.29291577691457e-09	2.83232463844397e-08	11.4623595466108
SERGEF	-0.55790483214908	7.36022200032021	-6.52794789721576	1.30615231709666e-09	2.85932590922583e-08	11.4524333143538
LOC728440	0.91282389945241	6.43629041267769	6.52729817729787	1.3104421074435e-09	2.86671767504294e-08	11.4492379477728
LOC401233	1.50253419060618	6.52679712332503	6.52434212474683	1.33013549284239e-09	2.90777252028609e-08	11.4347019181653
GPR18	-0.971539424373751	7.92958586175564	-6.52144255840208	1.34973588438592e-09	2.94856707603638e-08	11.4204468997529
INTU	3.38390027008877	1.92864280620959	6.51546245648666	1.39106336118176e-09	3.03673581600959e-08	11.3910573389182
NCF1B	0.762408035377974	7.94762424715798	6.5152858942091	1.39230232130575e-09	3.0373283162217e-08	11.3901898216005
PARP15	-0.979907345834143	6.40559366865936	-6.5146061350596	1.39708244075192e-09	3.04563972083918e-08	11.3868500191695
LOC643313	1.11916782713645	9.08986799925665	6.51429677940753	1.39926320609188e-09	3.04827693030093e-08	11.3853301472191
YIPF4	0.711148885461638	7.90092331861011	6.51361122233189	1.40410792107639e-09	3.05670983761651e-08	11.3819621192382
TYW3	-0.844057032716936	7.05866099483896	-6.51321923015941	1.40688548819529e-09	3.06063404334211e-08	11.3800364078797
RING1	-0.750084832940916	9.93351913653323	-6.51303796850011	1.40817169734539e-09	3.06131065949214e-08	11.3791459568836
FOSB	-0.940169859846885	5.20388160059665	-6.51210062150388	1.41484150520271e-09	3.07368197448605e-08	11.374541424988
NECAP2	-0.906104974293642	10.6361940850553	-6.50944767794665	1.43388808536953e-09	3.11290558616322e-08	11.3615111926367
SNAP23	0.694176089708122	7.75859084019204	6.50881178043951	1.43849087225963e-09	3.11960376995734e-08	11.3583883117895
RAB24	0.838877262685404	9.93187899770025	6.50874694783861	1.43896096422599e-09	3.11960376995734e-08	11.3580699288193
CABC1	-0.637664860144031	8.25374750406568	-6.50740270623697	1.44874205498768e-09	3.13864117254474e-08	11.3514689282588
KRT8P9	1.20756908437988	5.68927326891822	6.50576639668167	1.46073677871323e-09	3.16244475568038e-08	11.3434346433398
FTH1	0.812560834669469	9.4275854161126	6.5055392388027	1.46240964389089e-09	3.163884461821e-08	11.3423193788571
ZNF337	-1.18214302953337	7.1096364952893	-6.50398390240991	1.4739144832308e-09	3.18657875052213e-08	11.3346837630266
RNF220	-0.562263058482381	8.28975351298305	-6.50329719649789	1.4790223967821e-09	3.19542127183646e-08	11.3313128126543
TRRAP	-0.645404206030772	8.76957136062947	-6.50161956536118	1.49157457993332e-09	3.22032387986703e-08	11.3230783021826
CBARA1	0.80892293119454	7.58832355350111	6.50097984133528	1.49638865126792e-09	3.22849708182834e-08	11.3199385563681
KIAA1310	-0.771613039954937	10.2598266148925	-6.49963608064015	1.50655068038286e-09	3.24818948891338e-08	11.3133439336336
C12orf57	-0.986018573309245	10.6820028094597	-6.49949049568267	1.50765572420267e-09	3.24834100852232e-08	11.3126295045371
TMEM63A	-0.663727486243715	7.36049050036019	-6.49863678124055	1.51415182817993e-09	3.26009973869851e-08	11.3084402358437
SNHG5	-1.23317946196928	10.1057409771369	-6.49736809234434	1.5238565529535e-09	3.27874605279756e-08	11.3022151618034
SNAP47	-0.608050465577003	5.91745956558806	-6.49667021098242	1.52922104288238e-09	3.28803472453177e-08	11.2987911328926
LOC641727	-0.58681714084141	7.58018461569543	-6.49522747953862	1.54037013846534e-09	3.3097398621974e-08	11.2917132271384
FYCO1	-0.538976907884291	6.75974478665828	-6.49227937249698	1.56340210396881e-09	3.35693015374754e-08	11.2772525870239
EXOSC2	-0.634687894704458	6.98736310976184	-6.49202544420063	1.56540171002013e-09	3.35892621195844e-08	11.2760072106144
C1orf38	0.794053385699525	7.19356395874726	6.49174284963097	1.56763001733035e-09	3.36140993880015e-08	11.2746212714314
GUCY1B3	4.72651593670714	1.0250016425496	6.48764344912856	1.60030825365469e-09	3.42913834121011e-08	11.2545198978867
ST6GALNAC2	0.949433475866821	8.15334153735228	6.48720162950575	1.60387002693945e-09	3.43442618592655e-08	11.2523538271639
PLXDC2	0.892411481591466	8.80167284211515	6.48698742889599	1.60559963731524e-09	3.43578621776413e-08	11.251303711598
LOC401640	-0.701647233785094	7.65387955024954	-6.48645006737112	1.60994677583002e-09	3.4427417702218e-08	11.2486693821673
LOC730281	0.967327561595993	5.94105790471533	6.4859214575188	1.61423443125272e-09	3.44757156414195e-08	11.2460780654172
RCBTB2	0.911240748996396	7.89638326291935	6.48590084859303	1.61440182189369e-09	3.44757156414195e-08	11.2459770398748
LOC653874	0.852098908484783	6.3092875954404	6.47961899218506	1.66622997247725e-09	3.55583217511937e-08	11.2151908648343
RAB33B	1.23452760776134	7.0093778762082	6.47875149944767	1.67351482651903e-09	3.56895227133732e-08	11.2109406505801
LRRN1	1.77443468347635	4.9440353721929	6.47826640210796	1.67760215088048e-09	3.57524010322065e-08	11.2085640805098
IL18RAP	1.29193888780164	11.1421263401523	6.47331914082639	1.71985249461843e-09	3.65894699097768e-08	11.1843318636242
COX10	-0.616426229946308	7.7403698560809	-6.47330334856097	1.71998902764153e-09	3.65894699097768e-08	11.1842545266259
PFKFB4	1.01361461672681	10.6037743296105	6.47325854333463	1.72037645217987e-09	3.65894699097768e-08	11.1840351095067
C6orf136	-0.5140454881691	7.44719057811415	-6.47297887789142	1.72279662439681e-09	3.66161351611812e-08	11.1826655684659
AXIN2	-1.27423202691964	7.38626662940299	-6.47209872278666	1.73043523521358e-09	3.67337127142217e-08	11.1783555862432
DRG2	-0.507609925436147	6.79635480629616	-6.47207184829407	1.73066899542348e-09	3.67337127142217e-08	11.1782239907811
ABCA1	1.03189542217612	9.65868941493169	6.47169401737584	1.73395874702983e-09	3.67786709370002e-08	11.1763739080021
DOCK10	-0.818575721081837	9.47156984841559	-6.46857292343052	1.76137065315443e-09	3.73348734259446e-08	11.1610933155363
LOC730288	-0.885625776878067	8.63542568444352	-6.46777374215091	1.76845808324983e-09	3.74598084678668e-08	11.1571812057203
PCSK5	-0.749979527585033	7.28282006218281	-6.46754169510964	1.77052121959015e-09	3.74782212578381e-08	11.1560453478944
GIMAP7	-0.985980668635099	10.2311273189785	-6.46642367386297	1.78049486323488e-09	3.76639452470818e-08	11.1505729874857
TSPO	1.11520656664206	12.4602212666945	6.46524283963691	1.79108896063049e-09	3.78625351192676e-08	11.1447937056546
PUS1	-0.599552553125262	6.97810591041998	-6.4647166136408	1.79583008897983e-09	3.79372127545456e-08	11.1422184060941
PDDC1	-0.639239941642382	5.84107277347647	-6.46443984832394	1.79832861606193e-09	3.79644464797688e-08	11.1408639864427
PAPD1	-0.539709133450089	7.61618984293265	-6.46399784708995	1.80232593176439e-09	3.802326320561e-08	11.1387010057506
COG2	-0.60297943372092	8.03161856938208	-6.4636418059988	1.80555221699043e-09	3.80591081405451e-08	11.1369587356161
LOC728411	-0.670269704527994	6.56418378268657	-6.46343937158085	1.80738912394609e-09	3.80591081405451e-08	11.1359681544442
ATP5G2	-0.742992809959365	10.0025222910933	-6.46340930024763	1.8076621507885e-09	3.80591081405451e-08	11.1358210064387
B3GNT5	6.93092152574529	-3.48243120775355	6.4631499789834	1.81001829479718e-09	3.80831731302099e-08	11.1345520847394
LOC728931	-0.598549697700816	6.74901403749581	-6.46286379740375	1.81262199887551e-09	3.80967595156712e-08	11.1331517594253
SNORD32A	-0.906623324300872	5.85605707371141	-6.46281226987539	1.81309119254628e-09	3.80967595156712e-08	11.1328996316247
RARRES3	-0.948015980413134	10.8518769749952	-6.46168208473286	1.82341245642385e-09	3.82880025632491e-08	11.1273698168661
GZMH	-1.33979397631225	10.0711790974391	-6.4615122203794	1.82496871583242e-09	3.82950654594996e-08	11.1265387408397
ZSCAN2	-0.583570886864022	5.18214109237675	-6.46110823922015	1.82867516052496e-09	3.83472081758181e-08	11.1245622732909
C12orf76	0.62938808319704	7.60108990316016	6.45940270778632	1.84440498772034e-09	3.86403039983381e-08	11.116218705444
MPST	0.577640673020561	5.94222015222135	6.45932618024847	1.84511390460973e-09	3.86403039983381e-08	11.1158443544691
LIAS	-0.495405860469265	6.96592149657003	-6.45840902191564	1.85363096658953e-09	3.87927888687857e-08	11.1113580541932
LOC100134379	4.33247837721257	1.76687742330725	6.45706507241799	1.86618137546203e-09	3.90294242095298e-08	11.1047846882698
CMTM1	1.1325909056347	4.06306748221343	6.45110682977176	1.92283800130083e-09	4.01875702642048e-08	11.0756509345674
PPRC1	-0.670115455396236	7.83551071902204	-6.4508090652431	1.92571346241369e-09	4.02208895622691e-08	11.0741953325606
LOC100130790	2.51808581381288	4.20242908785048	6.45035302724665	1.93012555792132e-09	4.02688009533244e-08	11.0719660884868
CCDC25	-0.600635951588945	6.85384249326037	-6.45030684379203	1.93057293051584e-09	4.02688009533244e-08	11.0717403350952
LOC729298	0.54651459853781	5.49441029351784	6.4484197130282	1.94894093448149e-09	4.06249361322995e-08	11.0625163993456
C20orf107	0.518563889749604	5.77522672594268	6.44782121847063	1.95480213966473e-09	4.07200721754183e-08	11.0595913629417
IRF3	-0.691697233831752	8.88178658271672	-6.44755810790805	1.95738433853367e-09	4.07468230472473e-08	11.0583055009129
RTN3	0.89469175684167	8.95552780725388	6.4462018213194	1.97074850091258e-09	4.09978376014895e-08	11.0516775483585
GNAQ	1.42523207394966	6.72208351985021	6.44587417997403	1.97399036995668e-09	4.10380832408478e-08	11.0500765262504
CTSA	0.897955160422905	8.62340444711996	6.44551676361029	1.97753284172446e-09	4.10845208255553e-08	11.0483300562109
C19orf2	-0.770782108164822	8.75832668820473	-6.44481892700438	1.98446739206092e-09	4.12013229970743e-08	11.0449203097366
RHOU	0.935373306289498	8.23788743528938	6.44064772599559	2.02641986495008e-09	4.20445290155405e-08	11.0245431023672
RAB11FIP3	-0.674294298237557	8.37691361296357	-6.43935919962322	2.03955516661621e-09	4.22891121469063e-08	11.0182497550862
CLIC3	-1.21201464631226	8.45152198348205	-6.43718641311272	2.06189488576063e-09	4.27240952170282e-08	11.0076390301308
PELO	0.71324620254703	9.31844325928479	6.43700662775977	2.0637541280156e-09	4.2734412656112e-08	11.0067611378186
FUT6	0.663277054751299	6.16886410482613	6.43638413549078	2.0702043721421e-09	4.2839720270458e-08	11.0037216046078
COL4A3BP	0.801023384431874	8.49287999494848	6.43445281164411	2.09034334266919e-09	4.32279698373328e-08	10.9942922183037
AGAP6	-0.517821458917112	6.84129746387971	-6.43234118835499	2.11258328710236e-09	4.36591274185104e-08	10.9839842253783
CUTA	-0.776400762628226	10.0765356634557	-6.43000537291204	2.13745603984093e-09	4.41440921070306e-08	10.9725838695739
TMEM188	0.780084477077137	8.85414890367518	6.42845421002585	2.15413264058832e-09	4.44356492025854e-08	10.9650143337536
LOC643272	1.23767755108703	4.55791777407965	6.42842904486084	2.15440424586949e-09	4.44356492025854e-08	10.9648915378101
SLC16A3	1.02508313663247	11.656356462563	6.42537515738569	2.18761624325004e-09	4.50910368405155e-08	10.9499916390661
RPL14L	-0.92487070902442	11.8221270913095	-6.42428591456108	2.19958371043444e-09	4.53079605235943e-08	10.9446781186095
UCP2	-0.964211647594494	10.5615975579234	-6.42116023339935	2.2342846459228e-09	4.59925662982351e-08	10.9294330857993
LOC728059	0.91074661004606	7.42876560956253	6.42024691428442	2.24452561961252e-09	4.61708187535843e-08	10.9249792385989
LOC729010	0.954337675705826	7.10062113720028	6.42012593769661	2.24588558348379e-09	4.61708187535843e-08	10.924389314787
LOC646044	-0.598527775512543	7.75287034297163	-6.41807815648114	2.26902934306493e-09	4.66160792784648e-08	10.9144044994979
LOC730387	1.06506536000551	6.6237743226749	6.41762620999782	2.2741687419108e-09	4.66911086632203e-08	10.9122010680459
CSF2RB	1.2111898899541	5.93569731764923	6.41723884607158	2.27858285164632e-09	4.67511587443668e-08	10.9103125682339
TREM1	1.0215528663293	8.22962449875195	6.41598221957034	2.29296060214567e-09	4.70154273171502e-08	10.9041865954095
SNRNP40	-0.671751476341502	9.18259177636387	-6.41504615745518	2.30372863911635e-09	4.72053847513971e-08	10.8996237586214
MRPS25	-0.592070081462658	7.35838188487642	-6.4138315740684	2.31777493118788e-09	4.74622248139922e-08	10.8937037854235
ZNF317	-0.529290054630002	7.62321816818152	-6.41321667637255	2.32491816751352e-09	4.75774648726104e-08	10.8907069489167
ELANE	1.78452160764942	7.65631697246239	6.41288189842875	2.32881637854795e-09	4.76261913715812e-08	10.8890753992714
CYBASC3	-0.77050649598792	9.69706429999727	-6.41191290856919	2.34013578103066e-09	4.7826525024814e-08	10.8843532499559
NUP205	-0.645602299480812	8.32088599971537	-6.4106064143137	2.35548362394889e-09	4.810887568185e-08	10.877986938513
SUMO1P1	1.25318146273751	3.9459875840257	6.40798675777399	2.38655694580145e-09	4.87118307169045e-08	10.8652238586136
SOX8	-0.696873075047448	6.29748569483559	-6.40743078554994	2.39320341880188e-09	4.88157516069062e-08	10.8625154874048
TMEM120A	0.889329809629064	9.89258501027669	6.40696569548091	2.39877742608302e-09	4.88935536226231e-08	10.8602499348918
PIWIL4	1.62242286256999	3.91957861060091	6.40685277243657	2.40013271319006e-09	4.88935536226231e-08	10.8596998756843
NOL3	2.91394316862651	2.00599714228073	6.40340453630234	2.44188307234563e-09	4.97117985778689e-08	10.8429056127055
EIF4B	-0.82375231420955	10.8695245074937	-6.40257715655267	2.45200669951082e-09	4.9866130591809e-08	10.8388766498607
CSNK1E	-0.561859960780216	7.60764275574566	-6.40252543041649	2.45264097966848e-09	4.9866130591809e-08	10.8386247761348
ZNF23	-0.873157246960367	4.77215265960539	-6.3991959696687	2.49380950673567e-09	5.06551639818945e-08	10.8224146311359
ZNF234	-0.599600487258194	7.68973006253673	-6.39912643902042	2.49467646266593e-09	5.06551639818945e-08	10.8220761541789
GPR89B	-0.632221337171395	7.285941872178	-6.39647348539473	2.5279779676433e-09	5.12981799355259e-08	10.8091629428639
TMEM144	3.39587684967482	4.29102675369493	6.39627009962968	2.53054898441673e-09	5.1317179404916e-08	10.8081730811391
ACTR5	-0.915515198033136	5.74089322294922	-6.39533256345256	2.54243379311594e-09	5.15249074457687e-08	10.8036103825102
SEPHS2	0.680455821618477	9.08421109103069	6.39371191170419	2.56310799037415e-09	5.1910378086339e-08	10.7957239956441
USP5	-0.67593796408041	8.28691874126458	-6.39176473750083	2.58816659373407e-09	5.23586941801435e-08	10.7862500723155
UTS2	1.34050528170148	4.95025171568379	6.39173279437178	2.58857968168905e-09	5.23586941801435e-08	10.7860946664611
VASP	0.886338715574458	8.50473721530429	6.39075584564379	2.60124497278439e-09	5.25809930364762e-08	10.7813419295773
LOC399988	-0.889686023254459	10.1990038127893	-6.3904002566427	2.60587000758029e-09	5.26156690909839e-08	10.7796121265707
LATS2	1.18556559386221	6.17737269856575	6.39036626043862	2.60631260946993e-09	5.26156690909839e-08	10.7794467508179
RNF13	0.769428269919105	8.68504238193678	6.38987270625588	2.6127466140151e-09	5.27116591948341e-08	10.7770458906344
LOC613037	-0.877193189784307	11.1132429514548	-6.38411662759119	2.68894802209825e-09	5.42025227970663e-08	10.7490530083479
HOXC4	-1.29659709997721	4.65973718856691	-6.38397725187382	2.6908200177461e-09	5.42025227970663e-08	10.7483753620273
KIAA1671	-0.593661510533737	6.32429797624644	-6.3839025558454	2.69182380990782e-09	5.42025227970663e-08	10.7480121922772
TNRC6A	-0.487866065175053	6.54359045123976	-6.38289837191909	2.70535425034911e-09	5.44400516839482e-08	10.7431300975357
ZNF3	-0.716440123328991	4.95349645636697	-6.38264597564211	2.70876557321183e-09	5.4473778907281e-08	10.7419030723019
SFRS14	-0.564325777837333	7.98645478099994	-6.38231662865906	2.71322331263034e-09	5.4512307131284e-08	10.7403019892055
MGC72104	-0.783038062070503	9.42336311137549	-6.38224790264348	2.71415443572238e-09	5.4512307131284e-08	10.7399678909139
ZNF319	0.767406268565409	8.85909602192751	6.38007831435233	2.74371105800897e-09	5.50707017474537e-08	10.7294218241891
PNPLA7	-0.7618563930685	7.54763507352938	-6.37949403159178	2.75172485375729e-09	5.51962598141526e-08	10.7265820281623
RHOF	-0.744882071331398	6.18717537513939	-6.37924425316935	2.75515774655561e-09	5.52298288504941e-08	10.7253680688996
LOC391019	-0.852358450815315	8.93619394970948	-6.37860656590632	2.76394110140214e-09	5.53705418348539e-08	10.7222689295659
GPC2	-0.568512611238323	6.14581106308435	-6.37733365846751	2.78155636473502e-09	5.56878937511235e-08	10.7160831265892
LFNG	-0.782990819337634	10.0462979837988	-6.37569143129341	2.80444589693583e-09	5.61103668557104e-08	10.7081035391187
PTPRM	-5.0728927564463	0.174883678818969	-6.37468412899359	2.81857745090872e-09	5.63571868400807e-08	10.7032095872134
ZNF175	-0.690369836304406	5.83716395726511	-6.37383082006798	2.83060345671812e-09	5.65616191682337e-08	10.6990641255277
LTBR	0.887790313790942	9.1681112803235	6.37289078736245	2.84391018785231e-09	5.67913668047454e-08	10.6944976880299
LOC439949	-1.17290918861949	9.01799895826125	-6.37249248164335	2.84956700792744e-09	5.686815480792e-08	10.6925629277569
LOC650761	-3.39825989143696	2.99113177355598	-6.37220676634211	2.85363161866891e-09	5.69130900719532e-08	10.6911751117803
WDR18	-0.723598162235167	9.00460438537624	-6.37017625944829	2.88268270064229e-09	5.74559843419447e-08	10.6813131933377
PLSCR3	-0.849466658600184	11.012835442491	-6.36974825700141	2.88884332268152e-09	5.75422395847831e-08	10.6792346495269
ODF2	-0.453768655583005	5.94624935743189	-6.36768989118392	2.91865278994119e-09	5.80991429180938e-08	10.6692394616477
PADI4	1.13458717563054	11.454584923634	6.36711823413292	2.92698518867092e-09	5.82007060236724e-08	10.6664638618736
LOC100129904	1.06767134094334	6.40009256223376	6.36708550978724	2.92746288262547e-09	5.82007060236724e-08	10.666304977415
DHRS7B	0.591344982004833	7.27802360349836	6.36660367781448	2.93450532222231e-09	5.83037918197486e-08	10.6639656186086
RIC8B	-0.52070897782274	6.95664687258377	-6.36397497647636	2.97322109795665e-09	5.90356462410217e-08	10.651204560344
ITFG1	0.717252749080605	7.26346420803947	6.36383803157872	2.97525176113043e-09	5.9038624074214e-08	10.650539835844
HIATL1	0.62576762509574	7.69623214878102	6.3598469923936	3.03503573565566e-09	6.01868868058765e-08	10.6311708131625
PI16	-1.18137930265352	5.34856226226499	-6.35886932179264	3.04986023302803e-09	6.04426846181918e-08	10.6264270281158
ZDHHC8	-0.768038208295943	10.0235113873894	-6.3581384002236	3.06098980785961e-09	6.06249792103022e-08	10.6228807523429
MAPK1	0.737410947740239	9.23389602963022	6.35693528294831	3.079396543207e-09	6.09510821465033e-08	10.6170439510879
CPSF1	-0.611648732785225	8.41311569166111	-6.35508692655854	3.1078874458905e-09	6.14762461886544e-08	10.6080779714451
RGS19	0.838092803668422	10.4588474992724	6.3545136162956	3.11677717416566e-09	6.16132676646148e-08	10.6052972457102
MGC3196	-0.629615780596123	6.98194878853103	-6.35261564135301	3.14638611185688e-09	6.21594416761556e-08	10.5960924447354
ZFP90	-0.635453370090808	8.023724428282	-6.34974122909694	3.19175579297091e-09	6.30160992785803e-08	10.5821548777295
TJP3	-5.42704407994131	-0.124508484559908	-6.34892019752319	3.2048327900745e-09	6.3211806344131e-08	10.5781744374003
C19orf35	1.86487936921962	5.73949681648928	6.34886614370671	3.20569558167229e-09	6.3211806344131e-08	10.5779123888081
RAD17	-1.85281132601988	3.43687036285536	-6.3480878383515	3.21814405126656e-09	6.34134796961781e-08	10.5741393570208
ZNF431	-0.730261003630865	6.00063078830171	-6.34797434581942	3.21996325929243e-09	6.34134796961781e-08	10.5735891936993
CD82	0.825944789728155	9.15723003304845	6.3478288962575	3.22229619707128e-09	6.34196377545214e-08	10.5728841239357
PPIE	-0.551623930987223	6.39406124566394	-6.3475349684514	3.22701573164698e-09	6.34727304811166e-08	10.5714593288335
SCAND2	-0.477744591599017	4.9678287589542	-6.34726592024451	3.231341745345e-09	6.35180213336696e-08	10.570155166426
NOD1	-0.613963187948582	6.22178065440256	-6.34625181059131	3.24769894665851e-09	6.37734850071524e-08	10.5652397160127
TRIM28	-0.682954481424179	8.38710946861264	-6.34620840076974	3.24840094694307e-09	6.37734850071524e-08	10.5650293152538
M6PRBP1	0.935087682357874	11.3131784329679	6.34485969874033	3.27028600934541e-09	6.4163011503357e-08	10.5584927415876
IDI1	1.42485162895411	7.21638472071075	6.34115527263126	3.33114649874207e-09	6.53162716355472e-08	10.5405427714679
ANAPC1	-0.506469773042609	6.78879739264055	-6.33865288655355	3.37288813634099e-09	6.60934484244796e-08	10.5284204781812
MSL3	0.67260128017244	8.58219658077822	6.33763268853962	3.3900531662192e-09	6.63883649369639e-08	10.5234790653151
RPAIN	-0.70980663316459	8.86334699797121	-6.33537407050791	3.42836138470573e-09	6.70967085964353e-08	10.5125407603238
LEPROTL1	-0.825521718684479	9.94159238734026	-6.33395749185554	3.45260497278626e-09	6.7529081187356e-08	10.5056814369855
ALDOC	-0.646024759034528	8.58664626747958	-6.33205352185943	3.48545590394973e-09	6.81291604836798e-08	10.4964633581389
ABHD5	1.03398574450985	8.61750841397528	6.3307023941731	3.50895460342515e-09	6.8543503911507e-08	10.4899227579834
ZFYVE16	0.636216368221147	6.3922783019064	6.33058403785136	3.51102046029891e-09	6.8543503911507e-08	10.489349848554
IRF2BP1	-0.75867110867279	6.30828560193115	-6.33027258113371	3.51646252115607e-09	6.86070798409767e-08	10.4878422545462
OXER1	0.97067537986098	6.30982349252482	6.32879109779571	3.54246226941992e-09	6.90714133923168e-08	10.4806717307023
ITLN2	6.10304271682407	-4.9778898202612	6.32564776108557	3.59825553540411e-09	7.01157279748019e-08	10.4654606206608
NOTCH2NL	0.556655172848998	5.978684748722	6.32462619198403	3.61657363782637e-09	7.04289575922119e-08	10.4605179468319
SLC22A15	2.29356917704765	5.60348215465203	6.32440790537813	3.62049969586172e-09	7.04617026983825e-08	10.4594618622212
LOC730278	1.19241886294371	12.124899758089	6.32280250073869	3.64950335012797e-09	7.09821618136414e-08	10.4516954056189
ZBTB20	-0.735033213143852	8.10103803522973	-6.31848208915492	3.72869780357331e-09	7.24775736531104e-08	10.4307997740021
SLC25A40	0.627205599766619	5.85192817047454	6.31624730415754	3.77032343885086e-09	7.32413325448058e-08	10.4199942332655
ATG9B	-4.39304267336925	1.87282984430705	-6.31377905307328	3.81682934729492e-09	7.40988910762413e-08	10.4080622077055
H2AFB2	5.86663961075077	-4.83440490393338	6.31353447894552	3.82146815630594e-09	7.41430954034339e-08	10.4068800218463
UXT	-0.734506642699801	10.5306039340273	-6.31229194635831	3.84512097293666e-09	7.45559219162617e-08	10.4008744296761
LIG1	-0.569791226804812	7.14059021082963	-6.31097456453971	3.87035599999065e-09	7.49568002543097e-08	10.3945077517671
LOC642120	1.96857804756431	4.28276233000843	6.31096336304326	3.87057126695451e-09	7.49568002543097e-08	10.3944536199078
LOC126235	-0.769116610171091	6.20443806220456	-6.31018561712344	3.88554660298017e-09	7.52004185947925e-08	10.3906952441541
C9orf45	-0.893380310436389	6.72135781562671	-6.30926679997251	3.90331173101849e-09	7.54976967714925e-08	10.3862554740209
SNORD35B	0.564715046216186	5.8422650328438	6.30841101835376	3.91992997520539e-09	7.57724395207191e-08	10.3821206041849
METT11D1	-0.512007488402214	6.32197189067097	-6.30806776385617	3.9266151126912e-09	7.58549548416013e-08	10.3804621894122
KIAA1967	-0.506348523603938	6.90289133663099	-6.30236118110509	4.03941324788605e-09	7.79860151768998e-08	10.3528981976216
CPT1A	0.572643118364052	5.37611879253442	6.30037985995575	4.07931774079735e-09	7.86212843202454e-08	10.3433311099471
CROCC	-0.580672386310475	5.09764548934578	-6.3003791544971	4.07933201784426e-09	7.86212843202454e-08	10.3433277038265
ADC	-5.90163787580662	-3.44265832775208	-6.30035447288142	4.07983155446227e-09	7.86212843202454e-08	10.3432085352964
C18orf22	-0.580552018664649	5.53848571753637	-6.29966843113604	4.09374062250049e-09	7.88409236941936e-08	10.3398962672267
ADCY3	1.07028697777669	9.06523267143682	6.29896211348598	4.10810952983039e-09	7.90691443043751e-08	10.3364863063238
ZC3H5	-0.583915494894772	8.49549865766945	-6.29869180729098	4.11362160169993e-09	7.91267213974045e-08	10.335181375818
BIK	0.934137021124126	5.7190032782427	6.2980044761102	4.1276704358334e-09	7.93483345509382e-08	10.3318633495455
LOC100130623	-0.778039085078057	5.99907306185589	-6.29537274121742	4.18190015458638e-09	8.0341621574526e-08	10.3191606843752
PDE7A	-0.66259732358642	8.60052966026371	-6.29474048436595	4.19503259284945e-09	8.05446257827095e-08	10.3161093754728
POLD2	-0.67850449043386	6.56239397717258	-6.2946053147208	4.19784542702605e-09	8.0549366531297e-08	10.3154570600095
AP3S2	0.590040476973053	6.31468067521446	6.29356157294225	4.21962793084863e-09	8.09178741632255e-08	10.3104203162875
IDH3B	-0.555689830067312	8.51125746247054	-6.29292881301772	4.2328875156878e-09	8.11225915094453e-08	10.3073670487113
HRB	0.892658266429469	7.98928419695886	6.29250953317342	4.24169617047347e-09	8.12418097519849e-08	10.3053439806257
QTRT1	-0.886134461403016	5.34334961539029	-6.29083018002796	4.27715891248904e-09	8.18710808419852e-08	10.297241651885
NOG	-2.2723165042253	4.19155475709149	-6.28951268622873	4.30518440752621e-09	8.2357311956772e-08	10.2908859847939
DOLK	-0.560658686035445	6.6202014707194	-6.28754652336694	4.34734467661539e-09	8.31131815397748e-08	10.2814024234826
C3orf37	-0.579645007643814	7.27943794732432	-6.2873790884322	4.35095368697316e-09	8.31315509077672e-08	10.2805948935002
RUVBL1	-0.636921570242988	6.06956433150023	-6.28481452754717	4.40660188567658e-09	8.41435805323352e-08	10.2682275868619
GTF2H4	-0.504918587113614	7.48080449242064	-6.28263867781052	4.45436423363899e-09	8.50038918069272e-08	10.2577369127221
C1orf93	-0.933470547681552	5.7263750113429	-6.28250605267109	4.45729192047405e-09	8.50080850349462e-08	10.2570975347693
ATPBD4	-0.84693009356947	4.4760837420754	-6.28100283622568	4.49060792840601e-09	8.55914778922414e-08	10.2498511222454
LOC100132418	-0.601067862318418	7.01668380848486	-6.28032464662414	4.50571884756789e-09	8.57568725635981e-08	10.2465821420631
MAFG	0.556399220611066	5.82883791647694	6.2803055458091	4.50614516149029e-09	8.57568725635981e-08	10.2464900758773
BTN3A3	-0.84468645049919	7.49777733381966	-6.28024571109676	4.50748087824722e-09	8.57568725635981e-08	10.2462016727284
RASA4	-7.57641809974021	-3.53648985295653	-6.27993188979215	4.51449283325123e-09	8.5838255009947e-08	10.2446890790003
KRI1	-0.517975898623853	5.63767618925511	-6.27956441868677	4.52271717208791e-09	8.59425771587069e-08	10.2429179489507
CKLF	1.01514757738065	11.1203526008353	6.2782842005606	4.55148494543988e-09	8.64369119221105e-08	10.2367480122429
LOC100132491	0.977713137841174	7.76483706551934	6.27771000095634	4.56444620177172e-09	8.6630650039914e-08	10.2339809096057
ZMYND11	-0.663468843475582	7.91129424509411	-6.27638487596898	4.59449668808399e-09	8.714830213434e-08	10.2275955697157
GOLGA9P	0.733315859788076	6.36876748716411	6.27569264426689	4.6102720806734e-09	8.73947229205914e-08	10.2242602209158
RAB3D	0.8960867848666	5.91490973640429	6.27530281045252	4.61917952095731e-09	8.7510732360828e-08	10.2223819890172
CRISPLD2	1.09683480596929	9.89748206142291	6.27366042571155	4.65689324281541e-09	8.81720100593856e-08	10.2144696132567
LOC550643	-0.81068147552296	10.3245312848835	-6.27049890760357	4.73034544677352e-09	8.95087427758375e-08	10.1992417665879
GGT1	0.877188525636786	4.13329411245334	6.26755983780662	4.79965134424815e-09	9.07654548184566e-08	10.1850890647183
BNIP2	0.839556300329697	9.36552560081599	6.26710309322419	4.81051111526872e-09	9.09160535403466e-08	10.1828899914029
TTN	3.89239351832906	0.687560609381758	6.26628004495001	4.83014136418743e-09	9.12321285827748e-08	10.1789275048701
LOC645385	-0.790131459973972	10.0832540426439	-6.2651933205353	4.856181249466e-09	9.16255740874542e-08	10.1736960031923
CPSF4	-0.584159405984284	8.6509962041711	-6.26516718393026	4.85680922787729e-09	9.16255740874542e-08	10.1735701873291
BANF1	-0.707769686299756	8.67127599924938	-6.2649484722141	4.86206729863182e-09	9.1669679662853e-08	10.1725173683252
POP5	-0.601570628494738	6.20620604826581	-6.2640938588441	4.8826669031448e-09	9.19848021523595e-08	10.1684036802105
MPP7	1.18666543904825	5.01635236058788	6.2640121264199	4.88464147515238e-09	9.19848021523595e-08	10.1680102763481
NOXA1	-0.918791421136087	4.55166225913055	-6.26349616914938	4.89712462454184e-09	9.21645900561257e-08	10.1655268754057
C20orf100	-0.752805341468606	8.02210997910976	-6.25959546863631	4.9925199287355e-09	9.39036462569591e-08	10.146755616855
PRKX	-0.512388618327493	6.65820983473658	-6.25851426600486	5.01928383714117e-09	9.43505139015183e-08	10.1415536814576
ASPSCR1	-0.569223976692611	7.70808279891579	-6.25540437457651	5.09705502712553e-09	9.57550876191051e-08	10.126593914143
ZNF526	-0.627089782110145	8.76905815573682	-6.25417419724168	5.12814510688647e-09	9.62815377962799e-08	10.1206773953953
HSPC159	2.30611164740315	4.6345028634693	6.25231792252266	5.17541194990302e-09	9.71108977473734e-08	10.1117508572544
B3GALT6	-0.626972509794875	7.69759904752039	-6.25180486745616	5.18855144877683e-09	9.72992873835139e-08	10.1092839065301
MTRR	0.698822671225508	6.30869713380225	6.24986797230852	5.23845242794906e-09	9.81764170854787e-08	10.0999716109423
NCRNA00085	1.02597745092793	6.30528991481819	6.24949580501818	5.24809465394588e-09	9.82984411555305e-08	10.0981824656489
LPGAT1	0.66801092194591	6.60776514443517	6.24913332712858	5.25750262849678e-09	9.84159347130416e-08	10.0964399560804
ARFGAP3	0.597187695325461	7.0242333843515	6.24871456670405	5.26839205307482e-09	9.85610031764749e-08	10.0944269520301
DEXI	-0.678135054717444	8.42425990922693	-6.24724240474429	5.30685049203446e-09	9.92213523799559e-08	10.0873507670122
ZIK1	-0.67602450459612	5.46237532045035	-6.24697279555308	5.31392356633478e-09	9.92944574966556e-08	10.0860549441498
DENND4C	-0.481180126106206	7.4237328402927	-6.2413100488479	5.46464475870578e-09	1.0205004655877e-07	10.0588450532189
DMXL2	0.651470640109812	5.77156471391693	6.23893727822496	5.52904224304009e-09	1.03191256892696e-07	10.0474476863961
ATP8B4	0.952114898809011	8.02779327614297	6.2380779702994	5.55254770269244e-09	1.03568376401023e-07	10.0433206639881
P2RY11	-0.660978410603513	7.03574028880708	-6.23718750140944	5.5770092527639e-09	1.03962870821119e-07	10.0390443080093
TMEM160	-0.6808845935488	9.50353647113389	-6.23644188822144	5.5975730799658e-09	1.04284281380585e-07	10.0354638556599
FBXO46	-0.497603011124101	7.48731278723444	-6.23432951016434	5.65623781212015e-09	1.05314719690436e-07	10.0253214221482
EXOSC5	-0.726784400232537	7.25263550482192	-6.23348923503218	5.67974162065327e-09	1.0568965557531e-07	10.0212874171775
LOC100134768	0.935404668672151	5.80851761302723	6.23317950048634	5.68842959278084e-09	1.05774580906891e-07	10.0198005132818
FLJ20674	1.1583915316447	4.25512222629354	6.23308636967331	5.69104444290708e-09	1.05774580906891e-07	10.0193534396498
NDUFV1	-0.666236995853948	9.25354603277468	-6.23070301515203	5.75836609989615e-09	1.06956552281368e-07	10.0079133972959
DDX56	-0.59856000923952	8.49593110548619	-6.23059439249274	5.7614529150036e-09	1.06956552281368e-07	10.0073920676417
RNF141	0.679837913730157	7.21241785356271	6.22626727011967	5.88575302703204e-09	1.09103096691693e-07	9.98662823723562
GAR1	-0.581245214863201	7.86770023629277	-6.22623410244552	5.88671590989115e-09	1.09103096691693e-07	9.98646911129488
MRPS27	-0.541771736450913	8.39708611195832	-6.22620682779496	5.8875078298843e-09	1.09103096691693e-07	9.98633825819375
DCTN5	-0.638368301924304	8.99311152613378	-6.22565919413076	5.90343057785976e-09	1.09333624011902e-07	9.98371099186388
SLC29A2	-1.44992396993614	4.22956224359097	-6.22484053164591	5.92731266141962e-09	1.09711202280239e-07	9.97978370129478
BEXL1	-0.634212118711144	8.04897362082575	-6.22298805008703	5.98170477843532e-09	1.10652726225481e-07	9.97089800336961
OBFC2A	0.926403039367832	10.1815131353788	6.22190204464425	6.0138197793199e-09	1.11181290054423e-07	9.96568948644593
AMPD3	0.808701670385683	3.98593854030478	6.22154856060521	6.0243094348423e-09	1.11309665555367e-07	9.96399427197411
WDR77	-0.530280495473199	6.71878378431117	-6.22097932333451	6.04123941670229e-09	1.1154680163903e-07	9.9612644727378
LOC644237	0.735547721620161	8.85139114561634	6.220766508592	6.04758086215868e-09	1.1154680163903e-07	9.96024394623445
ABCC2	5.05859616971239	0.0229873588983834	6.2207590314734	6.04780378407329e-09	1.1154680163903e-07	9.96020809099086
ARRDC2	-0.448604174993098	6.71468505802289	-6.21730437500068	6.15166983216573e-09	1.13395900981413e-07	9.94364437739865
AACS	-0.690344785432433	4.66403413327764	-6.2147384258836	6.22995009597962e-09	1.14769271097663e-07	9.93134489653435
IL22RA1	4.77029504442439	0.400588121884597	6.21462325711705	6.23348646857529e-09	1.14769271097663e-07	9.9307929174716
C1orf21	-5.99585845068589	-2.49268992032876	-6.21444689463328	6.23890568285017e-09	1.14801715824169e-07	9.92994766088368
LPCAT3	0.686028006315777	8.6946226475828	6.21231714752932	6.3047149192514e-09	1.15944704595864e-07	9.91974140088153
TCF7	-1.37845678550222	6.3409908879497	-6.21184574690056	6.31937323853763e-09	1.16146232262396e-07	9.91748259263493
MSRB2	0.828380318418631	10.2489335498972	6.21099817526132	6.3458130518522e-09	1.16563934068897e-07	9.91342152173431
CENPB	-0.716145307961172	9.86482579830698	-6.20956001311226	6.39092536563137e-09	1.17323935133275e-07	9.90653137324686
MCTP2	2.36027971728991	6.44296621349906	6.20916743887549	6.40329435182053e-09	1.17482300579982e-07	9.90465072433765
LOC648210	-0.736829841010129	9.37384964075256	-6.20782855111054	6.44565654627026e-09	1.1819044994189e-07	9.89823719356073
C20orf4	-0.60295098149054	8.55689648046626	-6.2071333150059	6.46776230965033e-09	1.18494637358037e-07	9.89490717510904
FLJ31222	6.87737393167465	-2.82227283293599	6.20706949957318	6.46979512078474e-09	1.18494637358037e-07	9.89460152426432
ALMS1	-0.655509586215138	5.13921871837001	-6.20568184111171	6.51415406248717e-09	1.19237506897724e-07	9.88795560823358
SUV39H1	-0.581078850108536	7.17364942899513	-6.20469728894071	6.54580827411713e-09	1.19747094021611e-07	9.88324078038088
RORA	-2.09217638241949	4.59223239417574	-6.20436499295406	6.55652598823497e-09	1.19873304497771e-07	9.88164957174356
SMARCD1	-0.559573497285694	8.29683488085468	-6.20384975692728	6.57317829853587e-09	1.20107807420045e-07	9.87918244130116
LOC730385	0.968491841779976	6.76434012034775	6.20269842347858	6.61053960450246e-09	1.20663575293385e-07	9.8736698567597
SEPX1	1.13683051676168	13.6170078692395	6.20267562529673	6.61128152091684e-09	1.20663575293385e-07	9.87356070468832
GCDH	-0.47442975954973	6.58765432296154	-6.20236332634398	6.6214528479444e-09	1.20778993493708e-07	9.87206551631969
LOC100131767	0.732870801865306	5.58704386452035	6.19988844268958	6.70260392991479e-09	1.22120236662372e-07	9.86021800768764
IL25	-0.509514607292677	5.48555885581823	-6.19988358990431	6.70276400895982e-09	1.22120236662372e-07	9.86019477946235
ARL6IP6	0.692628727077954	7.45707089265015	6.19893932846067	6.73398405709371e-09	1.22617881392277e-07	9.85567518879919
LOC100188949	-0.844825563655013	5.67385458771126	-6.1971656557132	6.79301396326093e-09	1.23621040194022e-07	9.84718673741042
SARM1	-1.21991502545548	6.05284297208522	-6.19702151117267	6.79783356082908e-09	1.2363707482129e-07	9.84649694794928
G0S2	5.25604787855415	-0.39038597209756	6.19664463239076	6.81045072598749e-09	1.23794828714649e-07	9.84469347308488
LOC728732	-0.730862664559973	6.43892485391585	-6.19474783805318	6.8743021700104e-09	1.24883156088522e-07	9.83561766683408
RAB1A	0.693720173404409	6.35597859256627	6.19390192218791	6.90296756213209e-09	1.25291160709403e-07	9.83157060606332
WDR6	-0.681786424128974	9.3729829015727	-6.19384962788618	6.90474350239763e-09	1.25291160709403e-07	9.83132042769698
LOC440991	-0.861783852227251	9.16678296306403	-6.19354370768411	6.9151417097359e-09	1.25407353294067e-07	9.82985691433409
CALB2	-0.810896801346428	5.13703096036936	-6.19213263120091	6.96330378822887e-09	1.26207870970023e-07	9.82310687579685
TRAP1	-0.535136758944968	7.28353344413174	-6.19146879692002	6.98607536151879e-09	1.26547534765607e-07	9.81993164220369
ANO9	-0.97231988563739	4.56583447524074	-6.19003605805602	7.035472632836e-09	1.27368833269889e-07	9.81307923881178
FLJ16126	5.90657445213774	-4.58413239670719	6.18772669745455	7.11581758419746e-09	1.28749132912465e-07	9.80203601241654
ORMDL3	-0.728295271374768	7.61136380809199	-6.1850565412107	7.20984017420015e-09	1.3030775541065e-07	9.78927028782401
DPY19L3	5.98268721821787	-2.81148873768081	6.18504461529943	7.21026284238974e-09	1.3030775541065e-07	9.78921327810013
CYB561	-0.525156659750856	5.37965783819171	-6.1848850092717	7.21592181168029e-09	1.30327683713731e-07	9.7884503153021
SLC26A6	0.577032183020105	6.54969154626576	6.18477939751788	7.21966876841799e-09	1.30327683713731e-07	9.78794546660447
SLC28A3	7.55724440998621	-6.83400069684055	6.18365969348605	7.25951215759292e-09	1.30971612443194e-07	9.78259331116144
SF3A2	-0.739337503843895	10.2164469038692	-6.18269906987035	7.2938671221282e-09	1.31515839573721e-07	9.77800197797444
RAB2A	0.638820832331936	7.77614138858774	6.18229454087722	7.30838216199355e-09	1.31701913220035e-07	9.7760686345892
HEATR2	-0.489620977835113	7.12091433652232	-6.18091858898646	7.3579660898388e-09	1.32519375497544e-07	9.76949314036878
SLC5A6	-0.493146485896995	6.72819230878983	-6.1787832295067	7.43557185856045e-09	1.33840293454088e-07	9.75929012162302
UCKL1	-0.65560514416428	8.93941596273663	-6.17809025060396	7.46092948084061e-09	1.34219769777965e-07	9.7559793949369
LOC642334	0.883988131480394	5.92786691507944	6.17757573913032	7.47981157458511e-09	1.34482385423468e-07	9.75352143296878
C1orf25	0.648965857060447	6.47949417950913	6.17670258718611	7.51196303420091e-09	1.34983138849247e-07	9.74935040380152
GGTLC2	5.91498826631949	-1.39754606505003	6.17612246024171	7.53339973941476e-09	1.35290895091366e-07	9.74657932755259
SNORD104	-0.655670855527605	7.39212548105949	-6.17116756640633	7.71895958985627e-09	1.38544070580199e-07	9.72291723150749
UBE2C	1.1270858781209	5.41237576639806	6.16957790414552	7.77943890869822e-09	1.3954979784106e-07	9.71532800375363
LOC440487	-0.63571607557457	7.14580653489753	-6.16805573253083	7.83778709803999e-09	1.40516169378453e-07	9.70806198847417
MPO	1.45648701698081	5.68547348407142	6.1671692023877	7.87196781175149e-09	1.4104581286616e-07	9.70383063114623
MMRN1	1.52501396710824	5.48973852031698	6.16705669838909	7.87631593891369e-09	1.4104581286616e-07	9.70329367988801
DHRS3	-0.838042928205271	7.36303444173498	-6.16618774305223	7.90997953865052e-09	1.41567889211697e-07	9.69914657130327
TGFBI	-0.955702443893001	10.0216578737997	-6.16577947737597	7.92584468612789e-09	1.41771006488277e-07	9.69719822500399
MTMR3	0.707829405020914	8.39242229517759	6.16008897785376	8.15026115817705e-09	1.45702163028186e-07	9.67004910389629
AZI1	-0.503206502524682	5.77324058364424	-6.15995589868214	8.15558347694023e-09	1.45714329259025e-07	9.66941435376605
C9orf167	0.668607326217801	7.7898373203971	6.15969248594947	8.16612838554623e-09	1.45768173701993e-07	9.66815797150226
PDPR	-0.624686089969364	7.57954959332411	-6.15957254058997	8.17093446519695e-09	1.45768173701993e-07	9.66758588584378
SLC12A6	0.921299478304067	5.83645448434898	6.1595327965812	8.17252757758373e-09	1.45768173701993e-07	9.66739632606728
TMEM134	-0.564164823833409	7.73790675315837	-6.15930711409499	8.18157970357447e-09	1.45846763233736e-07	9.66631994206208
B4GALT7	-0.547694797267184	7.74539742064621	-6.1587263216389	8.20492064544623e-09	1.4617983479106e-07	9.66354997422749
NCAPH2	-0.622301732251946	5.18502311724318	-6.15701148946826	8.27421916749112e-09	1.47330849748089e-07	9.65537227921724
STX11	1.06061993349035	10.6958548911881	6.15531682946615	8.34326773828275e-09	1.48476111587399e-07	9.64729201090276
EEF2K	-0.664054980561796	6.53767042645117	-6.15504588689836	8.35435963891514e-09	1.48589267866756e-07	9.64600024942304
C20orf11	-0.622009000102375	9.45783910848093	-6.15471932665764	8.36774769528701e-09	1.48743111919847e-07	9.64444336345175
CATSPER2P1	0.596416436265239	5.21560816368516	6.15414953408988	8.39115812531564e-09	1.49074836372331e-07	9.6417269686592
FAM160B2	-0.460640617211451	6.27159112951729	-6.15332023416789	8.42534574555004e-09	1.4959754165402e-07	9.63777366125036
ZNF235	-0.71364443263971	5.6141378942116	-6.15305593719457	8.43627005083261e-09	1.49706834050728e-07	9.63651380809673
ATXN1	0.63050275212351	7.79478124724725	6.15170652524242	8.49226332305085e-09	1.50615327817634e-07	9.63008188322517
STAB1	0.968574752956974	5.74991826676642	6.15048669107524	8.54319414844642e-09	1.51433060817634e-07	9.62426825428777
PPP3CC	-0.706572916653392	8.18474459437582	-6.15030777255422	8.55068960875935e-09	1.51480388373687e-07	9.62341559673886
SYTL4	1.7116108322688	4.56120900363518	6.14879486494926	8.61432908409919e-09	1.52521725103238e-07	9.61620620093108
C6orf160	-0.894004093181881	9.72585736641087	-6.14866648468474	8.61975070002925e-09	1.52531687697474e-07	9.61559448072511
AOF2	-0.590056643520827	8.08389797360159	-6.14825588982434	8.63711302742151e-09	1.52752818116516e-07	9.61363808101657
FGR	0.979407863205031	12.0324584151035	6.1456679744097	8.74733902916613e-09	1.5461512770472e-07	9.60130885436152
PIK3C2B	-0.71520516460388	6.89956971537644	-6.14429449149833	8.80639975375352e-09	1.55571469369629e-07	9.59476653220015
PFTK1	0.729822324985123	6.24335325901222	6.14395360257806	8.82111883233081e-09	1.55743848360252e-07	9.59314289807633
CALD1	1.6082591807883	3.73575651514024	6.14345268187913	8.84279173684616e-09	1.56038739855579e-07	9.59075713195721
LYRM1	0.779889287574505	10.0951703609681	6.14318164560751	8.85454024567664e-09	1.56158273815888e-07	9.58946629537069
GNB2	0.735022185287665	8.47393987311339	6.14036013945998	8.97775800130559e-09	1.58242436371131e-07	9.57603046269983
LPCAT2	1.66973791233853	7.44079478662554	6.13867609812614	9.05210327070666e-09	1.59463314182954e-07	9.5680127871758
FCAR	0.701211106130428	8.89292094348386	6.13820301811201	9.073096970465e-09	1.59743499773885e-07	9.56576068421302
SNRPN	-0.685969864976673	8.31243821201872	-6.13328217081522	9.2943256872977e-09	1.63546789224019e-07	9.54234061371729
LOC100133249	6.08050085789827	-3.73275543866261	6.13231536485312	9.33840990722876e-09	1.64230455914692e-07	9.5377404577151
LOC652750	2.84941713330272	4.18318299800413	6.13211114798468	9.34774800571309e-09	1.64302634599857e-07	9.53676882540364
FAM129B	0.711134453745186	6.92683156224166	6.13145752596536	9.37769752189455e-09	1.64736810636438e-07	9.533659112976
TRIM53	4.060196313673	-1.14005097429183	6.13131326163633	9.38432053187791e-09	1.64760956452299e-07	9.53297277677849
CSAD	0.75148561906275	7.95238500624528	6.13083683718838	9.40622531361886e-09	1.65053228085591e-07	9.53070625530637
C4BPA	6.64061468578067	1.61127913018702	6.13059137702341	9.41753055617001e-09	1.6515928448005e-07	9.52953855150889
JMJD8	-0.699616311657758	9.75832545317867	-6.12939541664026	9.47280466794865e-09	1.66035892873391e-07	9.52384949498243
LOC728537	-1.27472553635681	5.03033495375858	-6.12876141636667	9.50223568296318e-09	1.66458807231909e-07	9.52083387182321
RNF165	-0.947448541959267	6.97014439266251	-6.12856044784017	9.51158361822242e-09	1.66529633543357e-07	9.51987800074772
LOC100129122	-4.39514565355946	-0.150822508155713	-6.12769756805995	9.55182280665609e-09	1.67140926168644e-07	9.51577406337561
SPCS3	0.852642927663108	7.60617123954958	6.12731740665841	9.56960415714839e-09	1.67358782006241e-07	9.5139660813934
GNG5	0.860193100036939	8.99512028530132	6.12608371713738	9.62753212867418e-09	1.68278111683374e-07	9.50809929433622
CIRH1A	-0.648727630990961	7.8693051745418	-6.1258979932106	9.6362826054895e-09	1.68337330857833e-07	9.50721614431809
ORAI2	0.974634360245968	6.83490945705878	6.12549574321038	9.65526162834546e-09	1.68575068429934e-07	9.50530342541782
POMGNT1	-0.604693772312366	7.87413739732995	-6.12377205395173	9.73700591411144e-09	1.69907776351187e-07	9.49710798350316
LOC649071	0.926406103295347	5.02172762355341	6.12036465711814	9.90060491704318e-09	1.72666549753233e-07	9.48091095244466
DPH3	0.663843770139659	6.85530627820889	6.11330739689576	1.02480843613423e-08	1.78563816626815e-07	9.44738021167356
ZNF559	-0.597781850278086	7.01640871717688	-6.11326660363525	1.02501273433206e-08	1.78563816626815e-07	9.44718645541861
MSX1	5.64726334410542	-0.870458875929512	6.11305510154206	1.02607260753866e-08	1.78649313898245e-07	9.44618189280161
TYW1	-0.917769896644313	8.21683719603745	-6.11245624254461	1.0290794385805e-08	1.79073512948554e-07	9.44333762190802
UNG	-0.60654389253085	6.23729380773066	-6.11122406504912	1.03529338565286e-08	1.80022186758078e-07	9.43748590148084
ATG16L1	-0.525704531328609	8.72875417896839	-6.11114801821839	1.03567810042396e-08	1.80022186758078e-07	9.43712476976597
SURF6	-0.573649093120569	8.64762997532104	-6.10960743820921	1.04350209445454e-08	1.81244126258266e-07	9.42980938971314
DUS1L	-0.561498514396398	7.07198268337432	-6.10953670636823	1.04386270474944e-08	1.81244126258266e-07	9.42947354708484
SAP30L	0.712793264567884	9.31136426451493	6.10915335683804	1.04581925737431e-08	1.81483461180179e-07	9.42765339852567
MUTYH	-0.472442102953306	5.91644406741805	-6.10891849659943	1.04701972520799e-08	1.8159139897088e-07	9.42653831037028
MMP23B	-0.756350644249425	5.201990762238	-6.1060191988591	1.06195125372793e-08	1.84053606774854e-07	9.41277475398564
WBSCR16	-0.485235165239869	4.65907116047425	-6.10593481810559	1.06238893818819e-08	1.84053606774854e-07	9.41237423571063
LOC731999	-0.919392799718803	5.13830481634627	-6.10474106864243	1.06859996618127e-08	1.85027524204978e-07	9.40670836214914
NEDD1	0.660447273146736	4.59568113313592	6.10443538098078	1.07019617676202e-08	1.85201755131826e-07	9.4052575807696
SMCR7L	-0.528796093106493	7.9888790512687	-6.10316167101078	1.07687237431691e-08	1.86254421898382e-07	9.39921303883492
RPAP1	-0.863489408712759	5.74021184743911	-6.10024431068999	1.09231844541071e-08	1.88821919814609e-07	9.38537100082425
LOC647691	0.791463057115007	6.48619531700878	6.09936933988948	1.0969933065028e-08	1.89525668011755e-07	9.38122023262023
CATSPER1	0.992041660622647	6.0299622127099	6.09900455515438	1.09894810868737e-08	1.89758960549582e-07	9.37948983052397
TRIM44	-0.630959162646347	8.78035160498842	-6.09849612879517	1.10167836686889e-08	1.90125823489545e-07	9.37707814241151
LOC649371	2.45709353173865	2.13499984228188	6.09696249266639	1.10995446263669e-08	1.91448848852147e-07	9.36980411445915
MGC61598	-0.531037637715482	6.18808803072974	-6.09533825039723	1.11878612411975e-08	1.92866194444631e-07	9.36210145208071
LOC100133020	2.3737785893852	4.29379012051786	6.09198516219526	1.13723721459536e-08	1.95939355875837e-07	9.34620367816547
C21orf63	-0.693668090575018	5.20459943371816	-6.09144503433747	1.14023721702797e-08	1.96256950237535e-07	9.34364326148904
LOC390183	-0.692862830507784	7.34533683032561	-6.09142818928458	1.14033090352084e-08	1.96256950237535e-07	9.34356341140278
DNLZ	-0.722945331192221	8.66850119722648	-6.09081690775632	1.14373576742409e-08	1.96735086087545e-07	9.34066585559647
PNMA3	-1.41630140663025	5.47835222280181	-6.08962760850705	1.15038886547386e-08	1.97694234249617e-07	9.33502888310075
ROBO3	-0.80694100330928	5.32887354699384	-6.08959507870939	1.15057137478992e-08	1.97694234249617e-07	9.33487470884614
SH2B2	0.755429828012653	6.0577362706454	6.08893118924876	1.15430236674219e-08	1.98226804686931e-07	9.33172831973635
GTF3C2	-0.506561737216062	8.07163930593957	-6.08641403855059	1.16855680153717e-08	2.00564981486358e-07	9.31980045697825
LOC645173	-0.936867875447936	12.045040372982	-6.08559486285279	1.17323292999517e-08	2.01257530810975e-07	9.31591927402375
SERPINB8	0.69912241959101	6.23070604626807	6.08540206416939	1.17433615949342e-08	2.01336759796928e-07	9.31500585304434
LOC728820	-0.879302697199959	10.215515496755	-6.08481701294586	1.17769017392925e-08	2.01801582641851e-07	9.31223415874183
MTHFS	0.75950189250295	9.17985831753436	6.08376668359641	1.18373519548431e-08	2.02726760810929e-07	9.3072585710749
STXBP5	0.688334718323931	7.20468454101229	6.08186110573337	1.19478041317413e-08	2.04506797875476e-07	9.2982327501758
PRF1	-1.1171840021153	9.89537929872576	-6.08132586681424	1.19790096991052e-08	2.04929194808889e-07	9.29569786048454
STK38L	0.689793980498987	5.84743685847764	6.080090617688	1.20513333580348e-08	2.06054170356987e-07	9.28984820021964
MGC13057	0.90463326240549	8.46326655551337	6.07954478836479	1.20834281074354e-08	2.06367826791523e-07	9.28726357582718
SDAD1	-0.779138324225361	9.37817630149878	-6.07944921974153	1.20890561731984e-08	2.06367826791523e-07	9.28681105026848
NFE2	1.10642909485138	12.5994741214252	6.07944338885837	1.20893996390676e-08	2.06367826791523e-07	9.28678344066937
PPIA	-1.08032667495984	5.23252836342158	-6.07891941542378	1.21203032635853e-08	2.06782913070907e-07	9.28430245382085
TUBA3D	0.561713803310664	5.38856902636292	6.07745729662855	1.2206949202039e-08	2.08148044188164e-07	9.27738002932247
POLE3	-0.705543991155498	10.1879230678534	-6.07724043076074	1.22198525124458e-08	2.08254945749565e-07	9.27635335366657
LOC642741	-0.961729771299888	12.6576052261748	-6.07481844904803	1.23648718352214e-08	2.10612076316478e-07	9.26488871872787
DHX33	-0.44534921885228	7.10840295645141	-6.07464330584399	1.23754240821684e-08	2.10677501511621e-07	9.26405976405285
TBC1D4	-0.995243346290571	6.73007332890698	-6.07307247153595	1.24704620883031e-08	2.12142710289848e-07	9.25662558561186
POM121C	-0.694666071651898	10.1925950132099	-6.07299763374455	1.24750077470393e-08	2.12142710289848e-07	9.25627143281969
SMA4	-0.698283412140084	8.46096468914196	-6.07167132058411	1.25558388329834e-08	2.13401674415276e-07	9.24999536294973
LOC729798	-0.930392138945535	11.9164314666618	-6.07133759200202	1.2576258548271e-08	2.13633067287512e-07	9.24841629109542
DDX59	0.857041812884227	6.5341155890205	6.06998134019189	1.26595792448707e-08	2.14932131776626e-07	9.24199954274032
MGC4677	0.80958745970324	9.30531815942479	6.06522762192932	1.29559261628195e-08	2.19844558974719e-07	9.21951491113352
LNPEP	0.435625192004735	5.99578624303757	6.0639091292487	1.30393213946096e-08	2.21140128157528e-07	9.21328031451345
CTBS	0.772486304300962	9.98532159354599	6.06182035786966	1.31725178194578e-08	2.23278444594179e-07	9.20340494877155
LOC100132510	1.19972455077566	6.00975191604638	6.06086942894397	1.32335984302204e-08	2.24192726347263e-07	9.1989097456152
ATG3	0.675389508077098	8.66114372902166	6.06071064757565	1.32438244401165e-08	2.24244065925225e-07	9.19815919752789
UBTF	-0.370373139520655	5.55757796777365	-6.06060061248754	1.32509155928674e-08	2.24244065925225e-07	9.19763907606054
CD244	-1.55699400098092	5.60585307434325	-6.05950847040224	1.33215006648414e-08	2.25317106072576e-07	9.19247695032421
RNY3	-0.5754235470797	8.5901081919115	-6.05798428422325	1.34206265612552e-08	2.26871464195435e-07	9.18527359423713
ZBTB9	-0.740560839311563	7.38388918181957	-6.05773587378543	1.34368505354167e-08	2.27023472555329e-07	9.18409969431317
LOC651143	0.709672180708125	8.46771392566713	6.05392060010784	1.36884645338841e-08	2.31150230579714e-07	9.16607345242923
FBN2	0.881821629520691	6.06525097928717	6.05225813225227	1.37995453716705e-08	2.32881357992159e-07	9.15822068935877
NKTR	-0.632300624637248	8.33932667652524	-6.05216466177033	1.38058169987069e-08	2.32881357992159e-07	9.15777921208655
ZDHHC3	0.700605783015739	6.52608895686206	6.04852958383272	1.40519052853385e-08	2.36905161502334e-07	9.14061308014257
LOC100129697	0.584411593942113	6.77875736651496	6.04813245235044	1.40790500757144e-08	2.3723539451252e-07	9.13873803502744
PPP3CA	0.536905458502648	6.32840065355866	6.0480098004802	1.40874440010314e-08	2.37249486094622e-07	9.13815895165817
ZDHHC20	0.942631832740667	5.19370707492325	6.04675249660153	1.41737740952296e-08	2.38575397532144e-07	9.13222315076052
ARL4C	-0.984673208303078	6.34292309360396	-6.0466144474125	1.4183284553726e-08	2.38607539501911e-07	9.13157145519593
KIF5B	0.644128736794451	6.50207858153624	6.04513931528906	1.42853012634239e-08	2.401950601293e-07	9.12460824902582
EIF3F	-0.828049502986943	11.2970147259936	-6.04080114111794	1.45895144571296e-08	2.45178821112533e-07	9.10413589153999
KIF22	-0.565516052060747	8.1919667981905	-6.04023037808046	1.46300097890121e-08	2.45727804867131e-07	9.10144300880453
ALOX5	0.934410377315407	11.2629656691641	6.03685388714996	1.48718383430936e-08	2.49656015650479e-07	9.08551552072259
PAFAH1B2	0.57973684263397	4.98312037491499	6.03642083704112	1.49031366369124e-08	2.5004770994439e-07	9.08347311181503
LOC100128533	0.579428324161703	4.85625640059292	6.0359855093003	1.49346647530451e-08	2.5044283970491e-07	9.08142004402199
KIF3C	6.29040670617227	-2.6654836464379	6.03428158512665	1.50587008182065e-08	2.52388006452289e-07	9.07338489660791
FLJ43681	-0.993775253011636	11.2137114325375	-6.03325016032946	1.51342737636975e-08	2.53519275341512e-07	9.06852165680407
SLC35B2	-0.618768230623126	7.80340988906844	-6.03293642023186	1.51573354407067e-08	2.53770172882487e-07	9.06704244332314
GZMA	-1.18337304343541	9.82538628169708	-6.03139248118442	1.52713275493526e-08	2.55542385090232e-07	9.05976375232632
RP2	1.39801089543901	6.88080843207764	6.03121218719957	1.528469379705e-08	2.55629785656364e-07	9.05891384931011
FKBP9L	2.1489863376491	3.50585068022082	6.03062499628491	1.53283053970002e-08	2.56153512495078e-07	9.05614593986574
HLA-DPB1	-0.899462403111178	7.05140945197298	-6.03057091421589	1.53323282995111e-08	2.56153512495078e-07	9.05589101463169
KIAA0831	-0.587688348596024	7.91565007489822	-6.03042883916714	1.53429015137095e-08	2.56193810807643e-07	9.0552213253334
CMTM2	1.16243112609454	10.7064232218106	6.03010226652546	1.53672321820514e-08	2.56463664358828e-07	9.0536820162691
CXCL1	0.806885447435802	6.04020507952273	6.02947494355657	1.54140760411352e-08	2.57108754029392e-07	9.05072524423836
CCL28	-1.26914084748249	3.63284658371379	-6.02934121222867	1.54240802330386e-08	2.5713899451702e-07	9.05009494853171
RDH13	-0.973568652434519	6.34830571789109	-6.02790808643048	1.55316908868469e-08	2.58795562802494e-07	9.04334090791799
WBP11	-0.560742657090753	8.39986231639869	-6.02426028759257	1.58089353892059e-08	2.6317109895995e-07	9.02615363684065
CECR5	-0.551318457728932	8.12140324489856	-6.02423261941887	1.58110567226831e-08	2.6317109895995e-07	9.02602329562775
GPR89C	-0.742874344861469	5.90968567979849	-6.02346883854671	1.58697267133385e-08	2.64007663479131e-07	9.02242535550708
CAPS	-0.428600544333521	6.72615061047029	-6.01927613756047	1.6195618564429e-08	2.69286471384827e-07	9.00267940301089
TSP50	4.29928991378894	-0.127148219377092	6.01729199651093	1.63521251087226e-08	2.71744791642679e-07	8.99333759766037
TEF	-1.88908494398413	4.23906218335168	-6.0166399810517	1.64038787872918e-08	2.72460615286066e-07	8.99026813483868
DGKA	-0.95659577838403	6.3402452805672	-6.0147637656486	1.65537023707985e-08	2.74803714872611e-07	8.98143661255724
LOC441550	-0.699953625978461	7.22609276134912	-6.01397366478498	1.66171965826106e-08	2.75711963594773e-07	8.97771799980911
CCDC126	1.14424754118429	5.76158148838848	6.01337981100675	1.6665077339685e-08	2.7636033166793e-07	8.97492320668978
TRIB2	-0.754029617574998	7.91762780851931	-6.01307743545519	1.66895090599469e-08	2.76619360300872e-07	8.97350022765922
PBX4	-0.777126335993558	5.77473191538842	-6.01196716285329	1.67795203399791e-08	2.77885065534129e-07	8.96827563333025
SCAMP5	-5.10952221663399	-0.435044332602346	-6.01191724880531	1.67835781171225e-08	2.77885065534129e-07	8.96804076631708
LOC728014	-0.671192911177176	7.99155869190817	-6.01067990126461	1.68844772637945e-08	2.79408281636814e-07	8.9622188681087
MYCBP2	-0.607890707056351	8.78923371132807	-6.01024410212473	1.6920156037179e-08	2.79851179304068e-07	8.96016853203018
MLLT6	-0.658013089938006	9.49988372226186	-6.00604177311566	1.72680211528311e-08	2.85454302279975e-07	8.94040184887624
S100P	2.47025771861352	9.7499804059773	6.00569818436305	1.72967717418299e-08	2.85779083431328e-07	8.93878604153065
LOC387703	-0.608156230592101	7.77541400354226	-6.00018287591916	1.77647633060638e-08	2.93356890954211e-07	8.91285617373221
EVL	-0.978625611032179	11.4664843557968	-5.99904048115168	1.78632423011316e-08	2.948280243518e-07	8.90748696790786
LOC728037	-0.556644917525425	5.94130208052764	-5.99839028673991	1.7919530828702e-08	2.95601635194226e-07	8.90443134149684
RNMT	-0.55045854011992	8.17611897277392	-5.9928379965161	1.84073507432154e-08	3.03489261833518e-07	8.87834569189801
DENND3	0.754966356030767	8.42596083676905	5.99191483026819	1.84897139821796e-08	3.04687192298467e-07	8.87400982291153
NUMB	0.841205524684311	10.8705117174767	5.99142271796849	1.85337671125043e-08	3.05252894646241e-07	8.87169865604385
GBE1	0.679381586494165	6.42138789267519	5.99079424065444	1.85901773066975e-08	3.06021418988907e-07	8.86874721846395
SIN3A	-0.588164771553747	8.15836035365603	-5.98912302098383	1.87410023206301e-08	3.08249602584306e-07	8.86089973982683
RANGAP1	-0.633031536096114	8.92403588171614	-5.98903945655185	1.87485753408855e-08	3.08249602584306e-07	8.86050738238544
TRIM68	-0.481586384701902	6.98825019914181	-5.9889686666437	1.87549930216623e-08	3.08249602584306e-07	8.86017500719857
IL27RA	-0.694627710289369	9.33509282276851	-5.9883488040689	1.88112808179935e-08	3.09012939528233e-07	8.85726470277508
LOC644423	0.677025915978778	5.30475049939305	5.98746195397243	1.88921014476299e-08	3.10178268119246e-07	8.85310116849556
KAT2A	-0.616501576279219	8.37257063714704	-5.98547408950744	1.90745005945805e-08	3.13009264330932e-07	8.84376992804592
HIST1H4K	0.784258915164905	7.10679354647254	5.98526956089697	1.90933652033548e-08	3.13155130858784e-07	8.84280994973243
FOXO1	-0.641561364660795	8.65820566012716	-5.98415126836162	1.91968347861022e-08	3.14687748096773e-07	8.83756144656222
XK	1.73687778324942	6.52953071483571	5.98371033502552	1.92377831281506e-08	3.15194409164354e-07	8.8354921593851
LOC645387	-0.945103277293924	11.4369747298025	-5.98105285628097	1.94863985127073e-08	3.1910121132546e-07	8.82302252835658
LOC285900	-0.922250816727045	10.9941306673614	-5.97991452324377	1.95938556199506e-08	3.2069359521454e-07	8.81768211762102
FLJ11795	1.36436476162505	7.62361025047978	5.97962357215311	1.96214142339549e-08	3.20977298401414e-07	8.81631723362176
LOC641814	-0.973675375618511	11.795802181777	-5.97831383897105	1.97459428994013e-08	3.22846166405212e-07	8.81017359785346
CLCN2	1.74587689722479	4.17336858476378	5.97621634954696	1.99469891006434e-08	3.25845830987766e-07	8.80033638947267
TMEM203	-0.630708252486999	9.65581691542116	-5.9761833470508	1.9950168423754e-08	3.25845830987766e-07	8.80018162375914
LOC729679	-0.911462792571287	12.0107605985559	-5.97601296510607	1.99665902272592e-08	3.25944461993822e-07	8.79938262275965
PEX11B	-0.595192521743456	9.22106520109241	-5.97578887800883	1.9988208463256e-08	3.25986180824261e-07	8.79833179283977
LIMS1	0.646819274361167	8.54381869721728	5.97577120326395	1.99899145669821e-08	3.25986180824261e-07	8.79824891017159
PHC1	-0.670407996256787	6.0633939004447	-5.97450969748373	2.01120548804572e-08	3.27574474852608e-07	8.79233365742201
MXD1	0.997793268199633	11.823280549362	5.97449636714636	2.01133494417366e-08	3.27574474852608e-07	8.79227115472194
LOC730063	-0.545290260849028	5.37652027925312	-5.97444214705577	2.01186158102646e-08	3.27574474852608e-07	8.79201693076346
GADD45B	0.714788581263324	9.00163099162183	5.97366437605586	2.01943094523005e-08	3.28606152761041e-07	8.78837030886913
RNF126	-0.532562089868645	7.71573084069245	-5.97357614389818	2.02029139535171e-08	3.28606152761041e-07	8.78795664467303
DAZAP1	-0.535136966281794	6.02104268551835	-5.96668113106881	2.08865726402559e-08	3.39550123419427e-07	8.75564112162473
GCN1L1	-0.63391259714335	8.96471491889456	-5.9632379335745	2.12364265350013e-08	3.4505895537617e-07	8.73951153613998
TMEM110	2.17185174375434	4.64649207293572	5.96292723831976	2.12682769410084e-08	3.4539769774037e-07	8.73805635257065
CARD6	1.52316742773696	5.30603429045824	5.96217821376003	2.13452548681638e-08	3.46467964315227e-07	8.73454837217234
FHIT	-1.82721758274701	5.50364861892752	-5.96207140911247	2.13562535343388e-08	3.46467964315227e-07	8.7340481839848
LOC391769	0.879616933674502	9.02027600955884	5.96130694432791	2.14351401551101e-08	3.47568140366331e-07	8.73046818734322
PHF20L1	0.602101074333875	7.13467386094455	5.96101952508512	2.14648734422529e-08	3.4787057671616e-07	8.72912226790255
RAPGEF6	-0.676255796276839	9.80936434854543	-5.96071729107519	2.14961829762769e-08	3.48054006162519e-07	8.72770701428166
TLE2	-1.77801287369315	5.00926816719852	-5.96069623041724	2.14983663974619e-08	3.48054006162519e-07	8.72760839629304
LOC100133621	2.71983151391943	2.58676103742891	5.95758657541169	2.18231542485662e-08	3.5313013307783e-07	8.71304940907051
LOC730286	1.03805253094619	8.58679381310779	5.95631760642233	2.1957071168802e-08	3.55114053648136e-07	8.70710951566148
C11orf46	-0.78873054491308	8.24168954525162	-5.95459415580819	2.2140243006131e-08	3.57892125874595e-07	8.69904340759995
NME3	-0.60508091134232	8.56960290447514	-5.953653151622	2.22408870514643e-08	3.59333981636422e-07	8.69463987601554
CEACAM8	2.83376611586664	5.9670274665575	5.95160141523601	2.24618878128186e-08	3.62717892088479e-07	8.68503993425097
GOLGA2LY1	5.04092244334558	-3.27578346842766	5.95013792204503	2.26208422391787e-08	3.65012866543298e-07	8.67819350277489
LOC730953	0.917103565985107	6.98193004521711	5.95007901895787	2.26272629425732e-08	3.65012866543298e-07	8.67791796586713
CRTC3	-0.646975634439947	9.28121971891817	-5.94798983405641	2.28561541006606e-08	3.68515865191544e-07	8.66814618629425
CACNA1H	-3.72169784886394	1.13587587814565	-5.94706855958267	2.29578095859024e-08	3.69964865770354e-07	8.66383771885735
FRMD3	0.79551033336242	6.87059787036877	5.9463494441774	2.3037466659216e-08	3.71058057140128e-07	8.66047494221639
LOC644907	-0.895251667456881	11.3216271377548	-5.94596767286441	2.3079865994417e-08	3.71550335023968e-07	8.65868977186906
LOC652699	0.621859732158126	6.05391718710011	5.94570529653072	2.31090497800029e-08	3.71829467295669e-07	8.65746293296642
ACO1	-0.525290100540946	7.48113608077422	-5.94522016686	2.31631055660052e-08	3.72508304266411e-07	8.65519460913021
MYL9	1.81785681550031	5.60290044307659	5.94452707686377	2.32405487973967e-08	3.73562369609769e-07	8.651954108115
LOC442075	-1.04708771234722	5.26354203853145	-5.94247987150946	2.34707826781528e-08	3.77070015267438e-07	8.64238378724818
RPL13	-0.772282766357229	9.15752213986831	-5.94165089337733	2.35646471194057e-08	3.7820213891725e-07	8.63850900013264
LOC100132795	-0.89257001478245	11.5618340987223	-5.94164472145218	2.3565347340792e-08	3.7820213891725e-07	8.63848015265118
CDK9	-0.492135877777088	7.93229707718191	-5.94069334209084	2.36735284244888e-08	3.79744202504625e-07	8.63403362614025
PRPF3	-0.540042386190217	8.47956268847991	-5.94034449242618	2.37133180329853e-08	3.80188191875115e-07	8.63240328614505
MCCC1	-0.4843666725109	7.13727452080876	-5.939998058673	2.375289704019e-08	3.80628353183075e-07	8.63078429125756
AMOT	-1.25309544666087	4.14790078420783	-5.93979906789798	2.37756604429614e-08	3.80798741135431e-07	8.6298543687232
PABPC4	-0.767628527816209	10.805572432821	-5.93960332970757	2.37980726573116e-08	3.80963333431069e-07	8.62893966360305
ABCB7	-0.526424142251113	7.11623451754326	-5.93931496391706	2.38311286036169e-08	3.8129805765787e-07	8.62759213151881
RAB36	5.94023295756496	-1.24666820849633	5.93913859832191	2.3851367948897e-08	3.81427479700344e-07	8.6267679943786
C21orf51	-0.538109386369466	6.34863724500341	-5.93900193636342	2.38670625884793e-08	3.81484128705469e-07	8.62612939765675
LOC730004	-0.840897798096057	9.66033827054448	-5.93779309861595	2.4006330967026e-08	3.83456804704887e-07	8.62048108410758
LOC728026	-0.665065647037794	8.24799351747952	-5.93771885212922	2.40149107431769e-08	3.83456804704887e-07	8.62013418775143
CAPN12	-0.65787914216946	6.254837061772	-5.93616777639682	2.41948396952125e-08	3.86133405039202e-07	8.61288778150126
TMCO3	1.52347079250348	7.8345505483726	5.93572979484435	2.42458858383116e-08	3.86751447274532e-07	8.61084179066895
LOC100132673	-0.996564172357322	10.5313231630439	-5.93550729782965	2.42718580287514e-08	3.86798522876333e-07	8.60980244941434
CHCHD10	-0.726664022957236	9.99686401190894	-5.93542070974036	2.42819728798633e-08	3.86798522876333e-07	8.60939798004782
LOC388572	1.68051769549189	5.24470979107487	5.93538794195454	2.42858017516964e-08	3.86798522876333e-07	8.60924491639799
DNAH1	-0.497438646462787	7.86840578934401	-5.93527655058364	2.42988221154599e-08	3.86809646982007e-07	8.60872459284399
CBX7	-0.691995773281301	9.59108678394433	-5.93499573681308	2.43316764131066e-08	3.87136333482129e-07	8.60741290017886
CEACAM6	4.08771784878445	4.95472227702069	5.93347604249993	2.45102335275573e-08	3.89779762359209e-07	8.60031496458652
LOC647285	-0.823490153543544	10.4176048985595	-5.93323593401699	2.45385625697499e-08	3.90032686678273e-07	8.59919360140437
DUSP1	1.11690432111778	12.2285919339558	5.93031280523537	2.48860336151184e-08	3.95355449011031e-07	8.58554399443186
LOC100134822	0.867000882108237	7.34912492209786	5.92988874596197	2.49368407734129e-08	3.95962218289822e-07	8.58356416277424
ZNF296	-0.670662382967876	8.7843251791575	-5.92950695296316	2.49826710234507e-08	3.96489387648212e-07	8.58178173196798
C1orf128	-0.89325144755608	10.3624942944016	-5.92929828018847	2.50077549303743e-08	3.96686934196216e-07	8.58080755453017
KIAA0141	-0.49046278598786	7.50036563883222	-5.92846792516247	2.51078144266902e-08	3.98072985092252e-07	8.57693128296711
EBAG9	-0.552716035395066	7.45115866179596	-5.92772675853003	2.51974583324499e-08	3.99292585548848e-07	8.57347162548001
LAGE3	-0.721599692457408	8.86936318437393	-5.9263137564156	2.53692316305522e-08	4.01811765563216e-07	8.56687662809639
LOC645822	1.20898309706378	4.87672157740664	5.9258249779559	2.5428917668971e-08	4.02363094593596e-07	8.56459553109546
TARSL2	-0.646206704891452	4.60383707610912	-5.92581877753641	2.5429675703163e-08	4.02363094593596e-07	8.56456659484042
HSPA8	-0.914507549889709	11.7894615867201	-5.92504628631132	2.55242905479221e-08	4.03656689612278e-07	8.56096165209522
H2AFY2	-0.564801805987512	6.94605822685656	-5.92328578601348	2.57412095768658e-08	4.0688220092496e-07	8.55274703270402
PTPRCAP	-0.855349576651193	10.7240644093814	-5.92173124124955	2.59342552217393e-08	4.09727297393478e-07	8.5454945858227
TMEM137	-0.758414491494497	8.94277583630931	-5.92079334441267	2.6051411025458e-08	4.11269572710635e-07	8.54111952873942
LDHB	-0.939437336267888	10.0377464652947	-5.92074009728376	2.60580778580993e-08	4.11269572710635e-07	8.5408711560178
MRPS26	-0.563301047962097	8.08240200186985	-5.91948371749394	2.62158702097178e-08	4.13552059107266e-07	8.53501111101989
CD36	0.857788321917364	8.16362830682576	5.91844109468178	2.63475278159955e-08	4.15403277258664e-07	8.53014862230859
LYST	0.732232501388342	6.85091384855155	5.91834505315933	2.63596880829274e-08	4.15403277258664e-07	8.52970073750425
ADK	-0.503254679266757	6.22841139151202	-5.91777755399085	2.64316543089361e-08	4.1632839541702e-07	8.52705431926938
HLA-DOB	-0.790377736634853	7.84639551418031	-5.91729008540081	2.64936255346465e-08	4.17095232088076e-07	8.52478122440746
CCNJL	0.988754052547022	6.98985141791575	5.9159595745186	2.66634981758189e-08	4.19559165280856e-07	8.51857752328299
RAB5A	0.696266312791199	8.16097275079608	5.91498585858667	2.67884939756261e-08	4.21314831103635e-07	8.51403794078297
HIST1H4J	0.837330662460412	4.7558699952035	5.91212594465113	2.71589547406706e-08	4.26927344626505e-07	8.50070716685186
FMNL3	-3.46859184285863	2.01718590823569	-5.91115444050608	2.72859394210736e-08	4.28708813967139e-07	8.49617959014666
HLA-DMB	-0.875970582745184	11.7394016409511	-5.91047743673015	2.73747744155416e-08	4.29889403928305e-07	8.49302475059869
[truncated: 29,393 more rows]
