# Supplementary material for: Identification of potential biomarkers associated with immune cell infiltration patterns in Kawasaki disease via bioinformatics
Source: PLoS One. 2025 Jun 2;20(6):e0324337. doi: 10.1371/journal.pone.0324337 (PMC12129191; doi:10.1371/journal.pone.0324337)
Supplement: S4 File — (ZIP) [file pone.0324337.s006.zip › 4. Differential Analysis/mrnaDiff.txt]

id	logFC	AveExpr	t	P.Value	adj.P.Val	B
CD177	12.303607215105	3.83553308442528	18.3224215498485	4.15166329714832e-38	1.3032901422408e-33	75.7871295063214
C19orf59	3.74006508064775	11.3210964006417	16.1880325931512	3.5764864182824e-33	5.61365308213606e-29	64.6883268669252
ANXA3	3.95742106796254	8.47906245135891	15.9662777330432	1.20107361018388e-32	1.25680342569641e-28	63.5027470160168
GPR84	3.4099959831513	7.03822410041135	15.7955608347316	3.06348456866217e-32	2.40422268948607e-28	62.5860997405611
FCGR1C	2.93924038238667	8.63975583510992	15.5217741194088	1.38438450011503e-31	7.58626653121196e-28	61.1090288273333
KREMEN1	3.03718735150097	6.80617645595152	15.5133944906797	1.44997448991054e-31	7.58626653121196e-28	61.0636870346693
HP	5.17286422477589	7.76081705173249	15.102103616168	1.41911151567304e-30	6.36410695714403e-27	58.8286823726332
FCGR1A	3.31486098139675	9.32188876489678	15.0102372849545	2.36766133078413e-30	9.20261481564028e-27	58.3269711919936
LOC440731	2.12661254051651	8.00905538553464	14.990827761364	2.63836433934641e-30	9.20261481564028e-27	58.2208555594603
FCGR1B	3.10840497556224	8.69688356794989	14.6631102724399	1.65035884494055e-29	4.86273417507921e-26	56.4232801140948
MS4A4A	9.36597104644018	0.0375031179200034	14.6574155954203	1.70393972750609e-29	4.86273417507921e-26	56.3919476659994
TMEM119	17.7469001278559	-5.84973876607228	14.3391961394205	1.02073917157418e-28	2.55983062877884e-25	54.6360436564532
LOC100130904	5.46712608984196	4.40333226455384	14.3324925902815	1.06007257180571e-28	2.55983062877884e-25	54.5989497330096
NLRC4	2.31537323504102	6.86939751064111	14.2614942824588	1.5825485175964e-28	3.54852593317044e-25	54.2058247004189
LOC728519	2.58001403445699	8.02258497040856	14.1944762224717	2.31099334069188e-28	4.83644686339996e-25	53.8343110212302
SLC26A8	2.6837170881584	5.57372765868704	14.0186603418487	6.25159823641779e-28	1.19574427378357e-24	52.8577481892354
LOC653610	2.25653267367425	7.23391942628027	14.0124539721451	6.4754245203621e-28	1.19574427378357e-24	52.8232250228032
ARG1	3.79803909585806	6.9598796093584	13.7937558356904	2.24114645063065e-27	3.90855940989986e-24	51.6045957483377
IRAK3	2.31508498372261	8.94066516130753	13.6845480074922	4.17193633674044e-27	6.89291713068188e-24	50.9945739069055
LILRA6	2.32353838646579	7.63336909112076	13.583336334253	7.42671374121998e-27	1.15465407882242e-23	50.428363670895
TGFA	2.03743230545377	6.72629125858674	13.5764489728022	7.72417675053227e-27	1.15465407882242e-23	50.3898043661947
LOC100130828	2.40532183794372	6.36743269424039	13.5549783509187	8.73033026982998e-27	1.24573876286592e-23	50.269576227824
LIMK2	2.05825354907039	6.82454455622051	13.5297287020537	1.0082952409638e-26	1.37619148714503e-23	50.1281414037727
CR1	2.22827059986744	6.61796514148871	13.5101190210447	1.12767858994289e-26	1.4750035956453e-23	50.0182649802708
SLC22A4	2.12344609568057	8.77836681771455	13.4911542206604	1.25659752006989e-26	1.57788437400136e-23	49.9119741521552
OPLAH	3.49983224830508	6.28189157420605	13.3321569764564	3.11715369171617e-26	3.62421069223533e-23	49.0198010280898
CDK5RAP2	2.00527970703377	7.92142875168714	13.2790972128694	4.22276249276134e-26	4.73432000617014e-23	48.7216625185391
GPR141	2.91403379952259	5.80469190953905	13.2703346640502	4.43993828836192e-26	4.80615664649163e-23	48.6724073918545
KCNJ15	2.0679539372713	7.3582730675892	13.100967437077	1.17160479104511e-25	1.11451568486328e-22	47.7193467723976
LOC648984	2.33959887606796	8.99805227542387	13.0627198806607	1.45899371869489e-25	1.30859230906486e-22	47.5038571264806
CACNA1E	4.33926808121193	5.04153743923381	12.9868268281654	2.25533754115261e-25	1.96665433588508e-22	47.0759937737952
NSUN7	2.37733372409233	6.5548305422042	12.9697672441682	2.48743470786531e-25	2.11042027971102e-22	46.9797671576973
DACH1	2.00712107686172	5.58586980686834	12.9359270458132	3.0210503406495e-25	2.49570558667551e-22	46.7888347128233
BMX	2.27744821820913	5.07442742096134	12.9081715548506	3.5433054319831e-25	2.78078610302033e-22	46.6321815490108
MGAM	2.35983094527085	6.01254315505863	12.9021759560605	3.66750096711516e-25	2.80805342340681e-22	46.598336080787
TLR5	2.18078738080894	9.5851642975182	12.8328025546772	5.46449825283038e-25	4.08432212268694e-22	46.2065658206569
NAIP	3.00037915050935	5.58011286978537	12.8281546498823	5.6125104372596e-25	4.09739366619659e-22	46.1803078701985
ZDHHC19	3.5078635779261	8.25430022736923	12.7577915884951	8.4126104402191e-25	6.00201515771269e-22	45.7826483425472
ATP9A	2.33100090679956	6.76728149286124	12.7395636787595	9.34295404310199e-25	6.51764474046795e-22	45.6795877110428
OSM	2.09833458614717	7.34538239771748	12.6924822428455	1.22512302886907e-24	8.28117266579703e-22	45.4133058463067
HIST2H2AC	2.08120455435213	10.5728783132099	12.690406143349	1.23985447022318e-24	8.28117266579703e-22	45.4015611704791
C5orf32	2.55013409790897	9.64053679780858	12.6765358253721	1.34293185390513e-24	8.78277432453957e-22	45.3230897279637
EFCBP1	14.8862738214093	-6.34111606125898	12.6642204041981	1.4416260615692e-24	9.23582149485313e-22	45.253406653869
LOC642684	2.27080566252638	6.09797841028338	12.5750598736111	2.40947249111407e-24	1.48310118511868e-21	44.748686663974
FAM20A	7.05547345125143	2.47625026754897	12.5161804444058	3.38313884136578e-24	2.00383951902179e-21	44.4151657995614
RETN	3.20353552960853	7.5523852137595	12.4797269691874	4.17455935858306e-24	2.42681050712295e-21	44.2085934421591
GALNT14	8.96371714470104	2.29808327115215	12.4735784056191	4.32524821810857e-24	2.46869440114299e-21	44.1737450480769
S100A12	3.22838672907959	11.1226408107723	12.4662322523539	4.51244560067237e-24	2.52954807671977e-21	44.1321067646575
HIST2H2AA3	2.06986993715356	10.5027146484796	12.4460561900994	5.06938127753119e-24	2.79189503621507e-21	44.0177354175678
KLHL2	2.02407902670745	7.81071920129289	12.4251803973472	5.71819137359664e-24	3.04246548474484e-21	43.8993782602121
SMPDL3A	2.41384528767597	6.70877293692396	12.4068683824328	6.3554370509016e-24	3.32516466503172e-21	43.7955407718191
TDRD9	3.07099790248693	6.12536893709173	12.3684207749431	7.93428453717199e-24	3.94012424426214e-21	43.577477899267
DSC2	2.07417464570029	7.46650537627661	12.2964078343691	1.20244110743274e-23	5.71924715826188e-21	43.1688760970459
VNN1	3.22569663478413	7.59630908806859	12.2909784199264	1.24073864042379e-23	5.81332349256474e-21	43.1380610374635
MMP8	18.5187940760717	-7.66577144250845	12.2238645615039	1.82824518593448e-23	8.44004012894928e-21	42.7570564986359
GYG1	2.25314761010131	11.152911175253	12.158660445161	2.66479168417401e-23	1.19504486499415e-20	42.3867328774876
F5	2.03870453054083	7.08820918018011	12.1208097440497	3.31647636986998e-23	1.40690305679674e-20	42.1716930279111
CEACAM1	2.53889043238512	9.31217099344023	12.1162080440419	3.4058815020377e-23	1.4255657614929e-20	42.1455462442163
BAMBI	2.24669534418957	5.872037600654	12.1074096725947	3.58359358974075e-23	1.48021276275186e-20	42.0955520832139
HK3	2.16949326621025	10.0632473560035	12.0508737281538	4.96915163626072e-23	2.02586504111034e-20	41.7742434097386
LOC728744	3.75172023544781	6.3723787733165	12.0316311651495	5.55405462862683e-23	2.20699851774498e-20	41.6648600250094
FCER1A	-2.37075041755607	7.82549140438927	-11.9845989079574	7.2903918829315e-23	2.86074977486232e-20	41.3974611352085
NTN3	3.03861863646251	5.1289739058156	11.8681267585547	1.43028754483659e-22	5.47555934237928e-20	40.735005129733
LOC642103	2.27607198173405	8.30395415908015	11.852758415502	1.56333229029684e-22	5.84239610202363e-20	40.6475695342885
SIPA1L2	2.07923156329771	8.0546802943415	11.8264337085894	1.82063477354228e-22	6.56935250701599e-20	40.4977869297933
SERPINB2	2.75555853750881	5.0031409237369	11.4990210836803	1.21238560053352e-21	4.04885199701577e-19	38.633829885825
PDGFC	2.82268245233393	5.38247676389501	11.4576015005264	1.54114894978109e-21	4.9876028692297e-19	38.39793350282
ZNF683	-2.43515179727674	7.24599229193447	-11.3906275016045	2.27167656351971e-21	7.06064066158521e-19	38.0164750504589
CYP1B1	2.86456371004115	8.76374877075195	11.3379735885987	3.08193736455193e-21	9.40573963262158e-19	37.71656652361
CA4	2.31509366046241	9.53991372563408	11.337740130573	3.08610850586144e-21	9.40573963262158e-19	37.7152367708049
LOC730631	5.9920618413954	0.783916403882757	11.3255871620808	3.31122139954089e-21	9.99479443984495e-19	37.6460146443601
ADM	2.1848374399168	11.4846419049063	11.2778416596908	4.36632472125109e-21	1.29309118537278e-18	37.3740608356331
LOC100170939	2.13782249587839	8.79389760080175	11.25167826355	5.08091972639183e-21	1.49065637430741e-18	37.2250378682268
TIFA	2.0148463328409	5.31198550108718	11.2095831373158	6.48410457976804e-21	1.8674221189732e-18	36.985274454703
HIST2H2AB	5.62235267287492	3.34563302261175	11.1931210297705	7.13290075109274e-21	2.0356001852573e-18	36.8915124860619
ALPL	2.5210566746205	12.530313198752	11.1885098113872	7.32600450731921e-21	2.0718732747186e-18	36.8652489835457
CAV2	2.3585287155141	3.808691074604	11.1719372825613	8.06417968907965e-21	2.26027436428204e-18	36.7708600883177
IL18R1	2.32104633100446	8.92655221206038	11.1325789105019	1.01291740729233e-20	2.78925467102814e-18	36.5467019888621
KCNE1	9.42312070671823	0.589821127763611	11.0866705718884	1.32147183316178e-20	3.42840031294335e-18	36.285256584872
ACSL1	2.10808525270726	11.0697909905889	11.0480138935664	1.65307366682093e-20	4.18494262490666e-18	36.0651262585858
METTL7B	3.59089285987283	5.33588023927364	11.0084610666763	2.0786048319102e-20	5.17869546693054e-18	35.8399122980583
LIN7A	2.70631015184602	5.74977825932413	10.9809083717791	2.43817089480124e-20	5.93326052167446e-18	35.6830403912262
LOC653867	2.32325493164695	5.05195604931516	10.9080157411204	3.71838973873775e-20	8.84300686957997e-18	35.268085514721
DEFB130	8.33105557811722	-0.297443471887904	10.8400480494218	5.51088228075943e-20	1.26275632523796e-17	34.8812601284607
BPI	2.56709581702569	6.93414093472376	10.8320938399533	5.77051537876261e-20	1.312666802682e-17	34.8359968895499
MMP9	2.60760421193504	10.7948663228787	10.7675870985758	8.38170180215282e-20	1.83998869212015e-17	34.4689799904386
C1QB	6.01400528570108	5.62627845598756	10.6964753126646	1.26471775394145e-19	2.71931641998151e-17	34.0645131637865
IL27	9.82158181977679	-1.07219725101757	10.5635769120966	2.72711666289218e-19	5.55906794035787e-17	33.3090492597331
LOC100129827	3.66527733925977	3.98585318700562	10.5060634752759	3.80220678995699e-19	7.60247614970254e-17	32.9823126800727
TSPAN2	2.09243676883852	5.33674405826745	10.4913458218526	4.13962596516603e-19	8.12194614365575e-17	32.8987223974692
CLEC4D	2.11322458481806	6.76688392829485	10.4065064067896	6.75676195272116e-19	1.25507852792794e-16	32.417051590298
IL1R2	2.62059363022508	8.81253392043978	10.3557434569932	9.05701286090908e-19	1.63401004442332e-16	32.1290065194073
ANKRD22	2.45072641261726	8.29585668774221	10.2705302022784	1.48068843650664e-18	2.52618322819655e-16	31.6457711131353
HIST2H3C	9.51107229390206	-1.9798243443231	10.2555392428487	1.61436799200795e-18	2.72525850672445e-16	31.5607989792789
ANKRD34B	14.3152060932647	-2.42700425142225	10.2394766615534	1.7710017076196e-18	2.93627739952454e-16	31.4697665123815
CD274	11.8009518199275	-5.52904194338055	10.1875982355982	2.38817516619152e-18	3.84459460600432e-16	31.1758535366306
PNPLA1	4.24622254363144	3.40810364064173	10.1073364177115	3.79157577909639e-18	5.85071039635619e-16	30.7214560606278
LRG1	2.0331810521011	10.4268362347766	10.1068564316777	3.80206715359539e-18	5.85071039635619e-16	30.7187398672535
OLFM4	8.02163577003383	3.99951369004506	10.0255186041054	6.07134123871474e-18	8.99016717762893e-16	30.2586775290355
ACOX2	7.00607961872691	2.12047162774937	9.98454591423813	7.6842873089791e-18	1.10728119789572e-15	30.0271004764219
CASP5	5.48826954607629	5.51864458697264	9.92672295518285	1.07130854538051e-17	1.52174288943824e-15	29.700493188424
TFPI	4.23594289526157	2.56837635457693	9.78663957094737	2.39371869867357e-17	3.19760073994726e-15	28.9103224809568
NOV	-2.50460936750967	5.12325833672651	-9.74824043713231	2.98307296681057e-17	3.90185944058822e-15	28.6940075308171
PFKFB2	2.03938254080453	4.91484373846814	9.67222361346313	4.61039956814727e-17	5.85950053616515e-15	28.2661642127233
SLC1A3	6.3918110720735	2.29311202595229	9.66952055770519	4.68228386733837e-17	5.9030624563649e-15	28.2509603657202
RFX2	2.03279004095685	6.02412661397579	9.6366068062033	5.65263209259461e-17	7.06961859166255e-15	28.0658855933159
C10orf10	4.84286792676739	2.04994105542116	9.61769006699784	6.2985507971142e-17	7.78441364657515e-15	27.9595628064018
PLOD2	2.09576954392987	3.84722070395912	9.58879144565644	7.43015571655722e-17	9.04115418946592e-15	27.7972029507683
GPR63	5.87985181439972	2.09537033189372	9.52395899758715	1.07610556143114e-16	1.27475870884703e-14	27.4332591335417
CAPN13	11.8864645616972	-9.58354079980915	9.47260191190753	1.44261179354443e-16	1.66494372878481e-14	27.1452667821123
SULT1B1	2.28484596553145	6.32913576311194	9.46225325980524	1.53033214952228e-16	1.74691588501104e-14	27.0872689076043
FOLR3	2.31687810065445	10.949284371996	9.45218512101924	1.62077377885757e-16	1.84345400238756e-14	27.0308541617652
CLEC5A	4.82479214340272	4.80597454607478	9.37681053004752	2.49035839771808e-16	2.77224577380021e-14	26.6088608175629
PPARG	7.49963502720283	-2.71554266337939	9.37313031872288	2.54309714410175e-16	2.82095072606509e-14	26.5882729720749
LOC100132909	5.08925525250428	1.1796663329244	9.35665967101665	2.79310104047557e-16	3.06577020498634e-14	26.4961517517953
LOC731823	6.69056695010905	1.06019726910554	9.34088432123054	3.0554767384437e-16	3.33046964490363e-14	26.4079485736649
SLPI	4.20186954010903	6.22086802359513	9.31830042313785	3.47439428768909e-16	3.74804761096687e-14	26.2817277310454
GPR42	5.02877470410222	2.48420634542927	9.3148248800354	3.5437593702223e-16	3.80978404623351e-14	26.2623083132358
TREML3	2.48753946635177	5.64375435371177	8.92146681801109	3.28813796552958e-15	2.85141511088134e-13	24.0743991267628
LOC653559	6.99055334017416	-0.524085647535833	8.89148075316486	3.89345179100694e-15	3.33943274927021e-13	23.908491515798
C20orf160	9.50668790480357	-7.03569822136279	8.87770456114237	4.20756020240217e-15	3.5990117131828e-13	23.8323154382809
OLAH	4.28388987467272	3.57623902375252	8.84860369105365	4.95643389011707e-15	4.19386449268342e-13	23.6714955456161
AADACL4	8.04669525422111	-1.39858773631585	8.8425234535297	5.1289210409633e-15	4.32814756230967e-13	23.6379107527497
PID1	-2.23567461764008	5.39726100613847	-8.8216024463365	5.76935140189573e-15	4.8167946597955e-13	23.5223951632228
MIR9-3	6.75633006485144	0.496847562866761	8.81355069743048	6.03651597029008e-15	5.01318278675519e-13	23.477955476663
HIST1H4D	4.1560020476955	3.50615765362997	8.80054685770459	6.49423364796719e-15	5.30903600721318e-13	23.4062053655733
LOC389816	-2.36956012455063	3.49072459039018	-8.79189605171669	6.8176989597085e-15	5.53026371429378e-13	23.3584883438018
SELP	2.87965299381475	4.77038205917723	8.77684089302268	7.4193178655786e-15	5.9567065584717e-13	23.275473798545
FCGBP	-2.04173340969114	5.91978658121706	-8.7064831285553	1.10102051122353e-14	8.47138134517869e-13	22.8880030236591
ASPH	2.56228996263858	2.57620389088991	8.69308583560864	1.18686260967482e-14	9.04320170944467e-13	22.8143139737985
LOC728093	3.06712391258847	5.28311621945578	8.69219336221104	1.19281206064239e-14	9.06652692680044e-13	22.8094061665571
FFAR3	4.28460400700316	3.44221737678582	8.66639214113678	1.37824910442765e-14	1.03507167191849e-12	22.6675800383709
ENTPD7	2.55260638891993	4.95516511622402	8.66008937553601	1.42774512178735e-14	1.06968436427562e-12	22.6329515176527
DNAJC25-GNG10	3.90712741774538	3.0804817943558	8.65233179471848	1.49109966134578e-14	1.11184324391845e-12	22.5903392085197
INSL3	3.54798611627044	4.82274578775182	8.58599631360923	2.16057480900614e-14	1.56278258996131e-12	22.2263803779151
LOC100132317	3.93358185582556	4.03662126848399	8.49431486856937	3.60279488731185e-14	2.51244147474619e-12	21.7246328644227
SLC2A14	2.22364867894511	6.11098842398961	8.48718586708154	3.74870089076431e-14	2.5920532679047e-12	21.6856814529172
IL1R1	8.02036958721257	-0.877183145780599	8.39777159401731	6.16298272556383e-14	4.08287819985839e-12	21.1979436002697
OMG	3.70436726359714	3.95974414636113	8.30731683202665	1.01756793424843e-13	6.39613799044199e-12	20.7060887241273
TNFRSF21	-2.20285901066149	4.40857697669101	-8.30231946389029	1.04610463170328e-13	6.54169653355169e-12	20.6789621313662
LCN2	2.1932049635129	9.90767817870059	8.16894445399343	2.18460121591941e-13	1.25407714496456e-11	19.9568599090915
IGF2BP3	2.63685545865429	6.23179562020841	8.11798418978984	2.89168416891674e-13	1.62389533865178e-11	19.681941327508
AP3B2	6.6464250917763	0.102779637986278	8.08872960277517	3.39589554743856e-13	1.8669694049946e-11	19.5243731917335
LOC644186	6.15031605001099	-0.825287414187727	8.07331027573377	3.6958512537272e-13	2.02125718740425e-11	19.4413985602075
MSRB3	2.72840064049787	2.62315577787742	8.06743507277747	3.8169406378073e-13	2.08023264760498e-11	19.409796654708
LOC643332	4.67641033175153	4.31924238346739	8.04541537591638	4.30686375258206e-13	2.31112934907788e-11	19.291423876649
C7orf53	2.91358313230275	5.33381214606453	8.03476575887546	4.56572602804443e-13	2.42516533794197e-11	19.2342128064408
FLJ27255	5.03119976374838	1.6621240445076	8.01030346452336	5.22030554291426e-13	2.72140199362864e-11	19.102894858258
CARD17	3.04239877696018	3.97366591551911	7.97625575550606	6.28908878369813e-13	3.23149226837892e-11	18.9203467721057
CDH6	2.77781002448006	2.94915255001035	7.9619714701393	6.79973362742732e-13	3.47084939889754e-11	18.8438401670221
COL17A1	4.03746708742062	3.46614194773584	7.95496164565902	7.06517212298328e-13	3.60048511825797e-11	18.8063127996833
TLR2	2.54861619010154	6.10131260517123	7.93491009030201	7.88258979329594e-13	3.95772163636435e-11	18.699029041703
LOC729915	3.9850586237076	4.22299132601436	7.93197109700149	8.01003799978479e-13	4.01038457558603e-11	18.6833121438689
ASIP	-10.6328965877424	-11.2045545592239	-7.91980016610184	8.55995902613677e-13	4.23839485407706e-11	18.6182470252594
C1QC	3.61632857064676	4.34853527050935	7.8797738517604	1.06464560088984e-12	5.08074671468244e-11	18.4045152080921
LOC440607	6.1737587139163	-0.199269469461648	7.8483203767565	1.26338786429209e-12	5.89514999244839e-11	18.2368288841564
IFITM4P	4.06748878112671	3.70641442110561	7.83667796813034	1.34593820405118e-12	6.21348413258452e-11	18.1748208613232
PCNXL2	-3.00760088721986	2.59724910091174	-7.83518669616284	1.35689147088776e-12	6.24567991995727e-11	18.1668806539226
TMC4	3.2878924509031	3.71087267096651	7.83295654342013	1.37343697567842e-12	6.31101077081031e-11	18.155007320368
FCGR2C	4.66915854007447	3.86189703704175	7.82161662269733	1.46071500328878e-12	6.65526348087684e-11	18.0946523404611
LOC100132055	5.18952450735251	1.15370482304255	7.80814521476537	1.57157281616494e-12	7.08833532256463e-11	18.0229937413123
LOC728401	5.5162021119119	0.220561261874135	7.74107909379593	2.26055555373077e-12	9.82872021367263e-11	17.6669170753173
MYO10	3.29048794600077	2.89691700733523	7.67703777610217	3.19546694168769e-12	1.35191507053181e-10	17.3279595541405
LONRF3	4.91635376734781	0.151506331791289	7.67016551673785	3.31618692772504e-12	1.39404172802578e-10	17.2916486909752
PCOLCE2	5.99679678854377	1.87788404142313	7.60877046803364	4.61621922360436e-12	1.85547188050433e-10	16.967803965591
P2RY14	3.62308906363271	3.44620457243285	7.60154278689564	4.79921267989306e-12	1.91312126395768e-10	16.9297450192797
LOC653061	5.82422216581159	1.62980752358713	7.58785281041752	5.16574972663616e-12	2.0372263243538e-10	16.8576955886334
PTPN20	2.96111314381584	3.82261944110222	7.5603473273684	5.98811342943855e-12	2.33514107797435e-10	16.7130879603
PTCH1	-5.77721571108854	-0.295381247695735	-7.55262175146657	6.24158219045268e-12	2.42194991498999e-10	16.6725081407849
HRH2	2.44872998251237	6.08247646539752	7.48950591047326	8.75254164641431e-12	3.32638967753315e-10	16.3415925292313
PLB1	2.87373053563355	4.83073558145147	7.47184386516866	9.61929440675407e-12	3.63380132390883e-10	16.2491875385262
NECAB1	3.40474615153466	3.47648197913167	7.46930999976742	9.75042543791646e-12	3.67891052099848e-10	16.2359378957163
DNASE1L3	-6.13638283768612	-0.140423696547019	-7.4592047166003	1.02912350181723e-11	3.86901137353851e-10	16.1831150017692
NRCAM	-2.67267537001205	2.28698964893157	-7.4134400660363	1.3136819762481e-11	4.78967533082236e-10	15.9442518498429
ITGB3	2.19876036585919	4.65114177362204	7.4124510647961	1.32062261153036e-11	4.80382213454937e-10	15.9390964372025
RNASE1	2.91123274895552	2.36874827727871	7.40722051633718	1.3579380674293e-11	4.91110504755075e-10	15.9118355600839
LOC732377	6.48178754356415	-1.33647967128789	7.37689097236636	1.59582467640418e-11	5.68628016364132e-10	15.7539169640495
LOC100127983	2.71880521455908	2.70970371825276	7.36905927351912	1.66368020976944e-11	5.90794673586905e-10	15.7131822917479
LOC645534	6.15849664770937	0.204456685419006	7.3561738517531	1.78159223110941e-11	6.2629051868966e-10	15.6462006332671
FSD1CL	4.5269443305652	1.16397207520314	7.34280848565561	1.91263990169172e-11	6.61980063879894e-10	15.5767752020655
GPER	2.19894519201906	5.0826528459669	7.30826954816879	2.29715584721753e-11	7.82129244640486e-10	15.3976078949488
LOC643596	2.71315432990568	3.48640423270289	7.28210767028922	2.63848307983734e-11	8.86801507947043e-10	15.262130753659
PRDM5	6.75322175057737	-2.21009862126186	7.27624892204684	2.72154749570287e-11	9.12765160097272e-10	15.2318196848558
LOC648733	2.73000743044923	3.88203455790847	7.25677467809873	3.0166922615218e-11	1.00000003668102e-09	15.1311409304916
FGD4	5.04724683280669	2.33778026936314	7.22995191531528	3.47569207579927e-11	1.13301065050354e-09	14.9926589569061
TECPR2	6.12885590929546	2.37050759951707	7.22711784551111	3.52805314347545e-11	1.14888635145209e-09	14.9780398321685
LOC729659	2.4536990131744	5.16704876879679	7.21660792106454	3.72913471884208e-11	1.20561274041082e-09	14.9238473513235
HIST2H3A	6.4629555574284	-0.213053438774842	7.20007374256508	4.06865766892089e-11	1.30329899533433e-09	14.8386603564367
CCNA1	9.80874264370475	-4.86928179957448	7.19450718380765	4.18970963236698e-11	1.33797929582161e-09	14.8099993669452
LIPN	3.70798943864548	3.39127696521391	7.13110020492447	5.84705832656186e-11	1.81016622275572e-09	14.4842092447491
CMTM4	2.35845943087517	2.27164216100868	7.11944316773594	6.21573830021582e-11	1.90737494350318e-09	14.4244514631229
ARRDC4	2.02827840639991	4.99626727282452	7.11746148277851	6.28066057733286e-11	1.9254150082386e-09	14.4142969674575
RORC	-2.49614507600711	2.26093008577307	-7.10932731569807	6.55424498348647e-11	1.99564363260531e-09	14.3726291203526
CLIC5	-6.65257772138212	-2.24675865792782	-7.02447652665001	1.02131717177938e-10	2.95222731643629e-09	13.9392376329723
GADD45G	4.56106060877191	2.45770787184551	7.02429244176892	1.02229800705101e-10	2.95234397767667e-09	13.9382999159974
GBP6	3.33942145298692	3.29033606986723	6.98082775602008	1.28197312529209e-10	3.60930047974611e-09	13.7172047112115
KL	5.05827766466536	0.481478470887386	6.97007416639578	1.3556879718872e-10	3.80048316425002e-09	13.6625998057115
PTGR1	3.76792609131538	1.32557253918792	6.92073542492794	1.75128886701817e-10	4.78056174899431e-09	13.4125609142176
LPHN1	-2.09709071522429	3.90238287769676	-6.9106685535341	1.84503437294755e-10	5.00968214367397e-09	13.3616446052429
PPP1R3B	2.51993239745199	3.56870021249931	6.89229489999377	2.02909097843845e-10	5.4349167231348e-09	13.2688028183464
SPINK8	3.90986730356917	1.95329209826276	6.87860409051559	2.17792185954809e-10	5.7695631236231e-09	13.199698171647
S1PR5	-2.0096498214801	7.81737608622374	-6.85960071349569	2.40252299943091e-10	6.29549265426838e-09	13.1038846804942
LOC654080	3.90041959695743	2.28819138979171	6.8591646871323	2.40793618198609e-10	6.30441473101813e-09	13.1016877282499
CDH2	-6.89307097470756	-3.14544144404496	-6.84947015581355	2.53145201937708e-10	6.59480014873738e-09	13.052858029298
ZMYND15	3.12115454335894	5.51210739831342	6.84824264315859	2.54753116483549e-10	6.63118559921358e-09	13.0466775729686
LOC644615	2.17721649788696	3.98293583587951	6.80512717537601	3.18102236590058e-10	8.05311726696379e-09	12.8299257322679
LOC100133280	5.73353338072865	-0.0626224607586428	6.78016018397747	3.61654108198032e-10	9.0455608483458e-09	12.7047080924557
C2orf58	4.63270047304746	0.255116964911319	6.76928565719606	3.8241683406152e-10	9.52008664144269e-09	12.6502375528643
CENTG2	-2.87825433826275	3.59751132285981	-6.75348576271642	4.14696338087828e-10	1.02183260951751e-08	12.5711706034445
HIST1H2AI	5.2456345977247	-0.770607653746111	6.74472355885119	4.3374206063428e-10	1.06458411004154e-08	12.5273604890303
TNFAIP8L3	4.77470447388241	0.859068627501765	6.74320741205826	4.37124101273259e-10	1.07204685837267e-08	12.5197826943481
TRPM2	3.18860110860619	3.28238633581532	6.70850771629082	5.22051446829582e-10	1.252923472391e-08	12.3465769479629
TCTEX1D1	7.11670670550768	-3.54475999718698	6.69232385726681	5.67041725580339e-10	1.34750748292339e-08	12.2659427366431
MYBPH	-4.6503171779705	1.06665589195627	-6.68654234857625	5.84024372367293e-10	1.38263145530574e-08	12.2371600806283
FAM110B	4.6989486961726	2.15123748968432	6.67602913442674	6.16201634646712e-10	1.45114791559112e-08	12.1848522988163
KLRC3	-4.91724755983335	1.01651528058436	-6.67526179039431	6.18617543113262e-10	1.45574527087043e-08	12.1810360096145
LOC388177	2.63366689946574	3.25891375528905	6.638114007967	7.47453234404867e-10	1.73550679988444e-08	11.9965443648036
OLFM1	-6.00883059801735	-2.79379289644954	-6.62835207898629	7.8548896381371e-10	1.81576358998822e-08	11.9481468416083
LOC100131792	4.02070269627607	0.23650748730688	6.62103575123302	8.15241437804754e-10	1.87762723518465e-08	11.911897224039
LOC648710	2.05617257569846	5.27230928998996	6.60552627233015	8.82036083370013e-10	2.01373648939283e-08	11.8351194608441
COL7A1	3.8499829680127	1.85026378994573	6.59600194940014	9.25699699496005e-10	2.10119775607943e-08	11.7880149360285
LY6G6D	7.57358517732122	-5.8487194199157	6.58295270791847	9.89001803976999e-10	2.23370160312329e-08	11.7235323352802
LOC348840	6.1388029459973	1.54972614689689	6.56872673422775	1.06288028784651e-09	2.38328128543411e-08	11.6533078425055
CD40LG	-2.02022643928657	6.16147036454894	-6.54343168716411	1.20791876768052e-09	2.66098147052821e-08	11.5286312947037
NTSR1	3.3440828268304	3.49811976204906	6.53242061740802	1.27699440408333e-09	2.79940002325307e-08	11.4744348306139
INTU	3.38390027008877	1.92864280620959	6.51546245648666	1.39106336118176e-09	3.03673581600959e-08	11.3910573389182
GUCY1B3	4.72651593670714	1.0250016425496	6.48764344912856	1.60030825365469e-09	3.42913834121011e-08	11.2545198978867
B3GNT5	6.93092152574529	-3.48243120775355	6.4631499789834	1.81001829479718e-09	3.80831731302099e-08	11.1345520847394
LOC100134379	4.33247837721257	1.76687742330725	6.45706507241799	1.86618137546203e-09	3.90294242095298e-08	11.1047846882698
LOC100130790	2.51808581381288	4.20242908785048	6.45035302724665	1.93012555792132e-09	4.02688009533244e-08	11.0719660884868
NOL3	2.91394316862651	2.00599714228073	6.40340453630234	2.44188307234563e-09	4.97117985778689e-08	10.8429056127055
TMEM144	3.39587684967482	4.29102675369493	6.39627009962968	2.53054898441673e-09	5.1317179404916e-08	10.8081730811391
PTPRM	-5.0728927564463	0.174883678818969	-6.37468412899359	2.81857745090872e-09	5.63571868400807e-08	10.7032095872134
LOC650761	-3.39825989143696	2.99113177355598	-6.37220676634211	2.85363161866891e-09	5.69130900719532e-08	10.6911751117803
TJP3	-5.42704407994131	-0.124508484559908	-6.34892019752319	3.2048327900745e-09	6.3211806344131e-08	10.5781744374003
ITLN2	6.10304271682407	-4.9778898202612	6.32564776108557	3.59825553540411e-09	7.01157279748019e-08	10.4654606206608
SLC22A15	2.29356917704765	5.60348215465203	6.32440790537813	3.62049969586172e-09	7.04617026983825e-08	10.4594618622212
ATG9B	-4.39304267336925	1.87282984430705	-6.31377905307328	3.81682934729492e-09	7.40988910762413e-08	10.4080622077055
H2AFB2	5.86663961075077	-4.83440490393338	6.31353447894552	3.82146815630594e-09	7.41430954034339e-08	10.4068800218463
ADC	-5.90163787580662	-3.44265832775208	-6.30035447288142	4.07983155446227e-09	7.86212843202454e-08	10.3432085352964
NOG	-2.2723165042253	4.19155475709149	-6.28951268622873	4.30518440752621e-09	8.2357311956772e-08	10.2908859847939
RASA4	-7.57641809974021	-3.53648985295653	-6.27993188979215	4.51449283325123e-09	8.5838255009947e-08	10.2446890790003
TTN	3.89239351832906	0.687560609381758	6.26628004495001	4.83014136418743e-09	9.12321285827748e-08	10.1789275048701
HSPC159	2.30611164740315	4.6345028634693	6.25231792252266	5.17541194990302e-09	9.71108977473734e-08	10.1117508572544
ABCC2	5.05859616971239	0.0229873588983834	6.2207590314734	6.04780378407329e-09	1.1154680163903e-07	9.96020809099086
IL22RA1	4.77029504442439	0.400588121884597	6.21462325711705	6.23348646857529e-09	1.14769271097663e-07	9.9307929174716
C1orf21	-5.99585845068589	-2.49268992032876	-6.21444689463328	6.23890568285017e-09	1.14801715824169e-07	9.92994766088368
MCTP2	2.36027971728991	6.44296621349906	6.20916743887549	6.40329435182053e-09	1.17482300579982e-07	9.90465072433765
FLJ31222	6.87737393167465	-2.82227283293599	6.20706949957318	6.46979512078474e-09	1.18494637358037e-07	9.89460152426432
RORA	-2.09217638241949	4.59223239417574	-6.20436499295406	6.55652598823497e-09	1.19873304497771e-07	9.88164957174356
G0S2	5.25604787855415	-0.39038597209756	6.19664463239076	6.81045072598749e-09	1.23794828714649e-07	9.84469347308488
FLJ16126	5.90657445213774	-4.58413239670719	6.18772669745455	7.11581758419746e-09	1.28749132912465e-07	9.80203601241654
DPY19L3	5.98268721821787	-2.81148873768081	6.18504461529943	7.21026284238974e-09	1.3030775541065e-07	9.78921327810013
SLC28A3	7.55724440998621	-6.83400069684055	6.18365969348605	7.25951215759292e-09	1.30971612443194e-07	9.78259331116144
GGTLC2	5.91498826631949	-1.39754606505003	6.17612246024171	7.53339973941476e-09	1.35290895091366e-07	9.74657932755259
LOC100133249	6.08050085789827	-3.73275543866261	6.13231536485312	9.33840990722876e-09	1.64230455914692e-07	9.5377404577151
LOC652750	2.84941713330272	4.18318299800413	6.13211114798468	9.34774800571309e-09	1.64302634599857e-07	9.53676882540364
TRIM53	4.060196313673	-1.14005097429183	6.13131326163633	9.38432053187791e-09	1.64760956452299e-07	9.53297277677849
C4BPA	6.64061468578067	1.61127913018702	6.13059137702341	9.41753055617001e-09	1.6515928448005e-07	9.52953855150889
LOC100129122	-4.39514565355946	-0.150822508155713	-6.12769756805995	9.55182280665609e-09	1.67140926168644e-07	9.51577406337561
MSX1	5.64726334410542	-0.870458875929512	6.11305510154206	1.02607260753866e-08	1.78649313898245e-07	9.44618189280161
LOC649371	2.45709353173865	2.13499984228188	6.09696249266639	1.10995446263669e-08	1.91448848852147e-07	9.36980411445915
LOC100133020	2.3737785893852	4.29379012051786	6.09198516219526	1.13723721459536e-08	1.95939355875837e-07	9.34620367816547
KIF3C	6.29040670617227	-2.6654836464379	6.03428158512665	1.50587008182065e-08	2.52388006452289e-07	9.07338489660791
FKBP9L	2.1489863376491	3.50585068022082	6.03062499628491	1.53283053970002e-08	2.56153512495078e-07	9.05614593986574
TSP50	4.29928991378894	-0.127148219377092	6.01729199651093	1.63521251087226e-08	2.71744791642679e-07	8.99333759766037
SCAMP5	-5.10952221663399	-0.435044332602346	-6.01191724880531	1.67835781171225e-08	2.77885065534129e-07	8.96804076631708
S100P	2.47025771861352	9.7499804059773	6.00569818436305	1.72967717418299e-08	2.85779083431328e-07	8.93878604153065
TMEM110	2.17185174375434	4.64649207293572	5.96292723831976	2.12682769410084e-08	3.4539769774037e-07	8.73805635257065
LOC100133621	2.71983151391943	2.58676103742891	5.95758657541169	2.18231542485662e-08	3.5313013307783e-07	8.71304940907051
CEACAM8	2.83376611586664	5.9670274665575	5.95160141523601	2.24618878128186e-08	3.62717892088479e-07	8.68503993425097
GOLGA2LY1	5.04092244334558	-3.27578346842766	5.95013792204503	2.26208422391787e-08	3.65012866543298e-07	8.67819350277489
CACNA1H	-3.72169784886394	1.13587587814565	-5.94706855958267	2.29578095859024e-08	3.69964865770354e-07	8.66383771885735
RAB36	5.94023295756496	-1.24666820849633	5.93913859832191	2.3851367948897e-08	3.81427479700344e-07	8.6267679943786
CEACAM6	4.08771784878445	4.95472227702069	5.93347604249993	2.45102335275573e-08	3.89779762359209e-07	8.60031496458652
FMNL3	-3.46859184285863	2.01718590823569	-5.91115444050608	2.72859394210736e-08	4.28708813967139e-07	8.49617959014666
LOC643670	4.22375157554635	0.714099431230614	5.90928764299492	2.75315847590731e-08	4.31919794481171e-07	8.48748081412293
TET2	4.14663996306717	0.148991845480187	5.90242561640682	2.8453323966194e-08	4.45267570262593e-07	8.45551925839972
DKFZp667F0711	2.43529743095392	1.90748416163126	5.88386695442585	3.11005762861021e-08	4.80940537326757e-07	8.36918554735039
LOC647654	5.50385129356365	-1.86046983451468	5.88254056539036	3.12987666108007e-08	4.83528977089692e-07	8.36302130936654
HORMAD1	3.43322689220039	0.593090408544339	5.87595102852516	3.23018962609349e-08	4.96096441987901e-07	8.33240917883235
AK5	-2.89460385879827	1.82241218781393	-5.84726516879834	3.70488614650301e-08	5.6131170806478e-07	8.19938011110527
CASS4	-5.45733153608945	-0.263272084083512	-5.81119469698664	4.39974805818398e-08	6.57699481154817e-07	8.03264654680298
USP6	6.02181492571832	-0.929260178118989	5.80987016591124	4.4275589827723e-08	6.61227077008506e-07	8.0265355261038
PSG9	2.7432394847633	5.79052393755245	5.80975845766576	4.42991236443851e-08	6.61263951233732e-07	8.02602017261546
RAP1GAP	2.14203264486599	7.4520676588993	5.79645755208663	4.71906996879154e-08	6.99438359113805e-07	7.96469970216465
LRRC6	3.79202283203736	4.88499031879722	5.79227015409767	4.81387397163028e-08	7.10917565829213e-07	7.94541193174684
OSTalpha	3.37098591555396	3.42929180404379	5.7922367951216	4.81463667479902e-08	7.10917565829213e-07	7.9452583084683
LOC100130979	3.15451905745477	2.37954603985122	5.78664114331516	4.94426351632954e-08	7.28026698171456e-07	7.91949686433271
GPR68	-3.86536374664159	3.18964383160568	-5.78652229019176	4.94705359857448e-08	7.28072698389357e-07	7.9189498441736
LOC440928	2.32114044579865	2.95843205355533	5.76782448421717	5.40575672753326e-08	7.8745946724234e-07	7.83297631886866
PLVAP	-2.19497154365666	3.70121735230293	-5.74849959079281	5.92360857333683e-08	8.54960553260642e-07	7.74429315306099
KRT72	-2.66872137775316	4.20337316528946	-5.72102578865903	6.74440339693622e-08	9.59312693414689e-07	7.61851987275433
LOC100132302	2.2648099686111	3.22106689949324	5.70098874812271	7.41228113387679e-08	1.04719320141611e-06	7.52701929116665
KLF17	5.05436269254326	-4.84760733936996	5.70082918366925	7.4178514713162e-08	1.04750874218425e-06	7.52629140259381
LOC728441	3.31952287232309	2.40223027280409	5.69059324147373	7.78388291487299e-08	1.09183043996288e-06	7.47962350779634
AXL	-3.3428781758578	0.433265160267071	-5.68365287490609	8.04206882760031e-08	1.12302768966205e-06	7.44800960798424
JAKMIP2	-4.138890196535	1.17564019200439	-5.68233377154046	8.09208006659332e-08	1.12950901489772e-06	7.44200362280946
THBD	4.06446337080455	3.28939460985018	5.6755086535828	8.35574538049005e-08	1.16424127378759e-06	7.41094174665913
LOH12CR2	3.42458851235564	-0.442071169456795	5.67169307529221	8.50679426025991e-08	1.18318690925157e-06	7.39358645113408
HGF	2.55270346746818	2.19344104806395	5.66166873615346	8.91648583669614e-08	1.23415486501572e-06	7.34802402739602
CYP2S1	-3.26722321265246	1.72784776967075	-5.65800066303687	9.07117560204494e-08	1.25335538952198e-06	7.33136417362428
CEL	2.03687462108124	3.98438547929184	5.65727238468174	9.10219963978594e-08	1.25708865416701e-06	7.32805721798822
NTNG2	2.21786323317745	4.9365307929634	5.64776115269185	9.51703283012941e-08	1.30747787572614e-06	7.28489246592318
SORBS3	-2.56938421197987	2.84076691018279	-5.62406237969676	1.06328360781853e-07	1.44935297510375e-06	7.17753266460648
TSGA10	-3.79599823931485	-1.26571447094719	-5.60927691106337	1.13928026369537e-07	1.5444228668885e-06	7.11069126449514
HIST1H1T	6.35255377999039	-4.31099394481099	5.57903556454638	1.31164035920769e-07	1.75586414312358e-06	6.97431346696897
LOC100132403	4.85954846562692	-1.62244294871963	5.53353677941514	1.62000207999864e-07	2.13318394695123e-06	6.76998620483768
D4S234E	-2.17445389399709	6.06813102085166	-5.53237407388443	1.62874604667206e-07	2.14379857011024e-06	6.76477825948956
CHST10	-4.07843579172006	-0.79668504740062	-5.52906722534566	1.65386778503832e-07	2.17049404297337e-06	6.74997006345785
TPM2	-2.19981039534999	5.05817021777859	-5.52712926526653	1.66876590177695e-07	2.18638978249507e-06	6.74129435658276
KCNG1	-3.05150144067472	2.23533974200688	-5.50639581422867	1.83659678257841e-07	2.37848375407184e-06	6.64859482337007
FCRL6	-3.43665285626131	3.39871218881524	-5.49476171157251	1.93788474832334e-07	2.49934585124759e-06	6.59667367406719
CRISP1	3.00118480064355	3.32901515348793	5.49419481412345	1.94295730441907e-07	2.50383069377355e-06	6.5941454520488
SLC35F3	-3.50682486350626	-3.60079444963708	-5.48894139088087	1.99058616406321e-07	2.55681181924191e-06	6.57072423960192
GGT7	-4.56193362578732	0.496650097477949	-5.48860083169408	1.99371284052302e-07	2.55978051082612e-06	6.56920641589329
C2orf40	-3.55235269053402	1.12456497224038	-5.47055575778	2.16643133879945e-07	2.76008979657436e-06	6.48886641760033
UPB1	2.35581496750773	4.59702403965195	5.46931399179925	2.17884038779418e-07	2.77418557922545e-06	6.48334394316452
LOC650373	6.42986571406766	-9.61509167487671	5.46004446320686	2.27369145553354e-07	2.87689327578028e-06	6.44214466490779
STEAP4	2.00036019900912	6.57817253417686	5.45231654179506	2.35584173684827e-07	2.97364631295299e-06	6.40783076957737
GRAMD1C	-6.0491548492307	-7.7428538223294	-5.45038893171135	2.3767805357602e-07	2.99766551139349e-06	6.39927646441298
ZFYVE28	-5.94735029504655	-7.97278478558417	-5.44511255678607	2.43502990410199e-07	3.05884188673749e-06	6.37587082549512
DKK3	-3.27439725854395	-1.32808865776772	-5.42239752120507	2.70212648751488e-07	3.36278364646773e-06	6.27527180845771
PDE9A	-2.30306663521876	3.68779643909349	-5.4171182561115	2.76818692093334e-07	3.43474007201342e-06	6.25192937570013
KANK3	-4.55667689771602	-0.576829982564309	-5.41154014614725	2.83970037816887e-07	3.51236699257199e-06	6.22728123339879
STXBP6	3.2411004155315	-2.19554436665444	5.40630326702445	2.90847936419693e-07	3.59319103505982e-06	6.20415554396803
FCHO2	2.99072711826304	4.65519870042073	5.39384894329108	3.07864941364624e-07	3.78110181506975e-06	6.14921521591375
ORM2	5.10794147023697	0.873171601134315	5.38752201255379	3.16878306936773e-07	3.88117199038595e-06	6.12133578526429
NAT11	-4.10758934341006	0.874507730093324	-5.37991248568563	3.28060538978332e-07	3.99785576071731e-06	6.08783222305289
WNT10B	-5.77915349367876	-4.27276244992405	-5.37964729781361	3.28457100856706e-07	4.00113516107633e-06	6.0866651860417
CD1B	-3.11984191705024	1.04723059270429	-5.33239064460185	4.07129297873482e-07	4.86139327456993e-06	5.8792859362374
LOC728379	3.26477775640647	-0.502503445531872	5.32981858649096	4.11902182512836e-07	4.91651456784902e-06	5.86803248088913
RUNDC3A	-4.01601809977105	3.82565092455179	-5.32770904450601	4.15857503532746e-07	4.95618783253605e-06	5.85880526454798
LOC727755	2.96690581465468	2.99549991560978	5.31381263736666	4.42854549777019e-07	5.22242300022546e-06	5.79808060796036
DUX5	6.0261346053153	-8.78571222508937	5.30836215480723	4.5390381025906e-07	5.33069525314343e-06	5.77429093766963
FBLN1	2.07890520354289	1.22458874748143	5.29881615031232	4.73906911124129e-07	5.53455571205679e-06	5.73266354725107
CCDC17	2.75465812289689	3.20400383417621	5.29584457772791	4.80307312126343e-07	5.60513276664318e-06	5.71971524960571
CC2D2B	5.30424233028506	-5.44469421102964	5.29042305272112	4.92202527221574e-07	5.72904031684822e-06	5.69610365849426
ABCA5	-4.17337593331164	-3.87073807274562	-5.28814423926051	4.97287732688897e-07	5.77965809128836e-06	5.68618373968821
RDH16	-4.82582609868401	-1.44223371057306	-5.28644855580056	5.01104887007189e-07	5.81756087756275e-06	5.67880404346885
NF2	-2.13219768751628	1.13970535755263	-5.2784169922371	5.1957639827883e-07	6.00093535495549e-06	5.64387112253754
FLJ45445	4.52477857873787	-0.0623179881311689	5.27559950052123	5.2621224909759e-07	6.06864618797632e-06	5.63162472874233
FNBP1L	2.83009428171086	2.1587628014923	5.26519629243591	5.5143772868424e-07	6.32041329735911e-06	5.58644334246607
CXCR3	-2.02200733935961	5.5111566825641	-5.26335097522203	5.56033684526026e-07	6.36811726546552e-06	5.57843513477547
LOC100131868	2.81245172514094	1.43041348927124	5.26074859261295	5.62578717909864e-07	6.43837809428599e-06	5.56714455746907
LOC100133899	2.97039633916334	2.29450011920867	5.25592485188843	5.74909716044583e-07	6.56991838590155e-06	5.5462261047103
UBE2D1	4.19603999829189	0.00625515607922554	5.2471376376292	5.98053253082823e-07	6.79974202128793e-06	5.50815191699661
CDC25A	3.17672093052475	0.584626418782402	5.23858350120416	6.21454101476985e-07	7.04284734785758e-06	5.47112753543362
PCSK6	2.80048534457255	0.210352821316307	5.23566374144654	6.29643912295441e-07	7.12023836267237e-06	5.45849913115817
MIR219-2	3.26074193433818	1.66933475888018	5.23420376510762	6.33778444522718e-07	7.16183330829992e-06	5.4521862362718
THEM4	-5.42997362823358	-1.84794600802201	-5.23246700280459	6.38731280315417e-07	7.20483375913099e-06	5.44467802499757
ABLIM3	3.44519343417863	2.20301072920044	5.2303908455973	6.44701504818387e-07	7.25828672641905e-06	5.43570470964108
PTK7	-3.98944321951377	-2.38015657438215	-5.22815919423894	6.5117951749401e-07	7.32157142305586e-06	5.42606193245746
KIT	-2.35127665094906	1.17637074085951	-5.21787797190214	6.81852266242997e-07	7.6336327895507e-06	5.38167241979869
TRIM6	5.26525493313043	-2.47037580089079	5.20594278086647	7.19227298753145e-07	8.02344824536558e-06	5.33021366853095
C6orf150	2.01578580803311	5.44414317814989	5.20093061052124	7.35511369059469e-07	8.19636950568508e-06	5.30862668056889
CCDC65	-4.54337380495889	0.586693214011796	-5.19779743019532	7.45872637294821e-07	8.30299071984362e-06	5.29513928005284
CYP2E1	-3.31870601551949	-0.325202799603764	-5.19317313063522	7.61425224656435e-07	8.45788709119921e-06	5.27524282165292
CCR4	-2.655488426761	3.33004249795985	-5.18230283191339	7.9923906816089e-07	8.8468663003197e-06	5.22851830286329
MORN3	-3.14154924995093	1.93057093983353	-5.16600889387341	8.5936765790561e-07	9.45907065812515e-06	5.15860192599402
IL1F9	5.14585387302553	-1.24657983318882	5.16151436181145	8.76714385440558e-07	9.64324386396286e-06	5.13934173020357
TMEM40	2.42520220116715	3.40024180444441	5.15920707685125	8.85751365335703e-07	9.72560575747408e-06	5.12945874204085
ANKH	-2.5502902808899	1.9857101119036	-5.14670281643792	9.36327221813212e-07	1.02130591199306e-05	5.07594908023564
ZNF540	-3.17232499282423	3.35241191961036	-5.12666657903558	1.02328375532944e-06	1.1046397402786e-05	4.99038735348767
GNG3	-3.21355644307027	1.07787804874977	-5.12621759516116	1.02531970254682e-06	1.10645706780164e-05	4.98847257611823
ALDOB	-2.81341661131453	2.58405806966307	-5.12287648170857	1.04059453732662e-06	1.12139868574518e-05	4.97422726464368
TMEM92	5.61646157508345	-10.0400239112339	5.12259114372219	1.0419092574599e-06	1.12243017879825e-05	4.97301097206165
LOC100124692	3.98694190877893	-0.90169445975389	5.12208440246008	1.04424809910687e-06	1.12456385341897e-05	4.97085102857166
LOC100133331	3.64746243375556	1.76037265418314	5.11806486152191	1.06298201336745e-06	1.14356173281807e-05	4.95372310114138
KLF14	5.98523591251156	-8.76697960782123	5.11208865340449	1.09144145218229e-06	1.17096821828115e-05	4.9282740518014
IL23R	-5.09590371867638	-8.69873235524808	-5.11192578137196	1.09222735746106e-06	1.17141104220764e-05	4.92758075589867
LMF1	-5.60810282983219	-3.83615280932632	-5.10954596024532	1.10377369766559e-06	1.18298613578416e-05	4.91745227277304
DNHD1	-2.63321942044643	2.57225664732556	-5.1075378143568	1.11360908738897e-06	1.19149340393029e-05	4.90890808096884
LOC100132885	2.96103868615591	1.4904157456026	5.10334236130261	1.13443334499298e-06	1.21047354065329e-05	4.89106464055539
ZXDA	-2.06043461626764	0.927915105563569	-5.1002137663378	1.15020837254407e-06	1.22314841568101e-05	4.87776496507673
RHOBTB1	2.76268434075514	-2.52720415244305	5.09893442297055	1.15672039484803e-06	1.22924057667804e-05	4.87232803817843
EEF1A2	-5.09720776059717	-1.41910946888192	-5.09858121533477	1.15852457740945e-06	1.23074123634644e-05	4.87082714421245
LOC649181	3.49235544505152	2.8694582106582	5.09582972015002	1.17267325388485e-06	1.2453504325424e-05	4.85913752627634
LOC641699	5.4780222680289	-5.7474388995625	5.09180335070799	1.1936810188002e-06	1.26339909156002e-05	4.84203925914569
BDH1	-2.88605557742455	-1.31527402973672	-5.08990299507218	1.20372296569011e-06	1.27272722596645e-05	4.83397240246173
ABCB1	-2.00112666199776	4.69401771894557	-5.06977409581698	1.31526383041283e-06	1.37831330273848e-05	4.74865071612177
TCOF1	-3.48789024790126	-4.54527450584518	-5.05982900074185	1.37402152023965e-06	1.43347569170366e-05	4.70657954192641
APBA2	-2.12686455611449	4.24412648997274	-5.05825478378589	1.38355336041155e-06	1.44150372021372e-05	4.69992515267828
MAGEA10	4.00005456374955	-7.75808505726026	5.04922981349559	1.4394530646477e-06	1.49428937187237e-05	4.66180249722438
LOC643695	-3.89578821157631	1.109064718294	-5.04201616259717	1.48570719223942e-06	1.53772898710122e-05	4.63136406808152
NBL1	-2.2022245608656	3.17875521695232	-5.03756173491513	1.5149874233963e-06	1.56648501960661e-05	4.6125829997204
CACNA2D3	-3.99796430739515	3.62136981315693	-5.03376112007275	1.5404128773695e-06	1.59015590418886e-05	4.59656743888031
DSC1	-2.35982263345456	3.69377248370677	-5.03283527195084	1.54666920172077e-06	1.5960894010657e-05	4.59266720704849
WNT7A	-2.10554654401866	3.09990024617532	-5.0270235048826	1.58650960621395e-06	1.63183845210577e-05	4.56819560146269
SYNGR2	5.4862476046244	-4.94956840975779	5.02102720280779	1.6286601914775e-06	1.66754405514879e-05	4.54296700979185
HRNR	5.1258203457301	-7.09923311123309	5.01983949599936	1.63713730635907e-06	1.67513084488996e-05	4.53797231838782
DLL1	-2.32923834683295	3.4635517683923	-5.0051158949898	1.74585315034591e-06	1.77250394875999e-05	4.47612127708992
MCCC2	-2.34124166902884	2.19850249967164	-5.00488097558931	1.7476433781707e-06	1.77374784764095e-05	4.47513542363346
C10orf35	-2.91264272602461	3.46343643437589	-5.00189760911026	1.77053420556879e-06	1.79350144502147e-05	4.46261827688423
C2orf88	2.86734039829804	1.42090150543655	4.99979327015646	1.78685538255966e-06	1.80828382235051e-05	4.45379226400659
CDR2L	3.70792046652784	1.22116624111968	4.99966260679889	1.78787360954889e-06	1.80873117470058e-05	4.45324431922623
C3orf16	-4.93356705251437	-2.83751870875124	-4.99768699130877	1.80333797515168e-06	1.82261383502774e-05	4.44496063973116
NCKAP5	2.16476940584602	1.1817649058252	4.99326389181313	1.83843304482546e-06	1.8509329744439e-05	4.4264228170657
C16orf69	3.90266957841854	1.02489174838181	4.99151939534381	1.85245647041478e-06	1.86325900414165e-05	4.41911445773211
LOC100133952	4.69745291659633	-0.986702286889256	4.99138358556402	1.85355255024574e-06	1.86376430676855e-05	4.4185455717283
ACVRL1	3.26757316283198	0.469566656597919	4.98839559795712	1.87782776716415e-06	1.88394916161128e-05	4.40603202015806
LOC100134252	2.48909921041447	2.91509638514821	4.97687012280528	1.97439059810932e-06	1.96637276826928e-05	4.35781164653834
C2orf82	2.2319659603066	2.45994981460837	4.97648563893659	1.97769364747767e-06	1.96903770953438e-05	4.35620434918575
GPM6B	-3.36662791414559	-2.54379350083289	-4.96822467668288	2.0499731813997e-06	2.03454815398354e-05	4.32169065228446
KLKB1	-4.46510376705139	-2.89372501288165	-4.95954235663571	2.12870373830215e-06	2.1033763850419e-05	4.28545873131563
HIST1H2BF	3.15316321226068	2.51542330100649	4.95078702977732	2.21106723665016e-06	2.17653881131771e-05	4.24896600489907
LY6G5B	-5.36201247060164	-8.70066847506778	-4.94661970645767	2.25134935872915e-06	2.21272257574281e-05	4.23161184647735
SIGLECP3	-3.83600669894083	-0.342817162271125	-4.94301383506154	2.28677873575811e-06	2.24473289783985e-05	4.2166038401578
EVC2	-4.77578068926358	-4.18046531531237	-4.93817934007357	2.33513047399231e-06	2.28576288866749e-05	4.19649394222954
ISLR	-3.86751417845187	-4.28119321725692	-4.93721989636345	2.3448436154647e-06	2.29384016131717e-05	4.19250457815282
LOC653185	4.78929610992865	-7.84066017630259	4.93048989724031	2.41408745928855e-06	2.35643760951449e-05	4.16453620763557
MUC20	-6.41540273915336	-7.93916627806512	-4.91904191505051	2.53645988961391e-06	2.46744805871583e-05	4.11702114069246
FPR3	-4.89718206945124	-4.91908968257124	-4.91012860032432	2.63588687870037e-06	2.55230601160278e-05	4.08007885183721
ZBTB46	-6.78172229819486	-7.59601044471684	-4.90521329459146	2.69232413604702e-06	2.598138311675e-05	4.05972651890263
SNX21	2.72822332007805	-0.127854665682756	4.88949712680709	2.88075707954645e-06	2.75625499058586e-05	3.99474643808283
LOC643032	3.36303178189979	0.755896854861504	4.88906406001961	2.88612652118114e-06	2.76055099795607e-05	3.99295791774615
C1orf58	3.47539036027916	0.988514342155882	4.88451738063742	2.94308856811037e-06	2.80904336668047e-05	3.97418721722284
SCGB1C1	2.20736060705922	4.79823175078407	4.88325009145742	2.95915892823285e-06	2.82180793059191e-05	3.96895743905318
LOC100131662	-2.77718106346001	4.42869942775406	-4.8816312128752	2.97981163704347e-06	2.83977677322612e-05	3.96227810633245
RBM24	3.31638799704879	-0.222571670244423	4.88125174681955	2.98467283727083e-06	2.84268354695406e-05	3.96071268854131
LOC100130348	4.12704247196161	-1.90534809512065	4.87987591603294	3.00236270290988e-06	2.8569314934752e-05	3.95503765617097
SIRT4	-3.49145228314736	2.38374027305858	-4.87581777927845	3.05513508007984e-06	2.90038644239293e-05	3.93830508522055
CAPNS2	2.65115347160426	2.10344010766096	4.87384444246734	3.08112062094986e-06	2.92213107350024e-05	3.93017207500718
LOC643318	4.11810399073935	-0.91259151136348	4.85638515922093	3.32056529247354e-06	3.11906599824444e-05	3.85831392865773
FXN	-2.19150168050494	2.66289333188034	-4.85370126278837	3.35893850655742e-06	3.15228094462931e-05	3.84728353492158
ZNF618	-3.41108810303835	-1.28349117719848	-4.848602047911	3.43303308385817e-06	3.21888842630737e-05	3.82633823152222
EEFSEC	-3.23057451070957	1.39663944292878	-4.84710945247667	3.45501959381924e-06	3.2356794477677e-05	3.82021020949923
LOC652637	-2.7867341838848	2.43445120135797	-4.8419997128478	3.53132670473154e-06	3.30221650029587e-05	3.7992415220175
TRAF3IP1	-2.90224273296757	0.424342091897398	-4.8383193665781	3.58729750741923e-06	3.35058653059002e-05	3.78414812836785
MOGAT1	4.82355685943078	-6.50506119401679	4.83831776607227	3.58732203405742e-06	3.35058653059002e-05	3.7841415663037
C7orf16	5.60898767439891	-6.55995322404469	4.83763339006058	3.59782453272293e-06	3.35939642270191e-05	3.78133576731184
DYTN	3.10225629611634	0.49400803453548	4.83617299395899	3.62033568763787e-06	3.3784060019717e-05	3.77534937187589
ALG1L	-3.99456338725907	-3.34372934065565	-4.83349799459023	3.66192390875855e-06	3.41417033987967e-05	3.7643873898959
MGC12538	-2.40679416040069	2.44996450194067	-4.81495800399068	3.96316416180036e-06	3.66996015832558e-05	3.68852793639607
PIK3CB	2.37603936430744	4.33445561457489	4.80943046548294	4.05753222551436e-06	3.74739781180779e-05	3.66595049914794
PFN2	-3.00327628996489	-0.681534003151373	-4.79811725682606	4.257512804188e-06	3.91481669446601e-05	3.61979785357846
CLU	3.25829156333649	-2.82204024654881	4.79633571115189	4.28986283795477e-06	3.93764252073322e-05	3.61253691024091
GPR25	-4.63025799950898	-6.56671775549717	-4.79504107984873	4.31352058201501e-06	3.95588776250702e-05	3.60726164126265
HAUS5	-2.93040017599459	1.83433049426528	-4.78732885127458	4.45709336858162e-06	4.08040463769362e-05	3.57585710842414
LOC643424	3.48781520964666	-0.741409450985276	4.78400854263065	4.52032102486638e-06	4.13070650899751e-05	3.56234758779336
NKD2	4.99042558590099	-3.87274803284747	4.7831978018244	4.5358912204114e-06	4.14287742773217e-05	3.55904988193177
RNASE3	2.80774688256104	5.900075987076	4.77483951901903	4.69947027210762e-06	4.27983089010741e-05	3.52507527404732
LOC642009	4.83261469584201	-1.60814769205803	4.77403608253522	4.71549195048375e-06	4.29068763216191e-05	3.52181167891547
ABCA13	7.11410535024677	-13.2788563503494	4.76546182157012	4.88980403883824e-06	4.42747990733228e-05	3.48700670768882
SNORD62B	-2.60901142472219	3.84371197963383	-4.75874228652255	5.03075623564743e-06	4.53939349667848e-05	3.45976130069994
CHCHD6	-4.82826889222866	-0.116089806732931	-4.75753924631466	5.05640369328305e-06	4.55860496092882e-05	3.45488624470215
LOC402560	2.93115518231403	0.978782246873385	4.75620799762375	5.08493199694823e-06	4.58037834284645e-05	3.44949266464192
NMUR1	-2.92306560949004	3.75727231361291	-4.75451472088023	5.1214437484499e-06	4.61062122602063e-05	3.44263385848973
FLJ46446	-4.83330170433636	-2.72187601528386	-4.74597021755393	5.30959407556721e-06	4.75681441838487e-05	3.40804968099298
LOC442204	3.49189543012154	-2.39088020027938	4.73311334725496	5.60537216014238e-06	4.99188206670042e-05	3.35609386164073
LOC652668	-2.22382832578827	3.3746106699305	-4.72175388044929	5.87992404111282e-06	5.20978197851012e-05	3.31027217597124
LOC653075	-2.86008860556711	-0.261204946797484	-4.71760339688842	5.98344974954255e-06	5.29403761380044e-05	3.29354946212859
VCX	5.44081085904046	-9.0715593995428	4.71302917711964	6.09958813471543e-06	5.38616795288289e-05	3.27513155319269
RPL10L	3.41791482387528	0.174270244433702	4.70830480785919	6.22182792679304e-06	5.48485319511056e-05	3.25612238379835
SLC16A10	-2.18208641057902	5.15348847930542	-4.70631654961736	6.27397851201837e-06	5.52152322537933e-05	3.24812639196716
MECR	-4.17781773671046	-4.33973806078825	-4.70227642109226	6.38125430513571e-06	5.60336601809288e-05	3.23188597659235
HKR1	-2.10975180017128	3.36340937666523	-4.70162471834816	6.3987240963713e-06	5.6171349785595e-05	3.22926720526034
SLC15A1	4.65214034594428	-5.96848087140452	4.69956304645185	6.45429534720175e-06	5.6595876966301e-05	3.22098438007434
NUDT16P	2.07313541615277	3.9417005499512	4.69805757171503	6.49516929457558e-06	5.69066018686343e-05	3.21493772438075
FAM123B	-3.75486761252731	-2.55380750018421	-4.67868176002085	7.04410476939095e-06	6.12320246322019e-05	3.1372389787114
REG4	-5.51512365561844	-2.94589719770516	-4.67863684595329	7.04542791066237e-06	6.12320246322019e-05	3.13705913510258
DOCK9	-5.57006067634792	-4.04205714267791	-4.67622095251788	7.11695398058227e-06	6.16999224961167e-05	3.12738729917719
KIAA1324L	-5.35973665817821	-2.21055337101813	-4.67049565884854	7.28927520266214e-06	6.30024579190446e-05	3.10448077956615
HIST1H3C	5.55414638990077	-10.1131126022946	4.66981533564306	7.31001799107729e-06	6.31643503374341e-05	3.10176018335969
FLJ46020	-3.16695527006714	1.55020327737387	-4.64541211634175	8.09299321812037e-06	6.90179959530657e-05	3.00435975424345
MIR1299	2.20208817240105	1.79079407420028	4.64153642518492	8.22458105764035e-06	7.00450484431487e-05	2.98892436277823
RABEP2	-2.78696582790839	0.734763079057536	-4.63593304032381	8.41849051445053e-06	7.14831631673333e-05	2.96662456721864
LOC641914	-4.17581175615306	-0.866060900430412	-4.63333905770371	8.50974660959942e-06	7.21994501536609e-05	2.95630783823159
LOC100134329	3.1796130017601	0.777420037182165	4.62816047832519	8.69479674288319e-06	7.35904716507385e-05	2.93572411180062
LOC652234	2.56138639356084	3.16050934812754	4.62608726579908	8.76996539052625e-06	7.415219377481e-05	2.92748817869734
GHRHR	2.23795992852156	0.0115565582103419	4.61655309914485	9.1238071559621e-06	7.6745593311887e-05	2.8896474204831
LOC100131656	3.63585814236911	-8.60912721639716	4.61392580888648	9.22371346253618e-06	7.74821549413797e-05	2.87922967456735
LOC646836	-2.94537841479463	1.95112137488471	-4.59533409790934	9.96151131881123e-06	8.31459088859671e-05	2.80563187429513
MYBBP1A	-5.04278590556431	-5.33397479611224	-4.59385327125617	1.0022667632329e-05	8.35674853423828e-05	2.79977904017286
PRKAR2B	3.27823782385419	0.540601199171053	4.59184648340482	1.01061244881257e-05	8.41515808836188e-05	2.79184956558827
CNTNAP1	-3.49436128284592	0.315644834615136	-4.59037586758503	1.016770915068e-05	8.45970648444599e-05	2.78604027083289
LOC729944	4.17910450029407	-5.2007242214183	4.58681491957222	1.03183353218643e-05	8.57139937613032e-05	2.77197921860753
CLRN1OS	3.08412665331042	-0.508323873997986	4.58422896449923	1.04290681745485e-05	8.65651264239626e-05	2.76177304749414
VSIG1	-3.11742849412831	1.772171168771	-4.5767097223131	1.07576075328625e-05	8.90331704908042e-05	2.73211997862548
CELSR3	-2.95787610596754	3.24702039103025	-4.56755569164344	1.1171078767336e-05	9.21393864067814e-05	2.69606749401132
ZSWIM5	-3.50760807270198	-0.743273644698301	-4.55477628939458	1.17740478658548e-05	9.66166770639309e-05	2.64582429492077
EFNB1	-2.07020504895781	2.61613934388186	-4.55354367713617	1.18338397963329e-05	9.70702636233293e-05	2.64098358844727
GPRIN1	4.58237818989701	-4.85077350043265	4.55137725008527	1.19396404532047e-05	9.78614081219323e-05	2.63247791703757
CXorf23	2.52634103360703	2.58811097393229	4.54799396724801	1.21066965279761e-05	9.91271302572312e-05	2.61920059619468
HMGB3L1	2.07832683623017	3.09960054965902	4.53953149086305	1.25344848258069e-05	0.000102336163238421	2.58602197822716
KIAA1202	3.72082284597919	-0.90429564736822	4.53157520825165	1.29499633701587e-05	0.00010531742230985	2.55486900504358
LOC653481	2.47787256202069	1.72116961852562	4.52814956608369	1.31329150402082e-05	0.000106694738339083	2.54146810007138
BAIAP2L2	-2.88356753085888	1.4076689118754	-4.52293503771532	1.34162004001626e-05	0.000108742928727576	2.52108336416602
PANK1	-2.60201961132913	-1.58036051981661	-4.52155546939524	1.34921276443453e-05	0.000109273702531292	2.51569319459268
FLJ13197	-3.36699587924891	1.36744807447994	-4.51921067251595	1.36221301287379e-05	0.000110241275844635	2.50653449253528
FAM90A1	5.23488723889241	-3.59192926395516	4.51795651435788	1.36921595174591e-05	0.000110750907387807	2.50163721389483
DTX3	-3.0469533228012	3.17597770036818	-4.51737023929268	1.37250147983607e-05	0.000110959480955482	2.49934824777649
PHLPP2	-3.70073911842769	0.0205103169955548	-4.5127256016579	1.39880049927725e-05	0.000112882121525222	2.48122207429284
MIR635	2.24168604772168	4.32467498071151	4.50685811260937	1.43271904633815e-05	0.000115441263610491	2.4583430754683
PATZ1	-2.14823216444628	2.58426871406621	-4.47876074140672	1.60644272992693e-05	0.000128026022284504	2.34908562084681
NCAPG	4.46878102400599	1.98682730625145	4.47342245696581	1.64166906104305e-05	0.000130535144792968	2.32838420342714
OR2T8	-4.76390793467952	-9.75389514873908	-4.47189106519579	1.65191109061235e-05	0.000131216581367669	2.32244894240278
LOC100129169	2.46435775197852	1.78845311936094	4.46829654250986	1.6761939556751e-05	0.000132876466304426	2.3085234095556
OCM2	-3.04125220327532	0.929853247402547	-4.46766011893029	1.68052902305505e-05	0.000133186485967544	2.30605869996448
SERINC2	3.63618473645171	0.377609457735534	4.46451557723727	1.70210747826307e-05	0.000134760549703996	2.29388446414597
HSPA2	3.54048939608031	-3.93899773959235	4.46384854258787	1.70671900526299e-05	0.000135055261414571	2.29130281970161
LMLN	-3.79909290955411	-1.29295543180002	-4.4573403836833	1.75234940470294e-05	0.000138319719669185	2.26612899078061
HIPK3	3.28793816385623	0.635200636052986	4.45396931187636	1.77644475573664e-05	0.000140045589583336	2.25310017599333
LOC652800	5.00236687871167	-3.97415874856376	4.44806054467386	1.8194509638518e-05	0.000142969223172054	2.23028097445912
MGC24125	2.84146435236578	1.32820866197432	4.43943422653287	1.88404218810756e-05	0.000147675037126273	2.1970069154518
SFMBT1	-2.18774355455106	2.35819691259698	-4.43920537416249	1.88578548835104e-05	0.000147756097348301	2.19612481849214
LOC642546	2.98468437514016	-0.786455578415746	4.43917490349754	1.88601771812768e-05	0.000147756097348301	2.19600737377691
GPR174	-2.3309051372729	1.4906360404785	-4.43724016878471	1.90081968566832e-05	0.000148767219078783	2.18855144068719
USP17	4.01269242086791	-2.78851906642223	4.43632164864919	1.90788606818379e-05	0.000149097235380696	2.18501255788919
HNRNPA1	-2.08797871538424	1.07289487351461	-4.43361242238546	1.92887644860378e-05	0.000150475371457679	2.17457757761655
NFATC2	-4.13170741027326	-5.82602542616403	-4.43060710764606	1.95242105468889e-05	0.000151992039064472	2.16300767869834
LOC100130008	-2.0168023621181	1.54065923285619	-4.42274418422847	2.01533853001893e-05	0.000156365563851592	2.13276433451586
TOX	-2.39631616841844	4.71762348619127	-4.41272114999292	2.09837573095987e-05	0.000162007405180257	2.0942701463195
CUX2	-3.20815304085721	0.658944112913902	-4.40921378328154	2.1282035529846e-05	0.000164014419164828	2.08081513047023
DOK4	2.82553866877416	2.26643903804413	4.40917320238046	2.12855104382489e-05	0.000164014419164828	2.08065949977265
HSD3B7	2.28449731836695	2.90128546164728	4.40834819016219	2.13562740882565e-05	0.00016447893919984	2.07749574830985
LOC646036	4.7885965214796	-10.4098809003235	4.40548187317584	2.16038908033672e-05	0.000166222877475319	2.06650742620486
TOP2A	2.35441853705922	5.06421986662715	4.40126025800563	2.19736289080232e-05	0.000168778115654677	2.0503330816953
ZFP28	-4.41183372303567	-13.0019723467693	-4.40032489551563	2.20563703866889e-05	0.000169330784832218	2.04675096875328
PAX8	-2.23855261706926	0.684814925241218	-4.39745572465779	2.23120502070041e-05	0.000171209943803049	2.03576656769927
MAP3K9	-2.74893045557066	2.14173528277615	-4.39732171152813	2.23240619609258e-05	0.000171260252462703	2.03525363869556
LOC100132801	4.3762938806185	-4.57734897711852	4.39352828731408	2.26666642826519e-05	0.00017354925003927	2.02073929916453
RLN2	-3.31927514617219	-0.929464919922155	-4.38541363230339	2.34166091710603e-05	0.000178768043554942	1.98972238748701
WNT1	-4.44231870677367	-7.33912094071377	-4.38109278842892	2.38256196103167e-05	0.000181713763558567	1.97322408107356
CDKN3	4.35493489519158	1.07137055414727	4.37104644386597	2.48033483037887e-05	0.000188483831990447	1.93491085857425
SNORD87	-3.19792581755747	0.691997290066538	-4.37084923624237	2.48229219426949e-05	0.000188586922948954	1.93415943373145
ENPP3	-5.04831662656685	-8.8066762856593	-4.36550339359511	2.53592149427775e-05	0.000192335461580979	1.91379967083562
C1orf138	2.42713564743332	3.94451044855369	4.363665416713	2.55461616433164e-05	0.000193426219562708	1.90680398591389
NLRP6	3.46692234391584	2.33080013703909	4.3632124529517	2.55924372893565e-05	0.000193683170537001	1.90508025829989
ST8SIA1	-2.33044997853119	1.95154004333739	-4.36211855942572	2.57045242711783e-05	0.000194437692992971	1.90091805961583
FLJ23834	-4.38142943193926	-1.15796527732382	-4.35793289821929	2.61377884726401e-05	0.000197429609175437	1.88499906260646
HOXA9	3.05652226342065	-0.5861206478001	4.35585943207452	2.63550092565277e-05	0.000198974615339326	1.8771174364051
ARHGAP22	-4.9801481282747	-3.87798581622201	-4.35415896251401	2.6534448903746e-05	0.000200136814028447	1.87065572909288
KRTAP19-6	2.48830747552979	2.91896794815734	4.35275913228703	2.66830451806646e-05	0.000200919682012814	1.86533785167491
LOC440013	2.84625263936516	-2.44848539150715	4.35234564994338	2.67270904892781e-05	0.000201154836883102	1.86376729952711
IGF1R	4.05869052920625	0.201154519575564	4.35174610226241	2.67910802176408e-05	0.000201539801148378	1.86149020340452
SPAG16	-2.29049355070607	0.370504550310464	-4.35010453036845	2.69670400415983e-05	0.000202572223255768	1.85525667429801
IL29	-3.30875630459001	-5.2136710866471	-4.34993524032017	2.6985249299406e-05	0.000202660513398793	1.85461393037556
LOC645755	3.88852681519548	-2.63431576959128	4.34130318180818	2.79295699981707e-05	0.000209251804625913	1.8218653621374
ZC4H2	-2.55353796492454	0.0914562877709787	-4.33927784379125	2.81556944690247e-05	0.000210694531769159	1.81418862024903
LOC388444	2.21899054768086	3.09913697096369	4.33439590497309	2.87080098747215e-05	0.000214214809199605	1.7956953799266
COL8A1	2.86211526730544	-4.88331892460554	4.3343361951183	2.87148291638614e-05	0.000214214809199605	1.79546928989921
SLC35D3	5.32475039882381	-7.33716766517484	4.31532683730766	3.09668522578411e-05	0.000229488060924964	1.72360949343114
TUBA3E	2.24399923691714	2.94605222167148	4.3143031597348	3.10928233200749e-05	0.00023020422397731	1.71974647856345
ZNF71	-3.48785949086846	-1.0070081235349	-4.30113962922175	3.27572185776335e-05	0.000241275130358769	1.67013311111068
ACTG2	-4.98567825410064	-6.74707488046522	-4.29807166511212	3.31572550860262e-05	0.000243821164596049	1.65858633170188
THSD1P	-2.11007386759036	0.435328051339083	-4.29779963527557	3.31929511093726e-05	0.000244026492090264	1.65756280260611
ITGA1	5.35388231481772	-11.8311884754111	4.29193331821882	3.39717778073009e-05	0.000249285191427487	1.63550228737963
C9orf152	4.18032636691595	-4.16131693751162	4.29028197003692	3.41941618299461e-05	0.00025079979630039	1.62929642057982
LOC651463	4.50588212831357	-4.5871545255192	4.28625898311234	3.47417979223938e-05	0.000254222498923027	1.61418532274708
LOC100129461	-2.75374338855467	-4.73860135705758	-4.28253378838809	3.52564004491485e-05	0.000257507892717466	1.60020231710608
REXO1L6P	4.09755992071104	-3.72175940518505	4.27169366735019	3.67958460990041e-05	0.000267135800356137	1.55956468987776
MAOA	6.21345452502248	-11.856636993202	4.26230738238806	3.81807817761238e-05	0.000276614609165954	1.52444007200516
LOC497190	3.17969146681445	-0.0895653878204621	4.25660014058245	3.90471970717389e-05	0.000282045469506679	1.50311144215198
OLFM2	-3.38722038161513	-0.162839327345931	-4.25652376617944	3.90589184370763e-05	0.000282065232936899	1.50282616867948
FABP5L3	4.13902074057823	-4.65358662472826	4.24319965775501	4.11563202137469e-05	0.000295850516178141	1.45311732310861
LOC100130992	2.28328888226019	1.13459486070362	4.23828323966449	4.19571963822267e-05	0.000300781070753793	1.43480525630922
LOC644436	2.3087549129976	2.30330320329176	4.2364513299446	4.22594181684241e-05	0.000302533102655227	1.42798610310307
GOLSYN	-4.6071830001421	-12.5272449014458	-4.23529082026828	4.24519543306004e-05	0.000303634484015996	1.42366734597526
LOC85390	-2.59174564087758	1.05660142345829	-4.23288408743301	4.28539331214714e-05	0.000306300243294452	1.41471371703304
B3GALTL	-2.2639625187177	3.32881941630272	-4.23128630360198	4.31228133046219e-05	0.00030796388760306	1.40877170802068
BIRC1	2.7362897027689	1.3687159307989	4.22929747000286	4.34597621763502e-05	0.000310065648690906	1.40137780110076
PTPDC1	-2.65789643477146	0.0335160777596398	-4.22513388516033	4.41733551439418e-05	0.00031465622071219	1.38590734929935
LOC650339	-2.42419287610141	-0.480024541700478	-4.22326635774173	4.44970677002527e-05	0.000316674665437845	1.37897201985451
CREB3L3	5.36729119638118	-10.9753181607359	4.2231560231711	4.45162638378885e-05	0.000316702231071496	1.37856234959186
LOC100132051	4.22374094106012	-5.85048392887066	4.22312812816543	4.45211183014307e-05	0.000316702231071496	1.37845877722926
ZC3H12B	-2.79767691739047	1.84643339469445	-4.21984222058827	4.50965190523213e-05	0.000320287313595129	1.36626205254184
LOC642181	-3.50516240262206	-0.367592807573034	-4.21936207998287	4.5181192222102e-05	0.000320816101840359	1.36448045748924
LOC100131294	2.63347086570504	-0.912723130117443	4.20832746876546	4.71697038040878e-05	0.000333352395726683	1.32357827782605
LOC286367	-2.10843665750046	3.21433200076059	-4.20577646478244	4.76412132264278e-05	0.00033638168367162	1.31413403390163
CXCR7	-2.19941823437573	4.78999653303829	-4.19726003331201	4.92482768358472e-05	0.000346404191447662	1.2826363854899
CDKAL1	-3.57978906222472	0.40152417234518	-4.1938587143336	4.99045253093684e-05	0.000350313698236067	1.27007036184703
MCM10	3.71854501408766	-0.907847600339523	4.19343579075728	4.99867074986958e-05	0.000350655356826605	1.26850843252981
ZNF236	-4.35708838636018	-2.16808170584893	-4.19137619002182	5.03887852668052e-05	0.000353160786965824	1.2609036917823
ATP6V1B1	3.69922014074027	-1.64844323476477	4.19134806521784	5.0394297222372e-05	0.000353160786965824	1.26079986525097
THEX1	4.77316212144259	-4.50718753381764	4.19125457979536	5.04126228368052e-05	0.000353160786965824	1.26045475494616
VLDLR	3.84453912893312	-5.75127988964089	4.19120363343529	5.0422612359226e-05	0.000353160786965824	1.26026668409866
LOC401431	-2.83662221668699	2.91020913242678	-4.17891776530705	5.28878246824345e-05	0.000368699665207858	1.21496381820195
LOC648859	-3.35262300437786	-1.1250015258584	-4.17795985988354	5.30848116305942e-05	0.000369908636339093	1.21143591219732
OXNAD1	-3.37835407320643	0.173584568311809	-4.17336092782194	5.40403830778635e-05	0.000375733268124095	1.19450694506066
LOC644399	2.69329682352887	1.97601460241539	4.17181142922536	5.43660355818949e-05	0.000377245488281796	1.18880635262027
LOC100130440	4.15276226975623	-6.45493337497135	4.16966998397745	5.48191916655754e-05	0.000380305870666462	1.18093065985723
SMC6	-5.09298943215194	1.03069123421605	-4.16909699131049	5.49410563010824e-05	0.000380982911288619	1.17882386293593
MCART6	-3.06820055872156	-3.53543592666161	-4.15483112386347	5.80601653607207e-05	0.00040022501339564	1.1264421960418
SCARA5	-4.38154347611806	-5.67066552347235	-4.1543555542776	5.81670116413676e-05	0.000400873508111045	1.1246983616058
LOC650140	3.0163293224482	2.0532073749151	4.14984236003518	5.91904093049315e-05	0.000407300598180712	1.10815685236189
LIN7B	-4.23870626078811	-1.96937518623714	-4.14789275751722	5.96378083592572e-05	0.000409929949641734	1.10101554460531
CA9	-3.73123179974404	-1.53636527414596	-4.14591169644603	6.00957429195372e-05	0.000412445466053807	1.0937616441635
GLDN	5.65509503478417	-11.1417415893836	4.14519135333681	6.02630879710542e-05	0.000413210154087338	1.09112467823848
RPTN	3.58769384530315	-2.15788152225698	4.14467136385236	6.03841654973194e-05	0.000413791688123084	1.08922136712253
LOC643680	2.11330196021514	2.9237702566564	4.14313455738391	6.07433679622681e-05	0.00041579934737713	1.0835972850852
HLCS	-2.34595864878107	0.273287116943284	-4.14110514147687	6.1220845434348e-05	0.000418793806902387	1.07617290895186
ZXDB	-2.32156273506018	3.00766158620017	-4.13930138484621	6.16482448978426e-05	0.00042115515583637	1.06957642614874
ZC3H12D	-2.08778330456524	2.45829648105722	-4.13759716639954	6.20546824571829e-05	0.000423390695869569	1.06334599146425
C14orf176	3.58099725129118	-2.61152833834955	4.13709052837311	6.21760039886907e-05	0.000424034133654786	1.06149415896146
RLTPR	-2.33108352830277	4.37268753034733	-4.13637008570082	6.23489151467927e-05	0.00042484418152553	1.05886114088223
LOC100132831	-5.00807517830476	-6.42077636753527	-4.13589346582688	6.2463560097839e-05	0.00042534839014997	1.05711942122161
C2CD4B	4.09768842599562	-1.86181663272511	4.13312982799651	6.31323068448031e-05	0.000429074732852062	1.04702325666825
LOC653579	3.27282860932944	-0.431593506448648	4.13003844465468	6.38884827040905e-05	0.000433734266662372	1.03573591729037
MKL2	-3.75591990560385	-0.74084299233734	-4.12779633379654	6.44423363575542e-05	0.000436927391562925	1.02755352900411
GPR44	-3.23792226140752	4.17818209064416	-4.12653418075571	6.47561363277788e-05	0.000438960188210242	1.02294891561966
LOC646424	4.06993001270476	-0.702041144136816	4.12427235063471	6.53221413349858e-05	0.000442167801277757	1.01469997091853
HIST1H2AB	3.34868641465908	-1.14628169945939	4.11562080223787	6.75311290217247e-05	0.000455508638214435	0.983179727907617
LOC387924	2.68424939294312	-2.22036579557321	4.10753135358511	6.96611295588846e-05	0.000468566997881403	0.95375354844356
PROM1	3.89517959277777	-2.23082607529574	4.10286598270319	7.09186189141901e-05	0.000476310929600825	0.936803104877198
KLRC2	-3.40844989649596	0.400636054072385	-4.10279112509922	7.0938971734072e-05	0.000476345711374543	0.936531249938661
CLEC1A	2.11550104562833	2.78771929395301	4.0929823442184	7.36547397275941e-05	0.000492265188317784	0.90094255537419
LOC643948	-2.73353607576032	1.55594273420241	-4.08883425040772	7.48328999135831e-05	0.000499607484918588	0.88591205040432
SERPINF2	-2.50108920366603	1.16780404220986	-4.08673585211841	7.54357401752994e-05	0.000502776805856263	0.878313050877858
C8orf73	3.69746858365564	-1.44915009618199	4.07488309358461	7.89290368401866e-05	0.000523061077578032	0.835446962458478
PPAP2B	2.43940394638759	-0.693049853326638	4.07390263611924	7.92248267636532e-05	0.000524688979275232	0.831905407781095
NKD1	-3.8736715375447	-3.44134475794899	-4.07167400693165	7.9901119381808e-05	0.000529056304499834	0.82385773245595
KLRA1	-3.81620529906996	-2.03745143263286	-4.05802439630026	8.41651563566971e-05	0.000554434140580464	0.774642931750521
C7orf34	3.07018121683159	0.442326751381773	4.05305368146161	8.57713232321042e-05	0.000563645254113924	0.756752475433081
SCML4	-2.36663645609666	3.65246181681066	-4.05285558825464	8.58359353395592e-05	0.000563951796186572	0.756039856897868
FTO	-2.34032788194874	3.85186203165397	-4.05150182026992	8.62787407945971e-05	0.000566717717716316	0.751170549836368
DTL	2.0752169708598	2.79527622923859	4.04474155420139	8.85228252187347e-05	0.000578939276930525	0.726873777937865
SCN1B	2.57903935144801	-1.49445597904741	4.03994304092012	9.01494254306632e-05	0.000588841190828002	0.709646805090255
C1orf192	2.24884358416953	2.29688173913856	4.03749187740718	9.09912998995694e-05	0.000593969408701868	0.700853110363952
LOC730077	-3.48707124854154	-1.12511087144616	-4.02962236379772	9.37452110811066e-05	0.000610043463154664	0.672648854587343
CKM	4.47722789979969	-6.95589113580101	4.02781801060629	9.43877641030205e-05	0.000613843109741458	0.666188113062584
LOC283174	-2.5837805008982	-0.429112795936706	-4.02319506439183	9.60533031782617e-05	0.000623641218898034	0.64964529444718
SLC47A1	-4.41301368344206	-9.83710844573344	-4.02300236251453	9.61233348832709e-05	0.000623966858696369	0.648956048827745
DPYSL4	-6.2272402814686	-7.469293634286	-4.02256010988798	9.62842427051408e-05	0.000624752986151256	0.64737432097798
LRRC4C	3.08197590699238	-1.25710412462165	4.02174719146664	9.65806835529889e-05	0.000626417524399882	0.644467251177804
COX6BP1	2.63401702787727	1.07019833033711	4.01878073708425	9.76698479632555e-05	0.000632828042778641	0.633862830016184
FLJ35220	-2.50409762804907	1.18289399252893	-4.0173377107457	9.82039005204671e-05	0.000636025757197958	0.628706535965045
CHN1	-3.26286816500395	-4.95363283482594	-4.01582329477824	9.87673717221425e-05	0.000638884263981351	0.623296703167028
KSR1	2.27340012485603	2.6774123189099	4.0061661880768	0.000102433765796397	0.00066015207880938	0.588836823441387
COL5A3	-3.86321286451753	-2.28594077058404	-4.0057598550743	0.000102590846661919	0.000661028706570394	0.58738830854601
COL9A3	2.2844833175052	1.55071908898967	4.00374367619754	0.000103373671140749	0.000665662827579569	0.580202638394683
LOC100132864	-2.22572130409742	2.46911363816099	-3.99333480004711	0.000107506675075333	0.000690012174190321	0.543150372129226
LOC100130128	-3.19086860764966	-0.685878423137677	-3.98653265224655	0.0001102922577535	0.000705438988467375	0.518977696919023
METTL11B	3.85944919788273	-1.71723047883797	3.98351548203523	0.000111549760357498	0.000711886577991987	0.508265966843565
ITLN1	-3.63741552578918	0.815348063070453	-3.9760087481514	0.000114738053579039	0.000730155479009363	0.481642719934443
AMPH	2.46664075025791	-0.573757038245638	3.97472803535562	0.000115290610818923	0.000733374438668213	0.477104500020618
GATM	-4.34788342791071	-6.90629233975675	-3.96462619048466	0.000119738835568664	0.000759208549014644	0.441348729773448
MYEOV	-2.40175464498448	1.01730594229095	-3.96390403906097	0.000120063016710792	0.000760671228201474	0.438795390707583
C17orf66	-3.09620153161647	-3.36888976864146	-3.95470225498483	0.000124267758753078	0.000784754271329032	0.406292291565403
PPAN-P2RY11	-3.85719399840549	-0.79034512227445	-3.94864782093012	0.000127110497003784	0.00080157748532398	0.384938860503609
SERP2	-4.23727476183865	-8.86792374131859	-3.94572780198127	0.000128503588498898	0.000809711892845725	0.374649426924235
DKFZp547K054	-2.57302438318101	-1.63428886779391	-3.94269060957851	0.000129968014998345	0.000817135174610064	0.363953462096039
TMEM161A	-2.00033120868878	2.06989867538671	-3.94253856965807	0.000130041739704885	0.000817434980539797	0.363418199388145
CCDC105	-2.98091829717097	-2.12117910043091	-3.94136824712656	0.000130610568963755	0.00082068194173543	0.359298575719405
RAB15	-2.89560802159521	1.76645892843114	-3.93627339341339	0.000133114643477197	0.000834578567612575	0.341375536411124
ZNF287	-4.54477720723512	-2.22766019890425	-3.93579354295747	0.0001333528285209	0.000835904950664553	0.33968842581909
CEP55	2.65227245200006	3.68715868622619	3.93515595483263	0.000133669938703431	0.000837558226702215	0.337446974775361
CD300LD	2.41843638833245	1.8239736578488	3.93440024998349	0.000134046725840192	0.000839751510192639	0.334790653305785
TMEM56	5.35102370624454	-6.51524771099507	3.93330043160905	0.000134596893230473	0.000842861694053664	0.330925482897596
HTR1A	4.04150016566303	-12.5504401656509	3.9288170448135	0.00013686198072971	0.000856021378574829	0.31517801497484
LOC440871	2.34432007514692	2.07961959241808	3.92543979774871	0.000138592158924861	0.000864775403094662	0.303325115200553
C6orf35	-2.80886632701972	-2.70854126340123	-3.9163733100154	0.000143340605639099	0.000892276084121077	0.271544874316123
LOC100128354	2.55745011441222	1.14344995252408	3.90283645164154	0.000150719703122494	0.000932845607338592	0.22420302800287
FLJ13305	-3.92420757874873	-5.55190950197417	-3.90211876469652	0.000151120850204763	0.000935144042899254	0.221696713897643
NEK2	2.32482425743083	0.999216053574741	3.90160050331906	0.000151411161307327	0.000936571266159528	0.21988706277851
IL7	-2.40829001870211	-0.551365866925932	-3.89351073275702	0.000156012158142793	0.0009603147459062	0.191664096795561
COX11	-4.81319373228631	-3.4371381436653	-3.88827213244356	0.000159062235437654	0.000976776544377705	0.173412835560457
SYP	-3.91784163125716	-2.52541322706063	-3.88588493717208	0.000160470880878002	0.000984656351157592	0.165102319432131
LOC100134360	-2.8442663299022	-0.159456608093521	-3.88449821272099	0.000161294607426145	0.000988744447631624	0.16027658984306
PDE2A	3.85538663602067	-4.65889489756579	3.88405990490854	0.000161555801939085	0.000989958956562904	0.158751585426608
NRTN	-3.5181127751538	-11.6971434989057	-3.8791284019259	0.000164522438262344	0.00100578157389124	0.141602817662503
LOC392275	2.33718239900833	-0.660433215327659	3.8766024795238	0.000166061955869177	0.0010144029808611	0.132825893377923
WDR86	-2.52827391026502	2.16323076523044	-3.87603855786228	0.000166407525607667	0.00101624806981118	0.130867031878735
LOC650548	-2.40911853968585	2.37974611206453	-3.87234947532026	0.00016868512000937	0.00102822588103576	0.118058066109618
TYRO3	-3.52212194231129	-3.86637110371242	-3.86931839449372	0.000170578634167705	0.00103795396080492	0.10754101788931
MCF2L	-3.13712858353572	-2.99933474902307	-3.86485814075076	0.000173401755055791	0.00105306636406857	0.0920770208089303
LOC100131244	-2.53158727524185	1.51804236897561	-3.86362798831597	0.000174188165411908	0.00105725345874142	0.0878144952145092
POP1	-2.11538694878018	2.93298286815199	-3.86060807160193	0.000176133144229256	0.00106744959107335	0.0773549442122166
SLC12A4	-2.20932725162928	1.77692046065296	-3.85465176541227	0.000180030009661728	0.00108913125135883	0.0567442171160311
MVK	-2.15697742253078	1.95200110062314	-3.84525205299726	0.000186346917536651	0.00112344967069532	0.0242697574831476
DNAJC2	-2.87351517768979	-0.770330261986086	-3.84235503062855	0.00018833591152768	0.00113435167587815	0.0142737593450626
LOC728945	-2.22960803541818	2.99254151483614	-3.84084188412067	0.000189382791263127	0.00113924807579639	0.00905512797665775
LOC642423	-3.89660177892736	-5.48237477627968	-3.83346185155461	0.00019456847674786	0.00116674185712872	-0.0163740741921004
KIAA0895L	3.13144926392215	-6.53455357733394	3.82791359964208	0.000198555594696376	0.00118838078717038	-0.0354658475142404
LOC729523	4.19034980897368	-6.94249779245893	3.8253221940266	0.0002004443315549	0.00119854256308027	-0.0443754196813728
COX6B2	2.65483397234488	-1.1444404926616	3.81506872753691	0.000208086252311443	0.00124022092890845	-0.079580811315104
VCX-C	3.64427983150458	-4.28672318058108	3.81140981302575	0.000210879634772764	0.00125520164861331	-0.0921254398111486
BNC2	-3.88913370197756	-3.44964140067659	-3.81089809393458	0.000211273131670564	0.00125706712460242	-0.0938791066494113
CNR2	-2.08758531328315	2.38685187575335	-3.80870692446735	0.000212965976171029	0.00126546051939446	-0.101386136918522
HMMR	2.21334381842953	2.62647829583728	3.80539147924922	0.00021555192033177	0.00127937339441386	-0.112738407184646
ANRIL	2.53505615620676	1.82444254257499	3.80302842776705	0.000217413196664928	0.00128847178963667	-0.120824795667614
C14orf64	-2.08583062782573	3.54813375371265	-3.79917115482432	0.000220484234019852	0.00130543965944006	-0.134015781505526
SEC61A2	3.12638174746646	1.51026393432037	3.79591909477188	0.00022310537620315	0.0013187203859479	-0.145128743667821
LOC100129165	2.25560151113179	-3.49353744552369	3.79547768527638	0.000223463421626808	0.00132009102967797	-0.146636543262656
LOC100132041	2.15616369420621	2.53261561737425	3.79088029020646	0.000227225128887453	0.00134004344280197	-0.162332310738368
FAM90A8	3.18609243461552	-2.34811325117461	3.79013534343244	0.000227840294150768	0.00134341895454187	-0.164874164788291
TAS2R45	-3.08174660304405	-0.924674834717928	-3.79004923151236	0.000227911505855159	0.0013435864773343	-0.165167963878316
GTSF1L	-2.73715540016866	-0.507070733970318	-3.78655722665496	0.000230817142573898	0.00135816527454167	-0.177077572598301
EVI1	3.6204951690387	-4.87830027949889	3.77969516863104	0.000236629676271591	0.00138742599878928	-0.200455194782634
LOC400793	2.2767476186388	1.93221136524314	3.77964297089708	0.000236674418291941	0.00138742919496183	-0.200632891246451
TNNT1	2.2627235970997	2.07557272654623	3.77919207514357	0.00023706124423828	0.00138865955945663	-0.202167791170949
TMEM102	-3.18767186054149	-0.00971733577333972	-3.77694577423543	0.000238997313942497	0.00139817437183803	-0.209812260531845
LOC642537	3.11509645032598	-2.21369457261239	3.77656551245007	0.000239326539945442	0.00139855189675666	-0.211105982020777
LOC440829	-2.03987820439584	1.44970296812121	-3.77245548572335	0.000242912519858294	0.00141738100806534	-0.225082378835634
ADAM28	-2.30177682284094	0.968858158274833	-3.77154108816185	0.00024371723072722	0.00142119555947639	-0.228190180022142
PEAR1	2.39834225692789	1.61286719647278	3.76932895110383	0.000245674483468104	0.0014312014661215	-0.235706157304216
TRMT11	-3.01793569407777	0.302433306104783	-3.76930989482206	0.00024569140866873	0.0014312014661215	-0.235770887698658
PLXNA1	-3.09634835240308	1.43466981719696	-3.76171210963112	0.000252528385164681	0.00146803167909068	-0.261558072748783
PAEP	2.3432202210219	-0.546102836146098	3.76139149835844	0.000252820823213825	0.0014692167206009	-0.262645319457822
KITLG	2.55480828737024	-2.67940685980843	3.76133472534825	0.000252872640845013	0.0014692167206009	-0.262837838503318
DNAJC11	-2.91748974122973	-0.0148138103876794	-3.75837974779089	0.000255583645179595	0.00148332072277275	-0.272855029805857
LOC729362	-2.28173651081686	1.31617459163562	-3.74935130052638	0.000264038452390773	0.00152477834758115	-0.30342161964712
LOC648399	2.97122224654829	0.510730813373384	3.74778712785564	0.000265529932163365	0.00153276346475009	-0.308711240366366
FAM151B	2.52315551748125	1.50691915088785	3.7477656014038	0.00026555051381185	0.00153276346475009	-0.308784024754453
C17orf55	2.34236253425338	0.733516664965015	3.74440312434527	0.000268784046317469	0.00154848023160176	-0.320148960532793
CDC45L	2.25742068686506	4.2625689111751	3.73951433718984	0.00027355200932058	0.0015730618568587	-0.336658037851831
LOC732107	2.35427672511786	0.628062836854238	3.73918711556588	0.000273873989788993	0.00157444924641832	-0.337762419992169
C10orf125	-2.30207265472952	3.39121637134311	-3.73857986576107	0.000274472465264688	0.00157719927321785	-0.339811698418621
GSTM3	-2.41406620283825	2.5966947686234	-3.73551378133391	0.000277513224162638	0.0015926316513553	-0.350154673014303
LOC732206	2.77596052672001	1.02208744769836	3.73359195259391	0.000279435427009788	0.00160249121751759	-0.356634180206639
NAV1	-3.77074670948088	-3.2848060377697	-3.72953988630895	0.000283529708537015	0.00162241425636055	-0.370287026569561
LOC100133469	-2.6846709997334	0.552027346943757	-3.72921546247756	0.000283859958443176	0.00162400798531952	-0.371379607542274
LOC147645	2.35045708160829	1.21638690168886	3.72862721026144	0.000284459704472195	0.00162684624572621	-0.373360502829781
LOC646309	2.33152773589182	1.77816733724423	3.72262206973953	0.000290651259461422	0.00165802731910103	-0.393567914390632
FABP2	3.10214457828131	-1.29335721739995	3.72162941826536	0.000291686942554944	0.00166272680237603	-0.396905669330404
D21S2056E	-3.75204850646596	-5.18823147985134	-3.71094928916413	0.000303053468158317	0.00172033534763579	-0.432771660335891
ZFP37	-2.60369317595428	1.20998646170872	-3.70808028479884	0.000306177601202264	0.00173533702078106	-0.442392128345485
F8	2.18391833672357	-1.71970477126737	3.70337712527551	0.000311365062700291	0.00176114811680857	-0.458149925268915
CYYR1	2.21066551607527	1.70308763769656	3.69978561732758	0.00031538232336659	0.00178258586516456	-0.470172252991913
ADCY9	-4.69661305952094	-6.3735036703159	-3.6958099861216	0.000319886450618249	0.00180591483825711	-0.483469378534265
LOC100128361	-2.09592412409452	1.33227441494683	-3.69171493018915	0.00032458950166623	0.0018302629654054	-0.497153815316024
LOC728100	2.32514038285595	2.25393004793875	3.68837611926977	0.000328472384874489	0.00184891610291913	-0.508301999813855
NUDT13	-2.23790628664051	1.1840522198944	-3.68567839387192	0.000331641782315782	0.00186474992485349	-0.517303639106965
GPATC4	-2.58886297056651	0.0229612503982414	-3.68457802151635	0.000332942835952456	0.00187113765849311	-0.520973772713641
N4BP3	-4.07896485303676	-9.24778319860203	-3.68268471387221	0.000335192749208296	0.00188168290113498	-0.52728654474303
CDT1	4.04054690312332	0.921984051477466	3.67776891663944	0.000341101800318969	0.0019131441335739	-0.543664763158068
SLC24A1	-3.61799458322676	-3.86572506915974	-3.67543638017429	0.000343939985493919	0.0019269969703061	-0.551429977216708
C22orf36	4.65184333778389	-8.39317093648381	3.67241432294883	0.000347650399646632	0.00194570179099787	-0.561484708923834
MIR1203	-3.21494877981372	-1.06641337879444	-3.67191367783421	0.000348268724772848	0.00194846761861865	-0.563149763405411
PSORS1C3	3.69116733292952	-1.84003620710832	3.67045835043686	0.000350072049411984	0.0019575101131352	-0.567988868932413
CXorf57	-3.92493662980938	-0.369325082212504	-3.66761251089141	0.000353623937775386	0.00197490885156465	-0.577447053711712
LOC100128168	-2.87605292138785	0.893930586255865	-3.65758936631741	0.00036640714852199	0.00203741191688233	-0.610711550158794
LTB4R2	3.30764192827725	-2.85580195162561	3.65735746365805	0.00036670801891108	0.00203855111203411	-0.611480303988287
EXO1	2.15674746998442	-0.898243427143249	3.65297072784003	0.000372443560251549	0.00206495023726892	-0.626014786232233
PLXNA3	-2.55819490618077	1.44626352611058	-3.65050130300132	0.000375709470831534	0.00207975166784403	-0.634190427233754
RPGRIP1	-2.54711898263735	3.13370618443364	-3.64735788782629	0.00037990593374447	0.00210112880058252	-0.644590959024829
HIST1H4A	3.95494905008587	-11.2988193059041	3.6423119098805	0.000386735092800855	0.00213358303874291	-0.661271166880059
TRPM4	-2.07381245998824	3.4266907967331	-3.63739010455664	0.00039350784767096	0.00216457710542017	-0.677522749199308
LOC653803	-4.3404534275074	-6.81151301276183	-3.6358101058791	0.000395705698591906	0.00217548043611158	-0.68273603060376
SLC5A2	-2.82887387817978	-3.0549493835264	-3.63028196661538	0.000403487232013738	0.00221477027231601	-0.700961831078987
RHCE	3.48975603980412	-2.72590390018669	3.62287555261949	0.000414139457066854	0.00226768983712588	-0.72534461727027
TTC33	2.21007330119547	3.96419950443257	3.62054667756438	0.000417543471414691	0.00228314312047553	-0.733003133467161
LOC100130238	3.30779747289503	-3.88660054225275	3.61978274246499	0.00041866582573047	0.00228766270079849	-0.735514460131341
LOC100128610	2.14030587320768	0.417545720448968	3.61833408817119	0.000420801981203019	0.00229815862803152	-0.740275512018677
LOC283392	2.72994266506945	1.30530947432449	3.61185782499653	0.000430478230862707	0.00234773673093156	-0.761540899950925
NGEF	2.0625339902184	2.00311444702116	3.60983953940814	0.000433536458433089	0.00236236356589681	-0.768161746268247
CDCA3	3.31116936625662	1.00921754827873	3.60729534816196	0.000437420801080214	0.00238022426547237	-0.776503471252678
DNAJB7	-3.58350908585292	-8.07329503770502	-3.60697495625982	0.00043791228208081	0.0023820728399031	-0.77755360936775
LOC652623	3.68769467912426	-3.67318835974797	3.6043968805209	0.000441886066926706	0.002399530775465	-0.786000902804711
LOC650177	3.12891946695906	-4.2901943005479	3.60372264829163	0.000442930913912408	0.00240395699335033	-0.788209267997299
XCL1	-2.66131150081485	-3.11055277046654	-3.59783368122728	0.000452156614204302	0.00244894762475871	-0.807483462190056
LOC402643	3.81060901284833	-5.07240405417773	3.58885581248323	0.000466571111155635	0.00251919510171959	-0.836817665117367
RAI2	2.39418254687684	1.64932062248356	3.5851689490848	0.000472615267913514	0.00254874317863715	-0.848846662709501
LOC389722	3.31298360488479	-2.95446524844532	3.58090970485183	0.000479689718414165	0.00258114837854944	-0.862730505399717
LOC642118	2.05791966090645	2.04178607348047	3.58000007154227	0.00048121347577219	0.00258846014932156	-0.865693876715883
KIAA1210	2.07249957385747	1.72430238339754	3.57517800558664	0.000489367624427934	0.00262736932889374	-0.881392699250186
ZNF121	-4.01405112295709	-0.886196315454916	-3.57384955372251	0.000491636837805907	0.0026391011649116	-0.885714579854016
BMPR1A	-2.06141089388287	-0.250105515888274	-3.57336451763275	0.000492467829122386	0.00264220647612544	-0.887292228925074
FAM19A1	-4.69637722652065	-17.5526520575064	-3.57310261578983	0.00049291708474153	0.00264371315978235	-0.888144028824598
FBXL8	-2.52553169940151	1.05648589320247	-3.57236008201828	0.000494192898689437	0.0026496504655267	-0.890558739174932
FKBP10	-2.80279552472905	0.313855395518016	-3.56895854308882	0.000500077297503161	0.00267662856320874	-0.901615223793834
LOC729645	-3.56833563878324	-2.15598464359231	-3.56843012565934	0.000500997326165706	0.00268092166679619	-0.903332033294286
RHAG	3.37823981186687	-1.79387544952989	3.56040737971818	0.000515163289265011	0.00274427388029989	-0.929371947591085
SCN2B	2.74726029144334	-0.944473528529221	3.56029075260818	0.000515371978238761	0.00274491977279796	-0.929750135477263
IL1RL2	2.74261273498106	-0.21336991884096	3.55938896224858	0.000516988306675045	0.00275166105851865	-0.932674035609733
LOC646335	3.41199087982279	-2.18794646580789	3.55512487190729	0.000524695994972594	0.00278843011243943	-0.946491352137402
APBB1	-2.39635657480948	-1.34482087609707	-3.55433515790938	0.000526135301369407	0.00279371437425379	-0.949048836046996
C14orf37	2.35399227244438	-1.66113266620633	3.55131119805064	0.000531681146807423	0.00281982337566796	-0.958837582175753
TMCC1	-2.46813805755989	0.35229509571187	-3.54395054226377	0.00054541147141331	0.0028867909139448	-0.982635771348787
CXCR6	-2.97274895348892	2.476653685662	-3.54264669017137	0.000547878198262893	0.0028974043800318	-0.986847089699645
ELOVL7	2.48236928670125	1.52806952674678	3.54187316729399	0.00054934657117588	0.00290370223309534	-0.98934489082751
LOC100133430	-2.08428842363844	2.89065531486503	-3.54023591486966	0.000552466792950349	0.00291970329365276	-0.99463029704869
LOC654201	-2.64269007574489	1.33292110498344	-3.53836632659784	0.000556050207738555	0.00293765198945283	-1.00066326732933
LOC100133086	3.06176797720626	-3.25144702643759	3.5357823491303	0.000561038936503408	0.00296052013694991	-1.00899716787806
FOXN1	2.64631577117926	0.175688523819738	3.53492342087922	0.000562706531753112	0.00296832186939904	-1.01176628885908
SNORD96B	-3.59535209909671	-3.88814006684754	-3.5319684722457	0.000568479243179081	0.00299625594390156	-1.0212885804283
TRIM59	-2.75177836851388	1.12827773999544	-3.52479771765262	0.000582720584784087	0.00306206303942786	-1.04436890637618
CCDC39	2.99570474339572	-5.12965706432321	3.52162590135914	0.000589126477287979	0.00309365312395856	-1.05456558249068
YPEL4	-2.99541316868753	-1.04902615030342	-3.51949405868522	0.000593469200564177	0.00311229287405791	-1.06141471150659
CNTNAP2	-3.72664102392669	3.27483059115711	-3.5112767809957	0.000610491967915989	0.00319249772727282	-1.08778286118224
FGF13	2.91279268170092	-1.92164066934171	3.51119094447792	0.000610672186690959	0.00319290827525026	-1.08805802990295
LOC440570	-2.84958834154177	-3.65813985975165	-3.51041384720262	0.000612306027742001	0.00320008817156042	-1.09054894069784
FAM169B	3.51042653107573	-8.51611519420711	3.50645605479102	0.000620691279468226	0.00323720562303814	-1.10322818047727
C14orf105	2.25497477517875	-3.38175094656654	3.50068890204825	0.00063310360306369	0.00329373356104994	-1.12168269878673
OR8H1	3.03877541251613	-3.82674925682105	3.49979598926799	0.000635046120113729	0.00330059532184097	-1.12453771171848
ME3	-2.55588665118883	-2.99074869060514	-3.49936418258668	0.000635987518537399	0.00330380939631409	-1.12591816041798
SH3PXD2B	3.34035863921542	-2.44614608797585	3.49923936130988	0.000636259890727484	0.00330467744700814	-1.12631717696279
C20orf201	-3.43333487437564	-5.81909943246526	-3.49849338510425	0.00063788997246099	0.00331204796816001	-1.12870159533841
DLC1	3.07773566085628	-3.98637586898508	3.49837906712813	0.000638140123082135	0.00331279886618065	-1.12906696101638
LOC732160	-2.23662788007081	1.43188411995854	-3.49642211161855	0.000642436670601766	0.00333069726895634	-1.13531994860186
KIAA1107	2.31037666326598	1.01031353938307	3.49595758196405	0.000643460546445614	0.00333490399108812	-1.13680381696777
SYCP2	2.42906645229403	0.833241792833958	3.49567924826789	0.000644074760515944	0.00333643479902913	-1.13769283272238
MIR363	-3.56558740800665	-3.85717363663811	-3.48620576785197	0.000665312240267703	0.0034368079391943	-1.16791672331945
KIAA0895	2.99707007896572	-2.25702238849305	3.48557313064954	0.000666753678507567	0.00344264924698394	-1.16993264428862
B3GNT6	-2.11650815838234	2.79243377273319	-3.48541306989179	0.000667118835644184	0.00344387345642859	-1.17044263544881
LOC643605	2.26765642871567	1.22728914184839	3.48154930749725	0.000675990756010033	0.0034833719324798	-1.182747589153
TSSK4	2.4143873120473	0.27127630050057	3.48089113831703	0.000677513048760118	0.0034900704999471	-1.18484253575402
LOC653498	-2.02156055395143	3.72363623269946	-3.47236524005892	0.00069752630221279	0.00357673075450244	-1.21195064795172
CDK8	-2.95573808605027	-1.90638052214196	-3.46934990845863	0.000704736378686103	0.00360663260510501	-1.22152467292995
PDCD1	-4.16075998218784	-2.90169153391629	-3.46238890373325	0.000721649462735011	0.00368597786107671	-1.24360024134778
CCBP2	-2.6557830274895	0.579610050494857	-3.45946492459663	0.000728866947736266	0.00371739906146821	-1.25286210799445
LOC339799	-2.16222967779002	1.18236836087851	-3.45904674752846	0.000729904692414698	0.00372148255713533	-1.25418617471917
CDCA2	3.17270370604626	-0.853462069194034	3.45870638669934	0.000730750353427069	0.00372518920019203	-1.25526375487999
ZNF180	3.48893152345708	-6.85113172440014	3.45673893707959	0.000735656746964282	0.00374412071995829	-1.26149095727047
MLPH	-2.12620852895484	2.30047480314531	-3.45621006505714	0.000736980906849813	0.00374964418603393	-1.26316439435197
TUBA8	2.21034700940723	1.65511398893777	3.45613959437916	0.000737157516292715	0.00374993497836022	-1.2633873589373
LOC390031	3.5403080656481	-7.30432228000974	3.45295996800679	0.000745167597478245	0.00378332544396524	-1.27344354754841
FAM83H	-2.9942174141558	-0.0969257668660273	-3.45123251941883	0.000749553567485557	0.00380313327792252	-1.27890370807063
LOC728403	3.4166614645139	-9.2566472426187	3.45051120990777	0.000751392128963787	0.00380999866135215	-1.28118296652647
SERPINB10	2.98067901413388	0.325802917772443	3.4488681517229	0.000755595979468256	0.00382637021898169	-1.28637336686783
RGS9	-2.6595250884028	-13.9895815506319	-3.44655508760771	0.00076155152050028	0.00385466387158091	-1.29367681536993
ZNF574	-2.36606252370901	1.97696268504699	-3.44160524794086	0.000774444477675499	0.00391046502222764	-1.3092920979722
MIR339	-2.73538023728281	-0.066822216845161	-3.4354276945916	0.000790822813339022	0.00398419350928239	-1.32875419108523
EFCAB4B	-3.3628900490694	-3.58505739963685	-3.43401577174933	0.000794611571114039	0.00400071314200672	-1.33319829118212
ULBP2	-3.81575449344634	-4.69008463211487	-3.42981809053081	0.000805976505945195	0.00404754670846769	-1.34640170167202
CMKLR1	-2.00679814558229	3.71816298675069	-3.42278818645355	0.000825351788092293	0.00413426573030051	-1.36848338831095
SCARNA6	-3.057527749787	-1.35250512786049	-3.42157048764094	0.000828752002608432	0.00414798833958608	-1.37230446463698
C2orf65	2.23339429349816	-0.542824021325744	3.40349694844274	0.000880789613058438	0.00438536836370031	-1.42888457045973
MDGA1	-2.28268368723648	1.55481945129182	-3.40317412084139	0.00088174636617135	0.00438943576385205	-1.42989291800806
COL4A3	-2.19790265773805	-2.91443728778214	-3.40271102713235	0.000883120522638297	0.0043948826009292	-1.43133924493172
PCTK3	-2.26539395692543	-2.45350868658238	-3.3985101718505	0.00089567792753434	0.00444750419189465	-1.44445175792166
OR51S1	-3.20421826003515	1.7781878289298	-3.39601236395678	0.000903223646781166	0.00448072008845676	-1.45224195939867
LOC100131768	-2.26852903053673	1.14726497450959	-3.39341108631705	0.000911145252221316	0.0045128860457134	-1.46034976077684
DRD1IP	-3.15979811235203	-5.37581498392169	-3.39179013187923	0.000916114383938573	0.00453320661106552	-1.46539940431265
ABCD2	-2.75050921484976	-5.73953010197809	-3.3915435724959	0.000916872447966817	0.00453624269291951	-1.46616731589052
PRSS27	3.16184992666744	-12.4069080223561	3.39024298935083	0.000920880919997145	0.00455392152497643	-1.47021721992666
ZNF662	-3.44738473544551	-9.586785846292	-3.38704070194989	0.000930820660779017	0.00459511278238322	-1.48018331442268
NPAS1	-3.33664388603535	-12.6772760834121	-3.3867972217033	0.000931580509130565	0.00459741791269088	-1.48094074558198
LOC100133152	2.78595424243419	-2.80553577888775	3.38575200886979	0.000934848996157835	0.00460998249461305	-1.48419172968506
C2orf16	-2.84226548744887	1.84933228341933	-3.38574825740137	0.000934860746709565	0.00460998249461305	-1.48420339657146
LOC390877	2.20914514819925	-0.161158763954754	3.38388877081472	0.000940702195577752	0.00463441985617966	-1.48998497527507
VEPH1	3.97606955061392	-9.50460760254265	3.38015444737112	0.000952536757838128	0.00468683916960102	-1.50158780802051
LOC441768	2.33804169807015	-2.20009278614309	3.37461379086786	0.000970353051486739	0.00476404801255423	-1.51878323720126
RHOXF1	-3.45349172815675	-5.34544349335875	-3.36082362443937	0.00101606038540922	0.00496314089231973	-1.56147808695954
LOC644975	2.55552774973119	0.190520761378833	3.35901484274315	0.00102220292202113	0.00498818500358888	-1.56706723329194
ZSCAN5B	2.82160757751283	-3.58741815325997	3.35330772045775	0.00104181265521701	0.0050736243984754	-1.58468567681766
FGF11	2.41555830889692	-0.812671064358549	3.35266999458687	0.00104402562250103	0.00508282449465762	-1.58665283240286
CCL4	-3.20262113812496	-3.31232200058218	-3.35186581638777	0.00104682246568674	0.00509328128376287	-1.58913298466749
MIR1264	3.2715643795205	-7.48563465879589	3.34935957639591	0.00105558393174261	0.0051279620528109	-1.59685922300361
ATP8B3	3.67979371364115	-9.72439841445295	3.34258124411005	0.00107962498556677	0.00523503051388817	-1.61773108102512
DCLK2	-3.08091475918097	-2.27679292475998	-3.33777694696595	0.0010969737532603	0.00531095004046073	-1.63250290467838
C8A	3.66290514447325	-10.5657388446054	3.33167882023382	0.00111937024871789	0.00540521009810061	-1.65122707373346
KIAA0367	2.65198754459807	1.38812023839665	3.32953375012684	0.00112734954962958	0.00543872092546054	-1.65780659817704
SNRPE	-2.66440820481177	-4.56139440859376	-3.32920897323372	0.00112856229051174	0.00544289866703712	-1.65880246721386
EP400NL	-2.45942887007127	-4.29543024555057	-3.32717888667054	0.00113617046687147	0.00547135313307405	-1.66502549893294
CNTROB	-2.76481323690996	-2.25723132835338	-3.32657753908826	0.0011384333324875	0.00547885888687212	-1.66686825599565
TRIM47	-3.03815021561016	1.06110697925869	-3.32656994984227	0.00113846191765631	0.00547885888687212	-1.66689151052707
PRR22	-2.45936770987222	0.10205695388174	-3.32516624976935	0.00114376055924417	0.00549845811267885	-1.67119187738074
TMEM120B	-2.63297235978019	-4.5319155729778	-3.32423794545491	0.00114727734685639	0.00551367582249171	-1.67403498293818
ZNF404	-3.28073920230572	-1.08366500326304	-3.32027078600804	0.00116242073762892	0.00557961954061882	-1.68617759628898
PHACS	-2.39969826336402	2.34690199365118	-3.31761699984828	0.00117265480037607	0.00562272483479543	-1.69429342220554
LOC100130555	-2.99500051526372	0.408176567926802	-3.31562365738487	0.00118039723854526	0.00565207902873898	-1.70038586886166
IL28B	-3.05400695238973	-4.57747342010446	-3.31353655903545	0.00118855501292958	0.00568507069417725	-1.70676155436821
LOC729461	3.74961783808316	-7.90118584980617	3.31195851272713	0.00119475801252674	0.005706914718387	-1.7115799305035
HSD3B2	-3.30337153735879	-4.37011128493437	-3.31160286491398	0.00119616016671601	0.00571187404221918	-1.71266559073392
LRRC36	-3.31419786311888	-4.42510654010897	-3.31011703591281	0.00120203474609954	0.00573643580868909	-1.71720020674818
GPR55	-2.01694646725845	1.95701501716398	-3.30757232264532	0.00121215853256884	0.00577947762065632	-1.7249624444199
OR6C1	3.40920374038879	-18.933822423794	3.29147012281035	0.00127808825873519	0.00605519870483171	-1.77396246645848
CLDN23	-2.72185583735936	1.44364474007563	-3.28928677552861	0.00128728134198823	0.00609139823450326	-1.78059093958827
LOC650412	2.37570854248063	0.399700405205925	3.28359760715027	0.00131152663355437	0.00619865162308626	-1.79784530138385
LOC650684	3.69001704829493	-5.38522833563876	3.2821633233415	0.00131770597502454	0.0062241086319546	-1.80219126406108
ZNF749	-2.201991554685	0.303423021130281	-3.28104824515979	0.00132252884059931	0.00624219295806547	-1.80556890278364
SNORD50B	-3.04074548114412	-3.03659968089723	-3.27563626772097	0.00134617125360377	0.00634329150302153	-1.82194827780415
FAM65C	2.17798155744265	0.645812106668629	3.2744749233146	0.00135129574995316	0.00636552763843481	-1.8254601022981
GPATCH1	-2.54917058736285	0.377211124243563	-3.26994876964608	0.00137144183562153	0.00644934648552367	-1.83913678791513
TLCD1	-3.21887900762865	-3.33160560068704	-3.26981786709741	0.00137202863522863	0.00644964404269197	-1.83953209739773
C14orf119	2.32551632971156	-0.0558698426291979	3.26906946212022	0.00137538802543049	0.00646350013387935	-1.841791929711
C9orf79	2.01201139833136	0.129388173767801	3.26573524281405	0.00139044788312215	0.00652743232345902	-1.85185437137044
LOC654010	-3.49340756755226	-7.7011020622275	-3.26524876380505	0.00139265800302933	0.00653585289745804	-1.85332180208149
MGC26718	-2.1043783776104	3.76414718117896	-3.25983635463149	0.00141746906604721	0.00664533884727508	-1.86963543588837
LOC652662	2.4503510108415	-0.404026956489556	3.25524812195989	0.00143882415949598	0.00673539636368892	-1.88344688986713
LOC730658	-2.6031773832127	-3.21945138752101	-3.25079065639546	0.00145985751298083	0.00682368181171743	-1.896848867952
DEPDC6	-2.01541562258931	-0.198358324143224	-3.25031926764655	0.00146209852313765	0.00683212218492664	-1.89826524922352
HAS3	-2.84886438345596	-5.01728469618899	-3.24936982567211	0.00146662196260703	0.0068512197396071	-1.90111750609661
ANXA8	2.61804891351584	-3.44870666920754	3.24783901031462	0.00147394272407485	0.00687927594322892	-1.90571479706838
LOC730249	2.6120687695906	-1.30587891899075	3.24549625670295	0.0014852123533932	0.0069277542641485	-1.91274690301425
FAM84B	-2.50041946520174	4.34608340868443	-3.24446620803299	0.0014901926887237	0.00694479348046534	-1.91583737276694
CCL2	-3.3461642935059	-2.74490696760589	-3.24011866244167	0.00151138521939173	0.00703207422664074	-1.92887217425893
CD209	-2.76945596438956	-4.2797113149033	-3.2390731369331	0.00151652344789672	0.00705172137332986	-1.93200464655931
AIFM2	-2.25787400101931	0.976698444544988	-3.23580459997785	0.00153269180150519	0.00711749423562882	-1.94179187288714
LOC100133887	2.61245520052906	-4.82023387344948	3.23441031385811	0.00153963760201776	0.0071441683347264	-1.94596432741841
LOC727983	2.62563735732327	-1.24482889894956	3.23316796113284	0.00154585121714597	0.00716588325585443	-1.94968082455177
C3orf45	2.41923916301314	-1.04910592706707	3.22987063059183	0.0015624562219717	0.00723193923109754	-1.95953888528466
LOC100132153	2.2142999958024	0.559144408549098	3.22802406230135	0.00157182774884982	0.00726912443899433	-1.96505584265803
LOC648453	-2.16745927917028	2.23057203187015	-3.22663743974777	0.00157889938313284	0.00729537966371888	-1.96919686038222
IFT172	-2.27343209831071	0.658981623493879	-3.22040748968069	0.00161103855047849	0.00742857258763523	-1.98778329410893
FLJ16734	-2.52052715921148	-2.93604821542362	-3.21907913457665	0.00161796959377747	0.0074570189743472	-1.99174234500269
ZNF462	-2.80869061047405	-1.02893191596385	-3.21904311630629	0.00161815791454043	0.0074570189743472	-1.99184967502566
FLJ43859	2.20110790916281	-7.19952127161529	3.2134094806486	0.00164786571198102	0.00757501836733171	-2.00862459832529
SNORD124	3.11948373329236	-3.09304233721779	3.21276965862265	0.00165127158770195	0.00758956335009363	-2.01052816991518
LOC645012	2.94571944748806	-5.24378445596067	3.21022070262101	0.00166490522668562	0.00764327359989981	-2.01810850305469
CXADRP2	3.13014012226479	-5.75066770116096	3.20969478893028	0.00166773119208704	0.00765280271244747	-2.01967187683936
C1orf110	3.89671066956427	-9.08707762494563	3.20840507930496	0.00167468027245221	0.00768028679515265	-2.02350484633508
KIF4A	4.42531846721202	-7.59402653622972	3.20757774559987	0.00167915220036087	0.00769854620618206	-2.02596295878189
CLIP3	-2.82820414800163	1.28286454171332	-3.20581029426269	0.0016887429234708	0.00773799705934832	-2.03121246440181
SPACA4	-2.31428536378439	0.00076930408099709	-3.20142658211138	0.00171275064512845	0.00783884943167695	-2.04422185172934
BUB1	2.83607795835152	2.15068692202692	3.20009391370821	0.00172011178760768	0.0078702447509955	-2.04817374841185
PLA2R1	2.5534209588783	-4.91380465124589	3.19995747070773	0.00172086710394865	0.0078725532100198	-2.04857827728493
AMIGO3	-2.88609285714826	-3.25753497761563	-3.19767028718661	0.00173357442707673	0.00792257793349102	-2.05535716794897
RCCD1	-2.50685942103319	-2.00808585021231	-3.19517738109434	0.00174752407777464	0.00797938557810933	-2.06274107019888
SPON2	-2.08425003843754	3.20334524213267	-3.17598494711464	0.00185846659433384	0.00844053578259952	-2.1194233162118
LOC647334	3.15964481559677	-7.56267001347315	3.17043574303363	0.00189174312461799	0.00857925457497948	-2.13575760674124
LOC652570	2.37729711014183	-0.987183048534916	3.16969270493875	0.0018962406305808	0.00859388546795722	-2.13794290810377
LOC652043	2.82893942117623	-2.80478827203731	3.16935772753531	0.00189827144835448	0.00860140550039604	-2.1389279448744
LOC727752	2.31847707976283	0.875535496189837	3.16810166828416	0.00190590437532815	0.00863349930018776	-2.14262072600877
LOC653493	2.88279917355606	-4.5262036350089	3.16752715861851	0.00190940509677299	0.00864561442346716	-2.1443093508811
SMPD3	-2.43376165867168	0.973529930075535	-3.16557316126053	0.00192135634589212	0.0086972196698263	-2.15005066250039
CCL20	-2.86015557333603	-1.63091414768152	-3.16466881453412	0.00192691109242293	0.00871733578517664	-2.15270682070066
FLJ44060	3.14416817912249	-10.0420933841545	3.16459205985864	0.00192738322669686	0.008718043587895	-2.15293222700445
KHDC1	-3.22750894505457	-4.04122115059581	-3.16455309017744	0.00192762297857987	0.008718043587895	-2.15304666790271
LOC646097	2.65481765049627	-2.58932388010031	3.16435499036037	0.0019288421698359	0.00872104470624928	-2.15362840200405
HSF2BP	-3.21746385487669	-8.28080203636234	-3.15814976610974	0.00196739624739483	0.00888256910660415	-2.17183465913661
HOXC9	3.07667284036417	-7.39036818942545	3.15721283632658	0.00197327933174508	0.00890144917116562	-2.17458096507387
LOC391761	3.47991557946929	-6.31953513415773	3.15611597140438	0.00198018741607462	0.00893004501729844	-2.17779518006904
UBXN10	-2.79297899755942	-2.54058939069765	-3.1559487296762	0.00198124267923045	0.00893352056684894	-2.17828517518487
PRG1	2.90266054852258	-1.9188929906162	3.14036146442699	0.00208191884499861	0.00934051684753415	-2.22385575912226
LOC100133991	-2.6241716767019	-1.31047517160302	-3.14007069484268	0.00208384120232746	0.00934646992762731	-2.22470400381635
LOC647122	2.21538370780536	0.277811821933894	3.13917799797723	0.00208975335819248	0.00937030958725586	-2.22730779288861
CREG2	2.56896415062651	-1.52455347490293	3.13834243862549	0.00209530119726902	0.009391161505521	-2.22974434821416
RRP9	-2.61825989528543	0.28402091164874	-3.13684117546386	0.00210530342821676	0.00943195165100335	-2.23412074528585
CRISP3	3.71610681036423	-10.1959768880406	3.13677824676799	0.00210572365888674	0.00943248817062966	-2.23430415210972
OR51V1	2.99934034985132	-5.55733742775481	3.13567481158109	0.00211310492744441	0.00946285162372824	-2.23751961957883
ACY1	-2.7201560150728	1.95703580719981	-3.13542396384884	0.00211478628107005	0.00946767982534955	-2.23825046712264
LOC645635	-2.7982608610922	-1.50659316379754	-3.1326730195047	0.00213330658810696	0.00953835072124394	-2.24626207163775
GJA4	2.66536798410833	-3.31493985834184	3.13094918039344	0.00214498860464761	0.0095851220323271	-2.25127934223685
TREML2P	3.50099570721731	-5.06912404663886	3.12972707216902	0.00215330642228651	0.00961818372345162	-2.25483487438937
CYP2C8	-3.02502250551902	-2.57305329441616	-3.12822913605959	0.00216354235028406	0.00965566128235956	-2.25919125453423
ALG1	-2.01860124071078	2.98822899353658	-3.12652102195704	0.00217526954162023	0.00970248102451579	-2.26415669464905
FSTL1	3.97984156704783	-8.92117276875053	3.12605908421915	0.00217845111966744	0.00971529159661887	-2.26549913361591
CKAP2L	3.58340667875881	-2.82355375184868	3.12037038694839	0.00221798708749946	0.00987197655618645	-2.28201707006746
TTYH1	-2.27971286395643	-0.400538190580729	-3.11642635731631	0.00224578700311206	0.00997732035121621	-2.29345390048215
LOC643993	3.46708448836625	-6.01720613558099	3.11472523017433	0.00225787695757271	0.0100253569239211	-2.29838295177571
PTRF	2.02948278332175	1.35680319402955	3.11114620163736	0.00228351036713787	0.0101277136825646	-2.308745684942
POLK	3.16342547071228	-2.9096639761814	3.10671042305766	0.00231565402398941	0.0102500015681156	-2.32157479562209
LOC647315	2.13576240774806	-0.0323816037497218	3.10281903396687	0.00234419736559055	0.0103573601267584	-2.33281642434744
LOC100132521	2.04726739987367	0.405158819113659	3.10038358731745	0.00236222677687143	0.0104267467631535	-2.33984587077759
NDOR1	3.01393581097042	-3.1979973791179	3.09949974941402	0.00236880144884549	0.0104498896967619	-2.34239571985156
KCNA2	-2.403254907167	-0.63268459879494	-3.09482244385522	0.0024038778524427	0.0105897464978784	-2.35587917169913
IL4	-2.15008927640904	-1.75908624902417	-3.09143126894881	0.00242960922230587	0.0106895995384199	-2.36564404566277
KCNG4	-2.60384493385554	-0.444085328646363	-3.09137944639832	0.00243000440893749	0.0106898400231735	-2.36579319673078
GABRQ	3.32526287132418	-6.98477635764957	3.08862378781842	0.00245110431394701	0.0107600428783981	-2.37372117688877
C1orf75	-2.68906277692376	-1.55658158024296	-3.0869139261188	0.00246428172977952	0.0108118423565673	-2.3786373463039
TPCN1	-2.80174543623165	0.297079358717558	-3.08321779425332	0.00249299108798954	0.0109286379324351	-2.38925636869296
STON1	3.62745889094273	-9.791373408043	3.08064270680054	0.00251317540720701	0.0110002938388177	-2.39664811770401
SLC25A35	-2.87324134296716	-1.2341619754654	-3.08058601329923	0.00251362148426069	0.0110002938388177	-2.39681079543787
SNORD3C	-2.02623394747624	4.14400381935179	-3.07770668243312	0.00253637326263331	0.0110801321264382	-2.40506941300356
TC2N	-2.06372178846653	5.11012712607969	-3.0760780156207	0.00254932679418742	0.0111336208574195	-2.40973786513054
MIR941-2	2.29492956129254	1.48788132484722	3.0742190041291	0.00256418713036701	0.0111876250724783	-2.41506396989264
LOC650721	-2.57000808734937	-3.2816155681602	-3.07011465468856	0.00259728009193937	0.0113147428614149	-2.42681314396357
GPR82	-2.46127298045849	-1.9989514352757	-3.06910467972226	0.00260548374474761	0.01134258018515	-2.42970223060214
OR51F1	2.06384829466761	-1.01039636353311	3.06885766536396	0.0026074937940649	0.0113466100891718	-2.43040870293713
ARHGEF5	-2.54736251942451	1.00475348368266	-3.05999936942367	0.00268053183244974	0.0116260630337803	-2.45571127941438
MSC	-3.50956325300304	-6.82393641849201	-3.05999101950545	0.00268060156213372	0.0116260630337803	-2.45573509998167
LOC644808	-3.3644731305253	-2.92252358385622	-3.05070171937911	0.00275922272596426	0.0119275020398609	-2.48220062423244
C20orf135	-2.68292747686116	-4.04863101449919	-3.04743841751709	0.00278734396650368	0.012035804923863	-2.49148131627342
LOC441031	-2.93321304211592	-4.88683962763633	-3.04728699107547	0.00278865527652227	0.0120398110907148	-2.49191175744739
ZNF429	2.87644225153496	1.9457640221473	3.04505660216724	0.00280803593464017	0.0121134896331214	-2.49824965766108
KIAA0319	2.9537374884316	-0.0879479092705796	3.04170493636442	0.00283739379995488	0.0122266940519126	-2.50776621858537
THBS1	2.11298209411769	3.42560056579123	3.03984188347708	0.00285383493268297	0.0122891064755533	-2.5130521485824
FAM80B	-3.43044231982519	-3.32508979375364	-3.03689031767313	0.00288006216824065	0.0123850563815631	-2.52142069556597
BFSP2	3.0184061582447	-2.42065214179955	3.03171622295532	0.00292657610588937	0.0125506935950928	-2.53607371950553
CCT8L1	2.40730412681388	-2.10063974537828	3.03150744886383	0.00292846741046115	0.0125570890519323	-2.53666451162507
C15orf41	-2.64091407540896	-0.44389239867608	-3.02942219712846	0.00294741990722565	0.012619395216534	-2.54256344887314
LOC100132540	2.20955353409155	0.250449844502908	3.02893644768301	0.00295185102607973	0.0126331980110014	-2.54393707161973
LOC100133690	3.03046807345452	-8.08205850507807	3.02827355341177	0.00295790802087116	0.0126539450246916	-2.54581132308074
LOC257358	-2.46404651048673	-3.36057695196179	-3.02680292974828	0.00297138636545363	0.0127029498548714	-2.54996805639697
LOC100130673	2.15580163718406	-3.73036606890665	3.0223422418518	0.00301261622556771	0.0128581983076848	-2.56256550031503
LOC441792	3.39136349538803	-8.22169931254089	3.01990600060642	0.00303535646920267	0.0129446964109782	-2.56943887583154
CNNM1	-2.23135161694864	-2.57095401826345	-3.0197181373673	0.00303711657221327	0.0129504432810267	-2.56996869480504
ADAMTSL2	-3.17702355089739	-3.60370155414564	-3.01942957325826	0.00303982198204327	0.0129602188863646	-2.57078245831887
LENG9	2.66453183287659	-2.13583483679219	3.01916754136876	0.00304228056675641	0.0129667287602072	-2.5715213412011
LOC100131665	-2.51538959862159	-3.54325040003935	-3.01831680493171	0.00305027548047179	0.0129941983828159	-2.57391988065697
MYO1A	-2.29960016636365	-1.85288157019901	-3.01824144121602	0.00305098465503846	0.0129954559417866	-2.57413233038502
CCDC58	-2.89909005699451	1.7188758072417	-3.01622665161188	0.00307000035068787	0.0130569639627142	-2.57981029562095
LOC730389	2.00618232913447	2.27095573591401	3.01612921485065	0.00307092272924152	0.013059117626165	-2.58008480272203
CA12	2.13034546365154	-4.01602995526657	3.01388704500985	0.00309221881790889	0.0131407788184372	-2.58639950166308
LOC595101	-2.42752697825156	2.54368692214062	-3.00795529875048	0.00314921687794413	0.0133558789830346	-2.60308556731931
CLEC12B	3.51204928386885	-3.85580996873615	3.00342406858109	0.00319340822802582	0.0135286735619685	-2.61581267996693
C19orf55	-2.91885516590296	-3.9200977041118	-3.00211680088732	0.00320626333487419	0.0135776363966506	-2.619481367333
OR4K15	2.15847415534325	-0.648858687838612	2.99434793848966	0.0032836479761798	0.0138474311214718	-2.64125501575035
LOC650656	2.62400806286146	-3.67910807534392	2.98931181260311	0.00333472755582796	0.0140439720193924	-2.65534339359763
NOVA2	2.95459172737591	-9.68262655652944	2.98918487703469	0.00333602442158474	0.0140475491136671	-2.65569822397026
C15orf58	-3.17680592029883	-1.961541006148	-2.98440804506649	0.00338516697368685	0.0142430185816885	-2.66904162427411
LOC647519	2.15385217355018	0.457321223021655	2.98305999898095	0.00339915536205836	0.0142960086073554	-2.67280383003216
CHIT1	2.45832530450246	-0.946115259745106	2.98297508895598	0.00340003823466218	0.0142960086073554	-2.67304075222703
SERPINF1	-2.52457264036721	1.85117858740381	-2.97914182097071	0.00344011618180909	0.0144393805561373	-2.68373048653575
NANP	-2.03634163748446	-1.00080453170123	-2.97908575789317	0.00344070555132202	0.0144399236185964	-2.68388673913909
LOC729854	2.98243881068737	-7.22382327851437	2.97440146270932	0.00349027935729264	0.0146245127581595	-2.69693320073564
PGBD1	-2.28989791951764	1.11843256536457	-2.97314829402983	0.00350365262410289	0.0146648884234451	-2.70042042238778
IL17REL	-2.27433520918067	3.00978638155441	-2.97034827416753	0.00353370376836692	0.0147768787393865	-2.70820746380098
KRTAP10-8	-2.85832926624222	-6.65365780677923	-2.96997732970155	0.00353770266374653	0.014788763313369	-2.70923860412502
DKFZP686C2281	2.42435634165917	-1.83899719277376	2.96928423428874	0.00354518560584251	0.0148169972758099	-2.71116494844424
KCNJ6	2.40041750189478	-0.617166877365452	2.96662914311449	0.00357398600812795	0.0149274306502332	-2.71854070047456
LOC123876	2.79113735651327	-11.9308644834261	2.96509241917018	0.00359075340385478	0.0149914790336227	-2.72280703169538
LOC340156	-2.44010144728115	-0.298541254916089	-2.95961811728002	0.00365107398960259	0.0151931090442699	-2.73798936020217
LOC644813	2.46594091973466	-0.57328350177865	2.95905550704686	0.00365732583612476	0.0152168022064451	-2.73954830267115
PTPN14	2.77398684433011	-4.53348888111423	2.95708619451836	0.00367928688261733	0.0152980362674335	-2.74500304900018
MIR523	3.11119249666369	-10.2938136699889	2.95143261449652	0.00374300900476467	0.0155259696984108	-2.7606450940568
DPH1	-3.18906931249246	-6.64565381664794	-2.94472916625808	0.00381987820926205	0.0158113946130214	-2.77915790546653
LOC340221	2.0455625124074	-2.04195244098275	2.94347043415647	0.00383447300969082	0.0158613488892099	-2.78263001586724
LCN10	-2.62571344952759	-2.00968253766244	-2.94301794246065	0.00383973208796344	0.0158810105013634	-2.78387785977679
TMEM90B	2.68350356273009	-10.0858341546477	2.94122046855751	0.00386068872413336	0.0159574249084083	-2.78883312382749
PLA2G4A	2.60965432613659	-2.22810639071843	2.9390268545885	0.00388640629476678	0.016046569302291	-2.79487687044478
HIGD1C	-2.39876612372621	-2.32090043375767	-2.93827439678074	0.00389526417546182	0.0160767989739807	-2.79694909823586
LOC441488	2.45267753059271	-1.60489905810398	2.93750117971551	0.00390438574997832	0.0161059760135768	-2.79907801147459
FAM64A	2.39698372429747	0.0655379643993607	2.93738871068255	0.00390571417075221	0.0161075228323585	-2.79938763369309
DLL3	-2.65338056035904	-7.40583401642367	-2.93732402327013	0.00390647841003434	0.0161082582750293	-2.79956571054054
NLRP11	2.7447780772213	-12.9885962493955	2.93380446749997	0.00394826729595832	0.016254951731767	-2.80924945256593
LOC644402	2.10932264410546	-0.480986253554986	2.92837573202054	0.00401353011217894	0.0164911959792567	-2.82416617012547
EFHD1	-2.52991158375147	-0.231798805316125	-2.92811727084978	0.00401666182573058	0.0165019039436375	-2.82487574825476
LOC652794	-2.98425292268989	-3.55446391688553	-2.92731674066178	0.00402637590440296	0.0165314086636932	-2.82707317162013
GLRB	-3.13822602730112	-4.35161933582259	-2.91653702986103	0.00415930055580893	0.0170021595126339	-2.85661169003327
CYP4F22	-2.87438890627133	1.58195711932747	-2.91651712151959	0.00415954972786151	0.0170021595126339	-2.85666615428823
LOC441495	2.55720425221039	-2.73834996645284	2.91298325822385	0.00420399705137776	0.0171659567425664	-2.86632874998105
FOXJ1	-2.46523537741424	-0.742058624990177	-2.91116859263504	0.00422699001934036	0.0172486248130941	-2.87128656758364
IGSF22	-3.34594614132208	-14.8154374489604	-2.90837185048253	0.00426265249607211	0.0173873683935415	-2.87892218511427
EXPH5	-2.44112772326513	-0.586374804338434	-2.907037926663	0.00427975895335507	0.0174548776229339	-2.88256176971389
NINL	-2.50035604012389	-1.93163544350533	-2.90300089346123	0.00433191484986864	0.0176515408835769	-2.89356779307922
SERPINC1	2.65960797028552	-3.55337543867704	2.90171844754591	0.00434860480996586	0.017703462870503	-2.89706126681408
PLEKHM3	2.98967678793198	-8.4908696472831	2.89882376887717	0.00438649356292117	0.0178392027370412	-2.90494158762021
RNF217	3.29089048465002	-10.359282844589	2.89552114174364	0.00443009144760538	0.0179896873962404	-2.91392403740285
LOC729758	-3.19327249484512	-4.75594343338587	-2.89400080200055	0.00445029459982169	0.0180635697023019	-2.91805601338038
ANLN	2.91841543444207	-2.25804698936023	2.89296714893517	0.00446407856030408	0.0181124924602644	-2.92086418303784
KRT71	-3.18738184014576	-5.16267700672165	-2.89052840311495	0.00449675488414808	0.0182285807493771	-2.92748613017042
MIR453	2.47793950934014	-3.6430304470736	2.88900367405068	0.00451729565315787	0.0183071191768567	-2.93162374282813
TRIM71	2.672049099444	-8.57886790347714	2.88825440777527	0.00452742105134165	0.0183386840830603	-2.93365630063699
CGREF1	2.88839407547292	-6.96260193442758	2.88682049579571	0.00454685657631627	0.0184065101597392	-2.93754482404572
SPAG4	2.09470965121108	-1.44828182318711	2.88495412606741	0.00457226820477198	0.0184869453225402	-2.94260355221867
LOC100131293	-2.15250194227088	-0.675804502482918	-2.88478248670349	0.00457461168710983	0.0184940386454284	-2.94306862991717
LOC643784	2.51421286431457	-0.571079350031629	2.88430737393031	0.00458110439030857	0.0185085518406636	-2.94435587859905
AHI1	-3.7343677705862	-2.12064604176205	-2.88367216875489	0.00458979803918231	0.0185363360409123	-2.9460765825974
RBM44	2.19670540110437	-0.60725525016097	2.87992094868368	0.00464144745369837	0.0187256546030715	-2.95623143693928
LOC100131693	2.12489944387549	-2.51245016618854	2.87749995392106	0.00467506342822503	0.0188491640301618	-2.96277908161873
SPTB	2.28247914923037	-4.05459554158435	2.877209370529	0.00467911318335551	0.0188630693530109	-2.96356464601528
LOC645390	2.80358160614194	-9.01556128323128	2.87083036021784	0.0047688282757555	0.0191632177716995	-2.98079207453736
SCARNA20	2.16617675295803	1.18613485784806	2.86722031852865	0.00482029524004136	0.0193526932057013	-2.99052657050745
CHIA	2.33691136445548	-7.69543434080632	2.86455695575489	0.00485859105804351	0.0194964707265885	-2.99770141714943
LOC649431	2.57686452642901	-1.50685495777532	2.8639572037725	0.00486725305183718	0.0195287331036903	-2.99931628074987
ZNF135	-2.11150166691459	2.48716617896843	-2.86239432724326	0.00488989151706317	0.019604627109239	-3.00352300608562
ADAM23	-3.48737858932247	-3.23817684119052	-2.85656347647779	0.00497520483539118	0.0199058921989039	-3.01919976533304
FCRL4	3.82199131654859	-7.87578635196827	2.85337453315353	0.00502243719599026	0.0200744013822926	-3.02776158560414
CDH1	-2.53541403647756	-3.10404988232249	-2.85304321416188	0.00502736789714314	0.0200855816055246	-3.02865064171376
LOC100133551	2.15941668151225	3.23159613294007	2.85212480414245	0.00504105885681932	0.0201308891531958	-3.03111461195302
GATA2	-2.36240851727271	1.23978555360635	-2.84628650511342	0.00512889191348103	0.0204296631072194	-3.0467615959612
HOXA10	2.25742411755064	-4.42733078274344	2.84226646237696	0.00519018138535483	0.0206397484227336	-3.05751907766788
MIR647	-2.36695040514003	-2.60128544275998	-2.83995368780074	0.00522574444942446	0.0207706469683885	-3.06370188510554
SCGB3A1	-2.90931869190779	1.08523579810029	-2.83905368121319	0.00523964374434194	0.0208179846123759	-3.0661066962762
LOC644893	2.29368647826681	-2.33019984889979	2.83750147521778	0.00526369469593655	0.020897673440602	-3.07025259623763
C8ORFK32	2.39440028074022	-1.73870565118751	2.83667060571774	0.00527661016438599	0.0209410045866504	-3.07247100228637
TMEM81	2.43299323518593	-0.667723226339043	2.83614022179016	0.0052848698603578	0.0209711331887691	-3.07388681705566
LOC100131464	2.95010746407059	-4.96467138775055	2.83452880509021	0.00531003704090986	0.0210630127354362	-3.07818692058391
ACAP3	-3.63779247214881	-7.10027261894533	-2.83128032749694	0.00536110499709014	0.0212387440773162	-3.08684898849419
LOC652796	-2.43927430450227	-1.11836440992384	-2.83075038203491	0.0053694784748862	0.021269232590994	-3.08826125480949
LOC100131124	-2.03260856071702	-8.55504600654958	-2.82747214574941	0.00542154271157583	0.0214429972031987	-3.09699231819616
LHCGR	2.85516744056759	-6.58898632302586	2.82726503807014	0.00542484738023349	0.0214479608262329	-3.09754361604434
OCA2	2.19660785053707	0.0395901976636422	2.82721503646581	0.00542564549552791	0.0214484149849657	-3.09767670945626
OR13H1	2.67845553943644	-14.3512971176805	2.82310014477228	0.00549169517582544	0.0216604215302817	-3.10862251657346
LOC340239	2.00628118547534	-5.98719423943237	2.82262296340524	0.00549940189960226	0.0216799226965106	-3.10989092843645
LOC645144	2.93615230563868	-4.54741707291249	2.81721170787394	0.00558748979361612	0.0219637465065361	-3.12426148402362
GZF1	2.19466987947858	-1.23150700133843	2.8152987891406	0.00561893625830414	0.0220597357454582	-3.12933573804403
MDN1	-2.18021833935728	0.214806906218325	-2.81350949715562	0.00564849649946011	0.0221563916170251	-3.13407929292952
CEP290	-2.26660308731541	1.31269710035181	-2.81259391731472	0.00566367727025024	0.0221974204687733	-3.1365055341842
ERRFI1	-2.83031213349313	-8.83636186636766	-2.81258013779605	0.00566390602557575	0.0221974204687733	-3.13654204388181
LOC100131500	2.49966615996543	-3.11287669678607	2.81171595207691	0.00567826932058314	0.0222428097581025	-3.13883144137727
ANTXRL	3.03148595884313	-7.08306738710698	2.81008901794963	0.005705400153956	0.0223405166063349	-3.14313981721958
OPTC	2.39115895690168	-1.29589768877913	2.80796257692413	0.00574103905202086	0.0224576570618117	-3.14876763306805
ZNF560	2.64758040085965	-10.652652755825	2.80772874434105	0.0057449704237655	0.0224646377108678	-3.14938626138737
ZBTB12	-3.3793885080793	-11.0372725978345	-2.80517313966619	0.00578809753479358	0.0226079330362374	-3.15614440080901
LOC654113	-2.50348303768914	-1.94825856084676	-2.80152026770963	0.00585025424793822	0.0228138113479847	-3.1657947212216
LOC728675	2.99016191522503	-8.37124777238329	2.80039817418377	0.00586946943742622	0.0228802166372388	-3.16875687888452
SPESP1	2.25858937515883	-5.49462728567518	2.79928911630735	0.00588851791754886	0.0229459228485221	-3.1716835900229
ACCN2	-2.19759401351161	-0.927330536404986	-2.79490857670913	0.00596430741316167	0.023209562205773	-3.18323341323444
ZNF510	-2.80976997703088	-5.40935615062393	-2.79380662475557	0.00598351215314945	0.0232756398403553	-3.18613631619024
MYOZ3	2.54159313633118	-2.71019938013391	2.7907382254404	0.0060372852806784	0.0234470443561866	-3.19421413263501
KIAA1919	-2.68618204699827	-14.8863388469151	-2.78931084074812	0.0060624496684876	0.0235302200782842	-3.19796915597901
LRRIQ3	2.54227978102925	-2.9714615116465	2.78887445360519	0.0060701621010203	0.0235485082396477	-3.1991168199336
GNAT2	2.16902866401946	-0.18958728387537	2.78794472326131	0.00608662338695119	0.0236007017494036	-3.20156140609116
LOC100130736	2.27226435863917	-2.95625818594073	2.7866487395264	0.00610963720264659	0.0236782384031459	-3.20496779279417
IRGM	-2.72478360287193	-4.31966036222769	-2.78394670277004	0.00615787451253045	0.0238475199478603	-3.21206535040904
LOC100128164	2.13110971735585	-0.253750077685064	2.78270584954343	0.00618014247767616	0.0239219522391134	-3.21532270432563
MGC88374	2.21608356730106	-1.88671785680996	2.77820038954977	0.00626161393848266	0.0242040015844655	-3.22713910343708
MYO18B	2.58667508904313	-21.7926918753254	2.76930172543123	0.00642540618161313	0.0247674792305009	-3.25042748067353
LOC653924	-2.65573767134782	-1.78519013219596	-2.76887416516327	0.00643337330888111	0.0247921010204267	-3.25154476064889
FOXH1	-2.0501184137294	0.826749123102645	-2.76844379795117	0.00644140181696204	0.0248108571580457	-3.25266922064149
DNASE1L2	2.70644851953995	-4.34260624955464	2.76309501019432	0.00654194707771962	0.025122111487709	-3.26663151414062
LOC339879	2.0305602127291	0.678980880130388	2.76194645890305	0.00656372259127803	0.025192338535243	-3.26962651978104
MBD3L5	2.27283338311179	-2.30364429860784	2.76010122380146	0.00659884467737127	0.0252993322071371	-3.27443590392344
RSPO4	-2.02966625420123	-7.42360716278943	-2.75897624317991	0.00662034126248311	0.0253600674694167	-3.27736662727234
LOC653935	2.27107171078935	-1.7559469227975	2.75750502929543	0.00664854990432269	0.0254525949507924	-3.28119772909738
LOC728175	2.23205030905719	-1.75926983586161	2.75538807396224	0.00668933160257023	0.025577527121545	-3.28670717590962
LOC100132020	-2.57162911400234	-3.89474174027265	-2.75199297212578	0.00675521096991228	0.0258011415947787	-3.29553517415937
ZNF181	-3.97276797495135	-5.8545685656315	-2.75146869855926	0.00676543650262916	0.0258190775701285	-3.29689753462356
TMEM171	-2.7835741213783	-10.6439008644938	-2.75119677202213	0.0067707457494794	0.0258328519893689	-3.29760406313655
LOC100132015	2.97467956448441	-7.68910772316334	2.74933926801467	0.00680711410728212	0.0259583243508018	-3.30242862765571
LOC652466	2.67918898058284	-4.41822696907795	2.74763682364883	0.00684060235822957	0.0260607025764008	-3.30684790030922
ERCC-00083	2.69006784045403	-13.5493779997149	2.74247577874939	0.00694304054419341	0.0263965034229526	-3.32023023795204
KIAA1688	-3.50651166744649	-13.8949210536634	-2.7402188427726	0.00698827336040846	0.0265523937702666	-3.32607531441284
SUSD4	-2.34629698333749	-4.71429913040972	-2.74017333923781	0.00698918807464063	0.0265526554567492	-3.32619311662904
PROC	-2.72058836339087	-2.93449543894581	-2.73937434165305	0.00700526729200142	0.0266073019758631	-3.3282613241782
C20orf195	-2.63892654142087	-3.34587237918387	-2.73843423861973	0.00702422916662086	0.0266581217345214	-3.33069409492207
SCGN	-2.6043143027534	1.61134434036656	-2.73835385904161	0.00702585258363187	0.0266596838275561	-3.33090206425659
CACNG2	2.55626285192101	-7.73625725629328	2.73521152316143	0.00708958564721843	0.0268495925488576	-3.33902809033895
NOMO3	-2.63426652854984	-1.59600409421321	-2.73348943081986	0.00712473549136172	0.026956090609369	-3.34347786112755
IGSF5	2.72020686359004	-13.3507083871765	2.73345526257956	0.00712543450167379	0.026956090609369	-3.34356612426931
TRIM16L	-2.924127600962	-5.73479577674966	-2.7309578361781	0.00717669550696095	0.0271085601486485	-3.35001479205069
LOC100133099	-2.33403830084716	-1.89754984867415	-2.72948337177296	0.00720711661380685	0.027199543729337	-3.35381957455063
RXFP1	2.93010776548038	-13.8391665013917	2.72923757605199	0.00721219923142314	0.0272154535728856	-3.35445365994392
FAM109B	2.56584744926241	-3.46619423575232	2.72481172080134	0.00730427648668721	0.0275166023605046	-3.36586242838086
LOC100132942	-2.28985628153982	-0.278674309866116	-2.72316649860691	0.00733877541927991	0.0276266744168407	-3.37009919304869
C2orf62	2.12598323241363	-0.125056571649483	2.7221901303426	0.0073593188829469	0.0276907273610775	-3.37261244947473
DBH	-2.98953658126444	-4.95886369246187	-2.72148936905277	0.00737409553241017	0.0277330306641212	-3.37441577360659
KRTAP12-1	2.57089004888267	-2.88212937006143	2.72080414122606	0.00738857065863961	0.0277774862414389	-3.37617872333735
R3HDML	2.88521024077461	-6.07098419487496	2.71528502673873	0.00750610266673224	0.0281714627363033	-3.39036380609669
LOC728914	3.13427148026049	-9.48605811223988	2.71519530018071	0.00750802736246034	0.0281726027925359	-3.39059420636966
VWC2	2.18289466289972	-0.117298785634775	2.71406317621795	0.00753235067159112	0.0282503646693654	-3.39350069512278
ESRP2	-2.86857232237623	-9.64075363316126	-2.71325664193759	0.0075497223560336	0.028308753487889	-3.39557064059406
LOC100130386	2.28235000729439	-2.94698970217815	2.71296511252534	0.00755601044853528	0.0283255648436135	-3.39631870661124
KIAA1957	2.2470715374125	-3.18101561249729	2.71230014647366	0.00757037109059446	0.0283726228839471	-3.39802474423979
ODZ3	3.22845988712094	-11.609213885718	2.71045003966786	0.00761045639854528	0.0285126443803716	-3.4027694136657
TSPAN11	2.18644122058742	-5.95333645635261	2.70714170033013	0.00768261647723708	0.0287486823761386	-3.41124656153792
LOC643768	3.45449773321188	-5.57121467753813	2.70671711683048	0.00769192207632308	0.0287766437635483	-3.41233382604965
TM4SF5	2.61652676628079	-11.7966060471833	2.70631403349845	0.00770076590834396	0.0287960027867461	-3.4133658922931
TAAR5	2.21051600109283	0.343664952247581	2.70462924653733	0.00773783075312698	0.0289173789288288	-3.41767818186352
FAM179B	-2.07916629310514	2.94321877120121	-2.7039920600948	0.00775189076163106	0.0289595804818663	-3.41930846397417
CEP70	-3.86006339446889	-6.23085703014435	-2.70357743160011	0.00776105228831211	0.0289834586527116	-3.42036913289947
LOC284009	-2.58690126126418	-4.27873323967855	-2.70249698734375	0.00778497162730823	0.0290693266711621	-3.42313235418239
CDH16	-2.16827036833731	-0.61317478893554	-2.69761306779181	0.00789392951859815	0.0294027332045364	-3.43561058368728
TLL2	-2.00158474122509	-5.21224465464551	-2.69712902633068	0.00790480314410286	0.0294362491458692	-3.43684619141359
TCTN2	2.66778195013156	-4.26608506365243	2.69589835217661	0.00793251043549002	0.0295219167268409	-3.43998682732078
LOC100132000	-2.73828049353136	-7.73810238692769	-2.69491848769528	0.00795463388854795	0.0295832089834495	-3.44248648878564
MOXD1	-2.24783017642672	-2.77406985508144	-2.69440994289347	0.00796613786522388	0.0296154665875305	-3.44378348011332
OR6C76	2.66922080897145	-14.0261392451455	2.69047609142417	0.00805563727614632	0.0299021597934002	-3.45380896180393
GLI4	-2.07042072889839	1.63437520870355	-2.69036462981817	0.00805818636120521	0.0299049270805162	-3.45409283240486
ZNF204	-3.24707539477764	-16.4900836133218	-2.69031853833106	0.00805924066963454	0.0299049270805162	-3.45421021520259
FSHR	2.21282140915754	-15.8540655561756	2.68987264834668	0.00806944652123747	0.029935720301901	-3.45534568581643
ATXN7L1	-2.75880501952861	-0.296106388624526	-2.68877989143367	0.00809450782750739	0.0300180495831202	-3.4581277075925
PLAC9	2.40880893387078	-5.29437661068728	2.68665526523507	0.00814343582972515	0.0301781061936881	-3.46353384155884
LOC342541	-2.24602380665182	-0.927813643976591	-2.68559535971502	0.0081679443418982	0.0302475060494123	-3.46622935155607
LOC643075	2.60676005070857	-4.15208733533493	2.68379191998039	0.00820979930798144	0.0303743181338361	-3.47081359896519
GABRG3	2.51638410470607	-5.37008659403828	2.68221363871523	0.00824658787448015	0.0304955691548687	-3.47482324210067
C11orf9	-2.73948782761522	-2.04861544153466	-2.68209883003454	0.00824926979169294	0.0304974696553117	-3.47511483253221
FAM87B	-2.36966209287378	-2.0030956070244	-2.6800659896041	0.00829688760298972	0.0306346619187313	-3.48027597701991
ATXN7	2.08619465783604	0.680363724869053	2.6791539216484	0.00831833284798894	0.0306985181972637	-3.48259047151132
LOC51145	2.46279600501891	-1.50741470145479	2.67912254223453	0.00831907155657882	0.0306985181972637	-3.48267008841151
LOC402145	2.05770076223277	-1.30181162615241	2.67698409425003	0.00836955322236712	0.0308739147775028	-3.48809386119897
LOC652577	2.56586323443794	-4.52264397107272	2.676112670105	0.00839020401023397	0.0309355849415952	-3.49030295213223
ZSCAN10	-2.81318417735072	-9.7910412111874	-2.6760707501967	0.00839119857854495	0.0309355849415952	-3.49040920432601
LOC646537	2.03393667390282	0.519004514124178	2.67351327918884	0.00845207780746276	0.0311380854984005	-3.49688866979127
LOC730198	-2.18644342351114	-1.3048272754248	-2.66219476752938	0.00872633305198278	0.0320544169398366	-3.52549790572959
LOC731106	-3.31122144099413	-6.51505620558623	-2.66204213616346	0.00873008575300476	0.0320644497435738	-3.52588296027609
LOC649701	-2.43139675795972	-5.46439142321277	-2.66054371177539	0.00876700457609064	0.0321699366046332	-3.52966209538927
LOC728444	2.25183018098455	-1.53135948065439	2.65960995018844	0.00879008229063293	0.0322395447210596	-3.53201614408995
DDX20	-2.32104725342041	-1.11122193047598	-2.65872821546045	0.00881192454862468	0.0323121055286095	-3.53423835022932
LOC643720	2.56762636070549	-0.158845983842401	2.65621983225319	0.00887433046476112	0.0325155285107965	-3.54055652588843
LOC100132515	-2.679249781592	-3.75072379900757	-2.65541576318726	0.00889441919456567	0.0325841530348705	-3.54258070107593
HIST1H2AH	2.65957367081252	-15.5553411846686	2.65382512545954	0.00893428048539486	0.0327072808160368	-3.54658337468893
XLKD1	2.89111499950891	-13.8018250795825	2.65186869788619	0.00898352970275445	0.0328760741931532	-3.55150356653106
NUDT9P1	-3.31045133867021	-5.60674184443898	-2.65155890210356	0.00899135064973212	0.032900860193075	-3.5522823686665
ADAM11	2.19146626011112	-0.762525169231064	2.65042513630635	0.00902002558490351	0.0329942487953031	-3.55513186954282
PFKFB1	-2.27711867278512	-4.39195282351567	-2.64785503805939	0.00908533391844347	0.0331944602383353	-3.56158726049315
MT3	-2.63115016599503	-5.63601942386864	-2.64673670590431	0.00911388474110714	0.0332755373101693	-3.56439445127821
HIST1H2BM	2.09337137675522	-0.891289067870686	2.64252486414207	0.00922214076671215	0.0336281104434877	-3.57495727653222
ATP1B4	2.54122010733292	-8.14564957243808	2.64240641950016	0.00922520183161474	0.0336350215909466	-3.57525410380612
PRPH	-3.15145546143733	-1.52701443074536	-2.63907562548938	0.00931165872059079	0.0339226634045243	-3.58359631707152
FLJ42280	2.29159624327174	-2.00267403670638	2.63227919462963	0.0094903443199922	0.0344895680589483	-3.60058911625827
STAC	2.84038590141992	-3.41932431034487	2.63191591638378	0.00949998180549574	0.0345166005599679	-3.60149629431905
LOC729150	2.18560547189914	-1.82524505111463	2.62952782171999	0.00956355611751249	0.0347114294879121	-3.60745703772985
EMID1	2.88415095509794	-5.81547134781427	2.62722534012139	0.00962521430635228	0.0349150366888157	-3.6131994787687
MIR133B	2.71009357819378	-2.51254595527801	2.62411292692419	0.00970913136051761	0.0351706729366915	-3.62095471127355
C1orf135	2.87643343318914	-4.96016685085871	2.62028795422478	0.00981316347509522	0.0354901875357361	-3.6304741013228
CCNE2	2.12413148992358	-0.489578344256072	2.61992485402419	0.00982309114498957	0.0355219994497768	-3.63137711618405
MIR1302-8	2.78275469487146	-8.05932886308771	2.61919349716934	0.00984311494971259	0.0355780154866296	-3.63319562772096
LOC550631	-2.23723978366798	-1.99197981037741	-2.61901195688423	0.00984809103246874	0.0355919034873657	-3.63364695500478
KPNA5	-3.00391130887473	-3.63148077454564	-2.61618774976606	0.00992579602919957	0.0358397272772755	-3.64066458759187
CYP8B1	-2.16914045341081	0.410535435513278	-2.61337786075049	0.0100036548491626	0.0360652369163567	-3.64763987398645
RCAN2	-3.00027015145667	-13.3638409155134	-2.61263086857487	0.010024445506541	0.0361294366637585	-3.6494930758979
AURKB	2.55622812403817	1.44113571546573	2.60437426493876	0.0102568534960893	0.0368570449804527	-3.66994495734995
PNMAL1	-2.68507550166174	-4.79179367130418	-2.60190091487576	0.0103274117557677	0.0370681579964623	-3.6760601681019
TEX28	2.27637813582788	-1.97640079153991	2.60017727096088	0.0103768408379275	0.0372285471524822	-3.68031867709797
LOC100129527	2.4089892476863	-4.01430806678767	2.59836469699181	0.0104290497498908	0.0373816772948814	-3.68479415499901
LOC647025	2.10084199509948	-1.29644502158746	2.59340694190364	0.0105730611909304	0.0378244486502209	-3.69702110665445
LIPH	2.40113250431936	-2.72218846736197	2.59095774020811	0.010644862931064	0.0380332799958789	-3.70305361910676
IGFBP6	-2.07941827225169	-0.190169804869269	-2.58893597975169	0.0107044637288175	0.038211795016493	-3.7080294453509
XKR3	3.04237181705613	-3.13400236752066	2.58604813597254	0.010790116832624	0.0384781719424891	-3.71513073863876
TAS2R19	-2.57374253738022	-6.79829370840936	-2.58230722889169	0.0109019876060315	0.0388285903027617	-3.72431910010112
ETV5	-2.15870871160638	-4.78990971201627	-2.58052153752617	0.0109557548970897	0.0389802853597914	-3.7287008534848
LOC100132713	2.45267191907334	-6.15469003815448	2.57729439325483	0.011053529267	0.0392791929759639	-3.73661271765225
LOC728018	3.18311006775503	-10.3313060714168	2.57505752168907	0.0111217601787783	0.0394814311356109	-3.74209151959712
PUS10	2.54330144645599	-0.776139015572315	2.57037665074874	0.0112657656376674	0.0399023936474846	-3.75354253243516
CGN	-2.67362091864617	-10.4998012205975	-2.56581821348997	0.0114076115860767	0.0403501682152247	-3.76467592746823
CRTC1	-2.0531864548008	1.26464616419032	-2.56298283697919	0.0114966474509843	0.0406330507522291	-3.77159195358525
LHFPL4	-2.08525648992534	-1.68544494071787	-2.56217170483586	0.0115222329302242	0.0407051469891513	-3.77356918781593
RBM8A	-2.35379138630761	-2.85537367974615	-2.55550944676438	0.0117343212365398	0.0413613083603702	-3.78978783376146
LOC100129222	-2.78605802754124	-2.86051319108712	-2.55277520940041	0.0118223726498843	0.0416202671554523	-3.79643301890192
DKFZp781N1041	2.0716920416315	0.365557472925466	2.55181805968602	0.0118533357612954	0.0417188366273327	-3.79875771700722
C19orf45	-2.53558884718419	-3.29984781234183	-2.54858228399425	0.0119585500387259	0.0420383877733127	-3.80661083257569
LOC646183	2.90068437620953	-4.4917592283624	2.54607459866891	0.0120406649025034	0.0422702474412199	-3.81269069179528
VN1R1	-2.15722188133956	-1.3418003210645	-2.54214128630677	0.0121704808169755	0.0426687216670199	-3.82221604940354
DEADC1	-2.62873566578235	-7.57752504768396	-2.54075766087926	0.0122164436628893	0.0428011829760515	-3.82556362232342
NLGN3	2.99925262510819	-9.99074954882706	2.54065578479671	0.0122198340389828	0.0428035070466132	-3.82581003822483
PAGE1	-2.65345953350025	-10.756099093131	-2.54055632808202	0.0122231447132763	0.042810326769962	-3.82605059356948
LOC285768	2.5532978148574	-4.55526011027704	2.5393202145075	0.0122643590791451	0.0429355146885828	-3.82903966177997
LOC402199	-2.70347822153231	-6.12480377929458	-2.53904298562695	0.0122736194919439	0.0429542204817902	-3.82970985289077
RAB26	-2.48836603236267	-6.69965976356114	-2.53840948270072	0.0122948042216735	0.0430133170764263	-3.83124107513675
CRP	2.24315223695803	-3.01407778649266	2.53005932877724	0.0125771162584998	0.0439128944040515	-3.85139162661515
SNORD58B	-2.15196155294765	-1.91399628290976	-2.52949652492041	0.0125963513797359	0.043960496110358	-3.85274761664607
OR52B4	2.67618567950931	-17.3842859200802	2.52754045932237	0.0126634094603471	0.0441650649682497	-3.85745833035729
KRTAP21-2	2.12790740488952	-1.16470643823541	2.52611727681945	0.0127123998440181	0.0443113097827466	-3.8608836458822
SLC6A18	2.31850321862803	-8.87183376574061	2.52587706257644	0.0127206854817278	0.0443303462080817	-3.861461620883
SOD3	-2.67481839411512	-10.264275209332	-2.52465260359436	0.012762995544717	0.0444580510585615	-3.86440699389232
TDH	2.37514127295792	-14.9391189907839	2.52072799878047	0.0128994568053288	0.044873642290878	-3.87383869581288
LOC642005	3.01631306668908	-5.0436875359863	2.51968620713135	0.0129358992211364	0.0449854601030148	-3.87634011740547
LOC644512	2.80657238396489	-5.80147839102499	2.51876118712586	0.0129683340795555	0.0450782796396197	-3.87856037475285
FLJ32154	2.36078134367198	-0.430677331657163	2.51862447964593	0.0129731337502131	0.0450899706251869	-3.87888844088396
MAGI3	2.08819099373011	-9.21560994644045	2.51829741289067	0.0129846232053318	0.0451249077451319	-3.87967325937816
C3orf33	-2.62125634420921	-5.39234663799177	-2.51343618801567	0.0131564684747254	0.0455808253347951	-3.89132718473098
DCLRE1B	-2.21982138356015	-1.25960528853503	-2.51112442227804	0.0132389011930213	0.0458310086293919	-3.89686205983059
TNNC1	-2.23348044355601	-3.00093402292143	-2.51098341133148	0.0132439442590329	0.0458434114212768	-3.89719952135071
LOC440053	2.51757516368931	-13.9216940311271	2.5100765816599	0.0132764168578555	0.0459433829182176	-3.89936929708651
LOC100132861	2.02128657681473	-1.09798629470376	2.50706015217825	0.0133849447710024	0.0462906451747613	-3.90658160000582
TRPC1	-2.60054680070278	-2.6934410387746	-2.50082744297207	0.0136117063891755	0.047017901295004	-3.92145908682341
LOC100133967	2.12908662658325	-2.70563962260655	2.49925995040418	0.0136692731611731	0.0472083534588431	-3.92519539751483
FAIM2	2.13602212726433	-2.43906552212661	2.49392544696036	0.0138668178465717	0.0477991814911145	-3.93789488284781
LOC729390	2.01252740388184	-4.20094613674128	2.49118611988459	0.0139692466176361	0.0480984576492149	-3.94440662122332
SGPP1	-2.65662556968292	-3.65827277565295	-2.49115288007241	0.013970493655885	0.0480984576492149	-3.94448559663045
LOC649635	-2.25990301069551	-6.90306686621741	-2.49010201140336	0.014009969743192	0.0482079327171196	-3.94698189097219
SLCO1B3	-2.55072093529875	-11.8912473125204	-2.48816376461677	0.014083041644132	0.0484222172281044	-3.95158360138474
C6orf141	2.06142774722803	-2.251312471186	2.48396815944696	0.0142423822127735	0.0488897607898728	-3.96153347739782
PAX5	-2.521128122772	-6.00111549231219	-2.47614161432635	0.0145439229505803	0.0497833201684241	-3.98005327575035
