# Supplementary material for: Identification of potential biomarkers associated with immune cell infiltration patterns in Kawasaki disease via bioinformatics
Source: PLoS One. 2025 Jun 2;20(6):e0324337. doi: 10.1371/journal.pone.0324337 (PMC12129191; doi:10.1371/journal.pone.0324337)
Supplement: S5 File — (ZIP) [file pone.0324337.s007.zip]

Archive with 7 entries (6 files):
- 5. Gene Name to ID Conversion/
- 5. Gene Name to ID Conversion/barplot.pdf
- 5. Gene Name to ID Conversion/bubble.pdf
- 5. Gene Name to ID Conversion/geoMirna.symbol2id.R
- 5. Gene Name to ID Conversion/GO.txt
- 5. Gene Name to ID Conversion/id.txt
- 5. Gene Name to ID Conversion/symbol.txt
