# Supplementary material for: Identification of potential biomarkers associated with immune cell infiltration patterns in Kawasaki disease via bioinformatics
Source: PLoS One. 2025 Jun 2;20(6):e0324337. doi: 10.1371/journal.pone.0324337 (PMC12129191; doi:10.1371/journal.pone.0324337)
Supplement: S5 File — (ZIP) [file pone.0324337.s007.zip › 5. Gene Name to ID Conversion/geoMirna.symbol2id.R]

#if (!requireNamespace("BiocManager", quietly = TRUE))
#    install.packages("BiocManager")
#BiocManager::install("org.Hs.eg.db")


setwd("F:\\APP\\生物信息\\5、基因名转换id")          #���ù���Ŀ¼

library("org.Hs.eg.db")          #���ð�
rt=read.table("symbol.txt",sep="\t",check.names=F,header=T)    #��ȡ�ļ�
genes=as.vector(rt[,1])
entrezIDs <- mget(genes, org.Hs.egSYMBOL2EG, ifnotfound=NA)    #�ҳ������Ӧ��id
entrezIDs <- as.character(entrezIDs)
out=cbind(rt,entrezID=entrezIDs)
write.table(out,file="id.txt",sep="\t",quote=F,row.names=F)    #������
