# Supplementary material for: Identification of potential biomarkers associated with immune cell infiltration patterns in Kawasaki disease via bioinformatics
Source: PLoS One. 2025 Jun 2;20(6):e0324337. doi: 10.1371/journal.pone.0324337 (PMC12129191; doi:10.1371/journal.pone.0324337)
Supplement: S5 File — (ZIP) [file pone.0324337.s007.zip › 5. Gene Name to ID Conversion/GO.txt]

ONTOLOGY	ID	Description	GeneRatio	BgRatio	pvalue	p.adjust	qvalue	geneID	Count
BP	GO:0002526	acute inflammatory response	16/681	114/18614	3.96546012828522e-06	0.0191373105791044	0.0175189854299085	HP/FCGR1A/OSM/VNN1/FFAR3/DNASE1L3/KL/ORM2/KLKB1/NLRP6/CREB3L3/C2CD4B/SERPINF2/F8/IL4/CRP	16
BP	GO:0002460	adaptive immune response based on somatic recombination of immune receptors built from immunoglobulin superfamily domains	28/681	311/18614	1.16310562193555e-05	0.0280657386573048	0.0256923910277026	FCGR1A/ARG1/CR1/CEACAM1/IL18R1/C1QB/IL27/CD274/ENTPD7/IL1R1/C1QC/RORC/CD40LG/RORA/C4BPA/PSG9/CD1B/IL23R/CLU/EXO1/TRPM4/XCL1/ULBP2/C8A/IL4/PLA2G4A/FOXJ1/SUSD4	28
BP	GO:0002443	leukocyte mediated immunity	32/681	401/18614	3.26844446481551e-05	0.0351753683356891	0.0322008028671205	CD177/ANXA3/FCGR1A/ARG1/CR1/CEACAM1/IL18R1/C1QB/IL1R1/C1QC/DNASE1L3/KLRC3/CD40LG/C4BPA/CD1B/KIT/IL23R/CLU/NLRP6/KLRC2/EXO1/TRPM4/XCL1/ULBP2/C8A/SPON2/IL4/CLEC12B/FOXJ1/GATA2/SUSD4/DBH	32
BP	GO:0002697	regulation of immune effector process	31/681	384/18614	3.47235975293598e-05	0.0351753683356891	0.0322008028671205	CD177/FCGR1A/ARG1/IRAK3/CR1/CEACAM1/ZNF683/IL18R1/IL27/FFAR3/IL1R1/DNASE1L3/KLRC3/CD40LG/C4BPA/AXL/CD1B/KIT/TRIM6/IL23R/ENPP3/KLRC2/TRPM4/XCL1/ULBP2/SPON2/IL4/CLEC12B/FOXJ1/GATA2/SUSD4	31
BP	GO:0002455	humoral immune response mediated by circulating immunoglobulin	9/681	46/18614	3.64436058181611e-05	0.0351753683356891	0.0322008028671205	CR1/C1QB/C1QC/C4BPA/CLU/EXO1/C8A/FOXJ1/SUSD4	9
BP	GO:0007596	blood coagulation	21/681	224/18614	7.92624109660349e-05	0.0564895532331792	0.0517125776865778	F5/CEACAM1/SERPINB2/TFPI/SELP/ITGB3/CD40LG/AXL/THBD/FBLN1/KLKB1/PIK3CB/SERPINF2/TYRO3/PEAR1/F8/ANXA8/THBS1/PLA2G4A/SERPINC1/PROC	21
BP	GO:0050817	coagulation	21/681	229/18614	0.000108597420399798	0.0564895532331792	0.0517125776865778	F5/CEACAM1/SERPINB2/TFPI/SELP/ITGB3/CD40LG/AXL/THBD/FBLN1/KLKB1/PIK3CB/SERPINF2/TYRO3/PEAR1/F8/ANXA8/THBS1/PLA2G4A/SERPINC1/PROC	21
BP	GO:0002703	regulation of leukocyte mediated immunity	22/681	246/18614	0.000108630851211621	0.0564895532331792	0.0517125776865778	CD177/FCGR1A/ARG1/CR1/CEACAM1/IL18R1/IL1R1/DNASE1L3/KLRC3/C4BPA/CD1B/KIT/IL23R/KLRC2/TRPM4/XCL1/ULBP2/IL4/CLEC12B/FOXJ1/GATA2/SUSD4	22
BP	GO:0007599	hemostasis	21/681	230/18614	0.000115503539645049	0.0564895532331792	0.0517125776865778	F5/CEACAM1/SERPINB2/TFPI/SELP/ITGB3/CD40LG/AXL/THBD/FBLN1/KLKB1/PIK3CB/SERPINF2/TYRO3/PEAR1/F8/ANXA8/THBS1/PLA2G4A/SERPINC1/PROC	21
BP	GO:0032613	interleukin-10 production	10/681	66/18614	0.000133241039663733	0.0564895532331792	0.0517125776865778	MMP8/CD274/TNFRSF21/TLR2/CD40LG/HGF/IL23R/DLL1/XCL1/IL4	10
BP	GO:0032653	regulation of interleukin-10 production	10/681	66/18614	0.000133241039663733	0.0564895532331792	0.0517125776865778	MMP8/CD274/TNFRSF21/TLR2/CD40LG/HGF/IL23R/DLL1/XCL1/IL4	10
BP	GO:0002706	regulation of lymphocyte mediated immunity	18/681	184/18614	0.000147545597330387	0.0564895532331792	0.0517125776865778	FCGR1A/ARG1/CR1/CEACAM1/IL18R1/IL1R1/KLRC3/C4BPA/CD1B/IL23R/KLRC2/TRPM4/XCL1/ULBP2/IL4/CLEC12B/FOXJ1/SUSD4	18
BP	GO:0006958	complement activation, classical pathway	7/681	33/18614	0.000158290552335326	0.0564895532331792	0.0517125776865778	CR1/C1QB/C1QC/C4BPA/CLU/C8A/SUSD4	7
BP	GO:0006805	xenobiotic metabolic process	14/681	123/18614	0.000163873548542169	0.0564895532331792	0.0517125776865778	S100A12/CYP1B1/ACSL1/SULT1B1/RORC/ABCC2/RORA/SLC28A3/CYP2S1/CYP2E1/ABCB1/GSTM3/CYP2C8/SLCO1B3	14
BP	GO:0042060	wound healing	32/681	439/18614	0.000179119375990506	0.0576286739020121	0.0527553698969932	TGFA/F5/CEACAM1/SERPINB2/LRG1/TFPI/PPARG/SELP/INSL3/ITGB3/CD40LG/NOG/AXL/THBD/FBLN1/PTK7/WNT7A/ACVRL1/KLKB1/PIK3CB/NLRP6/SERPINF2/TYRO3/PEAR1/F8/FKBP10/ANXA8/THBS1/PLA2G4A/SERPINC1/GATA2/PROC	32
BP	GO:0002822	regulation of adaptive immune response based on somatic recombination of immune receptors built from immunoglobulin superfamily domains	18/681	190/18614	0.000220630540157312	0.0665476866749492	0.0609201563842262	FCGR1A/ARG1/CR1/CEACAM1/IL18R1/IL27/CD274/IL1R1/C4BPA/CD1B/IL23R/TRPM4/XCL1/ULBP2/IL4/PLA2G4A/FOXJ1/SUSD4	18
BP	GO:0001819	positive regulation of cytokine production	34/681	489/18614	0.000275826704569482	0.0767804136928551	0.0702875643485752	NLRC4/IRAK3/TLR5/NAIP/OSM/MMP8/CYP1B1/IL18R1/IL27/CD274/CLEC5A/FFAR3/IL1R1/TLR2/CD40LG/RORA/SCAMP5/HGF/ORM2/KIT/TRIM6/IL23R/CLU/SERPINF2/IL7/PAEP/XCL1/BMPR1A/IL1RL2/PLA2R1/SPON2/IL4/THBS1/CHIA	34
BP	GO:0002449	lymphocyte mediated immunity	24/681	300/18614	0.000296171666687469	0.0767804136928551	0.0702875643485752	FCGR1A/ARG1/CR1/CEACAM1/IL18R1/C1QB/IL1R1/C1QC/KLRC3/CD40LG/C4BPA/CD1B/IL23R/CLU/KLRC2/EXO1/TRPM4/XCL1/ULBP2/C8A/IL4/CLEC12B/FOXJ1/SUSD4	24
BP	GO:0001659	temperature homeostasis	17/681	179/18614	0.000317385400375262	0.0767804136928551	0.0702875643485752	PDGFC/ALPL/IL18R1/ACSL1/LCN2/GADD45G/TRPM2/NTSR1/G0S2/WNT10B/IGF1R/FTO/GATM/CMKLR1/IL4/NOVA2/DBH	17
BP	GO:0002673	regulation of acute inflammatory response	8/681	48/18614	0.000318194835030481	0.0767804136928551	0.0702875643485752	FCGR1A/OSM/FFAR3/DNASE1L3/KLKB1/CREB3L3/C2CD4B/IL4	8
BP	GO:0002827	positive regulation of T-helper 1 type immune response	5/681	18/18614	0.000372069648589485	0.0855051487663264	0.0782745020115323	IL18R1/IL1R1/IL23R/XCL1/PLA2G4A	5
BP	GO:0042698	ovulation cycle	10/681	75/18614	0.000389788447379599	0.0855054112297248	0.0782747422800085	RETN/CYP1B1/TRPM2/AXL/IGF1R/TYRO3/CA12/SERPINF1/LHCGR/FSHR	10
BP	GO:0030195	negative regulation of blood coagulation	8/681	50/18614	0.000424547488774122	0.0890811382966918	0.0815480920084663	CEACAM1/SERPINB2/TFPI/THBD/KLKB1/SERPINF2/THBS1/PROC	8
BP	GO:0002924	negative regulation of humoral immune response mediated by circulating immunoglobulin	4/681	11/18614	0.000477086221925964	0.0909219952529332	0.0832332789662487	CR1/C4BPA/FOXJ1/SUSD4	4
BP	GO:1900047	negative regulation of hemostasis	8/681	51/18614	0.000487627639193828	0.0909219952529332	0.0832332789662487	CEACAM1/SERPINB2/TFPI/THBD/KLKB1/SERPINF2/THBS1/PROC	8
BP	GO:0035743	CD4-positive, alpha-beta T cell cytokine production	5/681	19/18614	0.000489840836422765	0.0909219952529332	0.0832332789662487	ARG1/IL18R1/IL1R1/XCL1/IL4	5
BP	GO:0050673	epithelial cell proliferation	33/681	488/18614	0.000550543036222583	0.0956347660187718	0.08754751957179	ARG1/TGFA/DACH1/CEACAM1/CAV2/LRG1/PPARG/PTCH1/ITGB3/INTU/PTPRM/NOG/RAP1GAP/HGF/WNT10B/KIT/WNT7A/ACVRL1/PIK3CB/ST8SIA1/COL8A1/BMPR1A/COL4A3/CCL2/IFT172/THBS1/CLEC12B/SERPINF1/GATA2/ERRFI1/DBH/ESRP2/MIR133B	33
BP	GO:0002819	regulation of adaptive immune response	18/681	205/18614	0.0005552836003651	0.0956347660187718	0.08754751957179	FCGR1A/ARG1/CR1/CEACAM1/IL18R1/IL27/CD274/IL1R1/C4BPA/CD1B/IL23R/TRPM4/XCL1/ULBP2/IL4/PLA2G4A/FOXJ1/SUSD4	18
BP	GO:0008037	cell recognition	15/681	155/18614	0.00057532803699926	0.0956347660187718	0.08754751957179	FCGR1A/FOLR3/TNFRSF21/NRCAM/C4BPA/CRISP1/PEAR1/PAEP/CNTNAP2/ATP8B3/CD209/SPACA4/SPON2/SPESP1/CRP	15
BP	GO:0045229	external encapsulating structure organization	24/681	317/18614	0.000655405741829363	0.0956347660187718	0.08754751957179	MMP8/CYP1B1/CAV2/MMP9/COL17A1/ITGB3/PRDM5/COL7A1/FBLN1/HRNR/GPM6B/COL8A1/SERPINF2/COL5A3/COL9A3/FKBP10/SH3PXD2B/COL4A3/HAS3/SMPD3/ADAMTSL2/OPTC/RXFP1/TLL2	24
BP	GO:0002507	tolerance induction	6/681	30/18614	0.000656915791607303	0.0956347660187718	0.08754751957179	IRAK3/CD274/PSG9/CCR4/PDCD1/FOXJ1	6
BP	GO:0002825	regulation of T-helper 1 type immune response	6/681	30/18614	0.000656915791607303	0.0956347660187718	0.08754751957179	IL18R1/IL27/IL1R1/IL23R/XCL1/PLA2G4A	6
BP	GO:0006690	icosanoid metabolic process	13/681	125/18614	0.000668182786229489	0.0956347660187718	0.08754751957179	NLRC4/NAIP/CYP1B1/TLR2/PTGR1/GGTLC2/CYP2S1/GGT7/CYP2E1/ATP6V1B1/CYP2C8/PLA2G4A/CYP4F22	13
BP	GO:0050727	regulation of inflammatory response	29/681	414/18614	0.00067376337435521	0.0956347660187718	0.08754751957179	FCGR1A/NLRC4/NAIP/OSM/S100A12/MMP8/MMP9/PPARG/FFAR3/IL1R1/TLR2/DNASE1L3/RORA/HGF/KLKB1/ENPP3/NLRP6/CREB3L3/C2CD4B/PDE2A/TYRO3/MVK/CNR2/XCL1/IL1RL2/IL4/SERPINF1/NLRP11/PROC	29
BP	GO:0031341	regulation of cell killing	12/681	110/18614	0.00069427052610979	0.095729987400167	0.087634688664144	ARG1/CR1/CEACAM1/DNASE1L3/KLRC3/CD1B/IL23R/KLRC2/XCL1/ULBP2/IL4/CLEC12B	12
BP	GO:0050819	negative regulation of coagulation	8/681	54/18614	0.000723703312307362	0.0970164495887592	0.088812362624386	CEACAM1/SERPINB2/TFPI/THBD/KLKB1/SERPINF2/THBS1/PROC	8
BP	GO:0018958	phenol-containing compound metabolic process	12/681	111/18614	0.000753108187860672	0.0975822349306193	0.0893303029650379	SULT1B1/ASIP/KL/CYP2E1/SLC16A10/PAX8/MAOA/HTR1A/OCA2/DBH/MOXD1/TRPC1	12
BP	GO:0090130	tissue migration	27/681	379/18614	0.000791807850434655	0.0975822349306193	0.0893303029650379	ANXA3/S100A12/CEACAM1/CYP1B1/MMP9/LRG1/PPARG/INSL3/ITGB3/PTPRM/S100P/KIT/WNT7A/ACVRL1/PIK3CB/PFN2/PATZ1/ACTG2/KITLG/LTB4R2/FSTL1/IL4/THBS1/SERPINF1/ANLN/GATA2/MIR133B	27
BP	GO:0015909	long-chain fatty acid transport	9/681	68/18614	0.000797269790525261	0.0975822349306193	0.0893303029650379	ACSL1/PPARG/NTSR1/FABP2/ABCD2/PLA2R1/THBS1/PLA2G4A/LHCGR	9
BP	GO:0021953	central nervous system neuron differentiation	16/681	177/18614	0.000808804267970321	0.0975822349306193	0.0893303029650379	PTCH1/RORA/WNT7A/TOX/WNT1/ZC4H2/SCN1B/PLXNA1/PLXNA3/BMPR1A/MDGA1/DCLK2/IFT172/NOVA2/GATA2/FAIM2	16
BP	GO:0050878	regulation of body fluid levels	26/681	361/18614	0.000838148710938755	0.0986562360729374	0.0903134824084713	F5/CEACAM1/SERPINB2/ADM/TFPI/SELP/ITGB3/CD40LG/AXL/THBD/CEL/FBLN1/KLKB1/PIK3CB/GHRHR/NLRP6/ATP6V1B1/SERPINF2/TYRO3/PEAR1/F8/ANXA8/THBS1/PLA2G4A/SERPINC1/PROC	26
BP	GO:0120162	positive regulation of cold-induced thermogenesis	11/681	98/18614	0.000903278071256803	0.101645907316457	0.0930503354651711	PDGFC/ALPL/ACSL1/LCN2/GADD45G/G0S2/IGF1R/GATM/CMKLR1/IL4/DBH	11
BP	GO:0002707	negative regulation of lymphocyte mediated immunity	8/681	56/18614	0.000926734339395795	0.101645907316457	0.0930503354651711	ARG1/CR1/CEACAM1/C4BPA/XCL1/CLEC12B/FOXJ1/SUSD4	8
BP	GO:0002823	negative regulation of adaptive immune response based on somatic recombination of immune receptors built from immunoglobulin superfamily domains	8/681	56/18614	0.000926734339395795	0.101645907316457	0.0930503354651711	ARG1/CR1/CEACAM1/C4BPA/XCL1/IL4/FOXJ1/SUSD4	8
BP	GO:0010745	negative regulation of macrophage derived foam cell differentiation	4/681	13/18614	0.000974935924705739	0.103466957397887	0.0947173904942381	PPARG/ITGB3/ABCA5/CRP	4
BP	GO:0030193	regulation of blood coagulation	9/681	70/18614	0.000986216336573316	0.103466957397887	0.0947173904942381	CEACAM1/SERPINB2/TFPI/THBD/KLKB1/SERPINF2/THBS1/SERPINC1/PROC	9
BP	GO:0120161	regulation of cold-induced thermogenesis	14/681	147/18614	0.00101455241873904	0.104175105804992	0.0953656551276094	PDGFC/ALPL/IL18R1/ACSL1/LCN2/GADD45G/G0S2/WNT10B/IGF1R/GATM/CMKLR1/IL4/NOVA2/DBH	14
BP	GO:0106106	cold-induced thermogenesis	14/681	148/18614	0.00108382628860556	0.108969701433551	0.0997548011683669	PDGFC/ALPL/IL18R1/ACSL1/LCN2/GADD45G/G0S2/WNT10B/IGF1R/GATM/CMKLR1/IL4/NOVA2/DBH	14
BP	GO:0010466	negative regulation of peptidase activity	19/681	236/18614	0.001131608114997	0.111451852305623	0.102027051743124	CR1/NAIP/SERPINB2/MMP9/TFPI/SLPI/SPINK8/COL7A1/NOL3/HGF/SERPINF2/SERPINB10/MIR339/ANXA8/THBS1/SERPINF1/R3HDML/MT3/SLCO1B3	19
BP	GO:1900046	regulation of hemostasis	9/681	72/18614	0.00120991813249174	0.113993893466481	0.104354128051742	CEACAM1/SERPINB2/TFPI/THBD/KLKB1/SERPINF2/THBS1/SERPINC1/PROC	9
BP	GO:0010631	epithelial cell migration	26/681	371/18614	0.0012430973482901	0.113993893466481	0.104354128051742	ANXA3/S100A12/CEACAM1/CYP1B1/MMP9/LRG1/PPARG/INSL3/ITGB3/PTPRM/S100P/KIT/WNT7A/ACVRL1/PIK3CB/PFN2/PATZ1/KITLG/LTB4R2/FSTL1/IL4/THBS1/SERPINF1/ANLN/GATA2/MIR133B	26
BP	GO:0021533	cell differentiation in hindbrain	5/681	23/18614	0.00125565047639166	0.113993893466481	0.104354128051742	NOG/RORA/WNT7A/GATA2/FAIM2	5
BP	GO:0032370	positive regulation of lipid transport	10/681	87/18614	0.00127147489550369	0.113993893466481	0.104354128051742	RETN/ACSL1/PPARG/PTCH1/NTSR1/ABCA5/ABCA13/PLA2R1/PLA2G4A/CYP8B1	10
BP	GO:0030198	extracellular matrix organization	23/681	314/18614	0.00130818156534758	0.113993893466481	0.104354128051742	MMP8/CYP1B1/CAV2/MMP9/COL17A1/ITGB3/PRDM5/COL7A1/FBLN1/GPM6B/COL8A1/SERPINF2/COL5A3/COL9A3/FKBP10/SH3PXD2B/COL4A3/HAS3/SMPD3/ADAMTSL2/OPTC/RXFP1/TLL2	23
BP	GO:0050900	leukocyte migration	27/681	393/18614	0.00135208723815312	0.113993893466481	0.104354128051742	CD177/S100A12/SELP/IL1R1/ITGB3/TRPM2/PLVAP/CXCR3/KIT/NBL1/HSD3B7/ITGA1/CNR2/TMEM102/KITLG/TRPM4/XCL1/CMKLR1/CCL4/CCL2/SMPD3/CCL20/IL4/ARHGEF5/THBS1/FOXJ1/DBH	27
BP	GO:0043062	extracellular structure organization	23/681	315/18614	0.00136401674270689	0.113993893466481	0.104354128051742	MMP8/CYP1B1/CAV2/MMP9/COL17A1/ITGB3/PRDM5/COL7A1/FBLN1/GPM6B/COL8A1/SERPINF2/COL5A3/COL9A3/FKBP10/SH3PXD2B/COL4A3/HAS3/SMPD3/ADAMTSL2/OPTC/RXFP1/TLL2	23
BP	GO:0002718	regulation of cytokine production involved in immune response	12/681	119/18614	0.0013913387520898	0.113993893466481	0.104354128051742	ARG1/IRAK3/IL18R1/FFAR3/IL1R1/AXL/KIT/TRIM6/TRPM4/XCL1/SPON2/IL4	12
BP	GO:0043410	positive regulation of MAPK cascade	32/681	495/18614	0.00139235939977963	0.113993893466481	0.104354128051742	TGFA/NAIP/OSM/S100A12/MMP8/PDGFC/CAV2/ITGB3/GADD45G/KL/CDH2/TNFAIP8L3/HGF/SORBS3/KIT/WNT7A/DOK4/IGF1R/ITGA1/SERPINF2/KSR1/KITLG/XCL1/CCL4/GPR55/CCL2/CCL20/ARHGEF5/THBS1/FSHR/MT3/IGFBP6	32
BP	GO:0090132	epithelium migration	26/681	374/18614	0.00139362613230883	0.113993893466481	0.104354128051742	ANXA3/S100A12/CEACAM1/CYP1B1/MMP9/LRG1/PPARG/INSL3/ITGB3/PTPRM/S100P/KIT/WNT7A/ACVRL1/PIK3CB/PFN2/PATZ1/KITLG/LTB4R2/FSTL1/IL4/THBS1/SERPINF1/ANLN/GATA2/MIR133B	26
BP	GO:0098742	cell-cell adhesion via plasma-membrane adhesion molecules	21/681	278/18614	0.00142836344580654	0.114410548537573	0.104735549155276	CD177/DSC2/CEACAM1/SELP/CDH6/CDH2/PTPRM/CEACAM8/CEACAM6/NTNG2/PTK7/DSC1/PIK3CB/CELSR3/LRRC4C/MDGA1/CLDN23/CD209/AMIGO3/CDH1/CDH16	21
BP	GO:0042445	hormone metabolic process	19/681	241/18614	0.00144613416095979	0.114410548537573	0.104735549155276	CYP1B1/ADM/SULT1B1/FFAR3/PLB1/CACNA1H/CYP2S1/CEL/CHST10/DKK3/RDH16/PCSK6/SLC16A10/GHRHR/PAX8/IGF1R/HSD3B2/CYP2C8/LHCGR	19
BP	GO:0002367	cytokine production involved in immune response	12/681	121/18614	0.0016066074820732	0.123471105560793	0.113029910362433	ARG1/IRAK3/IL18R1/FFAR3/IL1R1/AXL/KIT/TRIM6/TRPM4/XCL1/SPON2/IL4	12
BP	GO:0050818	regulation of coagulation	9/681	75/18614	0.0016205731321131	0.123471105560793	0.113029910362433	CEACAM1/SERPINB2/TFPI/THBD/KLKB1/SERPINF2/THBS1/SERPINC1/PROC	9
BP	GO:0002820	negative regulation of adaptive immune response	8/681	61/18614	0.00163741209197902	0.123471105560793	0.113029910362433	ARG1/CR1/CEACAM1/C4BPA/XCL1/IL4/FOXJ1/SUSD4	8
BP	GO:0002698	negative regulation of immune effector process	12/681	122/18614	0.00172410462082609	0.128008136924719	0.117183272770965	ARG1/IRAK3/CR1/CEACAM1/C4BPA/AXL/ENPP3/XCL1/IL4/CLEC12B/FOXJ1/SUSD4	12
BP	GO:0032352	positive regulation of hormone metabolic process	4/681	15/18614	0.00175572280681686	0.128380579783305	0.117524220418028	ADM/PAX8/IGF1R/LHCGR	4
BP	GO:0098657	import into cell	20/681	265/18614	0.00185357008699287	0.130239429205666	0.119225878329265	ARG1/SLC22A4/KCNJ15/CACNA1E/ACSL1/SLC1A3/ITGB3/TRPM2/NTSR1/CACNA1H/STEAP4/GPM6B/SLC15A1/SLC47A1/SLC12A4/SLC24A1/TRPM4/SLC5A2/THBS1/KCNJ6	20
BP	GO:0032693	negative regulation of interleukin-10 production	5/681	25/18614	0.00186632150315356	0.130239429205666	0.119225878329265	MMP8/CD274/TNFRSF21/IL23R/DLL1	5
BP	GO:0046885	regulation of hormone biosynthetic process	5/681	25/18614	0.00186632150315356	0.130239429205666	0.119225878329265	ADM/FFAR3/DKK3/IGF1R/LHCGR	5
BP	GO:0008202	steroid metabolic process	23/681	323/18614	0.00188909242527904	0.130239429205666	0.119225878329265	CYP1B1/ADM/RORC/RORA/CACNA1H/CHST10/DKK3/ABCA5/RDH16/KIT/CYP2E1/BDH1/HSD3B7/IGF1R/VLDLR/MVK/HSD3B2/CYP2C8/IL4/LHCGR/DDX20/MT3/CYP8B1	23
BP	GO:0021536	diencephalon development	9/681	77/18614	0.00195153604095895	0.132649477938984	0.121432124001552	NOG/GHRHR/WNT1/PLXNA1/PLXNA3/BMPR1A/CNTNAP2/CDH1/GATA2	9
BP	GO:0032102	negative regulation of response to external stimulus	29/681	446/18614	0.00209942242596394	0.136393300625452	0.124859354532472	KREMEN1/ARG1/IRAK3/CR1/CEACAM1/SERPINB2/TFPI/PPARG/RORA/THBD/HGF/NBL1/KLKB1/TRAF3IP1/ENPP3/NLRP6/SERPINF2/TYRO3/MVK/CNR2/PLXNA3/CCL2/IL4/KIAA0319/THBS1/CLEC12B/SERPINF1/SUSD4/PROC	29
BP	GO:0098739	import across plasma membrane	17/681	212/18614	0.00210276126642996	0.136393300625452	0.124859354532472	ARG1/SLC22A4/KCNJ15/CACNA1E/ACSL1/SLC1A3/TRPM2/NTSR1/CACNA1H/SLC15A1/SLC47A1/SLC12A4/SLC24A1/TRPM4/SLC5A2/THBS1/KCNJ6	17
BP	GO:1903035	negative regulation of response to wounding	10/681	93/18614	0.00211232894854056	0.136393300625452	0.124859354532472	KREMEN1/CEACAM1/SERPINB2/TFPI/THBD/KLKB1/SERPINF2/KIAA0319/THBS1/PROC	10
BP	GO:0002456	T cell mediated immunity	12/681	125/18614	0.00211966380996869	0.136393300625452	0.124859354532472	ARG1/CR1/CEACAM1/IL18R1/IL1R1/C4BPA/CD1B/IL23R/TRPM4/XCL1/ULBP2/IL4	12
BP	GO:0050680	negative regulation of epithelial cell proliferation	15/681	177/18614	0.00220786225842261	0.13716513629364	0.125565920785309	CEACAM1/CAV2/PPARG/PTCH1/INTU/PTPRM/RAP1GAP/WNT10B/ACVRL1/COL4A3/CCL2/IFT172/THBS1/SERPINF1/MIR133B	15
BP	GO:0002713	negative regulation of B cell mediated immunity	4/681	16/18614	0.00227376935422527	0.13716513629364	0.125565920785309	CR1/C4BPA/FOXJ1/SUSD4	4
BP	GO:0002890	negative regulation of immunoglobulin mediated immune response	4/681	16/18614	0.00227376935422527	0.13716513629364	0.125565920785309	CR1/C4BPA/FOXJ1/SUSD4	4
BP	GO:0044849	estrous cycle	4/681	16/18614	0.00227376935422527	0.13716513629364	0.125565920785309	CYP1B1/TRPM2/IGF1R/CA12	4
BP	GO:0048532	anatomical structure arrangement	4/681	16/18614	0.00227376935422527	0.13716513629364	0.125565920785309	DLL1/PLXNA3/BMPR1A/KCNA2	4
BP	GO:0002369	T cell cytokine production	6/681	38/18614	0.00238366244006198	0.140105374853826	0.128257521377955	ARG1/IL18R1/IL1R1/TRPM4/XCL1/IL4	6
BP	GO:0002724	regulation of T cell cytokine production	6/681	38/18614	0.00238366244006198	0.140105374853826	0.128257521377955	ARG1/IL18R1/IL1R1/TRPM4/XCL1/IL4	6
BP	GO:1990845	adaptive thermogenesis	14/681	161/18614	0.00240960342164682	0.140105374853826	0.128257521377955	PDGFC/ALPL/IL18R1/ACSL1/LCN2/GADD45G/G0S2/WNT10B/IGF1R/GATM/CMKLR1/IL4/NOVA2/DBH	14
BP	GO:0001910	regulation of leukocyte mediated cytotoxicity	10/681	95/18614	0.00247569630373063	0.142234647164334	0.130206734169893	ARG1/CEACAM1/DNASE1L3/KLRC3/CD1B/IL23R/KLRC2/XCL1/ULBP2/CLEC12B	10
BP	GO:0016064	immunoglobulin mediated immune response	13/681	145/18614	0.00259900627084352	0.147562403095186	0.13508395441152	FCGR1A/CR1/C1QB/C1QC/CD40LG/C4BPA/CLU/EXO1/XCL1/C8A/IL4/FOXJ1/SUSD4	13
BP	GO:1903131	mononuclear cell differentiation	30/681	474/18614	0.0026568742658715	0.148098870746394	0.135575056279062	CR1/VNN1/ZNF683/IL18R1/IL27/CLEC4D/PPARG/ENTPD7/RORC/TRPM2/CD40LG/RORA/PSG9/GPR68/AXL/WNT10B/KIT/IL23R/DLL1/ZBTB46/PATZ1/TOX/WNT1/IL7/TYRO3/IL1RL2/FOXN1/IL4/FOXJ1/PAX5	30
BP	GO:0042730	fibrinolysis	5/681	27/18614	0.00266983045067059	0.148098870746394	0.135575056279062	SERPINB2/THBD/KLKB1/SERPINF2/THBS1	5
BP	GO:0002762	negative regulation of myeloid leukocyte differentiation	7/681	52/18614	0.00271926477044263	0.1481092864718	0.135584591210362	CEACAM1/C1QC/GPR68/ZBTB46/GPR55/IL4/GATA2	7
BP	GO:0032350	regulation of hormone metabolic process	6/681	39/18614	0.00273139794778081	0.1481092864718	0.135584591210362	ADM/FFAR3/DKK3/PAX8/IGF1R/LHCGR	6
BP	GO:0042742	defense response to bacterium	22/681	314/18614	0.00285868800795066	0.151502591513369	0.138690945226866	ANXA3/HP/FCGR1A/NLRC4/NAIP/S100A12/BPI/CLEC4D/SLPI/SELP/LCN2/TLR2/RNASE1/GBP6/IL22RA1/IL23R/RNASE3/NLRP6/SPON2/CCL20/IRGM/CRP	22
BP	GO:0002709	regulation of T cell mediated immunity	10/681	97/18614	0.00288753823294717	0.151502591513369	0.138690945226866	ARG1/CEACAM1/IL18R1/IL1R1/CD1B/IL23R/TRPM4/XCL1/ULBP2/IL4	10
BP	GO:0002921	negative regulation of humoral immune response	4/681	17/18614	0.00288815549507459	0.151502591513369	0.138690945226866	CR1/C4BPA/FOXJ1/SUSD4	4
BP	GO:0070613	regulation of protein processing	8/681	67/18614	0.0029953176621136	0.153897735986979	0.140883547001407	NLRC4/IL1R2/NOL3/KLKB1/SIRT4/NKD2/SERPINF2/THBS1	8
BP	GO:0002366	leukocyte activation involved in immune response	21/681	296/18614	0.00304238616170142	0.153897735986979	0.140883547001407	CD177/ANXA3/CR1/CEACAM1/ZNF683/IL18R1/IL27/CLEC4D/ENTPD7/DNASE1L3/RORC/CD40LG/RORA/KIT/IL23R/DLL1/ENPP3/KLRC2/EXO1/IL4/GATA2	21
BP	GO:0002705	positive regulation of leukocyte mediated immunity	13/681	148/18614	0.00310738838933307	0.153897735986979	0.140883547001407	CD177/FCGR1A/ARG1/IL18R1/IL1R1/KLRC3/CD1B/KIT/IL23R/KLRC2/XCL1/ULBP2/IL4	13
BP	GO:0019724	B cell mediated immunity	13/681	148/18614	0.00310738838933307	0.153897735986979	0.140883547001407	FCGR1A/CR1/C1QB/C1QC/CD40LG/C4BPA/CLU/EXO1/XCL1/C8A/IL4/FOXJ1/SUSD4	13
BP	GO:0002675	positive regulation of acute inflammatory response	5/681	28/18614	0.00315380363751419	0.153897735986979	0.140883547001407	FCGR1A/OSM/FFAR3/CREB3L3/C2CD4B	5
BP	GO:0007141	male meiosis I	5/681	28/18614	0.00315380363751419	0.153897735986979	0.140883547001407	TDRD9/CCNA1/RPL10L/HSPA2/HSF2BP	5
BP	GO:0030900	forebrain development	26/681	397/18614	0.00316351014655155	0.153897735986979	0.140883547001407	ANXA3/CDH2/NOG/MSX1/AXL/NF2/WNT7A/GHRHR/PHLPP2/TOX/WNT1/IGF1R/TYRO3/PLXNA1/PLXNA3/BMPR1A/CNTNAP2/FGF13/DLC1/MDGA1/DCLK2/HSD3B2/KCNA2/CDH1/GATA2/PAX5	26
BP	GO:0030856	regulation of epithelial cell differentiation	14/681	166/18614	0.00318892946512597	0.153897735986979	0.140883547001407	CEACAM1/MMP9/PTCH1/WNT10B/DLL1/ACVRL1/PAX8/PROM1/FOXN1/FOXJ1/AHI1/ERRFI1/PROC/SGPP1	14
BP	GO:0002704	negative regulation of leukocyte mediated immunity	8/681	68/18614	0.0032883907116587	0.157126471034306	0.143839247700173	ARG1/CR1/CEACAM1/C4BPA/XCL1/CLEC12B/FOXJ1/SUSD4	8
BP	GO:0050678	regulation of epithelial cell proliferation	27/681	419/18614	0.00332468481402215	0.157303224632068	0.144001054328699	ARG1/TGFA/CEACAM1/CAV2/LRG1/PPARG/PTCH1/ITGB3/INTU/PTPRM/NOG/RAP1GAP/WNT10B/WNT7A/ACVRL1/ST8SIA1/BMPR1A/COL4A3/CCL2/IFT172/THBS1/SERPINF1/GATA2/ERRFI1/DBH/ESRP2/MIR133B	27
BP	GO:0002263	cell activation involved in immune response	21/681	300/18614	0.00355789461291463	0.157929885120633	0.144574721977729	CD177/ANXA3/CR1/CEACAM1/ZNF683/IL18R1/IL27/CLEC4D/ENTPD7/DNASE1L3/RORC/CD40LG/RORA/KIT/IL23R/DLL1/ENPP3/KLRC2/EXO1/IL4/GATA2	21
BP	GO:0030217	T cell differentiation	21/681	300/18614	0.00355789461291463	0.157929885120633	0.144574721977729	CR1/VNN1/ZNF683/IL18R1/IL27/CLEC4D/ENTPD7/RORC/RORA/PSG9/WNT10B/KIT/IL23R/PATZ1/TOX/WNT1/IL7/IL1RL2/FOXN1/IL4/FOXJ1	21
BP	GO:0030858	positive regulation of epithelial cell differentiation	8/681	69/18614	0.00360323959762534	0.157929885120633	0.144574721977729	PTCH1/WNT10B/ACVRL1/PAX8/PROM1/FOXN1/FOXJ1/AHI1	8
BP	GO:0002923	regulation of humoral immune response mediated by circulating immunoglobulin	4/681	18/18614	0.00360703716549889	0.157929885120633	0.144574721977729	CR1/C4BPA/FOXJ1/SUSD4	4
BP	GO:0019373	epoxygenase P450 pathway	4/681	18/18614	0.00360703716549889	0.157929885120633	0.144574721977729	CYP1B1/CYP2S1/CYP2E1/CYP2C8	4
BP	GO:0051917	regulation of fibrinolysis	4/681	18/18614	0.00360703716549889	0.157929885120633	0.144574721977729	THBD/KLKB1/SERPINF2/THBS1	4
BP	GO:0072376	protein activation cascade	4/681	18/18614	0.00360703716549889	0.157929885120633	0.144574721977729	THBD/FBLN1/KLKB1/F8	4
BP	GO:0090520	sphingolipid mediated signaling pathway	4/681	18/18614	0.00360703716549889	0.157929885120633	0.144574721977729	S1PR5/KLF14/PIK3CB/SMPD3	4
BP	GO:0006910	phagocytosis, recognition	5/681	29/18614	0.00369790240750756	0.157929885120633	0.144574721977729	FCGR1A/C4BPA/PEAR1/SPON2/CRP	5
BP	GO:0010955	negative regulation of protein processing	5/681	29/18614	0.00369790240750756	0.157929885120633	0.144574721977729	IL1R2/NOL3/SIRT4/SERPINF2/THBS1	5
BP	GO:1903318	negative regulation of protein maturation	5/681	29/18614	0.00369790240750756	0.157929885120633	0.144574721977729	IL1R2/NOL3/SIRT4/SERPINF2/THBS1	5
BP	GO:0002683	negative regulation of immune system process	30/681	487/18614	0.00393389709502203	0.166534977022599	0.152452133959441	ARG1/IRAK3/CR1/CEACAM1/BPI/CD274/PPARG/TNFRSF21/C1QC/C4BPA/GPR68/AXL/NBL1/DLL1/ZBTB46/ENPP3/NLRP6/TYRO3/CNR2/KITLG/XCL1/PDCD1/GPR55/CCL2/IL4/THBS1/CLEC12B/FOXJ1/GATA2/SUSD4	30
BP	GO:0032733	positive regulation of interleukin-10 production	6/681	42/18614	0.0040037003262719	0.166744663774875	0.152644088787304	CD274/TLR2/CD40LG/HGF/XCL1/IL4	6
BP	GO:0030510	regulation of BMP signaling pathway	11/681	118/18614	0.00400795296267831	0.166744663774875	0.152644088787304	BAMBI/PPARG/NOG/MSX1/UBE2D1/PCSK6/NBL1/ACVRL1/WNT1/FSTL1/VWC2	11
BP	GO:0071466	cellular response to xenobiotic stimulus	15/681	189/18614	0.0041209296866853	0.169371428362069	0.155048723980981	S100A12/CYP1B1/ACSL1/SULT1B1/ITGB3/RORC/ABCC2/RORA/SLC28A3/CYP2S1/CYP2E1/ABCB1/GSTM3/CYP2C8/SLCO1B3	15
BP	GO:0021510	spinal cord development	10/681	102/18614	0.00415890767756464	0.169371428362069	0.155048723980981	PTCH1/INTU/NOG/DLL1/WNT1/ZC4H2/VLDLR/MDGA1/IFT172/GATA2	10
BP	GO:0006869	lipid transport	28/681	447/18614	0.0041763779475935	0.169371428362069	0.155048723980981	ATP9A/RETN/CEACAM1/ACSL1/PPARG/PTCH1/ITGB3/TNFAIP8L3/NTSR1/ATG9B/ABCC2/CEL/GRAMD1C/ABCA5/ABCB1/CLU/ABCA13/VLDLR/FABP2/ABCD2/ATP8B3/PLA2R1/THBS1/PLA2G4A/LHCGR/CYP8B1/SGPP1/SLCO1B3	28
BP	GO:1903317	regulation of protein maturation	8/681	71/18614	0.0043025036872644	0.171745762812384	0.157222275508447	NLRC4/IL1R2/NOL3/KLKB1/SIRT4/NKD2/SERPINF2/THBS1	8
BP	GO:0072539	T-helper 17 cell differentiation	5/681	30/18614	0.00430609973068762	0.171745762812384	0.157222275508447	ENTPD7/RORC/RORA/IL23R/IL4	5
BP	GO:0010721	negative regulation of cell development	20/681	286/18614	0.00443051338176977	0.175259488364106	0.160438866810075	CR1/CEACAM1/C1QC/NOG/GPR68/NF2/WNT7A/ZBTB46/PAEP/PLXNA3/BMPR1A/FGF13/GPR55/IL4/KIAA0319/DLL3/FOXJ1/CDH1/GATA2/MT3	20
BP	GO:0032814	regulation of natural killer cell activation	6/681	43/18614	0.00451191493181247	0.17539850524586	0.160566127885548	ZNF683/KLRC3/AXL/IL23R/TOX/KLRC2	6
BP	GO:0002699	positive regulation of immune effector process	19/681	267/18614	0.00453461672309457	0.17539850524586	0.160566127885548	CD177/FCGR1A/ARG1/CR1/IL18R1/FFAR3/IL1R1/KLRC3/CD1B/KIT/TRIM6/IL23R/ENPP3/KLRC2/XCL1/ULBP2/SPON2/IL4/GATA2	19
BP	GO:0050777	negative regulation of immune response	15/681	191/18614	0.00454306115949698	0.17539850524586	0.160566127885548	ARG1/IRAK3/CR1/CEACAM1/PPARG/C4BPA/ENPP3/NLRP6/TYRO3/XCL1/PDCD1/IL4/CLEC12B/FOXJ1/SUSD4	15
BP	GO:0035747	natural killer cell chemotaxis	3/681	10/18614	0.00482518217342209	0.181924446632305	0.166540210377077	XCL1/CCL4/CCL2	3
BP	GO:0046886	positive regulation of hormone biosynthetic process	3/681	10/18614	0.00482518217342209	0.181924446632305	0.166540210377077	ADM/IGF1R/LHCGR	3
BP	GO:1903299	regulation of hexokinase activity	3/681	10/18614	0.00482518217342209	0.181924446632305	0.166540210377077	PFKFB2/COX11/PFKFB1	3
BP	GO:1903532	positive regulation of secretion by cell	20/681	289/18614	0.0049695170207317	0.185913869318226	0.170192272019673	CD177/RETN/PFKFB2/PPARG/TLR2/TRPM2/NTSR1/TTN/SCAMP5/GPR68/GHRHR/KLRC2/RAB15/TRPM4/APBB1/SMPD3/IL4/PLA2G4A/EXPH5/GATA2	20
BP	GO:0001909	leukocyte mediated cytotoxicity	12/681	139/18614	0.00506205783171626	0.186532673983123	0.17075874816393	FCGR1A/ARG1/CEACAM1/DNASE1L3/KLRC3/CD1B/IL23R/NLRP6/KLRC2/XCL1/ULBP2/CLEC12B	12
BP	GO:0006956	complement activation	7/681	58/18614	0.00506336102192067	0.186532673983123	0.17075874816393	CR1/C1QB/C1QC/C4BPA/CLU/C8A/SUSD4	7
BP	GO:0045861	negative regulation of proteolysis	22/681	330/18614	0.0051518436600553	0.188354526541113	0.172426537809028	CR1/NAIP/SERPINB2/MMP9/IL1R2/TFPI/SLPI/SPINK8/COL7A1/NOL3/HGF/SIRT4/WNT1/SERPINF2/SERPINB10/MIR339/ANXA8/THBS1/SERPINF1/R3HDML/MT3/SLCO1B3	22
BP	GO:0010876	lipid localization	30/681	497/18614	0.00523992919330164	0.188474998113873	0.172536821838708	ATP9A/RETN/CEACAM1/ACSL1/PPARG/PTCH1/ITGB3/TNFAIP8L3/NTSR1/ATG9B/ABCC2/CEL/GRAMD1C/ABCA5/ABCB1/CLU/ABCA13/VLDLR/FTO/FABP2/ABCD2/ATP8B3/PLA2R1/THBS1/PLA2G4A/LHCGR/CYP8B1/CRP/SGPP1/SLCO1B3	30
BP	GO:0017157	regulation of exocytosis	15/681	194/18614	0.00524160734759696	0.188474998113873	0.172536821838708	CD177/ATP9A/CEACAM1/SCAMP5/STXBP6/WNT7A/PFN2/KLRC2/RAB15/SYP/SMPD3/IL4/EXPH5/GATA2/RAB26	15
BP	GO:0000272	polysaccharide catabolic process	4/681	20/18614	0.00538946326972949	0.188474998113873	0.172536821838708	MGAM/PPP1R3B/CHIT1/CHIA	4
BP	GO:0002643	regulation of tolerance induction	4/681	20/18614	0.00538946326972949	0.188474998113873	0.172536821838708	IRAK3/CD274/PDCD1/FOXJ1	4
BP	GO:0043586	tongue development	4/681	20/18614	0.00538946326972949	0.188474998113873	0.172536821838708	INTU/WNT10B/KIT/BNC2	4
BP	GO:0071371	cellular response to gonadotropin stimulus	4/681	20/18614	0.00538946326972949	0.188474998113873	0.172536821838708	CYP1B1/PAX8/LHCGR/FSHR	4
BP	GO:0019932	second-messenger-mediated signaling	20/681	292/18614	0.00556152014484794	0.193092778554217	0.176764104868813	ADM/SELP/INSL3/TRPM2/MCTP2/PDE9A/RUNDC3A/NMUR1/GHRHR/NFATC2/KSR1/PDE2A/TRPM4/CMKLR1/CCL4/CCL20/THBS1/LHCGR/IRGM/RCAN2	20
BP	GO:0050867	positive regulation of cell activation	25/681	394/18614	0.0056040680461733	0.193180231363088	0.176844162329243	CD177/CR1/VNN1/MMP8/CLEC4D/CD274/SELP/CD40LG/AXL/WNT10B/IL23R/EFNB1/NFATC2/TOX/KLRC2/IL7/KITLG/XCL1/IL1RL2/CCL2/CD209/IL4/THBS1/PLA2G4A/GATA2	25
BP	GO:1903307	positive regulation of regulated secretory pathway	6/681	45/18614	0.00566860212644052	0.194018963561716	0.177611968082649	CD177/SCAMP5/KLRC2/RAB15/IL4/GATA2	6
BP	GO:0071560	cellular response to transforming growth factor beta stimulus	19/681	274/18614	0.00596132772321008	0.201909907323389	0.184835623058491	ARG1/BAMBI/CAV2/LRG1/PPARG/PSG9/DKK3/WNT7A/ACVRL1/WNT1/IGF1R/PDE2A/XCL1/BMPR1A/VEPH1/IL4/THBS1/ADAMTSL2/FOXH1	19
BP	GO:0010951	negative regulation of endopeptidase activity	13/681	160/18614	0.00600992472147295	0.201909907323389	0.184835623058491	CR1/NAIP/SERPINB2/MMP9/NOL3/HGF/SERPINF2/SERPINB10/MIR339/ANXA8/THBS1/SERPINF1/MT3	13
BP	GO:0001906	cell killing	15/681	197/18614	0.0060246636250659	0.201909907323389	0.184835623058491	FCGR1A/ARG1/CR1/S100A12/CEACAM1/DNASE1L3/KLRC3/CD1B/IL23R/NLRP6/KLRC2/XCL1/ULBP2/IL4/CLEC12B	15
BP	GO:0002696	positive regulation of leukocyte activation	24/681	377/18614	0.00630742155361099	0.206710934824453	0.189230657067688	CD177/CR1/VNN1/MMP8/CLEC4D/CD274/CD40LG/AXL/WNT10B/IL23R/EFNB1/NFATC2/TOX/KLRC2/IL7/KITLG/XCL1/IL1RL2/CCL2/CD209/IL4/THBS1/PLA2G4A/GATA2	24
BP	GO:0042088	T-helper 1 type immune response	6/681	46/18614	0.00632178078992962	0.206710934824453	0.189230657067688	IL18R1/IL27/IL1R1/IL23R/XCL1/PLA2G4A	6
BP	GO:0009410	response to xenobiotic stimulus	27/681	440/18614	0.00634643500399185	0.206710934824453	0.189230657067688	ARG1/TGFA/S100A12/CYP1B1/ACSL1/SLC1A3/SULT1B1/PTCH1/ITGB3/RORC/PTPRM/ABCC2/RORA/SLC28A3/CYP2S1/CYP2E1/ABCB1/NFATC2/CA9/GSTM3/CYP2C8/THBS1/CDH1/LHCGR/GABRG3/MIR133B/SLCO1B3	27
BP	GO:0006898	receptor-mediated endocytosis	18/681	256/18614	0.00636779875317737	0.206710934824453	0.189230657067688	FCGR1A/CEACAM1/ADM/CAV2/ITGB3/FCHO2/FNBP1L/DLL1/PIK3CB/CLU/VLDLR/HMMR/PLA2R1/IL4/STON1/AHI1/CACNG2/NLGN3	18
BP	GO:0035878	nail development	3/681	11/18614	0.00645571815523314	0.206710934824453	0.189230657067688	MSX1/FOXN1/RSPO4	3
BP	GO:0070344	regulation of fat cell proliferation	3/681	11/18614	0.00645571815523314	0.206710934824453	0.189230657067688	PID1/FTO/GATA2	3
BP	GO:0090201	negative regulation of release of cytochrome c from mitochondria	4/681	21/18614	0.00646774785712648	0.206710934824453	0.189230657067688	NOL3/HGF/FXN/CLU	4
BP	GO:0036314	response to sterol	5/681	33/18614	0.00655447203429842	0.206744327042642	0.189261225510495	PTCH1/RORC/RORA/GRAMD1C/CYP8B1	5
BP	GO:2000191	regulation of fatty acid transport	5/681	33/18614	0.00655447203429842	0.206744327042642	0.189261225510495	ACSL1/NTSR1/PLA2R1/THBS1/PLA2G4A	5
BP	GO:0051047	positive regulation of secretion	21/681	317/18614	0.00663217763506311	0.207836943291004	0.190261445894463	CD177/RETN/PFKFB2/PPARG/TLR2/TRPM2/NTSR1/TTN/SCAMP5/GPR68/GHRHR/KLRC2/RAB15/TRPM4/APBB1/PLA2R1/SMPD3/IL4/PLA2G4A/EXPH5/GATA2	21
BP	GO:0014065	phosphatidylinositol 3-kinase signaling	12/681	144/18614	0.00668284009762799	0.208073460071953	0.190477961899794	OSM/CEACAM1/PDGFC/SELP/HGF/KIT/PIK3CB/IGF1R/CEP55/TYRO3/PEAR1/FSHR	12
BP	GO:0014902	myotube differentiation	11/681	127/18614	0.00695013313305271	0.211683297246905	0.193782537253312	TMEM119/CAV2/CACNA1H/WNT10B/RBM24/CNTNAP1/NFATC2/WNT1/IL4/SCGB3A1/MIR133B	11
BP	GO:0030098	lymphocyte differentiation	26/681	422/18614	0.00695375598995209	0.211683297246905	0.193782537253312	CR1/VNN1/ZNF683/IL18R1/IL27/CLEC4D/ENTPD7/RORC/CD40LG/RORA/PSG9/AXL/WNT10B/KIT/IL23R/DLL1/PATZ1/TOX/WNT1/IL7/TYRO3/IL1RL2/FOXN1/IL4/FOXJ1/PAX5	26
BP	GO:0021575	hindbrain morphogenesis	6/681	47/18614	0.00702797475067416	0.211683297246905	0.193782537253312	RORA/WNT7A/DLL1/WNT1/DLC1/FAIM2	6
BP	GO:0043277	apoptotic cell clearance	6/681	47/18614	0.00702797475067416	0.211683297246905	0.193782537253312	ITGB3/AXL/TYRO3/PEAR1/CCL2/THBS1	6
BP	GO:0001937	negative regulation of endothelial cell proliferation	8/681	77/18614	0.00703563324476244	0.211683297246905	0.193782537253312	CAV2/PPARG/PTPRM/ACVRL1/COL4A3/CCL2/THBS1/MIR133B	8
BP	GO:0002444	myeloid leukocyte mediated immunity	10/681	110/18614	0.00707002631636688	0.211683297246905	0.193782537253312	CD177/ANXA3/FCGR1A/ARG1/DNASE1L3/KIT/NLRP6/SPON2/IL4/GATA2	10
BP	GO:1902105	regulation of leukocyte differentiation	21/681	319/18614	0.00710582141607929	0.211683297246905	0.193782537253312	CR1/VNN1/CEACAM1/ZNF683/IL27/C1QC/PSG9/GPR68/AXL/WNT10B/IL23R/ZBTB46/TOX/IL7/KITLG/IL1RL2/FOXN1/GPR55/IL4/FOXJ1/GATA2	21
BP	GO:0002274	myeloid leukocyte activation	17/681	240/18614	0.0073411554497301	0.213271079515527	0.195236050499851	CD177/ANXA3/S100A12/MMP8/BPI/CLEC4D/TLR2/DNASE1L3/RORA/KIT/CLU/ENPP3/CNR2/IL4/THBS1/PLA2G4A/GATA2	17
BP	GO:0006691	leukotriene metabolic process	5/681	34/18614	0.00745796440958299	0.213271079515527	0.195236050499851	TLR2/PTGR1/GGTLC2/GGT7/PLA2G4A	5
BP	GO:0034121	regulation of toll-like receptor signaling pathway	5/681	34/18614	0.00745796440958299	0.213271079515527	0.195236050499851	IRAK3/TLR5/TLR2/NLRP6/TYRO3	5
BP	GO:0071559	response to transforming growth factor beta	19/681	280/18614	0.00745887855565277	0.213271079515527	0.195236050499851	ARG1/BAMBI/CAV2/LRG1/PPARG/PSG9/DKK3/WNT7A/ACVRL1/WNT1/IGF1R/PDE2A/XCL1/BMPR1A/VEPH1/IL4/THBS1/ADAMTSL2/FOXH1	19
BP	GO:0071674	mononuclear cell migration	15/681	202/18614	0.00753694766463992	0.213271079515527	0.195236050499851	S100A12/ITGB3/TRPM2/NBL1/HSD3B7/TMEM102/TRPM4/XCL1/CMKLR1/CCL4/CCL2/CCL20/IL4/ARHGEF5/THBS1	15
BP	GO:0052547	regulation of peptidase activity	26/681	425/18614	0.00759268301326685	0.213271079515527	0.195236050499851	NLRC4/CR1/NAIP/SERPINB2/MMP9/TFPI/PPARG/SLPI/ASPH/SPINK8/COL7A1/NOL3/HGF/NLRP6/SERPINF2/DLC1/SERPINB10/MIR339/COL4A3/ANXA8/KHDC1/THBS1/SERPINF1/R3HDML/MT3/SLCO1B3	26
BP	GO:0045824	negative regulation of innate immune response	8/681	78/18614	0.00759557783403175	0.213271079515527	0.195236050499851	ARG1/IRAK3/CR1/CEACAM1/PPARG/TYRO3/CLEC12B/SUSD4	8
BP	GO:0061045	negative regulation of wound healing	8/681	78/18614	0.00759557783403175	0.213271079515527	0.195236050499851	CEACAM1/SERPINB2/TFPI/THBD/KLKB1/SERPINF2/THBS1/PROC	8
BP	GO:0030595	leukocyte chemotaxis	17/681	241/18614	0.00763902051960609	0.213271079515527	0.195236050499851	S100A12/TRPM2/KIT/NBL1/HSD3B7/ITGA1/CNR2/TMEM102/TRPM4/XCL1/CMKLR1/CCL4/CCL2/CCL20/IL4/ARHGEF5/THBS1	17
BP	GO:0071636	positive regulation of transforming growth factor beta production	4/681	22/18614	0.00767994085695289	0.213271079515527	0.195236050499851	SERPINF2/XCL1/BMPR1A/THBS1	4
BP	GO:0090092	regulation of transmembrane receptor protein serine/threonine kinase signaling pathway	20/681	301/18614	0.00769411662169503	0.213271079515527	0.195236050499851	BAMBI/CAV2/LRG1/PPARG/NOG/MSX1/DKK3/UBE2D1/PCSK6/NBL1/ACVRL1/WNT1/BMPR1A/VEPH1/FSTL1/KIAA0319/THBS1/ADAMTSL2/NOMO3/VWC2	20
BP	GO:0046189	phenol-containing compound biosynthetic process	6/681	48/18614	0.00778950948875932	0.213271079515527	0.195236050499851	ASIP/KL/OCA2/DBH/MOXD1/TRPC1	6
BP	GO:0002687	positive regulation of leukocyte migration	12/681	147/18614	0.00783610468123433	0.213271079515527	0.195236050499851	SELP/IL1R1/ITGB3/PLVAP/TMEM102/KITLG/XCL1/CMKLR1/CCL4/CCL20/IL4/THBS1	12
BP	GO:0002712	regulation of B cell mediated immunity	7/681	63/18614	0.00796979732404844	0.213271079515527	0.195236050499851	FCGR1A/CR1/C4BPA/XCL1/IL4/FOXJ1/SUSD4	7
BP	GO:0002889	regulation of immunoglobulin mediated immune response	7/681	63/18614	0.00796979732404844	0.213271079515527	0.195236050499851	FCGR1A/CR1/C4BPA/XCL1/IL4/FOXJ1/SUSD4	7
BP	GO:0031638	zymogen activation	7/681	63/18614	0.00796979732404844	0.213271079515527	0.195236050499851	NLRC4/ASPH/THBD/KLKB1/NLRP6/SERPINF2/THBS1	7
BP	GO:0009953	dorsal/ventral pattern formation	9/681	95/18614	0.0079759377087457	0.213271079515527	0.195236050499851	PTCH1/INTU/NOG/NBL1/WNT7A/ACVRL1/BMPR1A/IFT172/TLL2	9
BP	GO:0045638	negative regulation of myeloid cell differentiation	9/681	95/18614	0.0079759377087457	0.213271079515527	0.195236050499851	CEACAM1/C1QC/GPR68/DLL1/ZBTB46/HOXA9/GPR55/IL4/GATA2	9
BP	GO:1905954	positive regulation of lipid localization	10/681	112/18614	0.00799877028435773	0.213271079515527	0.195236050499851	RETN/ACSL1/PPARG/PTCH1/NTSR1/ABCA5/ABCA13/PLA2R1/PLA2G4A/CYP8B1	10
BP	GO:0019221	cytokine-mediated signaling pathway	29/681	492/18614	0.00821475634303024	0.217324732686953	0.198946911049173	ARG1/IRAK3/NAIP/OSM/CEACAM1/IL18R1/ACSL1/IL1R2/PPARG/IL1R1/PLVAP/AXL/CXCR3/KIT/TRIM6/CCR4/IL23R/NLRP6/IL7/XCL1/IL1RL2/CXCR6/CMKLR1/CCL4/CCL2/CCL20/IL17REL/IRGM/MT3	29
BP	GO:0002645	positive regulation of tolerance induction	3/681	12/18614	0.00837596358884653	0.217324732686953	0.198946911049173	IRAK3/CD274/FOXJ1	3
BP	GO:0019336	phenol-containing compound catabolic process	3/681	12/18614	0.00837596358884653	0.217324732686953	0.198946911049173	MAOA/DBH/MOXD1	3
BP	GO:0045161	neuronal ion channel clustering	3/681	12/18614	0.00837596358884653	0.217324732686953	0.198946911049173	NRCAM/GLDN/CNTNAP2	3
BP	GO:0072488	ammonium transmembrane transport	3/681	12/18614	0.00837596358884653	0.217324732686953	0.198946911049173	SLC12A4/RHCE/RHAG	3
BP	GO:0002446	neutrophil mediated immunity	5/681	35/18614	0.00844466755734265	0.217528110794302	0.199133090715573	CD177/ANXA3/ARG1/DNASE1L3/NLRP6	5
BP	GO:0006821	chloride transport	10/681	113/18614	0.00849699021925383	0.217528110794302	0.199133090715573	SLC26A8/SLC1A3/CLIC5/ABCB1/NMUR1/SLC12A4/TTYH1/GLRB/OCA2/GABRG3	10
BP	GO:0090287	regulation of cellular response to growth factor stimulus	22/681	345/18614	0.00851902464569481	0.217528110794302	0.199133090715573	BAMBI/CAV2/LRG1/PPARG/ITGB3/NOG/MSX1/DKK3/UBE2D1/PCSK6/NBL1/DLL1/ACVRL1/PIK3CB/WNT1/VEPH1/FSTL1/IL4/THBS1/ADAMTSL2/VWC2/MT3	22
BP	GO:0043114	regulation of vascular permeability	6/681	49/18614	0.00860868841291916	0.218660685688147	0.200169890687101	CEACAM1/ADM/TJP3/PLVAP/C2CD4B/PDE2A	6
BP	GO:0002292	T cell differentiation involved in immune response	8/681	80/18614	0.00881522640260333	0.220426334813283	0.201786229679445	IL18R1/IL27/CLEC4D/ENTPD7/RORC/RORA/IL23R/IL4	8
BP	GO:0002720	positive regulation of cytokine production involved in immune response	8/681	80/18614	0.00881522640260333	0.220426334813283	0.201786229679445	IL18R1/FFAR3/IL1R1/KIT/TRIM6/XCL1/SPON2/IL4	8
BP	GO:0045921	positive regulation of exocytosis	8/681	80/18614	0.00881522640260333	0.220426334813283	0.201786229679445	CD177/SCAMP5/KLRC2/RAB15/SMPD3/IL4/EXPH5/GATA2	8
BP	GO:0010975	regulation of neuron projection development	27/681	452/18614	0.0089194360318592	0.221882465411095	0.203119224230673	KREMEN1/NRCAM/CDH2/HGF/NTNG2/PTK7/WNT7A/TOX/CUX2/IGF1R/VLDLR/SCN1B/LRRC4C/CHN1/PLXNA1/PLXNA3/NGEF/FGF13/AMIGO3/KIAA0319/NOVA2/SERPINF1/CDH1/ACAP3/MT3/MIR133B/CRTC1	27
BP	GO:0036315	cellular response to sterol	4/681	23/18614	0.0090324230423342	0.222400375521964	0.203593337855406	PTCH1/RORC/RORA/GRAMD1C	4
BP	GO:0060065	uterus development	4/681	23/18614	0.0090324230423342	0.222400375521964	0.203593337855406	WNT7A/HOXA9/HOXA10/LHCGR	4
BP	GO:0001667	ameboidal-type cell migration	29/681	496/18614	0.00912815442544425	0.223616615518751	0.204706727884529	ANXA3/S100A12/CEACAM1/CYP1B1/MMP9/LRG1/PPARG/INSL3/ITGB3/CDH2/PTPRM/S100P/KIT/WNT7A/ACVRL1/PIK3CB/PFN2/EFNB1/PATZ1/NRTN/KITLG/LTB4R2/FSTL1/IL4/THBS1/SERPINF1/ANLN/GATA2/MIR133B	29
BP	GO:0036465	synaptic vesicle recycling	8/681	81/18614	0.00947722262626251	0.225611040473411	0.206532496535631	AP3B2/FCHO2/WNT7A/ABCA13/AMPH/SYP/STON1/NLGN3	8
BP	GO:0015711	organic anion transport	26/681	433/18614	0.00953614660483484	0.225611040473411	0.206532496535631	SLC26A8/ARG1/CR1/SLC22A4/CEACAM1/CA4/ACSL1/SLC1A3/FOLR3/PPARG/SLC2A14/NTSR1/ABCC2/ABCB1/SLC16A10/SLC35D3/SLC47A1/FABP2/RHAG/ABCD2/PLA2R1/THBS1/PLA2G4A/LHCGR/SLC6A18/SLCO1B3	26
BP	GO:0002685	regulation of leukocyte migration	16/681	227/18614	0.00954159910344445	0.225611040473411	0.206532496535631	SELP/IL1R1/ITGB3/PLVAP/CXCR3/NBL1/TMEM102/KITLG/XCL1/CMKLR1/CCL4/CCL2/SMPD3/CCL20/IL4/THBS1	16
BP	GO:0021761	limbic system development	10/681	115/18614	0.00956456696652489	0.225611040473411	0.206532496535631	ANXA3/NF2/PHLPP2/IGF1R/PLXNA1/PLXNA3/CNTNAP2/FGF13/DCLK2/HSD3B2	10
BP	GO:0035710	CD4-positive, alpha-beta T cell activation	10/681	115/18614	0.00956456696652489	0.225611040473411	0.206532496535631	IL18R1/IL27/CD274/ENTPD7/RORC/RORA/IL23R/TOX/XCL1/IL4	10
BP	GO:0002285	lymphocyte activation involved in immune response	15/681	208/18614	0.00973617632988716	0.225611040473411	0.206532496535631	CR1/CEACAM1/ZNF683/IL18R1/IL27/CLEC4D/ENTPD7/RORC/CD40LG/RORA/IL23R/DLL1/KLRC2/EXO1/IL4	15
BP	GO:1903034	regulation of response to wounding	13/681	170/18614	0.00980714777425435	0.225611040473411	0.206532496535631	KREMEN1/CEACAM1/SERPINB2/TFPI/INSL3/THBD/KLKB1/IGF1R/SERPINF2/KIAA0319/THBS1/SERPINC1/PROC	13
BP	GO:0002700	regulation of production of molecular mediator of immune response	14/681	189/18614	0.00983556104211826	0.225611040473411	0.206532496535631	ARG1/IRAK3/CR1/IL18R1/FFAR3/IL1R1/CD40LG/AXL/KIT/TRIM6/TRPM4/XCL1/SPON2/IL4	14
BP	GO:0001818	negative regulation of cytokine production	23/681	371/18614	0.00999349827149579	0.225611040473411	0.206532496535631	ARG1/IRAK3/CR1/MMP8/CEACAM1/BPI/IL1R2/CD274/TNFRSF21/PSG9/AXL/HGF/IL23R/DLL1/TRAF3IP1/NLRP6/XCL1/CMKLR1/ABCD2/IL4/THBS1/FOXJ1/ERRFI1	23
BP	GO:0070663	regulation of leukocyte proliferation	18/681	268/18614	0.0099973963507975	0.225611040473411	0.206532496535631	ARG1/CR1/IL27/CD274/TNFRSF21/CD40LG/KIT/IL23R/EFNB1/NFATC2/ENPP3/IL7/KITLG/XCL1/CD209/IL4/FOXJ1/CRP	18
BP	GO:0048640	negative regulation of developmental growth	10/681	116/18614	0.010135308531587	0.225611040473411	0.206532496535631	PTCH1/NOG/FXN/NKD1/PLXNA3/FGF13/KIAA0319/CDH1/TLL2/MT3	10
BP	GO:0001655	urogenital system development	7/681	66/18614	0.0102174610474449	0.225611040473411	0.206532496535631	PTCH1/NOG/PAX8/HOXA9/SERPINF1/AHI1/GATA2	7
BP	GO:0031100	animal organ regeneration	7/681	66/18614	0.0102174610474449	0.225611040473411	0.206532496535631	ANXA3/ADM/PTCH1/AXL/HGF/WNT1/PFKFB1	7
BP	GO:0060760	positive regulation of response to cytokine stimulus	7/681	66/18614	0.0102174610474449	0.225611040473411	0.206532496535631	IL1R1/TLR2/AXL/TRIM6/NLRP6/IL7/IRGM	7
BP	GO:0061564	axon development	28/681	479/18614	0.0103186950703364	0.225611040473411	0.206532496535631	KREMEN1/NTN3/TSPAN2/TNFRSF21/PTCH1/NRCAM/CDH2/OLFM1/PTPRM/NOG/NTNG2/WNT7A/GPM6B/CNTNAP1/EFNB1/IGF1R/SCN1B/LRRC4C/CHN1/PLXNA1/PLXNA3/APBB1/FGF13/KIAA0319/NOVA2/CDH1/MT3/NLGN3	28
BP	GO:0090596	sensory organ morphogenesis	18/681	269/18614	0.0103622324650349	0.225611040473411	0.206532496535631	INTU/PTPRM/NOG/MSX1/PTK7/DLL1/PAX8/WNT1/COL8A1/ATP6V1B1/PROM1/NKD1/RPGRIP1/IFT172/AHI1/GATA2/CEP290/GNAT2	18
BP	GO:0021515	cell differentiation in spinal cord	6/681	51/18614	0.010429046853971	0.225611040473411	0.206532496535631	PTCH1/WNT1/ZC4H2/MDGA1/IFT172/GATA2	6
BP	GO:0035036	sperm-egg recognition	6/681	51/18614	0.010429046853971	0.225611040473411	0.206532496535631	FOLR3/CRISP1/PAEP/ATP8B3/SPACA4/SPESP1	6
BP	GO:0002430	complement receptor mediated signaling pathway	3/681	13/18614	0.0105962718880888	0.225611040473411	0.206532496535631	CR1/FPR3/CMKLR1	3
BP	GO:0009143	nucleoside triphosphate catabolic process	3/681	13/18614	0.0105962718880888	0.225611040473411	0.206532496535631	SMPDL3A/ENTPD7/ENPP3	3
BP	GO:0032823	regulation of natural killer cell differentiation	3/681	13/18614	0.0105962718880888	0.225611040473411	0.206532496535631	ZNF683/AXL/TOX	3
BP	GO:0033690	positive regulation of osteoblast proliferation	3/681	13/18614	0.0105962718880888	0.225611040473411	0.206532496535631	TMEM119/ITGB3/IGF1R	3
BP	GO:0035745	T-helper 2 cell cytokine production	3/681	13/18614	0.0105962718880888	0.225611040473411	0.206532496535631	ARG1/XCL1/IL4	3
BP	GO:0042415	norepinephrine metabolic process	3/681	13/18614	0.0105962718880888	0.225611040473411	0.206532496535631	KL/DBH/MOXD1	3
BP	GO:0045916	negative regulation of complement activation	3/681	13/18614	0.0105962718880888	0.225611040473411	0.206532496535631	CR1/C4BPA/SUSD4	3
BP	GO:0051918	negative regulation of fibrinolysis	3/681	13/18614	0.0105962718880888	0.225611040473411	0.206532496535631	THBD/SERPINF2/THBS1	3
BP	GO:0070341	fat cell proliferation	3/681	13/18614	0.0105962718880888	0.225611040473411	0.206532496535631	PID1/FTO/GATA2	3
BP	GO:2000551	regulation of T-helper 2 cell cytokine production	3/681	13/18614	0.0105962718880888	0.225611040473411	0.206532496535631	ARG1/XCL1/IL4	3
BP	GO:0032368	regulation of lipid transport	12/681	153/18614	0.0106063946197561	0.225611040473411	0.206532496535631	RETN/ACSL1/PPARG/PTCH1/ITGB3/NTSR1/ABCA5/ABCA13/PLA2R1/THBS1/PLA2G4A/CYP8B1	12
BP	GO:0046942	carboxylic acid transport	22/681	352/18614	0.0106120402377672	0.225611040473411	0.206532496535631	SLC26A8/ARG1/SLC22A4/CEACAM1/ACSL1/SLC1A3/FOLR3/PPARG/NTSR1/ABCC2/ABCB1/SLC16A10/SLC35D3/SLC47A1/FABP2/ABCD2/PLA2R1/THBS1/PLA2G4A/LHCGR/SLC6A18/SLCO1B3	22
BP	GO:0006959	humoral immune response	17/681	250/18614	0.0107807475142527	0.228192489051682	0.208895647817722	CR1/S100A12/C1QB/SLPI/TNFRSF21/C1QC/C4BPA/CLU/RNASE3/IL7/EXO1/PDCD1/C8A/CCL2/SPON2/FOXJ1/SUSD4	17
BP	GO:0015849	organic acid transport	22/681	353/18614	0.0109422318258669	0.228642441483356	0.209307550527983	SLC26A8/ARG1/SLC22A4/CEACAM1/ACSL1/SLC1A3/FOLR3/PPARG/NTSR1/ABCC2/ABCB1/SLC16A10/SLC35D3/SLC47A1/FABP2/ABCD2/PLA2R1/THBS1/PLA2G4A/LHCGR/SLC6A18/SLCO1B3	22
BP	GO:0022412	cellular process involved in reproduction in multicellular organism	26/681	438/18614	0.0109446858875089	0.228642441483356	0.209307550527983	TMEM119/RETN/TDRD9/RFX2/FOLR3/INSL3/PTCH1/CCNA1/ZMYND15/HORMAD1/CRISP1/KIT/DNHD1/RPL10L/HSPA2/TOP2A/SPAG16/PAEP/SYCP2/TSSK4/TUBA8/HSF2BP/OCA2/SPESP1/FSHR/DDX20	26
BP	GO:0030101	natural killer cell activation	9/681	100/18614	0.011007830009478	0.228642441483356	0.209307550527983	ZNF683/IL18R1/KLRC3/AXL/IL23R/TOX/KLRC2/TYRO3/ULBP2	9
BP	GO:0001912	positive regulation of leukocyte mediated cytotoxicity	7/681	67/18614	0.0110600444424002	0.228642441483356	0.209307550527983	ARG1/KLRC3/CD1B/IL23R/KLRC2/XCL1/ULBP2	7
BP	GO:0042446	hormone biosynthetic process	7/681	67/18614	0.0110600444424002	0.228642441483356	0.209307550527983	ADM/FFAR3/CACNA1H/DKK3/IGF1R/HSD3B2/LHCGR	7
BP	GO:0051091	positive regulation of DNA-binding transcription factor activity	18/681	271/18614	0.011123722933723	0.228642441483356	0.209307550527983	ANXA3/NLRC4/IRAK3/S100A12/IL18R1/PPARG/TLR2/CD40LG/NTSR1/WNT10B/KIT/TRIM6/CLU/WNT1/ZC4H2/TSSK4/ARHGEF5/CRTC1	18
BP	GO:0050729	positive regulation of inflammatory response	12/681	154/18614	0.0111336456171962	0.228642441483356	0.209307550527983	FCGR1A/NLRC4/NAIP/OSM/S100A12/MMP8/FFAR3/TLR2/NLRP6/CREB3L3/C2CD4B/PDE2A	12
BP	GO:0007157	heterophilic cell-cell adhesion via plasma membrane cell adhesion molecules	6/681	52/18614	0.0114346706039965	0.233829323452911	0.214055809656437	SELP/CDH2/CEACAM8/CEACAM6/CD209/AMIGO3	6
BP	GO:0050863	regulation of T cell activation	23/681	377/18614	0.0119368656937586	0.238976848742455	0.218768040258268	ARG1/CR1/VNN1/CEACAM1/ZNF683/IL27/CD274/TNFRSF21/CD40LG/PSG9/WNT10B/IL23R/EFNB1/TOX/IL7/KITLG/XCL1/IL1RL2/FOXN1/CCL2/CD209/IL4/FOXJ1	23
BP	GO:0007340	acrosome reaction	5/681	38/18614	0.0119391872793887	0.238976848742455	0.218768040258268	PLB1/CACNA1H/CRISP1/GLRB/SPESP1	5
BP	GO:0032373	positive regulation of sterol transport	5/681	38/18614	0.0119391872793887	0.238976848742455	0.218768040258268	PPARG/PTCH1/ABCA5/ABCA13/CYP8B1	5
BP	GO:0032376	positive regulation of cholesterol transport	5/681	38/18614	0.0119391872793887	0.238976848742455	0.218768040258268	PPARG/PTCH1/ABCA5/ABCA13/CYP8B1	5
BP	GO:0035270	endocrine system development	11/681	137/18614	0.0119582434867528	0.238976848742455	0.218768040258268	CYP1B1/CDH2/NOG/RAP1GAP/DKK3/DLL1/GHRHR/PAX8/BMPR1A/CDH1/GATA2	11
BP	GO:0001779	natural killer cell differentiation	4/681	25/18614	0.0121815799400423	0.238976848742455	0.218768040258268	ZNF683/AXL/TOX/TYRO3	4
BP	GO:0010623	programmed cell death involved in cell development	4/681	25/18614	0.0121815799400423	0.238976848742455	0.218768040258268	DNASE1L3/KIT/KITLG/SYCP2	4
BP	GO:0043302	positive regulation of leukocyte degranulation	4/681	25/18614	0.0121815799400423	0.238976848742455	0.218768040258268	CD177/KLRC2/IL4/GATA2	4
BP	GO:1905563	negative regulation of vascular endothelial cell proliferation	4/681	25/18614	0.0121815799400423	0.238976848742455	0.218768040258268	PPARG/COL4A3/CCL2/MIR133B	4
BP	GO:2000193	positive regulation of fatty acid transport	4/681	25/18614	0.0121815799400423	0.238976848742455	0.218768040258268	ACSL1/NTSR1/PLA2R1/PLA2G4A	4
BP	GO:0051961	negative regulation of nervous system development	12/681	156/18614	0.0122485621192519	0.239318059868461	0.219080397249096	TLR2/NOG/NF2/WNT7A/PLXNA3/BMPR1A/FGF13/KIAA0319/DLL3/CDH1/GATA2/MT3	12
BP	GO:0019935	cyclic-nucleotide-mediated signaling	8/681	85/18614	0.0124996691573163	0.241753656693426	0.221310030567389	ADM/INSL3/PDE9A/RUNDC3A/GHRHR/KSR1/PDE2A/THBS1	8
BP	GO:0007140	male meiotic nuclear division	6/681	53/18614	0.0125068161505703	0.241753656693426	0.221310030567389	TDRD9/CCNA1/RPL10L/HSPA2/SYCP2/HSF2BP	6
BP	GO:0030902	hindbrain development	12/681	157/18614	0.0128371769905311	0.241753656693426	0.221310030567389	KCNE1/NOG/RORA/WNT7A/DLL1/WNT1/IGF1R/DLC1/AHI1/GATA2/CEP290/FAIM2	12
BP	GO:0001764	neuron migration	13/681	176/18614	0.0128556815672575	0.241753656693426	0.221310030567389	NRCAM/AXL/NTNG2/CCR4/TYRO3/PLXNA1/NAV1/PLXNA3/FGF13/MDGA1/KIAA0319/GATA2/ACAP3	13
BP	GO:0030509	BMP signaling pathway	13/681	176/18614	0.0128556815672575	0.241753656693426	0.221310030567389	BAMBI/PPARG/NOG/MSX1/UBE2D1/PCSK6/NBL1/ACVRL1/WNT1/BMPR1A/SMPD3/FSTL1/VWC2	13
BP	GO:0048017	inositol lipid-mediated signaling	13/681	176/18614	0.0128556815672575	0.241753656693426	0.221310030567389	OSM/CEACAM1/PDGFC/SELP/TNFAIP8L3/HGF/KIT/PIK3CB/IGF1R/CEP55/TYRO3/PEAR1/FSHR	13
BP	GO:0002711	positive regulation of T cell mediated immunity	7/681	69/18614	0.012894461264364	0.241753656693426	0.221310030567389	IL18R1/IL1R1/CD1B/IL23R/XCL1/ULBP2/IL4	7
BP	GO:0042093	T-helper cell differentiation	7/681	69/18614	0.012894461264364	0.241753656693426	0.221310030567389	IL18R1/IL27/ENTPD7/RORC/RORA/IL23R/IL4	7
BP	GO:0050808	synapse organization	27/681	466/18614	0.0129426617936671	0.241753656693426	0.221310030567389	C1QB/CDH6/TLR2/C1QC/NRCAM/ITGB3/CDH2/NTNG2/PTK7/WNT7A/PFN2/CNTNAP1/CUX2/ARHGAP22/IGF1R/ZC4H2/LRRC4C/NGEF/FGF13/MDGA1/AMIGO3/GLRB/SPTB/CDH1/CACNG2/LHFPL4/NLGN3	27
BP	GO:0006000	fructose metabolic process	3/681	14/18614	0.0131246286891168	0.241753656693426	0.221310030567389	PFKFB2/ALDOB/PFKFB1	3
BP	GO:0006855	xenobiotic transmembrane transport	3/681	14/18614	0.0131246286891168	0.241753656693426	0.221310030567389	ABCC2/SLC28A3/SLC47A1	3
BP	GO:0010752	regulation of cGMP-mediated signaling	3/681	14/18614	0.0131246286891168	0.241753656693426	0.221310030567389	RUNDC3A/PDE2A/THBS1	3
BP	GO:0060330	regulation of response to type II interferon	3/681	14/18614	0.0131246286891168	0.241753656693426	0.221310030567389	ARG1/PPARG/IRGM	3
BP	GO:0060334	regulation of type II interferon-mediated signaling pathway	3/681	14/18614	0.0131246286891168	0.241753656693426	0.221310030567389	ARG1/PPARG/IRGM	3
BP	GO:0070942	neutrophil mediated cytotoxicity	3/681	14/18614	0.0131246286891168	0.241753656693426	0.221310030567389	ARG1/DNASE1L3/NLRP6	3
BP	GO:0021766	hippocampus development	8/681	86/18614	0.0133545559281752	0.245053562393054	0.224330883452276	ANXA3/NF2/PHLPP2/IGF1R/PLXNA3/FGF13/DCLK2/HSD3B2	8
BP	GO:0030514	negative regulation of BMP signaling pathway	7/681	70/18614	0.0138892991805815	0.249113790068596	0.228047762540166	BAMBI/PPARG/NOG/UBE2D1/NBL1/WNT1/VWC2	7
BP	GO:0048488	synaptic vesicle endocytosis	7/681	70/18614	0.0138892991805815	0.249113790068596	0.228047762540166	AP3B2/FCHO2/ABCA13/AMPH/SYP/STON1/NLGN3	7
BP	GO:0002726	positive regulation of T cell cytokine production	4/681	26/18614	0.0139887768563178	0.249113790068596	0.228047762540166	IL18R1/IL1R1/XCL1/IL4	4
BP	GO:0021697	cerebellar cortex formation	4/681	26/18614	0.0139887768563178	0.249113790068596	0.228047762540166	RORA/WNT7A/DLL1/FAIM2	4
BP	GO:0022010	central nervous system myelination	4/681	26/18614	0.0139887768563178	0.249113790068596	0.228047762540166	TLR2/GPM6B/CLU/CNTNAP1	4
BP	GO:0032291	axon ensheathment in central nervous system	4/681	26/18614	0.0139887768563178	0.249113790068596	0.228047762540166	TLR2/GPM6B/CLU/CNTNAP1	4
BP	GO:0032816	positive regulation of natural killer cell activation	4/681	26/18614	0.0139887768563178	0.249113790068596	0.228047762540166	AXL/IL23R/TOX/KLRC2	4
BP	GO:1901623	regulation of lymphocyte chemotaxis	4/681	26/18614	0.0139887768563178	0.249113790068596	0.228047762540166	TMEM102/XCL1/CCL4/CCL2	4
BP	GO:0071675	regulation of mononuclear cell migration	10/681	122/18614	0.014120907090006	0.250542270648415	0.22935544526608	ITGB3/NBL1/TMEM102/XCL1/CMKLR1/CCL4/CCL2/CCL20/IL4/THBS1	10
BP	GO:1905039	carboxylic acid transmembrane transport	12/681	160/18614	0.0147333550175066	0.260451176976142	0.238426416072778	ARG1/SLC22A4/ACSL1/SLC1A3/NTSR1/ABCB1/SLC16A10/SLC35D3/SLC47A1/ABCD2/THBS1/SLC6A18	12
BP	GO:0002824	positive regulation of adaptive immune response based on somatic recombination of immune receptors built from immunoglobulin superfamily domains	10/681	123/18614	0.014885180008364	0.262145774287862	0.239977711668409	FCGR1A/IL18R1/CD274/IL1R1/CD1B/IL23R/XCL1/ULBP2/IL4/PLA2G4A	10
BP	GO:0002294	CD4-positive, alpha-beta T cell differentiation involved in immune response	7/681	71/18614	0.0149378549376631	0.262145774287862	0.239977711668409	IL18R1/IL27/ENTPD7/RORC/RORA/IL23R/IL4	7
BP	GO:0045580	regulation of T cell differentiation	13/681	180/18614	0.0152620354335677	0.262834556081491	0.240608247404196	CR1/VNN1/ZNF683/IL27/PSG9/WNT10B/IL23R/TOX/IL7/IL1RL2/FOXN1/IL4/FOXJ1	13
BP	GO:0001508	action potential	11/681	142/18614	0.0153156561096896	0.262834556081491	0.240608247404196	DSC2/KCNE1/NRCAM/NTSR1/CNTNAP1/SCN1B/CNR2/TRPM4/SCN2B/FGF13/KCNA2	11
BP	GO:0051384	response to glucocorticoid	11/681	142/18614	0.0153156561096896	0.262834556081491	0.240608247404196	ANXA3/ARG1/CYP1B1/ADM/ALPL/GHRHR/IGF1R/HSD3B2/SERPINF1/ERRFI1/PFKFB1	11
BP	GO:1903825	organic acid transmembrane transport	12/681	161/18614	0.0154104438114021	0.262834556081491	0.240608247404196	ARG1/SLC22A4/ACSL1/SLC1A3/NTSR1/ABCB1/SLC16A10/SLC35D3/SLC47A1/ABCD2/THBS1/SLC6A18	12
BP	GO:0033081	regulation of T cell differentiation in thymus	4/681	27/18614	0.0159572892746912	0.262834556081491	0.240608247404196	VNN1/TOX/FOXN1/FOXJ1	4
BP	GO:0046618	xenobiotic export from cell	4/681	27/18614	0.0159572892746912	0.262834556081491	0.240608247404196	ABCC2/ABCB1/SLC47A1/MIR133B	4
BP	GO:0051984	positive regulation of chromosome segregation	4/681	27/18614	0.0159572892746912	0.262834556081491	0.240608247404196	NCAPG/SMC6/CDT1/AURKB	4
BP	GO:0071549	cellular response to dexamethasone stimulus	4/681	27/18614	0.0159572892746912	0.262834556081491	0.240608247404196	ARG1/IGF1R/SERPINF1/ERRFI1	4
BP	GO:0099560	synaptic membrane adhesion	4/681	27/18614	0.0159572892746912	0.262834556081491	0.240608247404196	CDH6/NTNG2/LRRC4C/MDGA1	4
BP	GO:0060046	regulation of acrosome reaction	3/681	15/18614	0.0159668551596918	0.262834556081491	0.240608247404196	PLB1/CACNA1H/CRISP1	3
BP	GO:0070207	protein homotrimerization	3/681	15/18614	0.0159668551596918	0.262834556081491	0.240608247404196	STEAP4/SCARA5/ITLN1	3
BP	GO:0070986	left/right axis specification	3/681	15/18614	0.0159668551596918	0.262834556081491	0.240608247404196	DLL1/IFT172/AHI1	3
BP	GO:0071599	otic vesicle development	3/681	15/18614	0.0159668551596918	0.262834556081491	0.240608247404196	PAX8/AHI1/CEP290	3
BP	GO:0072378	blood coagulation, fibrin clot formation	3/681	15/18614	0.0159668551596918	0.262834556081491	0.240608247404196	THBD/FBLN1/F8	3
BP	GO:0002287	alpha-beta T cell activation involved in immune response	7/681	72/18614	0.0160415694975456	0.262834556081491	0.240608247404196	IL18R1/IL27/ENTPD7/RORC/RORA/IL23R/IL4	7
BP	GO:0002293	alpha-beta T cell differentiation involved in immune response	7/681	72/18614	0.0160415694975456	0.262834556081491	0.240608247404196	IL18R1/IL27/ENTPD7/RORC/RORA/IL23R/IL4	7
BP	GO:0009988	cell-cell recognition	7/681	72/18614	0.0160415694975456	0.262834556081491	0.240608247404196	FOLR3/CRISP1/PAEP/ATP8B3/CD209/SPACA4/SPESP1	7
BP	GO:0140238	presynaptic endocytosis	7/681	72/18614	0.0160415694975456	0.262834556081491	0.240608247404196	AP3B2/FCHO2/ABCA13/AMPH/SYP/STON1/NLGN3	7
BP	GO:0042908	xenobiotic transport	6/681	56/18614	0.0161431891307197	0.262834556081491	0.240608247404196	SLC22A4/ABCC2/SLC28A3/ABCB1/SLC47A1/MIR133B	6
BP	GO:0001935	endothelial cell proliferation	14/681	201/18614	0.0161690421496442	0.262834556081491	0.240608247404196	ARG1/CAV2/LRG1/PPARG/ITGB3/PTPRM/ACVRL1/PIK3CB/COL4A3/CCL2/THBS1/GATA2/DBH/MIR133B	14
BP	GO:0051346	negative regulation of hydrolase activity	21/681	345/18614	0.0161746737630975	0.262834556081491	0.240608247404196	CR1/NAIP/SERPINB2/MMP9/TFPI/SLPI/SPINK8/COL7A1/NOL3/RASA4/HGF/SERPINF2/SERPINB10/MIR339/ANXA8/PLA2R1/THBS1/SERPINF1/R3HDML/MT3/SLCO1B3	21
BP	GO:0043367	CD4-positive, alpha-beta T cell differentiation	8/681	89/18614	0.0161752721003321	0.262834556081491	0.240608247404196	IL18R1/IL27/ENTPD7/RORC/RORA/IL23R/TOX/IL4	8
BP	GO:0048511	rhythmic process	19/681	303/18614	0.0162423218359435	0.263038406645179	0.240794859574196	RETN/CYP1B1/PPARG/RORC/TRPM2/RORA/AXL/GHRHR/MYBBP1A/TOP2A/IGF1R/DTL/TYRO3/KCNA2/CA12/SERPINF1/LHCGR/FSHR/CRTC1	19
BP	GO:2000403	positive regulation of lymphocyte migration	5/681	41/18614	0.0163038828143557	0.263152302548765	0.240899123998771	ITGB3/TMEM102/XCL1/CCL4/CCL20	5
BP	GO:0060271	cilium assembly	22/681	367/18614	0.0164930968802138	0.26418951179289	0.24184862280951	LIMK2/RFX2/INTU/CC2D2B/FNBP1L/ABLIM3/CCDC65/DNHD1/TRAF3IP1/RABEP2/SPAG16/PTPDC1/RPGRIP1/CCDC39/CNTROB/IFT172/UBXN10/FOXJ1/AHI1/CEP290/CEP70/TCTN2	22
BP	GO:0048736	appendage development	13/681	182/18614	0.0165871160533041	0.26418951179289	0.24184862280951	KREMEN1/ASPH/PTCH1/INTU/NOG/MSX1/WNT7A/HOXA9/BMPR1A/FOXN1/IFT172/HOXA10/RSPO4	13
BP	GO:0060173	limb development	13/681	182/18614	0.0165871160533041	0.26418951179289	0.24184862280951	KREMEN1/ASPH/PTCH1/INTU/NOG/MSX1/WNT7A/HOXA9/BMPR1A/FOXN1/IFT172/HOXA10/RSPO4	13
BP	GO:1905952	regulation of lipid localization	13/681	182/18614	0.0165871160533041	0.26418951179289	0.24184862280951	RETN/ACSL1/PPARG/PTCH1/ITGB3/NTSR1/ABCA5/ABCA13/PLA2R1/THBS1/PLA2G4A/CYP8B1/CRP	13
BP	GO:0002695	negative regulation of leukocyte activation	14/681	202/18614	0.0168118576963997	0.266888240930346	0.244319136952181	ARG1/CR1/CEACAM1/BPI/CD274/TNFRSF21/AXL/ZBTB46/ENPP3/TYRO3/CNR2/XCL1/IL4/FOXJ1	14
BP	GO:0031348	negative regulation of defense response	18/681	284/18614	0.0172170320851864	0.272030714015582	0.24902674258368	ARG1/IRAK3/CR1/CEACAM1/PPARG/RORA/HGF/TRAF3IP1/ENPP3/NLRP6/TYRO3/MVK/CNR2/IL4/CLEC12B/SERPINF1/SUSD4/PROC	18
BP	GO:0042129	regulation of T cell proliferation	13/681	183/18614	0.0172815470590902	0.272030714015582	0.24902674258368	ARG1/CR1/IL27/CD274/TNFRSF21/CD40LG/IL23R/EFNB1/KITLG/XCL1/CD209/IL4/FOXJ1	13
BP	GO:0032944	regulation of mononuclear cell proliferation	16/681	243/18614	0.0173106570987563	0.272030714015582	0.24902674258368	ARG1/CR1/IL27/CD274/TNFRSF21/CD40LG/IL23R/EFNB1/NFATC2/IL7/KITLG/XCL1/CD209/IL4/FOXJ1/CRP	16
BP	GO:0002708	positive regulation of lymphocyte mediated immunity	10/681	126/18614	0.0173632092288954	0.272030714015582	0.24902674258368	FCGR1A/IL18R1/IL1R1/KLRC3/CD1B/IL23R/KLRC2/XCL1/ULBP2/IL4	10
BP	GO:0034765	regulation of monoatomic ion transmembrane transport	27/681	478/18614	0.0174555568101584	0.272030714015582	0.24902674258368	KCNJ15/CACNA1E/KCNE1/MMP9/ITGB3/CLIC5/NTSR1/CACNA1H/KCNG1/ABCB1/CACNA2D3/HSPA2/SCN1B/XCL1/SCN2B/FGF13/FGF11/CCL2/KCNA2/KCNG4/TPCN1/KCNJ6/LHCGR/CACNG2/STAC/NLGN3/TRPC1	27
BP	GO:0009566	fertilization	14/681	203/18614	0.0174739994498198	0.272030714015582	0.24902674258368	TDRD9/FOLR3/PLB1/CACNA1H/CRISP1/HOXA9/PAEP/SYCP2/TSSK4/ATP8B3/SPACA4/GLRB/HOXA10/SPESP1	14
BP	GO:0051783	regulation of nuclear division	11/681	145/18614	0.0176439916254891	0.27379390220132	0.250640828743198	TGFA/CDK5RAP2/CAV2/MSX1/HORMAD1/NEK2/CDT1/CDCA2/BUB1/SMPD3/AURKB	11
BP	GO:0018108	peptidyl-tyrosine phosphorylation	22/681	370/18614	0.0179303900347082	0.275540081584452	0.252239344430376	FCGR1A/TGFA/BMX/OSM/PDGFC/ITGB3/TTN/CASS4/AXL/HGF/ZFYVE28/NF2/KIT/IL23R/HIPK3/IGF1R/IL7/TYRO3/TMEM102/KITLG/IL4/ERRFI1	22
BP	GO:0021983	pituitary gland development	5/681	42/18614	0.0179660696370697	0.275540081584452	0.252239344430376	NOG/GHRHR/BMPR1A/CDH1/GATA2	5
BP	GO:0086091	regulation of heart rate by cardiac conduction	5/681	42/18614	0.0179660696370697	0.275540081584452	0.252239344430376	DSC2/KCNE1/SCN1B/TRPM4/SCN2B	5
BP	GO:0021543	pallium development	13/681	184/18614	0.0179977753960763	0.275540081584452	0.252239344430376	ANXA3/CDH2/NF2/PHLPP2/IGF1R/PLXNA3/CNTNAP2/FGF13/MDGA1/DCLK2/HSD3B2/KCNA2/PAX5	13
BP	GO:0010971	positive regulation of G2/M transition of mitotic cell cycle	4/681	28/18614	0.018091203547554	0.275540081584452	0.252239344430376	WNT10B/CDC25A/HSPA2/DTL	4
BP	GO:0003018	vascular process in circulatory system	17/681	265/18614	0.018206383119539	0.275540081584452	0.252239344430376	CEACAM1/ADM/SLC1A3/HRH2/TJP3/ABCC2/PLVAP/ABCB1/ITGA1/C2CD4B/SERPINF2/HTR1A/PDE2A/TRPM4/DBH/CRP/SOD3	17
BP	GO:0090288	negative regulation of cellular response to growth factor stimulus	10/681	127/18614	0.0182532157328136	0.275540081584452	0.252239344430376	BAMBI/PPARG/NOG/UBE2D1/NBL1/PIK3CB/WNT1/IL4/THBS1/VWC2	10
BP	GO:0060021	roof of mouth development	8/681	91/18614	0.0182799419390742	0.275540081584452	0.252239344430376	ASPH/INTU/MSX1/WNT7A/BNC2/BMPR1A/IFT172/MSC	8
BP	GO:0070098	chemokine-mediated signaling pathway	8/681	91/18614	0.0182799419390742	0.275540081584452	0.252239344430376	CXCR3/CCR4/XCL1/CXCR6/CMKLR1/CCL4/CCL2/CCL20	8
BP	GO:0031343	positive regulation of cell killing	7/681	74/18614	0.0184200900268187	0.275540081584452	0.252239344430376	ARG1/KLRC3/CD1B/IL23R/KLRC2/XCL1/ULBP2	7
BP	GO:1902106	negative regulation of leukocyte differentiation	9/681	109/18614	0.0185311606002993	0.275540081584452	0.252239344430376	CR1/CEACAM1/C1QC/GPR68/ZBTB46/GPR55/IL4/FOXJ1/GATA2	9
BP	GO:0001936	regulation of endothelial cell proliferation	13/681	185/18614	0.0187362021209449	0.275540081584452	0.252239344430376	ARG1/CAV2/LRG1/PPARG/ITGB3/PTPRM/ACVRL1/COL4A3/CCL2/THBS1/GATA2/DBH/MIR133B	13
BP	GO:0099173	postsynapse organization	13/681	185/18614	0.0187362021209449	0.275540081584452	0.252239344430376	NRCAM/ITGB3/CDH2/NTNG2/WNT7A/CNTNAP1/CUX2/ARHGAP22/IGF1R/NGEF/GLRB/LHFPL4/NLGN3	13
BP	GO:0050866	negative regulation of cell activation	15/681	225/18614	0.018780278437517	0.275540081584452	0.252239344430376	ARG1/CR1/CEACAM1/BPI/CD274/TNFRSF21/AXL/THBD/ZBTB46/ENPP3/TYRO3/CNR2/XCL1/IL4/FOXJ1	15
BP	GO:0030225	macrophage differentiation	6/681	58/18614	0.018937156753373	0.275540081584452	0.252239344430376	MMP9/TSPAN2/TLR2/C1QC/ZBTB46/GATA2	6
BP	GO:0018212	peptidyl-tyrosine modification	22/681	372/18614	0.0189418912014157	0.275540081584452	0.252239344430376	FCGR1A/TGFA/BMX/OSM/PDGFC/ITGB3/TTN/CASS4/AXL/HGF/ZFYVE28/NF2/KIT/IL23R/HIPK3/IGF1R/IL7/TYRO3/TMEM102/KITLG/IL4/ERRFI1	22
BP	GO:0016045	detection of bacterium	3/681	16/18614	0.0191267980378764	0.275540081584452	0.252239344430376	NLRC4/NAIP/TLR2	3
BP	GO:0030852	regulation of granulocyte differentiation	3/681	16/18614	0.0191267980378764	0.275540081584452	0.252239344430376	CEACAM1/C1QC/ZBTB46	3
BP	GO:0034349	glial cell apoptotic process	3/681	16/18614	0.0191267980378764	0.275540081584452	0.252239344430376	TNFRSF21/DLL1/CCL2	3
BP	GO:0046068	cGMP metabolic process	3/681	16/18614	0.0191267980378764	0.275540081584452	0.252239344430376	RORA/PDE9A/PDE2A	3
BP	GO:0090030	regulation of steroid hormone biosynthetic process	3/681	16/18614	0.0191267980378764	0.275540081584452	0.252239344430376	DKK3/IGF1R/LHCGR	3
BP	GO:1901741	positive regulation of myoblast fusion	3/681	16/18614	0.0191267980378764	0.275540081584452	0.252239344430376	NFATC2/IL4/SCGB3A1	3
BP	GO:1902033	regulation of hematopoietic stem cell proliferation	3/681	16/18614	0.0191267980378764	0.275540081584452	0.252239344430376	WNT10B/WNT1/KITLG	3
BP	GO:2000696	regulation of epithelial cell differentiation involved in kidney development	3/681	16/18614	0.0191267980378764	0.275540081584452	0.252239344430376	MMP9/PAX8/PROM1	3
BP	GO:0006887	exocytosis	21/681	351/18614	0.0192032779994815	0.275818510790172	0.252494228583408	CD177/ANXA3/ATP9A/CEACAM1/LIN7A/SCAMP5/STXBP6/KIT/WNT7A/SYNGR2/PFN2/NKD2/LIN7B/KLRC2/RAB15/SYP/SMPD3/IL4/EXPH5/GATA2/RAB26	21
BP	GO:0009798	axis specification	8/681	92/18614	0.0194026948056428	0.27785580157873	0.254359238167368	PTCH1/PCSK6/WNT7A/DLL1/WNT1/BMPR1A/IFT172/AHI1	8
BP	GO:0030501	positive regulation of bone mineralization	5/681	43/18614	0.0197363531509194	0.279318593273716	0.255698330527578	TMEM119/KL/WNT10B/GPM6B/BMPR1A	5
BP	GO:0032689	negative regulation of type II interferon production	5/681	43/18614	0.0197363531509194	0.279318593273716	0.255698330527578	CR1/CD274/AXL/NLRP6/XCL1	5
BP	GO:0071548	response to dexamethasone	5/681	43/18614	0.0197363531509194	0.279318593273716	0.255698330527578	ARG1/CYP1B1/IGF1R/SERPINF1/ERRFI1	5
BP	GO:0071604	transforming growth factor beta production	5/681	43/18614	0.0197363531509194	0.279318593273716	0.255698330527578	PSG9/SERPINF2/XCL1/BMPR1A/THBS1	5
BP	GO:0002821	positive regulation of adaptive immune response	10/681	129/18614	0.0201332323560172	0.282793114663875	0.258879032923482	FCGR1A/IL18R1/CD274/IL1R1/CD1B/IL23R/XCL1/ULBP2/IL4/PLA2G4A	10
BP	GO:2000027	regulation of animal organ morphogenesis	10/681	129/18614	0.0201332323560172	0.282793114663875	0.258879032923482	NOG/MSX1/HGF/PTK7/WNT7A/CELSR3/PAX8/NKD1/BMPR1A/AHI1	10
BP	GO:0071772	response to BMP	13/681	187/18614	0.0202812466643847	0.282793114663875	0.258879032923482	BAMBI/PPARG/NOG/MSX1/UBE2D1/PCSK6/NBL1/ACVRL1/WNT1/BMPR1A/SMPD3/FSTL1/VWC2	13
BP	GO:0071773	cellular response to BMP stimulus	13/681	187/18614	0.0202812466643847	0.282793114663875	0.258879032923482	BAMBI/PPARG/NOG/MSX1/UBE2D1/PCSK6/NBL1/ACVRL1/WNT1/BMPR1A/SMPD3/FSTL1/VWC2	13
BP	GO:0031342	negative regulation of cell killing	4/681	29/18614	0.0203941317299615	0.282793114663875	0.258879032923482	CR1/CEACAM1/IL4/CLEC12B	4
BP	GO:0048245	eosinophil chemotaxis	4/681	29/18614	0.0203941317299615	0.282793114663875	0.258879032923482	XCL1/CCL4/CCL2/IL4	4
BP	GO:0001961	positive regulation of cytokine-mediated signaling pathway	6/681	59/18614	0.0204506417359496	0.282793114663875	0.258879032923482	IL1R1/AXL/TRIM6/NLRP6/IL7/IRGM	6
BP	GO:0031102	neuron projection regeneration	6/681	59/18614	0.0204506417359496	0.282793114663875	0.258879032923482	KREMEN1/ADM/OMG/HGF/IGF1R/KIAA0319	6
BP	GO:0071347	cellular response to interleukin-1	9/681	111/18614	0.0206138414903945	0.284235425807554	0.260199376647175	IRAK3/IL1R2/IL1R1/RORA/XCL1/IL1RL2/CCL4/CCL2/CCL20	9
BP	GO:0007156	homophilic cell adhesion via plasma membrane adhesion molecules	12/681	168/18614	0.0208289729899402	0.285569953549578	0.261421051551373	DSC2/CEACAM1/CDH6/CDH2/PTPRM/CEACAM6/PTK7/DSC1/PIK3CB/CELSR3/CDH1/CDH16	12
BP	GO:0046661	male sex differentiation	12/681	168/18614	0.0208289729899402	0.285569953549578	0.261421051551373	CYP1B1/KCNE1/INSL3/KIT/PATZ1/HOXA9/KITLG/BMPR1A/SYCP2/HOXA10/LHCGR/FSHR	12
BP	GO:1903305	regulation of regulated secretory pathway	10/681	130/18614	0.0211245549403046	0.288801989070567	0.264379773622956	CD177/CEACAM1/SCAMP5/WNT7A/PFN2/KLRC2/RAB15/SYP/IL4/GATA2	10
BP	GO:0007178	transmembrane receptor protein serine/threonine kinase signaling pathway	23/681	398/18614	0.0212337934025878	0.289475386895166	0.264996226317755	BAMBI/CAV2/LRG1/PPARG/NOG/MSX1/PSG9/DKK3/UBE2D1/PCSK6/NBL1/ACVRL1/WNT1/BMPR1A/VEPH1/SMPD3/FSTL1/KIAA0319/THBS1/ADAMTSL2/FOXH1/NOMO3/VWC2	23
BP	GO:0001709	cell fate determination	5/681	44/18614	0.0216171551867025	0.292085384427555	0.267385512343763	PTCH1/WNT7A/DLL1/WNT1/GATA2	5
BP	GO:0021587	cerebellum morphogenesis	5/681	44/18614	0.0216171551867025	0.292085384427555	0.267385512343763	RORA/WNT7A/DLL1/WNT1/FAIM2	5
BP	GO:0072538	T-helper 17 type immune response	5/681	44/18614	0.0216171551867025	0.292085384427555	0.267385512343763	ENTPD7/RORC/RORA/IL23R/IL4	5
BP	GO:0014066	regulation of phosphatidylinositol 3-kinase signaling	9/681	112/18614	0.0217161292656792	0.292085384427555	0.267385512343763	OSM/CEACAM1/PDGFC/SELP/HGF/KIT/IGF1R/CEP55/FSHR	9
BP	GO:0051090	regulation of DNA-binding transcription factor activity	26/681	465/18614	0.0217278601345819	0.292085384427555	0.267385512343763	ANXA3/NLRC4/IRAK3/S100A12/CYP1B1/IL18R1/PPARG/TLR2/PTCH1/CD40LG/NTSR1/WNT10B/KIT/TRIM6/CLU/WNT1/ZC4H2/XCL1/TSSK4/CMKLR1/ARHGEF5/FOXJ1/FOXH1/MIR133B/CRTC1/C3orf33	26
BP	GO:0016485	protein processing	16/681	250/18614	0.0219492749288263	0.294242224462544	0.269359961626561	NLRC4/IL1R2/ASPH/PTCH1/NOL3/THBD/PCSK6/KLKB1/SIRT4/FXN/NKD2/NLRP6/SERPINF2/IFT172/THBS1/TLL2	16
BP	GO:0002886	regulation of myeloid leukocyte mediated immunity	6/681	60/18614	0.0220441081848649	0.294573822181368	0.269663518157176	CD177/FCGR1A/ARG1/DNASE1L3/IL4/GATA2	6
BP	GO:0050768	negative regulation of neurogenesis	11/681	150/18614	0.0220960886095432	0.294573822181368	0.269663518157176	NOG/NF2/WNT7A/PLXNA3/BMPR1A/FGF13/KIAA0319/DLL3/CDH1/GATA2/MT3	11
BP	GO:0008228	opsonization	3/681	17/18614	0.022606507154191	0.295098461812282	0.270143792227659	C4BPA/SPON2/CRP	3
BP	GO:0035627	ceramide transport	3/681	17/18614	0.022606507154191	0.295098461812282	0.270143792227659	ABCB1/ABCA13/SGPP1	3
BP	GO:0036005	response to macrophage colony-stimulating factor	3/681	17/18614	0.022606507154191	0.295098461812282	0.270143792227659	ALPL/TLR2/PDE2A	3
BP	GO:0051895	negative regulation of focal adhesion assembly	3/681	17/18614	0.022606507154191	0.295098461812282	0.270143792227659	ACVRL1/DLC1/THBS1	3
BP	GO:0061158	3'-UTR-mediated mRNA destabilization	3/681	17/18614	0.022606507154191	0.295098461812282	0.270143792227659	RBM24/ZC3H12D/TRIM71	3
BP	GO:0070206	protein trimerization	3/681	17/18614	0.022606507154191	0.295098461812282	0.270143792227659	STEAP4/SCARA5/ITLN1	3
BP	GO:0150118	negative regulation of cell-substrate junction organization	3/681	17/18614	0.022606507154191	0.295098461812282	0.270143792227659	ACVRL1/DLC1/THBS1	3
BP	GO:0002064	epithelial cell development	14/681	210/18614	0.0226792776906546	0.295098461812282	0.270143792227659	KCNE1/CDH2/TJP3/WNT7A/DLL1/VSIG1/PDE2A/GSTM3/BFSP2/FOXJ1/EXPH5/GATA2/DNASE1L2/PROC	14
BP	GO:0031099	regeneration	13/681	190/18614	0.0227752208082534	0.295098461812282	0.270143792227659	ANXA3/KREMEN1/ADM/OMG/PTCH1/AXL/HGF/WNT10B/WNT7A/WNT1/IGF1R/KIAA0319/PFKFB1	13
BP	GO:0002360	T cell lineage commitment	4/681	30/18614	0.0228692135760036	0.295098461812282	0.270143792227659	IL23R/TOX/IL7/FOXN1	4
BP	GO:0034698	response to gonadotropin	4/681	30/18614	0.0228692135760036	0.295098461812282	0.270143792227659	CYP1B1/PAX8/LHCGR/FSHR	4
BP	GO:0070498	interleukin-1-mediated signaling pathway	4/681	30/18614	0.0228692135760036	0.295098461812282	0.270143792227659	IRAK3/IL1R2/IL1R1/IL1RL2	4
BP	GO:0052548	regulation of endopeptidase activity	20/681	336/18614	0.0230063362236392	0.296076209640754	0.271038857910495	NLRC4/CR1/NAIP/SERPINB2/MMP9/PPARG/ASPH/NOL3/HGF/NLRP6/SERPINF2/DLC1/SERPINB10/MIR339/COL4A3/ANXA8/KHDC1/THBS1/SERPINF1/MT3	20
BP	GO:0051260	protein homooligomerization	13/681	191/18614	0.0236551509021436	0.302827597950254	0.277219322659545	NLRC4/TIFA/TRPM2/KCNG1/UPB1/STEAP4/NLRP6/SCARA5/ITLN1/TRPM4/KCNA2/KCNG4/CRTC1	13
BP	GO:0046456	icosanoid biosynthetic process	6/681	61/18614	0.0237191943690833	0.302827597950254	0.277219322659545	NLRC4/NAIP/GGTLC2/GGT7/CYP2C8/PLA2G4A	6
BP	GO:0060042	retina morphogenesis in camera-type eye	6/681	61/18614	0.0237191943690833	0.302827597950254	0.277219322659545	PTPRM/DLL1/PROM1/RPGRIP1/AHI1/GNAT2	6
BP	GO:0031589	cell-substrate adhesion	21/681	359/18614	0.0239075287833352	0.304426738544527	0.278683233727699	OLFM4/COL17A1/ITGB3/CEACAM6/CASS4/AXL/FBLN1/NF2/ACVRL1/GPM6B/PIK3CB/WNT1/COL8A1/ITGA1/COL5A3/TYRO3/DLC1/TTYH1/STON1/THBS1/VWC2	21
BP	GO:0033559	unsaturated fatty acid metabolic process	9/681	114/18614	0.0240464990379658	0.304895865554455	0.279112689539566	CYP1B1/PTGR1/CYP2S1/CYP2E1/ATP6V1B1/ELOVL7/ABCD2/CYP2C8/PLA2G4A	9
BP	GO:0072006	nephron development	11/681	152/18614	0.0240896494656373	0.304895865554455	0.279112689539566	PTCH1/ITGB3/NOG/DLL1/PAX8/WNT1/PROM1/COL4A3/FOXJ1/AHI1/GZF1	11
BP	GO:0030168	platelet activation	10/681	133/18614	0.0243114837311079	0.304895865554455	0.279112689539566	CEACAM1/SELP/ITGB3/CD40LG/AXL/THBD/PIK3CB/TYRO3/PEAR1/PLA2G4A	10
BP	GO:0045619	regulation of lymphocyte differentiation	14/681	212/18614	0.0243601028044883	0.304895865554455	0.279112689539566	CR1/VNN1/ZNF683/IL27/PSG9/AXL/WNT10B/IL23R/TOX/IL7/IL1RL2/FOXN1/IL4/FOXJ1	14
BP	GO:0045807	positive regulation of endocytosis	8/681	96/18614	0.0243866150236262	0.304895865554455	0.279112689539566	AXL/DLL1/CLU/ABCA13/CLIP3/IL4/AHI1/GATA2	8
BP	GO:0070664	negative regulation of leukocyte proliferation	8/681	96/18614	0.0243866150236262	0.304895865554455	0.279112689539566	ARG1/CR1/CD274/TNFRSF21/ENPP3/XCL1/FOXJ1/CRP	8
BP	GO:0072080	nephron tubule development	8/681	96/18614	0.0243866150236262	0.304895865554455	0.279112689539566	PTCH1/NOG/DLL1/PAX8/WNT1/PROM1/AHI1/GZF1	8
BP	GO:0048015	phosphatidylinositol-mediated signaling	12/681	172/18614	0.0244995432102053	0.305516267525712	0.279680627915766	OSM/CEACAM1/PDGFC/SELP/HGF/KIT/PIK3CB/IGF1R/CEP55/TYRO3/PEAR1/FSHR	12
BP	GO:1903707	negative regulation of hemopoiesis	9/681	115/18614	0.0252760970440315	0.310998175907255	0.284698964879436	CR1/CEACAM1/C1QC/GPR68/ZBTB46/GPR55/IL4/FOXJ1/GATA2	9
BP	GO:0007409	axonogenesis	24/681	427/18614	0.0252919180265005	0.310998175907255	0.284698964879436	NTN3/PTCH1/NRCAM/CDH2/OLFM1/PTPRM/NOG/NTNG2/WNT7A/CNTNAP1/EFNB1/IGF1R/SCN1B/LRRC4C/CHN1/PLXNA1/PLXNA3/APBB1/FGF13/KIAA0319/NOVA2/CDH1/MT3/NLGN3	24
BP	GO:0061982	meiosis I cell cycle process	10/681	134/18614	0.0254468666181988	0.310998175907255	0.284698964879436	TDRD9/CCNA1/HORMAD1/CDC25A/RPL10L/HSPA2/TOP2A/SYCP2/HSF2BP/CCNE2	10
BP	GO:0043030	regulation of macrophage activation	6/681	62/18614	0.025477457028654	0.310998175907255	0.284698964879436	MMP8/BPI/RORA/IL4/THBS1/PLA2G4A	6
BP	GO:0046530	photoreceptor cell differentiation	6/681	62/18614	0.025477457028654	0.310998175907255	0.284698964879436	PROM1/NKD1/RPGRIP1/AHI1/CEP290/GNAT2	6
BP	GO:0002230	positive regulation of defense response to virus by host	4/681	31/18614	0.025519120940587	0.310998175907255	0.284698964879436	IL27/TRIM6/IL23R/IL4	4
BP	GO:0033688	regulation of osteoblast proliferation	4/681	31/18614	0.025519120940587	0.310998175907255	0.284698964879436	TMEM119/ITGB3/NF2/IGF1R	4
BP	GO:0070570	regulation of neuron projection regeneration	4/681	31/18614	0.025519120940587	0.310998175907255	0.284698964879436	KREMEN1/HGF/IGF1R/KIAA0319	4
BP	GO:1902751	positive regulation of cell cycle G2/M phase transition	4/681	31/18614	0.025519120940587	0.310998175907255	0.284698964879436	WNT10B/CDC25A/HSPA2/DTL	4
BP	GO:0051146	striated muscle cell differentiation	18/681	297/18614	0.0256316407027819	0.311582614689233	0.285233981253018	TMEM119/CAV2/CDH2/TTN/MSX1/CACNA1H/WNT10B/DLL1/RBM24/CNTNAP1/NFATC2/WNT1/TNNT1/BMPR1A/IL4/SCGB3A1/MYO18B/MIR133B	18
BP	GO:0072583	clathrin-dependent endocytosis	5/681	46/18614	0.0257191320667115	0.311748108148364	0.285385479943875	FCHO2/FNBP1L/DLL1/PIK3CB/STON1	5
BP	GO:0050730	regulation of peptidyl-tyrosine phosphorylation	16/681	255/18614	0.0257998150313188	0.311748108148364	0.285385479943875	FCGR1A/TGFA/OSM/PDGFC/ITGB3/CASS4/HGF/ZFYVE28/NF2/KIT/IL23R/IL7/TMEM102/KITLG/IL4/ERRFI1	16
BP	GO:0006957	complement activation, alternative pathway	3/681	18/18614	0.0264064011519295	0.311748108148364	0.285385479943875	CR1/C8A/SUSD4	3
BP	GO:0009642	response to light intensity	3/681	18/18614	0.0264064011519295	0.311748108148364	0.285385479943875	SLC24A1/RGS9/GNAT2	3
BP	GO:0035234	ectopic germ cell programmed cell death	3/681	18/18614	0.0264064011519295	0.311748108148364	0.285385479943875	KIT/KITLG/SYCP2	3
BP	GO:0042402	cellular biogenic amine catabolic process	3/681	18/18614	0.0264064011519295	0.311748108148364	0.285385479943875	MAOA/DBH/MOXD1	3
BP	GO:0042753	positive regulation of circadian rhythm	3/681	18/18614	0.0264064011519295	0.311748108148364	0.285385479943875	RORC/RORA/GHRHR	3
BP	GO:0043116	negative regulation of vascular permeability	3/681	18/18614	0.0264064011519295	0.311748108148364	0.285385479943875	CEACAM1/ADM/PDE2A	3
BP	GO:0051782	negative regulation of cell division	3/681	18/18614	0.0264064011519295	0.311748108148364	0.285385479943875	PTCH1/INTU/AURKB	3
BP	GO:0070989	oxidative demethylation	3/681	18/18614	0.0264064011519295	0.311748108148364	0.285385479943875	TET2/FTO/CYP2C8	3
BP	GO:0010633	negative regulation of epithelial cell migration	9/681	116/18614	0.0265496213114334	0.311748108148364	0.285385479943875	PPARG/PTPRM/ACVRL1/PFN2/PATZ1/IL4/THBS1/SERPINF1/MIR133B	9
BP	GO:0015908	fatty acid transport	9/681	116/18614	0.0265496213114334	0.311748108148364	0.285385479943875	ACSL1/PPARG/NTSR1/FABP2/ABCD2/PLA2R1/THBS1/PLA2G4A/LHCGR	9
BP	GO:0071346	cellular response to type II interferon	9/681	116/18614	0.0265496213114334	0.311748108148364	0.285385479943875	ARG1/PPARG/TLR2/GBP6/XCL1/CCL4/CCL2/CCL20/IRGM	9
BP	GO:0072009	nephron epithelium development	9/681	116/18614	0.0265496213114334	0.311748108148364	0.285385479943875	PTCH1/NOG/DLL1/PAX8/WNT1/PROM1/FOXJ1/AHI1/GZF1	9
BP	GO:0060485	mesenchyme development	19/681	320/18614	0.0268198435651154	0.314156711274872	0.287590402255466	BAMBI/LRG1/CDH2/OLFM1/NOG/MSX1/HGF/PTK7/TCOF1/ACVRL1/RBM24/EFNB1/ACTG2/NRTN/BNC2/KITLG/BMPR1A/DLL3/FOXH1	19
BP	GO:0030500	regulation of bone mineralization	7/681	80/18614	0.0270191403629882	0.315354366461838	0.288686779078311	TMEM119/KL/WNT10B/ANKH/GPM6B/TRPM4/BMPR1A	7
BP	GO:0009612	response to mechanical stimulus	14/681	215/18614	0.0270527782252799	0.315354366461838	0.288686779078311	TLR5/RETN/CASP5/SLC1A3/PTCH1/ITGB3/CDH2/TTN/KIT/IGF1R/PDE2A/CNTNAP2/KIAA0319/THBS1	14
BP	GO:0033674	positive regulation of kinase activity	24/681	430/18614	0.0271733418168149	0.315403203476985	0.288731486246189	FCGR1A/TGFA/S100A12/PDGFC/ACSL1/PFKFB2/ITGB3/TNFAIP8L3/CASS4/AXL/KIT/IL23R/EEF1A2/CLU/IGF1R/VLDLR/TYRO3/KITLG/IL4/ARHGEF5/THBS1/IRGM/PFKFB1/MT3	24
BP	GO:1902476	chloride transmembrane transport	8/681	98/18614	0.0271876777137227	0.315403203476985	0.288731486246189	SLC26A8/SLC1A3/CLIC5/SLC12A4/TTYH1/GLRB/OCA2/GABRG3	8
BP	GO:0007088	regulation of mitotic nuclear division	9/681	117/18614	0.0278677887692376	0.319571199667224	0.292547020525517	TGFA/CDK5RAP2/CAV2/NEK2/CDT1/CDCA2/BUB1/SMPD3/AURKB	9
BP	GO:0001754	eye photoreceptor cell differentiation	5/681	47/18614	0.0279442698424303	0.319571199667224	0.292547020525517	PROM1/NKD1/RPGRIP1/CEP290/GNAT2	5
BP	GO:0002701	negative regulation of production of molecular mediator of immune response	5/681	47/18614	0.0279442698424303	0.319571199667224	0.292547020525517	ARG1/IRAK3/CR1/AXL/XCL1	5
BP	GO:0016339	calcium-dependent cell-cell adhesion via plasma membrane cell adhesion molecules	5/681	47/18614	0.0279442698424303	0.319571199667224	0.292547020525517	SELP/CDH6/CDH2/CDH1/CDH16	5
BP	GO:0021517	ventral spinal cord development	5/681	47/18614	0.0279442698424303	0.319571199667224	0.292547020525517	PTCH1/ZC4H2/VLDLR/IFT172/GATA2	5
BP	GO:0090199	regulation of release of cytochrome c from mitochondria	5/681	47/18614	0.0279442698424303	0.319571199667224	0.292547020525517	MMP9/NOL3/HGF/FXN/CLU	5
BP	GO:0010743	regulation of macrophage derived foam cell differentiation	4/681	32/18614	0.0283460643054465	0.321542578818467	0.294351692215653	PPARG/ITGB3/ABCA5/CRP	4
BP	GO:0050482	arachidonic acid secretion	4/681	32/18614	0.0283460643054465	0.321542578818467	0.294351692215653	NTSR1/PLA2R1/PLA2G4A/LHCGR	4
BP	GO:1903963	arachidonate transport	4/681	32/18614	0.0283460643054465	0.321542578818467	0.294351692215653	NTSR1/PLA2R1/PLA2G4A/LHCGR	4
BP	GO:0097530	granulocyte migration	11/681	156/18614	0.0284644625581647	0.321542578818467	0.294351692215653	CD177/S100A12/IL1R1/ITGA1/XCL1/CMKLR1/CCL4/CCL2/CCL20/IL4/THBS1	11
BP	GO:0019218	regulation of steroid metabolic process	8/681	99/18614	0.0286686459285049	0.321542578818467	0.294351692215653	ADM/RORC/RORA/DKK3/KIT/IGF1R/LHCGR/DDX20	8
BP	GO:1990868	response to chemokine	8/681	99/18614	0.0286686459285049	0.321542578818467	0.294351692215653	CXCR3/CCR4/XCL1/CXCR6/CMKLR1/CCL4/CCL2/CCL20	8
BP	GO:1990869	cellular response to chemokine	8/681	99/18614	0.0286686459285049	0.321542578818467	0.294351692215653	CXCR3/CCR4/XCL1/CXCR6/CMKLR1/CCL4/CCL2/CCL20	8
BP	GO:0043299	leukocyte degranulation	7/681	81/18614	0.0286785109597054	0.321542578818467	0.294351692215653	CD177/ANXA3/CEACAM1/KIT/KLRC2/IL4/GATA2	7
BP	GO:0048608	reproductive structure development	18/681	301/18614	0.0287609276934928	0.321542578818467	0.294351692215653	RETN/CYP1B1/KCNE1/INSL3/PTCH1/NOG/AXL/KIT/WNT7A/PATZ1/HOXA9/TYRO3/KITLG/SYCP2/SERPINF1/HOXA10/LHCGR/FSHR	18
BP	GO:0061041	regulation of wound healing	10/681	137/18614	0.0290807031538219	0.321542578818467	0.294351692215653	CEACAM1/SERPINB2/TFPI/INSL3/THBD/KLKB1/SERPINF2/THBS1/SERPINC1/PROC	10
BP	GO:0032609	type II interferon production	9/681	118/18614	0.0292312983427896	0.321542578818467	0.294351692215653	CR1/IL18R1/IL27/CD274/IL1R1/AXL/IL23R/NLRP6/XCL1	9
BP	GO:0032649	regulation of type II interferon production	9/681	118/18614	0.0292312983427896	0.321542578818467	0.294351692215653	CR1/IL18R1/IL27/CD274/IL1R1/AXL/IL23R/NLRP6/XCL1	9
BP	GO:0030199	collagen fibril organization	6/681	64/18614	0.0292493145671999	0.321542578818467	0.294351692215653	CYP1B1/SERPINF2/COL5A3/FKBP10/OPTC/TLL2	6
BP	GO:0032615	interleukin-12 production	6/681	64/18614	0.0292493145671999	0.321542578818467	0.294351692215653	IRAK3/TLR2/CD40LG/IL23R/CMKLR1/THBS1	6
BP	GO:0032655	regulation of interleukin-12 production	6/681	64/18614	0.0292493145671999	0.321542578818467	0.294351692215653	IRAK3/TLR2/CD40LG/IL23R/CMKLR1/THBS1	6
BP	GO:0044458	motile cilium assembly	6/681	64/18614	0.0292493145671999	0.321542578818467	0.294351692215653	INTU/DNHD1/SPAG16/CCDC39/FOXJ1/AHI1	6
BP	GO:0048247	lymphocyte chemotaxis	6/681	64/18614	0.0292493145671999	0.321542578818467	0.294351692215653	HSD3B7/TMEM102/XCL1/CCL4/CCL2/CCL20	6
BP	GO:0015718	monocarboxylic acid transport	12/681	177/18614	0.0297289032986472	0.323572529861466	0.296209982731383	CEACAM1/ACSL1/PPARG/NTSR1/ABCC2/FABP2/ABCD2/PLA2R1/THBS1/PLA2G4A/LHCGR/SLCO1B3	12
BP	GO:0060759	regulation of response to cytokine stimulus	12/681	177/18614	0.0297289032986472	0.323572529861466	0.296209982731383	ARG1/IRAK3/NAIP/IL1R2/PPARG/IL1R1/TLR2/AXL/TRIM6/NLRP6/IL7/IRGM	12
BP	GO:0050670	regulation of lymphocyte proliferation	15/681	239/18614	0.0301603465834582	0.323572529861466	0.296209982731383	ARG1/CR1/IL27/CD274/TNFRSF21/CD40LG/IL23R/EFNB1/NFATC2/IL7/KITLG/XCL1/CD209/IL4/FOXJ1	15
BP	GO:0061326	renal tubule development	8/681	100/18614	0.0302043690518985	0.323572529861466	0.296209982731383	PTCH1/NOG/DLL1/PAX8/WNT1/PROM1/AHI1/GZF1	8
BP	GO:0006953	acute-phase response	5/681	48/18614	0.0302878466277408	0.323572529861466	0.296209982731383	HP/ORM2/SERPINF2/F8/CRP	5
BP	GO:0007520	myoblast fusion	5/681	48/18614	0.0302878466277408	0.323572529861466	0.296209982731383	CACNA1H/NFATC2/WNT1/IL4/SCGB3A1	5
BP	GO:0043300	regulation of leukocyte degranulation	5/681	48/18614	0.0302878466277408	0.323572529861466	0.296209982731383	CD177/CEACAM1/KLRC2/IL4/GATA2	5
BP	GO:0008360	regulation of cell shape	10/681	138/18614	0.0303698164637471	0.323572529861466	0.296209982731383	BAMBI/MYO10/FGD4/FMNL3/NF2/KIT/PLXNA1/PLXNA3/DLC1/CCL2	10
BP	GO:0002283	neutrophil activation involved in immune response	3/681	19/18614	0.0305254220829314	0.323572529861466	0.296209982731383	CD177/ANXA3/DNASE1L3	3
BP	GO:0021692	cerebellar Purkinje cell layer morphogenesis	3/681	19/18614	0.0305254220829314	0.323572529861466	0.296209982731383	RORA/DLL1/FAIM2	3
BP	GO:0032695	negative regulation of interleukin-12 production	3/681	19/18614	0.0305254220829314	0.323572529861466	0.296209982731383	IRAK3/CMKLR1/THBS1	3
BP	GO:0055062	phosphate ion homeostasis	3/681	19/18614	0.0305254220829314	0.323572529861466	0.296209982731383	ALPL/ANKH/ENPP3	3
BP	GO:0060391	positive regulation of SMAD protein signal transduction	3/681	19/18614	0.0305254220829314	0.323572529861466	0.296209982731383	PPARG/BMPR1A/KIAA0319	3
BP	GO:0097202	activation of cysteine-type endopeptidase activity	3/681	19/18614	0.0305254220829314	0.323572529861466	0.296209982731383	NLRC4/ASPH/NLRP6	3
BP	GO:0098543	detection of other organism	3/681	19/18614	0.0305254220829314	0.323572529861466	0.296209982731383	NLRC4/NAIP/TLR2	3
BP	GO:0002286	T cell activation involved in immune response	9/681	119/18614	0.0306408301174243	0.323572529861466	0.296209982731383	CEACAM1/IL18R1/IL27/CLEC4D/ENTPD7/RORC/RORA/IL23R/IL4	9
BP	GO:0030278	regulation of ossification	9/681	119/18614	0.0306408301174243	0.323572529861466	0.296209982731383	KREMEN1/TMEM119/KL/INTU/WNT10B/ANKH/GPM6B/TRPM4/BMPR1A	9
BP	GO:0046632	alpha-beta T cell differentiation	9/681	119/18614	0.0306408301174243	0.323572529861466	0.296209982731383	ZNF683/IL18R1/IL27/ENTPD7/RORC/RORA/IL23R/TOX/IL4	9
BP	GO:0120254	olefinic compound metabolic process	11/681	158/18614	0.0308537063800327	0.325109141899646	0.297616652900477	CYP1B1/ADM/PLB1/CACNA1H/CYP2S1/CEL/DKK3/RDH16/CYP2E1/CYP2C8/PLA2G4A	11
BP	GO:0010324	membrane invagination	6/681	65/18614	0.0312655914307866	0.326790048484896	0.299155415510526	FCGR1A/FCHO2/FNBP1L/THBS1/GATA2/AURKB	6
BP	GO:0019226	transmission of nerve impulse	6/681	65/18614	0.0312655914307866	0.326790048484896	0.299155415510526	NRCAM/CNTNAP1/SCN1B/CNTNAP2/KCNA2/CACNG2	6
BP	GO:0072577	endothelial cell apoptotic process	6/681	65/18614	0.0312655914307866	0.326790048484896	0.299155415510526	CD40LG/COL4A3/CCL2/IL4/THBS1/GATA2	6
BP	GO:0072677	eosinophil migration	4/681	33/18614	0.0313518011704324	0.326790048484896	0.299155415510526	XCL1/CCL4/CCL2/IL4	4
BP	GO:1901889	negative regulation of cell junction assembly	4/681	33/18614	0.0313518011704324	0.326790048484896	0.299155415510526	TLR2/ACVRL1/DLC1/THBS1	4
BP	GO:0034341	response to type II interferon	10/681	139/18614	0.0316987843696011	0.328497842965116	0.300718792270943	ARG1/PPARG/TLR2/GBP6/IL23R/XCL1/CCL4/CCL2/CCL20/IRGM	10
BP	GO:0007548	sex differentiation	17/681	283/18614	0.0317198497351314	0.328497842965116	0.300718792270943	DACH1/RETN/CYP1B1/KCNE1/INSL3/AXL/KIT/WNT7A/PATZ1/HOXA9/TYRO3/KITLG/BMPR1A/SYCP2/HOXA10/LHCGR/FSHR	17
BP	GO:0043542	endothelial cell migration	17/681	283/18614	0.0317198497351314	0.328497842965116	0.300718792270943	ANXA3/S100A12/CEACAM1/CYP1B1/PPARG/ITGB3/PTPRM/S100P/WNT7A/ACVRL1/PIK3CB/PATZ1/FSTL1/THBS1/SERPINF1/GATA2/MIR133B	17
BP	GO:0015698	inorganic anion transport	12/681	179/18614	0.032031049041375	0.329772547582659	0.30188570292591	SLC26A8/SLC1A3/CLIC5/ABCC2/ANKH/ABCB1/NMUR1/SLC12A4/TTYH1/GLRB/OCA2/GABRG3	12
BP	GO:0051101	regulation of DNA binding	9/681	120/18614	0.0320970445281848	0.329772547582659	0.30188570292591	MMP8/MMP9/PPARG/MSX1/TRIM6/ZC4H2/NEK2/CDT1/ZNF462	9
BP	GO:0097529	myeloid leukocyte migration	15/681	241/18614	0.0321283797363024	0.329772547582659	0.30188570292591	CD177/S100A12/IL1R1/KIT/NBL1/ITGA1/KITLG/XCL1/CMKLR1/CCL4/CCL2/CCL20/IL4/ARHGEF5/THBS1	15
BP	GO:0061458	reproductive system development	18/681	305/18614	0.0321679309865049	0.329772547582659	0.30188570292591	RETN/CYP1B1/KCNE1/INSL3/PTCH1/NOG/AXL/KIT/WNT7A/PATZ1/HOXA9/TYRO3/KITLG/SYCP2/SERPINF1/HOXA10/LHCGR/FSHR	18
BP	GO:0014068	positive regulation of phosphatidylinositol 3-kinase signaling	7/681	83/18614	0.0322009724314741	0.329772547582659	0.30188570292591	OSM/PDGFC/SELP/HGF/KIT/IGF1R/FSHR	7
BP	GO:1903706	regulation of hemopoiesis	23/681	415/18614	0.0322529304722369	0.329772547582659	0.30188570292591	CR1/VNN1/CEACAM1/ZNF683/IL27/C1QC/PSG9/GPR68/AXL/WNT10B/IL23R/DLL1/ZBTB46/TOX/HOXA9/IL7/KITLG/IL1RL2/FOXN1/GPR55/IL4/FOXJ1/GATA2	23
BP	GO:0046394	carboxylic acid biosynthetic process	19/681	328/18614	0.0333092511182108	0.339043309406267	0.310372493200887	NLRC4/NAIP/CEACAM1/SLC1A3/PLOD2/OLAH/GGTLC2/GGT7/UPB1/CYP2E1/MECR/HSD3B7/GATM/ELOVL7/ABCD2/CYP2C8/NANP/PLA2G4A/CYP8B1	19
BP	GO:0010812	negative regulation of cell-substrate adhesion	6/681	66/18614	0.0333704044691208	0.339043309406267	0.310372493200887	FBLN1/NF2/ACVRL1/WNT1/DLC1/THBS1	6
BP	GO:2000272	negative regulation of signaling receptor activity	6/681	66/18614	0.0333704044691208	0.339043309406267	0.310372493200887	PPARG/LY6G6D/ZFYVE28/DKK3/CLEC12B/ERRFI1	6
BP	GO:0030282	bone mineralization	9/681	121/18614	0.0336005815766043	0.340664719934228	0.311856790970828	TMEM119/ALPL/KL/WNT10B/ANKH/GPM6B/TRPM4/BMPR1A/SMPD3	9
BP	GO:0010810	regulation of cell-substrate adhesion	14/681	222/18614	0.0341809759899263	0.34400724976153	0.314916663521962	OLFM4/ITGB3/CEACAM6/CASS4/FBLN1/NF2/ACVRL1/GPM6B/PIK3CB/WNT1/COL8A1/DLC1/THBS1/VWC2	14
BP	GO:0035725	sodium ion transmembrane transport	12/681	181/18614	0.0344582858390283	0.34400724976153	0.314916663521962	TRPM2/SLC28A3/CACNA1H/SCN1B/SLC24A1/TRPM4/SLC5A2/SCN2B/FGF13/FGF11/TPCN1/SLC6A18	12
BP	GO:0009954	proximal/distal pattern formation	4/681	34/18614	0.034537646071879	0.34400724976153	0.314916663521962	DLL1/HOXA9/HOXC9/HOXA10	4
BP	GO:0048265	response to pain	4/681	34/18614	0.034537646071879	0.34400724976153	0.314916663521962	GJA4/THBS1/DBH/ADAM11	4
BP	GO:2000406	positive regulation of T cell migration	4/681	34/18614	0.034537646071879	0.34400724976153	0.314916663521962	ITGB3/TMEM102/XCL1/CCL20	4
BP	GO:0046434	organophosphate catabolic process	11/681	161/18614	0.0347005620682434	0.34400724976153	0.314916663521962	SMPDL3A/ENTPD7/PLB1/NTSR1/UPB1/PDE9A/ENPP3/PDE2A/NUDT13/SMPD3/PLA2G4A	11
BP	GO:0044782	cilium organization	22/681	396/18614	0.0348580452632133	0.34400724976153	0.314916663521962	LIMK2/RFX2/INTU/CC2D2B/FNBP1L/ABLIM3/CCDC65/DNHD1/TRAF3IP1/RABEP2/SPAG16/PTPDC1/RPGRIP1/CCDC39/CNTROB/IFT172/UBXN10/FOXJ1/AHI1/CEP290/CEP70/TCTN2	22
BP	GO:0002544	chronic inflammatory response	3/681	20/18614	0.0349611795205553	0.34400724976153	0.314916663521962	VNN1/IL4/THBS1	3
BP	GO:0006700	C21-steroid hormone biosynthetic process	3/681	20/18614	0.0349611795205553	0.34400724976153	0.314916663521962	ADM/CACNA1H/DKK3	3
BP	GO:0009310	amine catabolic process	3/681	20/18614	0.0349611795205553	0.34400724976153	0.314916663521962	MAOA/DBH/MOXD1	3
BP	GO:0051546	keratinocyte migration	3/681	20/18614	0.0349611795205553	0.34400724976153	0.314916663521962	MMP9/LRG1/LTB4R2	3
BP	GO:0055064	chloride ion homeostasis	3/681	20/18614	0.0349611795205553	0.34400724976153	0.314916663521962	ATP6V1B1/SLC12A4/CA12	3
BP	GO:0140131	positive regulation of lymphocyte chemotaxis	3/681	20/18614	0.0349611795205553	0.34400724976153	0.314916663521962	TMEM102/XCL1/CCL4	3
BP	GO:1902001	fatty acid transmembrane transport	3/681	20/18614	0.0349611795205553	0.34400724976153	0.314916663521962	ACSL1/ABCD2/THBS1	3
BP	GO:0048732	gland development	24/681	441/18614	0.0349994943292398	0.34400724976153	0.314916663521962	ARG1/TGFA/CEACAM1/CYP1B1/PTCH1/NOG/MSX1/RAP1GAP/HGF/UPB1/DKK3/GHRHR/PAX8/WNT1/HOXA9/PLXNA1/BMPR1A/FOXN1/CCDC39/SERPINF1/CDH1/GATA2/RXFP1/ESRP2	24
BP	GO:1902882	regulation of response to oxidative stress	8/681	103/18614	0.0351480150018299	0.344105156033551	0.315006290460186	VNN1/ACOX2/TRPM2/NOL3/HGF/GGT7/WNT1/AIFM2	8
BP	GO:0098661	inorganic anion transmembrane transport	9/681	122/18614	0.0351520600755369	0.344105156033551	0.315006290460186	SLC26A8/SLC1A3/CLIC5/ANKH/SLC12A4/TTYH1/GLRB/OCA2/GABRG3	9
BP	GO:0001914	regulation of T cell mediated cytotoxicity	5/681	50/18614	0.0353362318203021	0.345207803167567	0.316015693479241	CEACAM1/CD1B/IL23R/XCL1/ULBP2	5
BP	GO:1901292	nucleoside phosphate catabolic process	7/681	85/18614	0.0360014450879453	0.350480568811855	0.320842573626051	SMPDL3A/ENTPD7/UPB1/PDE9A/ENPP3/PDE2A/NUDT13	7
BP	GO:0016053	organic acid biosynthetic process	19/681	331/18614	0.0360212105533941	0.350480568811855	0.320842573626051	NLRC4/NAIP/CEACAM1/SLC1A3/PLOD2/OLAH/GGTLC2/GGT7/UPB1/CYP2E1/MECR/HSD3B7/GATM/ELOVL7/ABCD2/CYP2C8/NANP/PLA2G4A/CYP8B1	19
BP	GO:0002761	regulation of myeloid leukocyte differentiation	9/681	123/18614	0.0367520769229453	0.356155669136815	0.326037765473687	CEACAM1/C1QC/GPR68/IL23R/ZBTB46/KITLG/GPR55/IL4/GATA2	9
BP	GO:0022612	gland morphogenesis	9/681	123/18614	0.0367520769229453	0.356155669136815	0.326037765473687	ARG1/TGFA/CEACAM1/PTCH1/NOG/HGF/PLXNA1/RXFP1/ESRP2	9
BP	GO:0051604	protein maturation	19/681	332/18614	0.0369603796153473	0.357456497041415	0.327228590329316	NLRC4/IL1R2/ASPH/PTCH1/NOL3/THBD/FBLN1/PCSK6/LMF1/KLKB1/SIRT4/FXN/NKD2/NLRP6/SERPINF2/F8/IFT172/THBS1/TLL2	19
BP	GO:0034329	cell junction assembly	24/681	444/18614	0.0374016034077582	0.359291776245101	0.328908671210916	CDH6/COL17A1/TLR2/NRCAM/ITGB3/CDH2/NTNG2/WNT7A/ACVRL1/GPM6B/CNTNAP1/CUX2/CNTNAP2/FGF13/DLC1/MDGA1/CLDN23/AMIGO3/GJA4/STON1/THBS1/CDH1/LHFPL4/NLGN3	24
BP	GO:0007338	single fertilization	11/681	163/18614	0.0374456846938543	0.359291776245101	0.328908671210916	FOLR3/PLB1/CACNA1H/CRISP1/HOXA9/PAEP/ATP8B3/SPACA4/GLRB/HOXA10/SPESP1	11
BP	GO:0007389	pattern specification process	25/681	467/18614	0.0376722787802575	0.359291776245101	0.328908671210916	ASPH/PTCH1/INTU/NOG/MSX1/PCSK6/NBL1/WNT7A/DLL1/ACVRL1/EFNB1/PAX8/WNT1/HOXA9/NKD1/BMPR1A/CCDC39/IFT172/HOXC9/DLL3/FOXJ1/AHI1/HOXA10/FOXH1/TLL2	25
BP	GO:0035019	somatic stem cell population maintenance	6/681	68/18614	0.0378499944225821	0.359291776245101	0.328908671210916	NOG/KIT/WNT7A/PAX8/BMPR1A/GATA2	6
BP	GO:2000401	regulation of lymphocyte migration	6/681	68/18614	0.0378499944225821	0.359291776245101	0.328908671210916	ITGB3/TMEM102/XCL1/CCL4/CCL2/CCL20	6
BP	GO:0003002	regionalization	23/681	422/18614	0.0378711575063837	0.359291776245101	0.328908671210916	PTCH1/INTU/NOG/MSX1/PCSK6/NBL1/WNT7A/DLL1/ACVRL1/PAX8/WNT1/HOXA9/NKD1/BMPR1A/CCDC39/IFT172/HOXC9/DLL3/FOXJ1/AHI1/HOXA10/FOXH1/TLL2	23
BP	GO:0000038	very long-chain fatty acid metabolic process	4/681	35/18614	0.0379044820092386	0.359291776245101	0.328908671210916	ACSL1/ACOX2/ELOVL7/ABCD2	4
BP	GO:0002719	negative regulation of cytokine production involved in immune response	4/681	35/18614	0.0379044820092386	0.359291776245101	0.328908671210916	ARG1/IRAK3/AXL/XCL1	4
BP	GO:0035137	hindlimb morphogenesis	4/681	35/18614	0.0379044820092386	0.359291776245101	0.328908671210916	PTCH1/MSX1/WNT7A/BMPR1A	4
BP	GO:0061053	somite development	7/681	86/18614	0.0380081314691908	0.359291776245101	0.328908671210916	PTCH1/NOG/DLL1/WNT1/NKD1/BMPR1A/DLL3	7
BP	GO:0045778	positive regulation of ossification	5/681	51/18614	0.0380435345340337	0.359291776245101	0.328908671210916	TMEM119/KL/WNT10B/GPM6B/BMPR1A	5
BP	GO:0060612	adipose tissue development	5/681	51/18614	0.0380435345340337	0.359291776245101	0.328908671210916	PPARG/RORC/FTO/TRPM4/SH3PXD2B	5
BP	GO:1902107	positive regulation of leukocyte differentiation	12/681	184/18614	0.0383403830781817	0.360683603772524	0.330182800408594	CR1/VNN1/GPR68/AXL/WNT10B/IL23R/ZBTB46/TOX/IL7/KITLG/IL1RL2/IL4	12
BP	GO:1903708	positive regulation of hemopoiesis	12/681	184/18614	0.0383403830781817	0.360683603772524	0.330182800408594	CR1/VNN1/GPR68/AXL/WNT10B/IL23R/ZBTB46/TOX/IL7/KITLG/IL1RL2/IL4	12
BP	GO:0034599	cellular response to oxidative stress	17/681	290/18614	0.0386044257395651	0.361335564810184	0.330779629094236	ARG1/VNN1/CYP1B1/MMP9/TRPM2/NOL3/AXL/HGF/FXN/WNT1/TMEM161A/AIFM2/PLA2R1/SMPD3/MT3/ETV5/SOD3	17
BP	GO:0022407	regulation of cell-cell adhesion	26/681	491/18614	0.0386436657325389	0.361335564810184	0.330779629094236	ARG1/CR1/VNN1/CEACAM1/CD274/SELP/TNFRSF21/MYO10/CD40LG/CEACAM6/WNT10B/NF2/IL23R/EFNB1/WNT1/SERPINF2/IL7/KITLG/XCL1/IL1RL2/MDGA1/CCL2/CD209/IL4/FOXJ1/CDH1	26
BP	GO:0042102	positive regulation of T cell proliferation	8/681	105/18614	0.0387315596502703	0.361335564810184	0.330779629094236	CD274/CD40LG/IL23R/EFNB1/KITLG/XCL1/CD209/IL4	8
BP	GO:0007162	negative regulation of cell adhesion	18/681	312/18614	0.0388369845999453	0.361335564810184	0.330779629094236	ARG1/CR1/CEACAM1/CYP1B1/CD274/TNFRSF21/FBLN1/NF2/ACVRL1/WNT1/PLXNA1/PLXNA3/XCL1/DLC1/IL4/THBS1/FOXJ1/CDH1	18
BP	GO:0060326	cell chemotaxis	18/681	312/18614	0.0388369845999453	0.361335564810184	0.330779629094236	S100A12/TRPM2/HGF/KIT/NBL1/HSD3B7/ITGA1/CNR2/TMEM102/TRPM4/XCL1/CMKLR1/CCL4/CCL2/CCL20/IL4/ARHGEF5/THBS1	18
BP	GO:0008584	male gonad development	10/681	144/18614	0.0389598995931274	0.361335564810184	0.330779629094236	CYP1B1/KCNE1/INSL3/KIT/PATZ1/HOXA9/KITLG/HOXA10/LHCGR/FSHR	10
BP	GO:0002888	positive regulation of myeloid leukocyte mediated immunity	3/681	21/18614	0.0397100847977934	0.361335564810184	0.330779629094236	CD177/FCGR1A/ARG1	3
BP	GO:0006837	serotonin transport	3/681	21/18614	0.0397100847977934	0.361335564810184	0.330779629094236	ITGB3/GPM6B/HTR1A	3
BP	GO:0010888	negative regulation of lipid storage	3/681	21/18614	0.0397100847977934	0.361335564810184	0.330779629094236	PPARG/ITGB3/CRP	3
BP	GO:0019370	leukotriene biosynthetic process	3/681	21/18614	0.0397100847977934	0.361335564810184	0.330779629094236	GGTLC2/GGT7/PLA2G4A	3
BP	GO:0032305	positive regulation of icosanoid secretion	3/681	21/18614	0.0397100847977934	0.361335564810184	0.330779629094236	NTSR1/PLA2R1/PLA2G4A	3
BP	GO:0034122	negative regulation of toll-like receptor signaling pathway	3/681	21/18614	0.0397100847977934	0.361335564810184	0.330779629094236	IRAK3/NLRP6/TYRO3	3
BP	GO:0060445	branching involved in salivary gland morphogenesis	3/681	21/18614	0.0397100847977934	0.361335564810184	0.330779629094236	HGF/PLXNA1/ESRP2	3
BP	GO:0090231	regulation of spindle checkpoint	3/681	21/18614	0.0397100847977934	0.361335564810184	0.330779629094236	CDK5RAP2/CDT1/AURKB	3
BP	GO:0090266	regulation of mitotic cell cycle spindle assembly checkpoint	3/681	21/18614	0.0397100847977934	0.361335564810184	0.330779629094236	CDK5RAP2/CDT1/AURKB	3
BP	GO:1901739	regulation of myoblast fusion	3/681	21/18614	0.0397100847977934	0.361335564810184	0.330779629094236	NFATC2/IL4/SCGB3A1	3
BP	GO:1903504	regulation of mitotic spindle checkpoint	3/681	21/18614	0.0397100847977934	0.361335564810184	0.330779629094236	CDK5RAP2/CDT1/AURKB	3
BP	GO:0051259	protein complex oligomerization	15/681	248/18614	0.0397573943046432	0.361335564810184	0.330779629094236	NLRC4/TIFA/TRPM2/NOL3/KCNG1/UPB1/STEAP4/NLRP6/SCARA5/ITLN1/TRPM4/TMEM120B/KCNA2/KCNG4/CRTC1	15
BP	GO:0002573	myeloid leukocyte differentiation	14/681	227/18614	0.0400430884629944	0.36240186843551	0.331755761952546	CEACAM1/MMP9/TSPAN2/PPARG/TLR2/C1QC/GPR68/KIT/IL23R/ZBTB46/KITLG/GPR55/IL4/GATA2	14
BP	GO:0002832	negative regulation of response to biotic stimulus	9/681	125/18614	0.0400999995326486	0.36240186843551	0.331755761952546	ARG1/IRAK3/CR1/CEACAM1/PPARG/TRAF3IP1/TYRO3/CLEC12B/SUSD4	9
BP	GO:0098656	monoatomic anion transmembrane transport	9/681	125/18614	0.0400999995326486	0.36240186843551	0.331755761952546	SLC26A8/SLC1A3/CLIC5/ABCB1/SLC12A4/TTYH1/GLRB/OCA2/GABRG3	9
BP	GO:0045576	mast cell activation	6/681	69/18614	0.040226711866222	0.362608826529661	0.33194521886819	S100A12/KIT/ENPP3/CNR2/IL4/GATA2	6
BP	GO:0001959	regulation of cytokine-mediated signaling pathway	11/681	165/18614	0.0403391977212964	0.362608826529661	0.33194521886819	ARG1/IRAK3/NAIP/IL1R2/PPARG/IL1R1/AXL/TRIM6/NLRP6/IL7/IRGM	11
BP	GO:0046546	development of primary male sexual characteristics	10/681	145/18614	0.0405388557388783	0.362608826529661	0.33194521886819	CYP1B1/KCNE1/INSL3/KIT/PATZ1/HOXA9/KITLG/HOXA10/LHCGR/FSHR	10
BP	GO:0050671	positive regulation of lymphocyte proliferation	10/681	145/18614	0.0405388557388783	0.362608826529661	0.33194521886819	CD274/CD40LG/IL23R/EFNB1/NFATC2/IL7/KITLG/XCL1/CD209/IL4	10
BP	GO:0003197	endocardial cushion development	5/681	52/18614	0.0408742647393568	0.362608826529661	0.33194521886819	NOG/MSX1/ACVRL1/RBM24/BMPR1A	5
BP	GO:0019933	cAMP-mediated signaling	5/681	52/18614	0.0408742647393568	0.362608826529661	0.33194521886819	ADM/INSL3/GHRHR/KSR1/PDE2A	5
BP	GO:0051496	positive regulation of stress fiber assembly	5/681	52/18614	0.0408742647393568	0.362608826529661	0.33194521886819	SORBS3/NF2/PFN2/SERPINF2/ARHGEF5	5
BP	GO:0089718	amino acid import across plasma membrane	5/681	52/18614	0.0408742647393568	0.362608826529661	0.33194521886819	ARG1/SLC22A4/SLC1A3/NTSR1/SLC47A1	5
BP	GO:0101023	vascular endothelial cell proliferation	5/681	52/18614	0.0408742647393568	0.362608826529661	0.33194521886819	PPARG/COL4A3/CCL2/DBH/MIR133B	5
BP	GO:1905562	regulation of vascular endothelial cell proliferation	5/681	52/18614	0.0408742647393568	0.362608826529661	0.33194521886819	PPARG/COL4A3/CCL2/DBH/MIR133B	5
BP	GO:0043405	regulation of MAP kinase activity	12/681	186/18614	0.0410935198985402	0.363729241600832	0.332970887298774	IRAK3/TGFA/S100A12/PDGFC/PPARG/KIT/PIK3CB/HIPK3/KSR1/KITLG/ARHGEF5/THBS1	12
BP	GO:0045055	regulated exocytosis	14/681	228/18614	0.0412963128440912	0.363729241600832	0.332970887298774	CD177/ANXA3/CEACAM1/SCAMP5/KIT/WNT7A/SYNGR2/PFN2/KLRC2/RAB15/SYP/IL4/GATA2/RAB26	14
BP	GO:0019934	cGMP-mediated signaling	4/681	36/18614	0.0414527730792494	0.363729241600832	0.332970887298774	PDE9A/RUNDC3A/PDE2A/THBS1	4
BP	GO:0021696	cerebellar cortex morphogenesis	4/681	36/18614	0.0414527730792494	0.363729241600832	0.332970887298774	RORA/WNT7A/DLL1/FAIM2	4
BP	GO:0033687	osteoblast proliferation	4/681	36/18614	0.0414527730792494	0.363729241600832	0.332970887298774	TMEM119/ITGB3/NF2/IGF1R	4
BP	GO:0086005	ventricular cardiac muscle cell action potential	4/681	36/18614	0.0414527730792494	0.363729241600832	0.332970887298774	DSC2/KCNE1/TRPM4/SCN2B	4
BP	GO:0031960	response to corticosteroid	11/681	166/18614	0.0418425991769341	0.365819535557761	0.334884417897773	ANXA3/ARG1/CYP1B1/ADM/ALPL/GHRHR/IGF1R/HSD3B2/SERPINF1/ERRFI1/PFKFB1	11
BP	GO:0070665	positive regulation of leukocyte proliferation	11/681	166/18614	0.0418425991769341	0.365819535557761	0.334884417897773	CD274/CD40LG/KIT/IL23R/EFNB1/NFATC2/IL7/KITLG/XCL1/CD209/IL4	11
BP	GO:0033273	response to vitamin	7/681	88/18614	0.0422383164900218	0.367946056644125	0.336831112119744	ARG1/F5/ALPL/KL/IGF1R/HLCS/NDOR1	7
BP	GO:0048864	stem cell development	7/681	88/18614	0.0422383164900218	0.367946056644125	0.336831112119744	CDH2/TCOF1/WNT7A/EFNB1/NRTN/KITLG/BMPR1A	7
BP	GO:0019722	calcium-mediated signaling	12/681	187/18614	0.042520647206025	0.368604909871817	0.337434250165118	SELP/TRPM2/MCTP2/NMUR1/NFATC2/TRPM4/CMKLR1/CCL4/CCL20/LHCGR/IRGM/RCAN2	12
BP	GO:0034308	primary alcohol metabolic process	8/681	107/18614	0.042551586909689	0.368604909871817	0.337434250165118	CYP1B1/SULT1B1/PLB1/CACNA1H/CEL/DKK3/RDH16/CYP2C8	8
BP	GO:0009880	embryonic pattern specification	6/681	70/18614	0.0426958443055006	0.368604909871817	0.337434250165118	PTCH1/PCSK6/WNT7A/DLL1/EFNB1/WNT1	6
BP	GO:0046847	filopodium assembly	6/681	70/18614	0.0426958443055006	0.368604909871817	0.337434250165118	MYO10/FGD4/TRPM2/FMNL3/FNBP1L/TTYH1	6
BP	GO:2000379	positive regulation of reactive oxygen species metabolic process	6/681	70/18614	0.0426958443055006	0.368604909871817	0.337434250165118	CD177/MMP8/CYP1B1/PID1/THBS1/CRP	6
BP	GO:0006820	monoatomic anion transport	10/681	147/18614	0.0438271831051644	0.375284687822564	0.343549160204878	SLC26A8/SLC1A3/CLIC5/ABCB1/NMUR1/SLC12A4/TTYH1/GLRB/OCA2/GABRG3	10
BP	GO:0010823	negative regulation of mitochondrion organization	5/681	53/18614	0.0438292073006887	0.375284687822564	0.343549160204878	PPARG/NOL3/HGF/FXN/CLU	5
BP	GO:0042572	retinol metabolic process	5/681	53/18614	0.0438292073006887	0.375284687822564	0.343549160204878	CYP1B1/PLB1/CEL/RDH16/CYP2C8	5
BP	GO:0070169	positive regulation of biomineral tissue development	5/681	53/18614	0.0438292073006887	0.375284687822564	0.343549160204878	TMEM119/KL/WNT10B/GPM6B/BMPR1A	5
BP	GO:0010632	regulation of epithelial cell migration	17/681	295/18614	0.0441457901611142	0.375284687822564	0.343549160204878	ANXA3/CEACAM1/MMP9/PPARG/INSL3/ITGB3/PTPRM/WNT7A/ACVRL1/PIK3CB/PFN2/PATZ1/IL4/THBS1/SERPINF1/GATA2/MIR133B	17
BP	GO:0032945	negative regulation of mononuclear cell proliferation	7/681	89/18614	0.0444632105232881	0.375284687822564	0.343549160204878	ARG1/CR1/CD274/TNFRSF21/XCL1/FOXJ1/CRP	7
BP	GO:0009713	catechol-containing compound biosynthetic process	3/681	22/18614	0.0447674759463472	0.375284687822564	0.343549160204878	KL/DBH/MOXD1	3
BP	GO:0030449	regulation of complement activation	3/681	22/18614	0.0447674759463472	0.375284687822564	0.343549160204878	CR1/C4BPA/SUSD4	3
BP	GO:0032303	regulation of icosanoid secretion	3/681	22/18614	0.0447674759463472	0.375284687822564	0.343549160204878	NTSR1/PLA2R1/PLA2G4A	3
BP	GO:0035313	wound healing, spreading of epidermal cells	3/681	22/18614	0.0447674759463472	0.375284687822564	0.343549160204878	LRG1/WNT7A/ACVRL1	3
BP	GO:0035584	calcium-mediated signaling using intracellular calcium source	3/681	22/18614	0.0447674759463472	0.375284687822564	0.343549160204878	SELP/TRPM2/CCL20	3
BP	GO:0042423	catecholamine biosynthetic process	3/681	22/18614	0.0447674759463472	0.375284687822564	0.343549160204878	KL/DBH/MOXD1	3
BP	GO:0055081	monoatomic anion homeostasis	3/681	22/18614	0.0447674759463472	0.375284687822564	0.343549160204878	ATP6V1B1/SLC12A4/CA12	3
BP	GO:0086012	membrane depolarization during cardiac muscle cell action potential	3/681	22/18614	0.0447674759463472	0.375284687822564	0.343549160204878	SCN1B/TRPM4/SCN2B	3
BP	GO:0098856	intestinal lipid absorption	3/681	22/18614	0.0447674759463472	0.375284687822564	0.343549160204878	CEL/FABP2/CYP8B1	3
BP	GO:0010639	negative regulation of organelle organization	20/681	362/18614	0.0448110237960603	0.375284687822564	0.343549160204878	LIMK2/CDK5RAP2/PPARG/NOL3/HORMAD1/HGF/KANK3/FXN/PFN2/CLU/HNRNPA1/TOP2A/CDT1/FGF13/DLC1/CLIP3/BUB1/SPTB/ATXN7/AURKB	20
BP	GO:0001941	postsynaptic membrane organization	4/681	37/18614	0.0451825781337671	0.375284687822564	0.343549160204878	CDH2/GLRB/LHFPL4/NLGN3	4
BP	GO:0008207	C21-steroid hormone metabolic process	4/681	37/18614	0.0451825781337671	0.375284687822564	0.343549160204878	ADM/CACNA1H/DKK3/HSD3B2	4
BP	GO:0035909	aorta morphogenesis	4/681	37/18614	0.0451825781337671	0.375284687822564	0.343549160204878	ACVRL1/BMPR1A/FKBP10/FOXH1	4
BP	GO:0044319	wound healing, spreading of cells	4/681	37/18614	0.0451825781337671	0.375284687822564	0.343549160204878	CEACAM1/LRG1/WNT7A/ACVRL1	4
BP	GO:0090505	epiboly involved in wound healing	4/681	37/18614	0.0451825781337671	0.375284687822564	0.343549160204878	CEACAM1/LRG1/WNT7A/ACVRL1	4
BP	GO:2000279	negative regulation of DNA biosynthetic process	4/681	37/18614	0.0451825781337671	0.375284687822564	0.343549160204878	DACH1/ACVRL1/HNRNPA1/DNAJC2	4
BP	GO:0002548	monocyte chemotaxis	6/681	71/18614	0.0452581202471472	0.375284687822564	0.343549160204878	S100A12/NBL1/XCL1/CCL4/CCL2/CCL20	6
BP	GO:0032946	positive regulation of mononuclear cell proliferation	10/681	148/18614	0.0455373972828606	0.376952794660524	0.345076205463873	CD274/CD40LG/IL23R/EFNB1/NFATC2/IL7/KITLG/XCL1/CD209/IL4	10
BP	GO:0090101	negative regulation of transmembrane receptor protein serine/threonine kinase signaling pathway	11/681	169/18614	0.0465838727736557	0.38039659538004	0.348228785048101	BAMBI/CAV2/PPARG/NOG/UBE2D1/NBL1/WNT1/VEPH1/ADAMTSL2/NOMO3/VWC2	11
BP	GO:0042116	macrophage activation	8/681	109/18614	0.0466128196313487	0.38039659538004	0.348228785048101	MMP8/BPI/TLR2/RORA/CLU/IL4/THBS1/PLA2G4A	8
BP	GO:0071385	cellular response to glucocorticoid stimulus	5/681	54/18614	0.0469089639866952	0.38039659538004	0.348228785048101	ARG1/CYP1B1/IGF1R/SERPINF1/ERRFI1	5
BP	GO:0086002	cardiac muscle cell action potential involved in contraction	5/681	54/18614	0.0469089639866952	0.38039659538004	0.348228785048101	DSC2/KCNE1/SCN1B/TRPM4/SCN2B	5
BP	GO:0071706	tumor necrosis factor superfamily cytokine production	12/681	190/18614	0.0470081536181707	0.38039659538004	0.348228785048101	IRAK3/MMP8/BPI/CD274/TLR2/AXL/ORM2/CLU/SPON2/IL4/THBS1/ERRFI1	12
BP	GO:1903555	regulation of tumor necrosis factor superfamily cytokine production	12/681	190/18614	0.0470081536181707	0.38039659538004	0.348228785048101	IRAK3/MMP8/BPI/CD274/TLR2/AXL/ORM2/CLU/SPON2/IL4/THBS1/ERRFI1	12
BP	GO:0006814	sodium ion transport	15/681	254/18614	0.0472628661766084	0.38039659538004	0.348228785048101	SLC22A4/TRPM2/SLC28A3/CACNA1H/ATP6V1B1/SCN1B/SLC24A1/TRPM4/SLC5A2/SCN2B/FGF13/FGF11/TPCN1/ATP1B4/SLC6A18	15
BP	GO:0007127	meiosis I	9/681	129/18614	0.0474019793360053	0.38039659538004	0.348228785048101	TDRD9/CCNA1/HORMAD1/RPL10L/HSPA2/TOP2A/SYCP2/HSF2BP/CCNE2	9
BP	GO:0051928	positive regulation of calcium ion transport	9/681	129/18614	0.0474019793360053	0.38039659538004	0.348228785048101	KCNE1/NTSR1/HSPA2/XCL1/CCL4/CCL2/LHCGR/STAC/TRPC1	9
BP	GO:0042692	muscle cell differentiation	22/681	410/18614	0.0478774051360595	0.38039659538004	0.348228785048101	TMEM119/ADM/CAV2/CDH2/TTN/RORA/MSX1/CACNA1H/WNT10B/KIT/DLL1/RBM24/CNTNAP1/NFATC2/WNT1/OLFM2/TNNT1/BMPR1A/IL4/SCGB3A1/MYO18B/MIR133B	22
BP	GO:0042130	negative regulation of T cell proliferation	6/681	72/18614	0.0479141703152928	0.38039659538004	0.348228785048101	ARG1/CR1/CD274/TNFRSF21/XCL1/FOXJ1	6
BP	GO:0071677	positive regulation of mononuclear cell migration	6/681	72/18614	0.0479141703152928	0.38039659538004	0.348228785048101	ITGB3/TMEM102/XCL1/CCL4/CCL20/IL4	6
BP	GO:0007009	plasma membrane organization	11/681	170/18614	0.0482424900074768	0.38039659538004	0.348228785048101	CR1/CAV2/FOLR3/ATG9B/CRISP1/FNBP1L/CLU/BAIAP2L2/ABCD2/TLCD1/SPESP1	11
BP	GO:0009408	response to heat	8/681	110/18614	0.0487352015793826	0.38039659538004	0.348228785048101	TRPM2/HSPA2/ST8SIA1/SCARA5/DNAJC2/SCN2B/THBS1/STAC	8
BP	GO:0022409	positive regulation of cell-cell adhesion	18/681	321/18614	0.0488233557513076	0.38039659538004	0.348228785048101	CR1/VNN1/CD274/SELP/MYO10/CD40LG/CEACAM6/WNT10B/IL23R/EFNB1/SERPINF2/IL7/KITLG/XCL1/IL1RL2/CCL2/CD209/IL4	18
BP	GO:0061351	neural precursor cell proliferation	10/681	150/18614	0.0490918974814177	0.38039659538004	0.348228785048101	CDH2/RORA/NF2/WNT7A/TOX/WNT1/RPGRIP1/FGF13/TRIM71/GATA2	10
BP	GO:0000578	embryonic axis specification	4/681	38/18614	0.0490935652931058	0.38039659538004	0.348228785048101	PTCH1/PCSK6/WNT7A/WNT1	4
BP	GO:0009595	detection of biotic stimulus	4/681	38/18614	0.0490935652931058	0.38039659538004	0.348228785048101	NLRC4/DACH1/NAIP/TLR2	4
BP	GO:0010742	macrophage derived foam cell differentiation	4/681	38/18614	0.0490935652931058	0.38039659538004	0.348228785048101	PPARG/ITGB3/ABCA5/CRP	4
BP	GO:0090504	epiboly	4/681	38/18614	0.0490935652931058	0.38039659538004	0.348228785048101	CEACAM1/LRG1/WNT7A/ACVRL1	4
BP	GO:0001843	neural tube closure	7/681	91/18614	0.0491356561044303	0.38039659538004	0.348228785048101	ADM/PTCH1/NOG/PTK7/DLC1/IFT172/TRIM71	7
BP	GO:0006066	alcohol metabolic process	20/681	366/18614	0.0491749555441607	0.38039659538004	0.348228785048101	CYP1B1/SULT1B1/PLB1/NTSR1/CACNA1H/CEL/DKK3/ABCA5/RDH16/MOGAT1/VLDLR/MVK/CYP2C8/IL4/PLA2G4A/LHCGR/DBH/MOXD1/MT3/SGPP1	20
BP	GO:0045621	positive regulation of lymphocyte differentiation	9/681	130/18614	0.0493564985059335	0.38039659538004	0.348228785048101	CR1/VNN1/AXL/WNT10B/IL23R/TOX/IL7/IL1RL2/IL4	9
BP	GO:0001865	NK T cell differentiation	2/681	10/18614	0.0495004272479621	0.38039659538004	0.348228785048101	ZNF683/TOX	2
BP	GO:0010572	positive regulation of platelet activation	2/681	10/18614	0.0495004272479621	0.38039659538004	0.348228785048101	SELP/PLA2G4A	2
BP	GO:0015911	long-chain fatty acid import across plasma membrane	2/681	10/18614	0.0495004272479621	0.38039659538004	0.348228785048101	ACSL1/THBS1	2
BP	GO:0021604	cranial nerve structural organization	2/681	10/18614	0.0495004272479621	0.38039659538004	0.348228785048101	PLXNA3/KCNA2	2
BP	GO:0033197	response to vitamin E	2/681	10/18614	0.0495004272479621	0.38039659538004	0.348228785048101	ARG1/IGF1R	2
BP	GO:0034651	cortisol biosynthetic process	2/681	10/18614	0.0495004272479621	0.38039659538004	0.348228785048101	CACNA1H/DKK3	2
BP	GO:0035907	dorsal aorta development	2/681	10/18614	0.0495004272479621	0.38039659538004	0.348228785048101	ACVRL1/BMPR1A	2
BP	GO:0048630	skeletal muscle tissue growth	2/681	10/18614	0.0495004272479621	0.38039659538004	0.348228785048101	DLL1/TLL2	2
BP	GO:0060054	positive regulation of epithelial cell proliferation involved in wound healing	2/681	10/18614	0.0495004272479621	0.38039659538004	0.348228785048101	LRG1/WNT7A	2
BP	GO:0060068	vagina development	2/681	10/18614	0.0495004272479621	0.38039659538004	0.348228785048101	AXL/TYRO3	2
BP	GO:0061626	pharyngeal arch artery morphogenesis	2/681	10/18614	0.0495004272479621	0.38039659538004	0.348228785048101	NOG/BMPR1A	2
BP	GO:0097104	postsynaptic membrane assembly	2/681	10/18614	0.0495004272479621	0.38039659538004	0.348228785048101	CDH2/NLGN3	2
BP	GO:0097267	omega-hydroxylase P450 pathway	2/681	10/18614	0.0495004272479621	0.38039659538004	0.348228785048101	CYP1B1/CYP2C8	2
BP	GO:0098885	modification of postsynaptic actin cytoskeleton	2/681	10/18614	0.0495004272479621	0.38039659538004	0.348228785048101	PFN2/SPTB	2
BP	GO:0098953	receptor diffusion trapping	2/681	10/18614	0.0495004272479621	0.38039659538004	0.348228785048101	ITGB3/CACNG2	2
BP	GO:0098970	postsynaptic neurotransmitter receptor diffusion trapping	2/681	10/18614	0.0495004272479621	0.38039659538004	0.348228785048101	ITGB3/CACNG2	2
BP	GO:0099628	neurotransmitter receptor diffusion trapping	2/681	10/18614	0.0495004272479621	0.38039659538004	0.348228785048101	ITGB3/CACNG2	2
BP	GO:1900003	regulation of serine-type endopeptidase activity	2/681	10/18614	0.0495004272479621	0.38039659538004	0.348228785048101	CR1/ANXA8	2
BP	GO:1901750	leukotriene D4 biosynthetic process	2/681	10/18614	0.0495004272479621	0.38039659538004	0.348228785048101	GGTLC2/GGT7	2
BP	GO:1902571	regulation of serine-type peptidase activity	2/681	10/18614	0.0495004272479621	0.38039659538004	0.348228785048101	CR1/ANXA8	2
BP	GO:1902645	tertiary alcohol biosynthetic process	2/681	10/18614	0.0495004272479621	0.38039659538004	0.348228785048101	CACNA1H/DKK3	2
BP	GO:2000659	regulation of interleukin-1-mediated signaling pathway	2/681	10/18614	0.0495004272479621	0.38039659538004	0.348228785048101	IL1R2/IL1R1	2
BP	GO:0042098	T cell proliferation	13/681	213/18614	0.0499559752185005	0.381571677782786	0.34930449792884	ARG1/CR1/IL27/CD274/TNFRSF21/CD40LG/IL23R/EFNB1/KITLG/XCL1/CD209/IL4/FOXJ1	13
CC	GO:0035580	specific granule lumen	14/714	62/19518	3.86644118861674e-08	1.84429244697018e-05	1.69716418489808e-05	HP/ARG1/RETN/MMP8/BPI/LRG1/OLFM4/FOLR3/SLPI/LCN2/ORM2/CRISP3/CHIT1/CEP290	14
CC	GO:0042581	specific granule	22/714	160/19518	9.36594860992457e-08	2.23377874346701e-05	2.0555792475466e-05	CD177/ANXA3/GPR84/HP/ARG1/RETN/MMP8/CEACAM1/BPI/CLEC4D/LRG1/OLFM4/FOLR3/CLEC5A/SLPI/LCN2/TRPM2/CEACAM8/ORM2/CRISP3/CHIT1/CEP290	22
CC	GO:0070820	tertiary granule	19/714	164/19518	9.25637346341474e-06	0.00147176338068294	0.00135435359096279	CD177/GPR84/HP/CR1/MGAM/MMP8/CEACAM1/MMP9/CLEC4D/LRG1/OLFM4/FOLR3/CLEC5A/TRPM2/CEACAM8/DSC1/SERPINB10/CRISP3/CHIT1	19
CC	GO:0034774	secretory granule lumen	28/714	322/19518	2.22024237053042e-05	0.00233150665440188	0.00214551092328276	HP/ARG1/RETN/S100A12/MMP8/GYG1/F5/HK3/BPI/LRG1/OLFM4/FOLR3/SLPI/LCN2/S100P/HGF/ORM2/HRNR/ISLR/CLU/RNASE3/SERPINF2/F8/CRISP3/THBS1/CHIT1/CEP290/DBH	28
CC	GO:0060205	cytoplasmic vesicle lumen	28/714	325/19518	2.62601612220286e-05	0.00233150665440188	0.00214551092328276	HP/ARG1/RETN/S100A12/MMP8/GYG1/F5/HK3/BPI/LRG1/OLFM4/FOLR3/SLPI/LCN2/S100P/HGF/ORM2/HRNR/ISLR/CLU/RNASE3/SERPINF2/F8/CRISP3/THBS1/CHIT1/CEP290/DBH	28
CC	GO:0031983	vesicle lumen	28/714	327/19518	2.93271277283255e-05	0.00233150665440188	0.00214551092328276	HP/ARG1/RETN/S100A12/MMP8/GYG1/F5/HK3/BPI/LRG1/OLFM4/FOLR3/SLPI/LCN2/S100P/HGF/ORM2/HRNR/ISLR/CLU/RNASE3/SERPINF2/F8/CRISP3/THBS1/CHIT1/CEP290/DBH	28
CC	GO:0031253	cell projection membrane	27/714	349/19518	0.000220873083583974	0.0150509229813651	0.0138502369706041	BMX/CEACAM1/CA4/MYO10/PTCH1/PLB1/ITGB3/SLC28A3/S100P/PDE9A/NF2/THEM4/EVC2/MUC20/PHLPP2/CA9/PROM1/KSR1/ITLN1/CNTNAP2/DLC1/TTYH1/KCNA2/GNAT2/TCTN2/GABRG3/SLC6A18	27
CC	GO:0044853	plasma membrane raft	13/714	114/19518	0.000273130849125723	0.0162854268791212	0.014986258432293	CD177/MS4A4A/CR1/CAV2/TFPI/PTCH1/CDH2/PLVAP/IGF1R/BMPR1A/DLC1/MYO1A/CDH1	13
CC	GO:0031528	microvillus membrane	6/714	30/19518	0.000657025943369449	0.0348223749985808	0.032044423202931	CEACAM1/ITGB3/S100P/MUC20/CA9/PROM1	6
CC	GO:1904724	tertiary granule lumen	8/714	55/19518	0.00082055664757867	0.0354888450706088	0.0326577256856314	HP/MMP8/MMP9/LRG1/OLFM4/FOLR3/CRISP3/CHIT1	8
CC	GO:0045121	membrane raft	24/714	323/19518	0.000855369590979865	0.0354888450706088	0.0326577256856314	CD177/MS4A4A/CR1/CAV2/KCNE1/TFPI/TLR2/PTCH1/CDH2/NTSR1/PLVAP/DLL1/GPM6B/PRKAR2B/EFNB1/IGF1R/ITGA1/ITLN1/BMPR1A/DLC1/CLIP3/MYO1A/CDH1/FAIM2	24
CC	GO:0098857	membrane microdomain	24/714	324/19518	0.000892801133851793	0.0354888450706088	0.0326577256856314	CD177/MS4A4A/CR1/CAV2/KCNE1/TFPI/TLR2/PTCH1/CDH2/NTSR1/PLVAP/DLL1/GPM6B/PRKAR2B/EFNB1/IGF1R/ITGA1/ITLN1/BMPR1A/DLC1/CLIP3/MYO1A/CDH1/FAIM2	24
CC	GO:0005581	collagen trimer	10/714	85/19518	0.00106225436335875	0.0389765639478557	0.0358672121069311	C1QB/COL17A1/C1QC/COL7A1/COL8A1/GLDN/COL5A3/COL9A3/COL4A3/EMID1	10
CC	GO:0034702	ion channel complex	22/714	299/19518	0.00156321361784181	0.0513134056236656	0.0472198833610693	CACNA1E/KCNE1/CLIC5/CACNA1H/KCNG1/CACNA2D3/HSPA2/OLFM2/SCN1B/TRPM4/SCN2B/CNTNAP2/TTYH1/KCNA2/KCNG4/GABRQ/KCNJ6/GLRB/CACNG2/VWC2/GABRG3/TRPC1	22
CC	GO:0030667	secretory granule membrane	23/714	319/19518	0.00161362910766244	0.0513134056236656	0.0472198833610693	CD177/GPR84/CR1/MGAM/VNN1/CEACAM1/CA4/CAV2/CLEC4D/CLEC5A/SELP/TLR2/ITGB3/TRPM2/CEACAM8/CEACAM6/DSC1/ABCA13/SERPINB10/ATP8B3/DBH/MOXD1/RAB26	23
CC	GO:0031091	platelet alpha granule	10/714	91/19518	0.00179439987049635	0.0534955461391725	0.0492279438155907	F5/SELP/ITGB3/HGF/ORM2/ISLR/CLU/SERPINF2/F8/THBS1	10
CC	GO:0061702	inflammasome complex	4/714	16/19518	0.00227361198359798	0.0637948774221315	0.0587056468829943	NLRC4/NAIP/CASP5/NLRP6	4
CC	GO:0031093	platelet alpha granule lumen	8/714	67/19518	0.00299631174800604	0.07940226132216	0.0730679531531297	F5/HGF/ORM2/ISLR/CLU/SERPINF2/F8/THBS1	8
CC	GO:0031527	filopodium membrane	4/714	18/19518	0.00360675929741808	0.0867458834880332	0.0798257385292063	MYO10/ITGB3/NF2/TTYH1	4
CC	GO:0016324	apical plasma membrane	25/714	381/19518	0.00367912679419907	0.0867458834880332	0.0798257385292063	SLC22A4/MGAM/CEACAM1/CA4/KCNE1/PLB1/ITGB3/CLIC5/KL/CDH2/ABCC2/CEACAM6/ABCB1/DLL1/MUC20/SLC15A1/ENPP3/ATP6V1B1/PROM1/SLC47A1/SLC5A2/MYO1A/CA12/IGSF5/SLC6A18	25
CC	GO:0098858	actin-based cell projection	17/714	225/19518	0.00389559379675474	0.0867458834880332	0.0798257385292063	CEACAM1/MYO10/ITGB3/FGD4/LY6G6D/S100P/NF2/MUC20/ACTG2/ATP6V1B1/CA9/PROM1/KITLG/FABP2/FGF13/TTYH1/MYO1A	17
CC	GO:0045177	apical part of cell	28/714	446/19518	0.00406568700078605	0.0867458834880332	0.0798257385292063	SLC22A4/MGAM/CEACAM1/CA4/KCNE1/PTCH1/PLB1/ITGB3/CLIC5/KL/CDH2/ABCC2/CEACAM6/NF2/ABCB1/DLL1/MUC20/SLC15A1/ENPP3/ATP6V1B1/PROM1/SLC47A1/FABP2/SLC5A2/MYO1A/CA12/IGSF5/SLC6A18	28
CC	GO:0045178	basal part of cell	20/714	285/19518	0.00427115531481982	0.0867458834880332	0.0798257385292063	TGFA/SLC22A4/NAIP/CEACAM1/LIN7A/SLC1A3/CDH2/MUC20/NKD2/SLC16A10/VSIG1/ITGA1/ATP6V1B1/LIN7B/CA9/SLC47A1/MYO1A/CA12/CDH16/SLCO1B3	20
CC	GO:0009925	basal plasma membrane	19/714	266/19518	0.00436457275411488	0.0867458834880332	0.0798257385292063	TGFA/SLC22A4/NAIP/CEACAM1/LIN7A/SLC1A3/CDH2/MUC20/NKD2/SLC16A10/VSIG1/ATP6V1B1/LIN7B/CA9/SLC47A1/MYO1A/CA12/CDH16/SLCO1B3	19
CC	GO:0034703	cation channel complex	15/714	192/19518	0.00477295848314943	0.0901557271627221	0.0829635622351431	CACNA1E/KCNE1/CACNA1H/KCNG1/CACNA2D3/HSPA2/SCN1B/TRPM4/SCN2B/CNTNAP2/KCNA2/KCNG4/KCNJ6/CACNG2/TRPC1	15
CC	GO:0030864	cortical actin cytoskeleton	8/714	73/19518	0.00510315436770125	0.0901557271627221	0.0829635622351431	CDH2/NF2/DLC1/MLPH/MYO1A/ANLN/SPTB/CDH1	8
CC	GO:0070821	tertiary granule membrane	8/714	73/19518	0.00510315436770125	0.0901557271627221	0.0829635622351431	CD177/GPR84/MGAM/CEACAM1/CLEC4D/CLEC5A/TRPM2/CEACAM8	8
CC	GO:0062023	collagen-containing extracellular matrix	26/714	415/19518	0.00565131069662374	0.0940496964953134	0.0865468905186929	MMP8/MMP9/C1QB/SLPI/COL17A1/C1QC/CDH2/COL7A1/ORM2/FBLN1/PCSK6/HRNR/CLU/COL8A1/SERPINF2/COL5A3/COL9A3/IL7/COL4A3/ANXA8/THBS1/SERPINF1/SERPINC1/VWC2/ADAM11/SOD3	26
CC	GO:0043025	neuronal cell body	30/714	500/19518	0.00571790607623498	0.0940496964953134	0.0865468905186929	ANXA3/KREMEN1/ARG1/CACNA1E/SLC1A3/MYO10/TRPM2/OLFM1/NTSR1/RAP1GAP/PDE9A/PTK7/CCR4/ACVRL1/PRKAR2B/IGF1R/ZC4H2/ITGA1/SCN1B/CNR2/SLC24A1/TRPM4/BMPR1A/CNTNAP2/KCNA2/SERPINF1/ADAM11/PRPH/CRTC1/RBM8A	30
CC	GO:0098644	complex of collagen trimers	4/714	21/19518	0.00646717710066056	0.102828115900503	0.0946250123149282	COL7A1/COL8A1/COL5A3/COL4A3	4
CC	GO:0005902	microvillus	9/714	94/19518	0.00745742626686386	0.114748139654647	0.105594117259159	CEACAM1/ITGB3/S100P/MUC20/ATP6V1B1/CA9/PROM1/FABP2/MYO1A	9
CC	GO:0009897	external side of plasma membrane	26/714	426/19518	0.0078379359389415	0.116834232589847	0.107513792320349	FCGR1A/CA4/CLEC4D/CD274/FOLR3/SELP/IL1R1/NRCAM/ITGB3/LY6G6D/CD40LG/THBD/FCRL6/CD1B/KIT/IL23R/ABCB1/LY6G5B/ENPP3/ITGA1/BMPR1A/PDCD1/ULBP2/CD209/THBS1/CLEC12B	26
CC	GO:0036038	MKS complex	3/714	13/19518	0.010594847219032	0.153108384127818	0.140894176721395	AHI1/CEP290/TCTN2	3
CC	GO:0005901	caveola	8/714	83/19518	0.010913385870746	0.153108384127818	0.140894176721395	CAV2/TFPI/PTCH1/PLVAP/IGF1R/BMPR1A/DLC1/CDH1	8
CC	GO:0016323	basolateral plasma membrane	16/714	234/19518	0.0125138312247789	0.170545642691987	0.156940379570911	TGFA/NAIP/LIN7A/CDH2/MUC20/NKD2/SLC16A10/VSIG1/ATP6V1B1/LIN7B/CA9/SLC47A1/MYO1A/CA12/CDH16/SLCO1B3	16
CC	GO:0035869	ciliary transition zone	7/714	71/19518	0.014938982222283	0.19794151444525	0.182150748148889	INTU/CC2D2B/TRAF3IP1/RPGRIP1/AHI1/CEP290/TCTN2	7
CC	GO:0030027	lamellipodium	14/714	202/19518	0.0168238659092042	0.211477680946681	0.194607068199859	CD177/KLHL2/MYO10/ITGB3/FGD4/CDH2/PTPRM/NF2/ABLIM3/ACTG2/KITLG/APBB1/KCNA2/CDH1	14
CC	GO:0072562	blood microparticle	11/714	144/19518	0.016847278565983	0.211477680946681	0.194607068199859	HP/C1QB/C1QC/C4BPA/ORM2/CLU/HSPA2/ACTG2/SERPINF2/C8A/SERPINC1	11
CC	GO:0030175	filopodium	9/714	108/19518	0.0175530019523981	0.214686716187023	0.197560102946019	MYO10/ITGB3/FGD4/LY6G6D/NF2/ACTG2/KITLG/FGF13/TTYH1	9
CC	GO:1902495	transmembrane transporter complex	23/714	392/19518	0.0181699458234794	0.216676603944992	0.199391247589235	CACNA1E/KCNE1/CLIC5/CACNA1H/KCNG1/CACNA2D3/HSPA2/OLFM2/SCN1B/TRPM4/SCN2B/CNTNAP2/TTYH1/KCNA2/KCNG4/GABRQ/KCNJ6/GLRB/CACNG2/VWC2/GABRG3/ATP1B4/TRPC1	23
CC	GO:0005912	adherens junction	13/714	185/19518	0.0187470194798073	0.217195294700137	0.199868559836604	DSC2/CEACAM1/LIN7A/CDH6/CDH2/PTPRM/STXBP6/NF2/DLL1/LIN7B/CDCA3/AHI1/CDH1	13
CC	GO:0042622	photoreceptor outer segment membrane	3/714	16/19518	0.0191241139987542	0.217195294700137	0.199868559836604	PHLPP2/PROM1/GNAT2	3
CC	GO:1990351	transporter complex	24/714	418/19518	0.0202814527036029	0.224982626502758	0.207034657953547	CACNA1E/KCNE1/CLIC5/CACNA1H/KCNG1/CACNA2D3/HSPA2/OLFM2/SCN1B/TRPM4/SCN2B/CNTNAP2/ATP8B3/TTYH1/KCNA2/KCNG4/GABRQ/KCNJ6/GLRB/CACNG2/VWC2/GABRG3/ATP1B4/TRPC1	24
CC	GO:0005788	endoplasmic reticulum lumen	19/714	312/19518	0.0213596705280717	0.231558246406595	0.213085708378131	F5/PDGFC/IL27/COL17A1/CDH2/COL7A1/WNT7A/CLU/WNT1/COL8A1/COL5A3/COL9A3/F8/FKBP10/COL4A3/FSTL1/THBS1/SERPINC1/PROC	19
CC	GO:0101003	ficolin-1-rich granule membrane	6/714	61/19518	0.0237185144254019	0.25141625290926	0.23135954421971	CR1/MGAM/CLEC4D/TRPM2/DSC1/SERPINB10	6
CC	GO:0043204	perikaryon	11/714	156/19518	0.0284727447688886	0.295249983799127	0.271696443217999	TRPM2/OLFM1/NTSR1/PDE9A/ITGA1/SCN1B/CNR2/CNTNAP2/KCNA2/ADAM11/PRPH	11
CC	GO:0044304	main axon	6/714	64/19518	0.0292480312049119	0.296836401803042	0.273156304870062	NRCAM/CNTNAP1/SCN1B/NAV1/CNTNAP2/KCNA2	6
CC	GO:0097060	synaptic membrane	22/714	390/19518	0.0302099561595011	0.297112353578406	0.273410242617666	LIN7A/NRCAM/ITGB3/CDH2/NTNG2/FCHO2/ZC4H2/LIN7B/LRRC4C/SYP/PDE2A/RGS9/KCNA2/GABRQ/GLRB/ADAM23/CACNG2/GABRG3/ADAM11/LHFPL4/NLGN3/FAIM2	22
CC	GO:0034706	sodium channel complex	3/714	19/19518	0.0305209755248257	0.297112353578406	0.273410242617666	SCN1B/TRPM4/SCN2B	3
CC	GO:0016328	lateral plasma membrane	6/714	65/19518	0.0312640655563253	0.298259185407343	0.274465586041845	CEACAM1/NKD2/ATP6V1B1/FGF13/MYO1A/CDH1	6
CC	GO:0005604	basement membrane	7/714	84/19518	0.0340658343205412	0.318615744527415	0.29319820251116	COL17A1/COL7A1/FBLN1/COL8A1/COL4A3/SERPINF1/VWC2	7
CC	GO:0030863	cortical cytoskeleton	8/714	104/19518	0.0369120561794007	0.33859713072258	0.3115855754415	CDH2/NF2/DLC1/MLPH/MYO1A/ANLN/SPTB/CDH1	8
CC	GO:0031252	cell leading edge	23/714	422/19518	0.03791689420388	0.34125204783492	0.314028696782879	CD177/BMX/KLHL2/MYO10/ITGB3/FGD4/CDH2/PTPRM/PDE9A/NF2/THEM4/ABLIM3/ACTG2/KSR1/AMPH/KITLG/APBB1/CNTNAP2/DLC1/KCNA2/STON1/CDH1/GABRG3	23
CC	GO:0043194	axon initial segment	3/714	21/19518	0.039704170653125	0.350720174102605	0.322741504139437	NRCAM/NAV1/KCNA2	3
CC	GO:0045171	intercellular bridge	7/714	89/19518	0.0444617587968461	0.38126558350356	0.350850156285964	OLFM4/PHLPP2/CEP55/GSTM3/HSD3B2/NINL/RBM44	7
CC	GO:0005865	striated muscle thin filament	3/714	22/19518	0.0447607393631014	0.38126558350356	0.350850156285964	TPM2/TNNT1/TNNC1	3
CC	GO:0045211	postsynaptic membrane	16/714	277/19518	0.0489388735375632	0.385508866354531	0.354754931633763	LIN7A/NRCAM/ITGB3/CDH2/ZC4H2/LIN7B/LRRC4C/RGS9/KCNA2/GABRQ/GLRB/CACNG2/GABRG3/LHFPL4/NLGN3/FAIM2	16
CC	GO:0035579	specific granule membrane	7/714	91/19518	0.0491335331161356	0.385508866354531	0.354754931633763	CD177/GPR84/CEACAM1/CLEC4D/CLEC5A/TRPM2/CEACAM8	7
CC	GO:0042564	NLS-dependent protein nuclear import complex	2/714	10/19518	0.0494933088789816	0.385508866354531	0.354754931633763	MYBBP1A/KPNA5	2
CC	GO:0044224	juxtaparanode region of axon	2/714	10/19518	0.0494933088789816	0.385508866354531	0.354754931633763	CNTNAP2/KCNA2	2
MF	GO:0140375	immune receptor activity	15/696	141/18369	0.00030074181168645	0.194599663782006	0.187120073115683	FCGR1A/CR1/IL18R1/IL1R2/IL1R1/IL22RA1/CXCR3/CCR4/IL23R/FPR3/KLRC2/IL1RL2/CXCR6/CMKLR1/IL17REL	15
MF	GO:0004896	cytokine receptor activity	11/696	92/18369	0.000705173451384641	0.194599663782006	0.187120073115683	IL18R1/IL1R2/IL1R1/IL22RA1/CXCR3/CCR4/IL23R/IL1RL2/CXCR6/CMKLR1/IL17REL	11
MF	GO:0016500	protein-hormone receptor activity	5/696	20/18369	0.000742746808328267	0.194599663782006	0.187120073115683	PAX8/IGF1R/CMKLR1/LHCGR/FSHR	5
MF	GO:0019955	cytokine binding	13/696	130/18369	0.00132584066293508	0.203051354048674	0.195246916039839	IL18R1/IL1R2/IL1R1/ITGB3/NOG/IL22RA1/CXCR3/KIT/IL23R/NBL1/ACVRL1/BMPR1A/THBS1	13
MF	GO:0005507	copper ion binding	8/696	62/18369	0.00226524392751205	0.203051354048674	0.195246916039839	S100A12/F5/COX11/F8/DBH/MOXD1/MT3/SOD3	8
MF	GO:0001530	lipopolysaccharide binding	6/696	37/18369	0.00246821206158624	0.203051354048674	0.195246916039839	BPI/SELP/TLR2/RNASE3/NLRP6/SPON2	6
MF	GO:0004867	serine-type endopeptidase inhibitor activity	10/696	92/18369	0.00251165293592234	0.203051354048674	0.195246916039839	SERPINB2/TFPI/SLPI/SPINK8/COL7A1/SERPINF2/SERPINB10/SERPINF1/SERPINC1/SLCO1B3	10
MF	GO:0003953	NAD+ nucleosidase activity	4/696	16/18369	0.0025833505604157	0.203051354048674	0.195246916039839	IL18R1/IL1R1/TLR2/IL1RL2	4
MF	GO:0050135	NAD(P)+ nucleosidase activity	4/696	16/18369	0.0025833505604157	0.203051354048674	0.195246916039839	IL18R1/IL1R1/TLR2/IL1RL2	4
MF	GO:0061809	NAD+ nucleotidase, cyclic ADP-ribose generating	4/696	16/18369	0.0025833505604157	0.203051354048674	0.195246916039839	IL18R1/IL1R1/TLR2/IL1RL2	4
MF	GO:0061134	peptidase regulator activity	18/696	230/18369	0.00300109133981248	0.214441617553874	0.20619938583592	NLRC4/NAIP/SERPINB2/TFPI/SLPI/PCOLCE2/SPINK8/COL7A1/NOL3/FBLN1/SERPINF2/SERPINB10/COL4A3/SERPINF1/SERPINC1/R3HDML/MT3/SLCO1B3	18
MF	GO:0030414	peptidase inhibitor activity	15/696	180/18369	0.00360327994513641	0.230892138554121	0.222017618162393	NAIP/SERPINB2/TFPI/SLPI/SPINK8/COL7A1/NOL3/SERPINF2/SERPINB10/COL4A3/SERPINF1/SERPINC1/R3HDML/MT3/SLCO1B3	15
MF	GO:0030246	carbohydrate binding	20/696	273/18369	0.00388093869364282	0.230892138554121	0.222017618162393	MGAM/GALNT14/HK3/CLEC4D/PLOD2/CLEC5A/SELP/PPP1R3B/KLRC3/ITLN2/ALDOB/REG4/KLRC2/CLEC1A/ITLN1/CD209/PLA2R1/CLEC12B/NOMO3/DBH	20
MF	GO:0030020	extracellular matrix structural constituent conferring tensile strength	6/696	41/18369	0.00420092186573357	0.230892138554121	0.222017618162393	COL17A1/COL7A1/COL8A1/COL5A3/COL9A3/COL4A3	6
MF	GO:0019838	growth factor binding	12/696	132/18369	0.0044063385220252	0.230892138554121	0.222017618162393	IL1R2/IL1R1/ITGB3/KL/PCSK6/KIT/ACVRL1/NKD2/GHRHR/IGF1R/THBS1/IGFBP6	12
MF	GO:0030506	ankyrin binding	4/696	19/18369	0.00502693623438941	0.237370807403889	0.228247274294887	NRCAM/RHAG/SPTB/CDH1	4
MF	GO:0061135	endopeptidase regulator activity	15/696	187/18369	0.00513397420593653	0.237370807403889	0.228247274294887	NLRC4/NAIP/SERPINB2/TFPI/SLPI/SPINK8/COL7A1/NOL3/SERPINF2/SERPINB10/COL4A3/SERPINF1/SERPINC1/MT3/SLCO1B3	15
MF	GO:0004866	endopeptidase inhibitor activity	14/696	173/18369	0.00623367356752083	0.272203745781743	0.261741381373097	NAIP/SERPINB2/TFPI/SLPI/SPINK8/COL7A1/NOL3/SERPINF2/SERPINB10/COL4A3/SERPINF1/SERPINC1/MT3/SLCO1B3	14
MF	GO:0004875	complement receptor activity	3/696	12/18369	0.00922274052897879	0.345194002656063	0.331926200491567	CR1/FPR3/CMKLR1	3
MF	GO:0008519	ammonium transmembrane transporter activity	3/696	12/18369	0.00922274052897879	0.345194002656063	0.331926200491567	SLC12A4/RHCE/RHAG	3
MF	GO:0086080	protein binding involved in heterotypic cell-cell adhesion	3/696	12/18369	0.00922274052897879	0.345194002656063	0.331926200491567	DSC2/NRCAM/GLDN	3
MF	GO:0004806	triglyceride lipase activity	4/696	23/18369	0.0101885480056147	0.364009033291507	0.350018060671357	PNPLA1/PLB1/LIPN/CEL	4
MF	GO:0031994	insulin-like growth factor I binding	3/696	13/18369	0.0116562165634438	0.373339066008859	0.358989486265382	ITGB3/IGF1R/IGFBP6	3
MF	GO:0008201	heparin binding	13/696	168/18369	0.0117157597345421	0.373339066008859	0.358989486265382	SELP/PCOLCE2/PTCH1/CEL/PCSK6/REG4/COL5A3/FSTL1/THBS1/SERPINC1/RSPO4/LIPH/SOD3	13
MF	GO:0005244	voltage-gated monoatomic ion channel activity	14/696	189/18369	0.0130427597175001	0.373339066008859	0.358989486265382	KCNJ15/CACNA1E/KCNE1/CLIC5/CACNA1H/KCNG1/CACNA2D3/SCN1B/SCN2B/KCNA2/KCNG4/TPCN1/KCNJ6/CACNG2	14
MF	GO:0022832	voltage-gated channel activity	14/696	189/18369	0.0130427597175001	0.373339066008859	0.358989486265382	KCNJ15/CACNA1E/KCNE1/CLIC5/CACNA1H/KCNG1/CACNA2D3/SCN1B/SCN2B/KCNA2/KCNG4/TPCN1/KCNJ6/CACNG2	14
MF	GO:0001637	G protein-coupled chemoattractant receptor activity	4/696	25/18369	0.0137129294703847	0.373339066008859	0.358989486265382	CXCR3/CCR4/CXCR6/CMKLR1	4
MF	GO:0004950	chemokine receptor activity	4/696	25/18369	0.0137129294703847	0.373339066008859	0.358989486265382	CXCR3/CCR4/CXCR6/CMKLR1	4
MF	GO:0005161	platelet-derived growth factor receptor binding	3/696	14/18369	0.0144235670139173	0.373339066008859	0.358989486265382	PDGFC/IL1R1/ITGB3	3
MF	GO:0048018	receptor ligand activity	29/696	497/18369	0.0145453643981687	0.373339066008859	0.358989486265382	TGFA/OSM/RETN/PDGFC/ADM/IL27/INSL3/ASIP/KL/CD40LG/HGF/WNT10B/NBL1/WNT7A/DLL1/RABEP2/RLN2/WNT1/IL7/NRTN/KITLG/XCL1/FGF13/FGF11/CCL4/CCL2/CCL20/IL4/SCGB3A1	29
MF	GO:0002020	protease binding	11/696	138/18369	0.0159444739142746	0.373339066008859	0.358989486265382	CD177/NLRC4/ATP9A/INSL3/IL1R1/ITGB3/NOL3/TTN/KIT/SERPINF2/SERPINC1	11
MF	GO:0004497	monooxygenase activity	9/696	103/18369	0.0162412642152369	0.373339066008859	0.358989486265382	CYP1B1/CYP2S1/CYP2E1/CYP2C8/NLRP11/CYP4F22/DBH/MOXD1/CYP8B1	9
MF	GO:0016705	oxidoreductase activity, acting on paired donors, with incorporation or reduction of molecular oxygen	13/696	177/18369	0.017442751129749	0.373339066008859	0.358989486265382	CYP1B1/PLOD2/ASPH/TET2/CYP2S1/CYP2E1/FTO/CYP2C8/NLRP11/CYP4F22/DBH/MOXD1/CYP8B1	13
MF	GO:0004089	carbonate dehydratase activity	3/696	15/18369	0.0175302464436262	0.373339066008859	0.358989486265382	CA4/CA9/CA12	3
MF	GO:0016812	hydrolase activity, acting on carbon-nitrogen (but not peptide) bonds, in cyclic amides	3/696	15/18369	0.0175302464436262	0.373339066008859	0.358989486265382	OPLAH/DPYSL4/DCLRE1B	3
MF	GO:0070492	oligosaccharide binding	3/696	15/18369	0.0175302464436262	0.373339066008859	0.358989486265382	SELP/ITLN2/ITLN1	3
MF	GO:0022843	voltage-gated monoatomic cation channel activity	11/696	140/18369	0.0175744852955824	0.373339066008859	0.358989486265382	KCNJ15/CACNA1E/KCNE1/CACNA1H/KCNG1/CACNA2D3/SCN2B/KCNA2/KCNG4/KCNJ6/CACNG2	11
MF	GO:0005272	sodium channel activity	5/696	41/18369	0.018691266172288	0.38661408451101	0.371754269022238	TRPM2/SCN1B/TRPM4/SCN2B/TPCN1	5
MF	GO:0008528	G protein-coupled peptide receptor activity	11/696	142/18369	0.0193254969313413	0.389483092000879	0.374513003959597	GPR84/NTSR1/CXCR3/CCR4/FPR3/NMUR1/GHRHR/NLRP6/LTB4R2/CXCR6/CMKLR1	11
MF	GO:0008392	arachidonic acid epoxygenase activity	3/696	16/18369	0.0209795301089825	0.412247766641505	0.396402700480248	CYP2S1/CYP2E1/CYP2C8	3
MF	GO:0005251	delayed rectifier potassium channel activity	4/696	29/18369	0.0228658035572313	0.433438276217373	0.416778736204733	KCNE1/KCNG1/KCNA2/KCNG4	4
MF	GO:0048029	monosaccharide binding	7/696	75/18369	0.0233335030529381	0.433438276217373	0.416778736204733	HK3/CLEC4D/PLOD2/SELP/ALDOB/CD209/DBH	7
MF	GO:0032934	sterol binding	6/696	59/18369	0.0238124575501418	0.433438276217373	0.416778736204733	PTCH1/RORC/RORA/GRAMD1C/PROM1/SYP	6
MF	GO:0001653	peptide receptor activity	11/696	148/18369	0.0253530457604548	0.433438276217373	0.416778736204733	GPR84/NTSR1/CXCR3/CCR4/FPR3/NMUR1/GHRHR/NLRP6/LTB4R2/CXCR6/CMKLR1	11
MF	GO:0015267	channel activity	27/696	478/18369	0.025868552760641	0.433438276217373	0.416778736204733	SLC26A8/KCNJ15/CACNA1E/KCNE1/TMC4/CLIC5/TRPM2/CACNA1H/KCNG1/CACNA2D3/SCN1B/SLC12A4/SLC24A1/TRPM4/RHCE/RHAG/SCN2B/TTYH1/KCNA2/KCNG4/TPCN1/KCNJ6/GLRB/OCA2/CACNG2/GABRG3/TRPC1	27
MF	GO:0022836	gated channel activity	19/696	308/18369	0.026006037236574	0.433438276217373	0.416778736204733	KCNJ15/CACNA1E/KCNE1/TMC4/CLIC5/TRPM2/CACNA1H/KCNG1/CACNA2D3/SCN1B/TRPM4/SCN2B/KCNA2/KCNG4/TPCN1/KCNJ6/GLRB/CACNG2/GABRG3	19
MF	GO:0022839	monoatomic ion gated channel activity	19/696	308/18369	0.026006037236574	0.433438276217373	0.416778736204733	KCNJ15/CACNA1E/KCNE1/TMC4/CLIC5/TRPM2/CACNA1H/KCNG1/CACNA2D3/SCN1B/TRPM4/SCN2B/KCNA2/KCNG4/TPCN1/KCNJ6/GLRB/CACNG2/GABRG3	19
MF	GO:0022803	passive transmembrane transporter activity	27/696	479/18369	0.0264695130514427	0.433438276217373	0.416778736204733	SLC26A8/KCNJ15/CACNA1E/KCNE1/TMC4/CLIC5/TRPM2/CACNA1H/KCNG1/CACNA2D3/SCN1B/SLC12A4/SLC24A1/TRPM4/RHCE/RHAG/SCN2B/TTYH1/KCNA2/KCNG4/TPCN1/KCNJ6/GLRB/OCA2/CACNG2/GABRG3/TRPC1	27
MF	GO:0005319	lipid transporter activity	12/696	169/18369	0.0274987686667115	0.437590491651706	0.420771357983025	ATP9A/CEACAM1/TNFAIP8L3/ATG9B/GRAMD1C/ABCA5/ABCB1/ABCA13/FABP2/ABCD2/ATP8B3/SLCO1B3	12
MF	GO:0001968	fibronectin binding	4/696	31/18369	0.028555067726986	0.437590491651706	0.420771357983025	ITGB3/FBLN1/THBS1/IGFBP6	4
MF	GO:0008391	arachidonic acid monooxygenase activity	3/696	18/18369	0.0289093319109207	0.437590491651706	0.420771357983025	CYP2S1/CYP2E1/CYP2C8	3
MF	GO:0048306	calcium-dependent protein binding	6/696	62/18369	0.0295728686083613	0.437590491651706	0.420771357983025	CD177/ANXA3/SELP/S100P/VLDLR/TNNC1	6
MF	GO:0098631	cell adhesion mediator activity	6/696	62/18369	0.0295728686083613	0.437590491651706	0.420771357983025	DSC2/NRCAM/STXBP6/ITGA1/GLDN/LRRC4C	6
MF	GO:0005506	iron ion binding	11/696	152/18369	0.030063468892102	0.437590491651706	0.420771357983025	CYP1B1/PLOD2/LCN2/TET2/CYP2S1/CYP2E1/FXN/FTO/CYP2C8/CYP4F22/CYP8B1	11
MF	GO:0005539	glycosaminoglycan binding	15/696	232/18369	0.0313255310840324	0.447670316946354	0.430463757288713	SELP/TLR2/PCOLCE2/PTCH1/CEL/PCSK6/REG4/COL5A3/HMMR/FSTL1/THBS1/SERPINC1/RSPO4/LIPH/SOD3	15
MF	GO:0005248	voltage-gated sodium channel activity	3/696	19/18369	0.0333872811002704	0.460393034119518	0.442697466851231	SCN1B/SCN2B/TPCN1	3
MF	GO:0005520	insulin-like growth factor binding	3/696	19/18369	0.0333872811002704	0.460393034119518	0.442697466851231	ITGB3/IGF1R/IGFBP6	3
MF	GO:0070851	growth factor receptor binding	10/696	137/18369	0.035669165858917	0.483378695950151	0.46479965674596	TGFA/TLR5/PDGFC/IL1R1/ITGB3/KL/IL23R/IL7/NRTN/IL4	10
MF	GO:0140359	ABC-type transporter activity	5/696	49/18369	0.0372413665914659	0.496130748150716	0.477061573821098	ABCC2/ABCA5/ABCB1/ABCA13/ABCD2	5
MF	GO:0010314	phosphatidylinositol-5-phosphate binding	3/696	20/18369	0.0382030394842761	0.500459817244016	0.481224251749302	SH3PXD2B/VEPH1/PLA2G4A	3
MF	GO:0005216	monoatomic ion channel activity	24/696	432/18369	0.0402084726243603	0.516280443616297	0.496436799941746	SLC26A8/KCNJ15/CACNA1E/KCNE1/TMC4/CLIC5/TRPM2/CACNA1H/KCNG1/CACNA2D3/SCN1B/SLC24A1/TRPM4/SCN2B/TTYH1/KCNA2/KCNG4/TPCN1/KCNJ6/GLRB/OCA2/CACNG2/GABRG3/TRPC1	24
MF	GO:0008083	growth factor activity	11/696	160/18369	0.04129986826753	0.516280443616297	0.496436799941746	TGFA/OSM/PDGFC/HGF/RABEP2/IL7/NRTN/KITLG/FGF13/FGF11/IL4	11
MF	GO:0015103	inorganic anion transmembrane transporter activity	10/696	141/18369	0.0421080753081343	0.516280443616297	0.496436799941746	SLC26A8/CLIC5/ABCC2/ANKH/SLC12A4/TTYH1/GLRB/OCA2/GABRG3/SLC6A18	10
MF	GO:0098632	cell-cell adhesion mediator activity	5/696	51/18369	0.0431719520071689	0.516280443616297	0.496436799941746	DSC2/NRCAM/STXBP6/GLDN/LRRC4C	5
MF	GO:0019200	carbohydrate kinase activity	3/696	21/18369	0.0433517929754143	0.516280443616297	0.496436799941746	HK3/PFKFB2/PFKFB1	3
MF	GO:0043027	cysteine-type endopeptidase inhibitor activity involved in apoptotic process	3/696	21/18369	0.0433517929754143	0.516280443616297	0.496436799941746	NAIP/NOL3/MT3	3
MF	GO:0047617	acyl-CoA hydrolase activity	3/696	22/18369	0.0488275829671728	0.524597973278267	0.504434638829243	OLAH/THEM4/ABCD2	3
MF	GO:0005249	voltage-gated potassium channel activity	7/696	88/18369	0.0493568682826804	0.524597973278267	0.504434638829243	KCNJ15/KCNE1/KCNG1/SCN2B/KCNA2/KCNG4/KCNJ6	7
