# Supplementary material for: Identification of potential biomarkers associated with immune cell infiltration patterns in Kawasaki disease via bioinformatics
Source: PLoS One. 2025 Jun 2;20(6):e0324337. doi: 10.1371/journal.pone.0324337 (PMC12129191; doi:10.1371/journal.pone.0324337)
Supplement: S5 File — (ZIP) [file pone.0324337.s007.zip › 5. Gene Name to ID Conversion/id.txt]

id	logFC	entrezID
CD177	12.30360722	57126
C19orf59	3.740065081	NA
ANXA3	3.957421068	306
GPR84	3.409995983	53831
FCGR1C	2.939240382	NA
KREMEN1	3.037187352	83999
HP	5.172864225	3240
FCGR1A	3.314860981	2209
LOC440731	2.126612541	NA
FCGR1B	3.108404976	NA
MS4A4A	9.365971046	51338
TMEM119	17.74690013	338773
LOC100130904	5.46712609	NA
NLRC4	2.315373235	58484
LOC728519	2.580014034	NA
SLC26A8	2.683717088	116369
LOC653610	2.256532674	NA
ARG1	3.798039096	383
IRAK3	2.315084984	11213
LILRA6	2.323538386	79168
TGFA	2.037432305	7039
LOC100130828	2.405321838	NA
LIMK2	2.058253549	3985
CR1	2.2282706	1378
SLC22A4	2.123446096	6583
OPLAH	3.499832248	26873
CDK5RAP2	2.005279707	55755
GPR141	2.9140338	353345
KCNJ15	2.067953937	3772
LOC648984	2.339598876	NA
CACNA1E	4.339268081	777
NSUN7	2.377333724	79730
DACH1	2.007121077	1602
BMX	2.277448218	660
MGAM	2.359830945	8972
TLR5	2.180787381	7100
NAIP	3.000379151	4671
ZDHHC19	3.507863578	131540
ATP9A	2.331000907	10079
OSM	2.098334586	5008
HIST2H2AC	2.081204554	NA
C5orf32	2.550134098	NA
EFCBP1	14.88627382	NA
LOC642684	2.270805663	NA
FAM20A	7.055473451	54757
RETN	3.20353553	56729
GALNT14	8.963717145	79623
S100A12	3.228386729	6283
HIST2H2AA3	2.069869937	NA
KLHL2	2.024079027	11275
SMPDL3A	2.413845288	10924
TDRD9	3.070997902	122402
DSC2	2.074174646	1824
VNN1	3.225696635	8876
MMP8	18.51879408	4317
GYG1	2.25314761	2992
F5	2.038704531	2153
CEACAM1	2.538890432	634
BAMBI	2.246695344	25805
HK3	2.169493266	3101
LOC728744	3.751720235	NA
FCER1A	-2.370750418	2205
NTN3	3.038618636	4917
LOC642103	2.276071982	NA
SIPA1L2	2.079231563	57568
SERPINB2	2.755558538	5055
PDGFC	2.822682452	56034
ZNF683	-2.435151797	257101
CYP1B1	2.86456371	1545
CA4	2.31509366	762
LOC730631	5.992061841	NA
ADM	2.18483744	133
LOC100170939	2.137822496	NA
TIFA	2.014846333	92610
HIST2H2AB	5.622352673	NA
ALPL	2.521056675	249
CAV2	2.358528716	858
IL18R1	2.321046331	8809
KCNE1	9.423120707	3753
ACSL1	2.108085253	2180
METTL7B	3.59089286	NA
LIN7A	2.706310152	8825
LOC653867	2.323254932	NA
DEFB130	8.331055578	NA
BPI	2.567095817	671
MMP9	2.607604212	4318
C1QB	6.014005286	713
IL27	9.82158182	246778
LOC100129827	3.665277339	NA
TSPAN2	2.092436769	10100
CLEC4D	2.113224585	338339
IL1R2	2.62059363	7850
ANKRD22	2.450726413	118932
HIST2H3C	9.511072294	NA
ANKRD34B	14.31520609	340120
CD274	11.80095182	29126
PNPLA1	4.246222544	285848
LRG1	2.033181052	116844
OLFM4	8.02163577	10562
ACOX2	7.006079619	8309
CASP5	5.488269546	838
TFPI	4.235942895	7035
NOV	-2.504609368	NA
PFKFB2	2.039382541	5208
SLC1A3	6.391811072	6507
RFX2	2.032790041	5990
C10orf10	4.842867927	NA
PLOD2	2.095769544	5352
GPR63	5.879851814	81491
CAPN13	11.88646456	92291
SULT1B1	2.284845966	27284
FOLR3	2.316878101	2352
CLEC5A	4.824792143	23601
PPARG	7.499635027	5468
LOC100132909	5.089255253	NA
LOC731823	6.69056695	NA
SLPI	4.20186954	6590
GPR42	5.028774704	2866
TREML3	2.487539466	NA
LOC653559	6.99055334	NA
C20orf160	9.506687905	NA
OLAH	4.283889875	55301
AADACL4	8.046695254	343066
PID1	-2.235674618	55022
MIR9-3	6.756330065	407051
HIST1H4D	4.156002048	NA
LOC389816	-2.369560125	NA
SELP	2.879652994	6403
FCGBP	-2.04173341	8857
ASPH	2.562289963	444
LOC728093	3.067123913	NA
FFAR3	4.284604007	2865
ENTPD7	2.552606389	57089
DNAJC25-GNG10	3.907127418	552891
INSL3	3.547986116	3640
LOC100132317	3.933581856	NA
SLC2A14	2.223648679	144195
IL1R1	8.020369587	3554
OMG	3.704367264	4974
TNFRSF21	-2.202859011	27242
LCN2	2.193204964	3934
IGF2BP3	2.636855459	10643
AP3B2	6.646425092	8120
LOC644186	6.15031605	NA
MSRB3	2.72840064	253827
LOC643332	4.676410332	NA
C7orf53	2.913583132	NA
FLJ27255	5.031199764	NA
CARD17	3.042398777	NA
CDH6	2.777810024	1004
COL17A1	4.037467087	1308
TLR2	2.54861619	7097
LOC729915	3.985058624	NA
ASIP	-10.63289659	434
C1QC	3.616328571	714
LOC440607	6.173758714	NA
IFITM4P	4.067488781	340198
PCNXL2	-3.007600887	NA
TMC4	3.287892451	147798
FCGR2C	4.66915854	9103
LOC100132055	5.189524507	NA
LOC728401	5.516202112	NA
MYO10	3.290487946	4651
LONRF3	4.916353767	79836
PCOLCE2	5.996796789	26577
P2RY14	3.623089064	9934
LOC653061	5.824222166	NA
PTPN20	2.961113144	26095
PTCH1	-5.777215711	5727
HRH2	2.448729983	3274
PLB1	2.873730536	151056
NECAB1	3.404746152	64168
DNASE1L3	-6.136382838	1776
NRCAM	-2.67267537	4897
ITGB3	2.198760366	3690
RNASE1	2.911232749	6035
LOC732377	6.481787544	NA
LOC100127983	2.718805215	NA
LOC645534	6.158496648	NA
FSD1CL	4.526944331	NA
GPER	2.198945192	NA
LOC643596	2.71315433	NA
PRDM5	6.753221751	11107
LOC648733	2.73000743	NA
FGD4	5.047246833	121512
TECPR2	6.128855909	9895
LOC729659	2.453699013	NA
HIST2H3A	6.462955557	NA
CCNA1	9.808742644	8900
LIPN	3.707989439	643418
CMTM4	2.358459431	146223
ARRDC4	2.028278406	91947
RORC	-2.496145076	6097
CLIC5	-6.652577721	53405
GADD45G	4.561060609	10912
GBP6	3.339421453	163351
KL	5.058277665	9365
PTGR1	3.767926091	22949
LPHN1	-2.097090715	NA
PPP1R3B	2.519932397	79660
SPINK8	3.909867304	646424
S1PR5	-2.009649821	53637
LOC654080	3.900419597	NA
CDH2	-6.893070975	1000
ZMYND15	3.121154543	84225
LOC644615	2.177216498	NA
LOC100133280	5.733533381	NA
C2orf58	4.632700473	NA
CENTG2	-2.878254338	NA
HIST1H2AI	5.245634598	NA
TNFAIP8L3	4.774704474	388121
TRPM2	3.188601109	7226
TCTEX1D1	7.116706706	NA
MYBPH	-4.650317178	4608
FAM110B	4.698948696	90362
KLRC3	-4.91724756	3823
LOC388177	2.633666899	NA
OLFM1	-6.008830598	10439
LOC100131792	4.020702696	NA
LOC648710	2.056172576	NA
COL7A1	3.849982968	1294
LY6G6D	7.573585177	58530
LOC348840	6.138802946	NA
CD40LG	-2.020226439	959
NTSR1	3.344082827	4923
INTU	3.38390027	27152
GUCY1B3	4.726515937	NA
B3GNT5	6.930921526	84002
LOC100134379	4.332478377	NA
LOC100130790	2.518085814	NA
NOL3	2.913943169	8996
TMEM144	3.39587685	55314
PTPRM	-5.072892756	5797
LOC650761	-3.398259891	NA
TJP3	-5.42704408	27134
ITLN2	6.103042717	142683
SLC22A15	2.293569177	55356
ATG9B	-4.393042673	285973
H2AFB2	5.866639611	NA
ADC	-5.901637876	NA
NOG	-2.272316504	9241
RASA4	-7.5764181	10156
TTN	3.892393518	7273
HSPC159	2.306111647	NA
ABCC2	5.05859617	1244
IL22RA1	4.770295044	58985
C1orf21	-5.995858451	81563
MCTP2	2.360279717	55784
FLJ31222	6.877373932	NA
RORA	-2.092176382	6095
G0S2	5.256047879	50486
FLJ16126	5.906574452	NA
DPY19L3	5.982687218	147991
SLC28A3	7.55724441	64078
GGTLC2	5.914988266	91227
LOC100133249	6.080500858	NA
LOC652750	2.849417133	NA
TRIM53	4.060196314	NA
C4BPA	6.640614686	722
LOC100129122	-4.395145654	NA
MSX1	5.647263344	4487
LOC649371	2.457093532	NA
LOC100133020	2.373778589	NA
KIF3C	6.290406706	3797
FKBP9L	2.148986338	NA
TSP50	4.299289914	NA
SCAMP5	-5.109522217	192683
S100P	2.470257719	6286
TMEM110	2.171851744	NA
LOC100133621	2.719831514	NA
CEACAM8	2.833766116	1088
GOLGA2LY1	5.040922443	NA
CACNA1H	-3.721697849	8912
RAB36	5.940232958	9609
CEACAM6	4.087717849	4680
FMNL3	-3.468591843	91010
LOC643670	4.223751576	NA
TET2	4.146639963	54790
DKFZp667F0711	2.435297431	NA
LOC647654	5.503851294	NA
HORMAD1	3.433226892	84072
AK5	-2.894603859	26289
CASS4	-5.457331536	57091
USP6	6.021814926	9098
PSG9	2.743239485	5678
RAP1GAP	2.142032645	5909
LRRC6	3.792022832	NA
OSTalpha	3.370985916	NA
LOC100130979	3.154519057	NA
GPR68	-3.865363747	8111
LOC440928	2.321140446	NA
PLVAP	-2.194971544	83483
KRT72	-2.668721378	140807
LOC100132302	2.264809969	NA
KLF17	5.054362693	128209
LOC728441	3.319522872	NA
AXL	-3.342878176	558
JAKMIP2	-4.138890197	9832
THBD	4.064463371	7056
LOH12CR2	3.424588512	503693
HGF	2.552703467	3082
CYP2S1	-3.267223213	29785
CEL	2.036874621	1056
NTNG2	2.217863233	84628
SORBS3	-2.569384212	10174
TSGA10	-3.795998239	80705
HIST1H1T	6.35255378	NA
LOC100132403	4.859548466	NA
D4S234E	-2.174453894	NA
CHST10	-4.078435792	9486
TPM2	-2.199810395	7169
KCNG1	-3.051501441	3755
FCRL6	-3.436652856	343413
CRISP1	3.001184801	167
SLC35F3	-3.506824864	148641
GGT7	-4.561933626	2686
C2orf40	-3.552352691	NA
UPB1	2.355814968	51733
LOC650373	6.429865714	NA
STEAP4	2.000360199	79689
GRAMD1C	-6.049154849	54762
ZFYVE28	-5.947350295	57732
DKK3	-3.274397259	27122
PDE9A	-2.303066635	5152
KANK3	-4.556676898	256949
STXBP6	3.241100416	29091
FCHO2	2.990727118	115548
ORM2	5.10794147	5005
NAT11	-4.107589343	NA
WNT10B	-5.779153494	7480
CD1B	-3.119841917	910
LOC728379	3.264777756	NA
RUNDC3A	-4.0160181	10900
LOC727755	2.966905815	NA
DUX5	6.026134605	26581
FBLN1	2.078905204	2192
CCDC17	2.754658123	149483
CC2D2B	5.30424233	387707
ABCA5	-4.173375933	23461
RDH16	-4.825826099	8608
NF2	-2.132197688	4771
FLJ45445	4.524778579	NA
FNBP1L	2.830094282	54874
CXCR3	-2.022007339	2833
LOC100131868	2.812451725	NA
LOC100133899	2.970396339	NA
UBE2D1	4.196039998	7321
CDC25A	3.176720931	993
PCSK6	2.800485345	5046
MIR219-2	3.260741934	NA
THEM4	-5.429973628	117145
ABLIM3	3.445193434	22885
PTK7	-3.98944322	5754
KIT	-2.351276651	3815
TRIM6	5.265254933	117854
C6orf150	2.015785808	NA
CCDC65	-4.543373805	85478
CYP2E1	-3.318706016	1571
CCR4	-2.655488427	1233
MORN3	-3.14154925	283385
IL1F9	5.145853873	NA
TMEM40	2.425202201	55287
ANKH	-2.550290281	56172
ZNF540	-3.172324993	163255
GNG3	-3.213556443	2785
ALDOB	-2.813416611	229
TMEM92	5.616461575	162461
LOC100124692	3.986941909	NA
LOC100133331	3.647462434	NA
KLF14	5.985235913	136259
IL23R	-5.095903719	149233
LMF1	-5.60810283	64788
DNHD1	-2.63321942	144132
LOC100132885	2.961038686	NA
ZXDA	-2.060434616	7789
RHOBTB1	2.762684341	9886
EEF1A2	-5.097207761	1917
LOC649181	3.492355445	NA
LOC641699	5.478022268	NA
BDH1	-2.886055577	622
ABCB1	-2.001126662	5243
TCOF1	-3.487890248	6949
APBA2	-2.126864556	321
MAGEA10	4.000054564	4109
LOC643695	-3.895788212	NA
NBL1	-2.202224561	4681
CACNA2D3	-3.997964307	55799
DSC1	-2.359822633	1823
WNT7A	-2.105546544	7476
SYNGR2	5.486247605	9144
HRNR	5.125820346	388697
DLL1	-2.329238347	28514
MCCC2	-2.341241669	64087
C10orf35	-2.912642726	NA
C2orf88	2.867340398	84281
CDR2L	3.707920467	30850
C3orf16	-4.933567053	NA
NCKAP5	2.164769406	344148
C16orf69	3.902669578	NA
LOC100133952	4.697452917	NA
ACVRL1	3.267573163	94
LOC100134252	2.48909921	NA
C2orf82	2.23196596	NA
GPM6B	-3.366627914	2824
KLKB1	-4.465103767	3818
HIST1H2BF	3.153163212	NA
LY6G5B	-5.362012471	58496
SIGLECP3	-3.836006699	NA
EVC2	-4.775780689	132884
ISLR	-3.867514178	3671
LOC653185	4.78929611	NA
MUC20	-6.415402739	200958
FPR3	-4.897182069	2359
ZBTB46	-6.781722298	140685
SNX21	2.72822332	90203
LOC643032	3.363031782	NA
C1orf58	3.47539036	NA
SCGB1C1	2.207360607	147199
LOC100131662	-2.777181063	NA
RBM24	3.316387997	221662
LOC100130348	4.127042472	NA
SIRT4	-3.491452283	23409
CAPNS2	2.651153472	84290
LOC643318	4.118103991	NA
FXN	-2.191501681	2395
ZNF618	-3.411088103	114991
EEFSEC	-3.230574511	60678
LOC652637	-2.786734184	NA
TRAF3IP1	-2.902242733	26146
MOGAT1	4.823556859	116255
C7orf16	5.608987674	NA
DYTN	3.102256296	391475
ALG1L	-3.994563387	NA
MGC12538	-2.40679416	NA
PIK3CB	2.376039364	5291
PFN2	-3.00327629	5217
CLU	3.258291563	1191
GPR25	-4.630258	2848
HAUS5	-2.930400176	23354
LOC643424	3.48781521	NA
NKD2	4.990425586	85409
RNASE3	2.807746883	6037
LOC642009	4.832614696	NA
ABCA13	7.11410535	154664
SNORD62B	-2.609011425	692093
CHCHD6	-4.828268892	84303
LOC402560	2.931155182	NA
NMUR1	-2.923065609	10316
FLJ46446	-4.833301704	NA
LOC442204	3.49189543	NA
LOC652668	-2.223828326	NA
LOC653075	-2.860088606	NA
VCX	5.440810859	26609
RPL10L	3.417914824	140801
SLC16A10	-2.182086411	117247
MECR	-4.177817737	51102
HKR1	-2.1097518	NA
SLC15A1	4.652140346	6564
NUDT16P	2.073135416	NA
FAM123B	-3.754867613	NA
REG4	-5.515123656	83998
DOCK9	-5.570060676	23348
KIAA1324L	-5.359736658	NA
HIST1H3C	5.55414639	NA
FLJ46020	-3.16695527	NA
MIR1299	2.202088172	100302167
RABEP2	-2.786965828	79874
LOC641914	-4.175811756	NA
LOC100134329	3.179613002	NA
LOC652234	2.561386394	NA
GHRHR	2.237959929	2692
LOC100131656	3.635858142	NA
LOC646836	-2.945378415	NA
MYBBP1A	-5.042785906	10514
PRKAR2B	3.278237824	5577
CNTNAP1	-3.494361283	8506
LOC729944	4.1791045	NA
CLRN1OS	3.084126653	NA
VSIG1	-3.117428494	340547
CELSR3	-2.957876106	1951
ZSWIM5	-3.507608073	57643
EFNB1	-2.070205049	1947
GPRIN1	4.58237819	114787
CXorf23	2.526341034	NA
HMGB3L1	2.078326836	NA
KIAA1202	3.720822846	NA
LOC653481	2.477872562	NA
BAIAP2L2	-2.883567531	80115
PANK1	-2.602019611	53354
FLJ13197	-3.366995879	NA
FAM90A1	5.234887239	55138
DTX3	-3.046953323	196403
PHLPP2	-3.700739118	23035
MIR635	2.241686048	693220
PATZ1	-2.148232164	23598
NCAPG	4.468781024	64151
OR2T8	-4.763907935	343172
LOC100129169	2.464357752	NA
OCM2	-3.041252203	4951
SERINC2	3.636184736	347735
HSPA2	3.540489396	3306
LMLN	-3.79909291	89782
HIPK3	3.287938164	10114
LOC652800	5.002366879	NA
MGC24125	2.841464352	NA
SFMBT1	-2.187743555	51460
LOC642546	2.984684375	NA
GPR174	-2.330905137	84636
USP17	4.012692421	NA
HNRNPA1	-2.087978715	3178
NFATC2	-4.13170741	4773
LOC100130008	-2.016802362	NA
TOX	-2.396316168	9760
CUX2	-3.208153041	23316
DOK4	2.825538669	55715
HSD3B7	2.284497318	80270
LOC646036	4.788596521	NA
TOP2A	2.354418537	7153
ZFP28	-4.411833723	140612
PAX8	-2.238552617	7849
MAP3K9	-2.748930456	4293
LOC100132801	4.376293881	NA
RLN2	-3.319275146	6019
WNT1	-4.442318707	7471
CDKN3	4.354934895	1033
SNORD87	-3.197925818	641648
ENPP3	-5.048316627	5169
C1orf138	2.427135647	NA
NLRP6	3.466922344	171389
ST8SIA1	-2.330449979	6489
FLJ23834	-4.381429432	NA
HOXA9	3.056522263	3205
ARHGAP22	-4.980148128	58504
KRTAP19-6	2.488307476	337973
LOC440013	2.846252639	NA
IGF1R	4.058690529	3480
SPAG16	-2.290493551	79582
IL29	-3.308756305	NA
LOC645755	3.888526815	NA
ZC4H2	-2.553537965	55906
LOC388444	2.218990548	NA
COL8A1	2.862115267	1295
SLC35D3	5.324750399	340146
TUBA3E	2.243999237	112714
ZNF71	-3.487859491	58491
ACTG2	-4.985678254	72
THSD1P	-2.110073868	NA
ITGA1	5.353882315	3672
C9orf152	4.180326367	401546
LOC651463	4.505882128	NA
LOC100129461	-2.753743389	NA
REXO1L6P	4.097559921	441362
MAOA	6.213454525	4128
LOC497190	3.179691467	NA
OLFM2	-3.387220382	93145
FABP5L3	4.139020741	NA
LOC100130992	2.283288882	100130992
LOC644436	2.308754913	NA
GOLSYN	-4.607183	NA
LOC85390	-2.591745641	NA
B3GALTL	-2.263962519	NA
BIRC1	2.736289703	NA
PTPDC1	-2.657896435	138639
LOC650339	-2.424192876	NA
CREB3L3	5.367291196	84699
LOC100132051	4.223740941	NA
ZC3H12B	-2.797676917	340554
LOC642181	-3.505162403	NA
LOC100131294	2.633470866	100131294
LOC286367	-2.108436658	NA
CXCR7	-2.199418234	NA
CDKAL1	-3.579789062	54901
MCM10	3.718545014	55388
ZNF236	-4.357088386	7776
ATP6V1B1	3.699220141	525
THEX1	4.773162121	NA
VLDLR	3.844539129	7436
LOC401431	-2.836622217	NA
LOC648859	-3.352623004	NA
OXNAD1	-3.378354073	92106
LOC644399	2.693296824	NA
LOC100130440	4.15276227	NA
SMC6	-5.092989432	79677
MCART6	-3.068200559	NA
SCARA5	-4.381543476	286133
LOC650140	3.016329322	NA
LIN7B	-4.238706261	64130
CA9	-3.7312318	768
GLDN	5.655095035	342035
RPTN	3.587693845	126638
LOC643680	2.11330196	NA
HLCS	-2.345958649	3141
ZXDB	-2.321562735	158586
ZC3H12D	-2.087783305	340152
C14orf176	3.580997251	NA
RLTPR	-2.331083528	NA
LOC100132831	-5.008075178	NA
C2CD4B	4.097688426	388125
LOC653579	3.272828609	NA
MKL2	-3.755919906	NA
GPR44	-3.237922261	NA
LOC646424	4.069930013	NA
HIST1H2AB	3.348686415	NA
LOC387924	2.684249393	NA
PROM1	3.895179593	8842
KLRC2	-3.408449896	3822
CLEC1A	2.115501046	51267
LOC643948	-2.733536076	NA
SERPINF2	-2.501089204	5345
C8orf73	3.697468584	NA
PPAP2B	2.439403946	NA
NKD1	-3.873671538	85407
KLRA1	-3.816205299	NA
C7orf34	3.070181217	NA
SCML4	-2.366636456	256380
FTO	-2.340327882	79068
DTL	2.075216971	51514
SCN1B	2.579039351	6324
C1orf192	2.248843584	NA
LOC730077	-3.487071249	NA
CKM	4.4772279	1158
LOC283174	-2.583780501	NA
SLC47A1	-4.413013683	55244
DPYSL4	-6.227240281	10570
LRRC4C	3.081975907	57689
COX6BP1	2.634017028	NA
FLJ35220	-2.504097628	NA
CHN1	-3.262868165	1123
KSR1	2.273400125	8844
COL5A3	-3.863212865	50509
COL9A3	2.284483318	1299
LOC100132864	-2.225721304	NA
LOC100130128	-3.190868608	NA
METTL11B	3.859449198	NA
ITLN1	-3.637415526	55600
AMPH	2.46664075	273
GATM	-4.347883428	2628
MYEOV	-2.401754645	26579
C17orf66	-3.096201532	NA
PPAN-P2RY11	-3.857193998	692312
SERP2	-4.237274762	387923
DKFZp547K054	-2.573024383	NA
TMEM161A	-2.000331209	54929
CCDC105	-2.980918297	126402
RAB15	-2.895608022	376267
ZNF287	-4.544777207	57336
CEP55	2.652272452	55165
CD300LD	2.418436388	100131439
TMEM56	5.351023706	NA
HTR1A	4.041500166	3350
LOC440871	2.344320075	NA
C6orf35	-2.808866327	NA
LOC100128354	2.557450114	NA
FLJ13305	-3.924207579	NA
NEK2	2.324824257	4751
IL7	-2.408290019	3574
COX11	-4.813193732	1353
SYP	-3.917841631	6855
LOC100134360	-2.84426633	NA
PDE2A	3.855386636	5138
NRTN	-3.518112775	4902
LOC392275	2.337182399	NA
WDR86	-2.52827391	349136
LOC650548	-2.40911854	NA
TYRO3	-3.522121942	7301
MCF2L	-3.137128584	23263
LOC100131244	-2.531587275	NA
POP1	-2.115386949	10940
SLC12A4	-2.209327252	6560
MVK	-2.156977423	4598
DNAJC2	-2.873515178	27000
LOC728945	-2.229608035	NA
LOC642423	-3.896601779	NA
KIAA0895L	3.131449264	NA
LOC729523	4.190349809	NA
COX6B2	2.654833972	125965
VCX-C	3.644279832	NA
BNC2	-3.889133702	54796
CNR2	-2.087585313	1269
HMMR	2.213343818	3161
ANRIL	2.535056156	NA
C14orf64	-2.085830628	NA
SEC61A2	3.126381747	55176
LOC100129165	2.255601511	NA
LOC100132041	2.156163694	NA
FAM90A8	3.186092435	441324
TAS2R45	-3.081746603	259291
GTSF1L	-2.7371554	149699
EVI1	3.620495169	NA
LOC400793	2.276747619	NA
TNNT1	2.262723597	7138
TMEM102	-3.187671861	284114
LOC642537	3.11509645	NA
LOC440829	-2.039878204	NA
ADAM28	-2.301776823	10863
PEAR1	2.398342257	375033
TRMT11	-3.017935694	60487
PLXNA1	-3.096348352	5361
PAEP	2.343220221	5047
KITLG	2.554808287	4254
DNAJC11	-2.917489741	55735
LOC729362	-2.281736511	NA
LOC648399	2.971222247	NA
FAM151B	2.523155517	167555
C17orf55	2.342362534	NA
CDC45L	2.257420687	NA
LOC732107	2.354276725	NA
C10orf125	-2.302072655	NA
GSTM3	-2.414066203	2947
LOC732206	2.775960527	NA
NAV1	-3.770746709	89796
LOC100133469	-2.684671	NA
LOC147645	2.350457082	NA
LOC646309	2.331527736	NA
FABP2	3.102144578	2169
D21S2056E	-3.752048506	NA
ZFP37	-2.603693176	7539
F8	2.183918337	2157
CYYR1	2.210665516	116159
ADCY9	-4.69661306	115
LOC100128361	-2.095924124	100128361
LOC728100	2.325140383	NA
NUDT13	-2.237906287	25961
GPATC4	-2.588862971	NA
N4BP3	-4.078964853	23138
CDT1	4.040546903	81620
SLC24A1	-3.617994583	9187
C22orf36	4.651843338	NA
MIR1203	-3.21494878	100302211
PSORS1C3	3.691167333	100130889
CXorf57	-3.92493663	NA
LOC100128168	-2.876052921	NA
LTB4R2	3.307641928	56413
EXO1	2.15674747	9156
PLXNA3	-2.558194906	55558
RPGRIP1	-2.547118983	57096
HIST1H4A	3.95494905	NA
TRPM4	-2.07381246	54795
LOC653803	-4.340453428	NA
SLC5A2	-2.828873878	6524
RHCE	3.48975604	6006
TTC33	2.210073301	23548
LOC100130238	3.307797473	NA
LOC100128610	2.140305873	100128610
LOC283392	2.729942665	NA
NGEF	2.06253399	25791
CDCA3	3.311169366	83461
DNAJB7	-3.583509086	150353
LOC652623	3.687694679	NA
LOC650177	3.128919467	NA
XCL1	-2.661311501	6375
LOC402643	3.810609013	NA
RAI2	2.394182547	10742
LOC389722	3.312983605	NA
LOC642118	2.057919661	NA
KIAA1210	2.072499574	57481
ZNF121	-4.014051123	7675
BMPR1A	-2.061410894	657
FAM19A1	-4.696377227	NA
FBXL8	-2.525531699	55336
FKBP10	-2.802795525	60681
LOC729645	-3.568335639	NA
RHAG	3.378239812	6005
SCN2B	2.747260291	6327
IL1RL2	2.742612735	8808
LOC646335	3.41199088	NA
APBB1	-2.396356575	322
C14orf37	2.353992272	NA
TMCC1	-2.468138058	23023
CXCR6	-2.972748953	10663
ELOVL7	2.482369287	79993
LOC100133430	-2.084288424	NA
LOC654201	-2.642690076	NA
LOC100133086	3.061767977	NA
FOXN1	2.646315771	8456
SNORD96B	-3.595352099	692226
TRIM59	-2.751778369	286827
CCDC39	2.995704743	339829
YPEL4	-2.995413169	219539
CNTNAP2	-3.726641024	26047
FGF13	2.912792682	2258
LOC440570	-2.849588342	440570
FAM169B	3.510426531	NA
C14orf105	2.254974775	NA
OR8H1	3.038775413	219469
ME3	-2.555886651	10873
SH3PXD2B	3.340358639	285590
C20orf201	-3.433334874	NA
DLC1	3.077735661	10395
LOC732160	-2.23662788	NA
KIAA1107	2.310376663	NA
SYCP2	2.429066452	10388
MIR363	-3.565587408	574031
KIAA0895	2.997070079	NA
B3GNT6	-2.116508158	192134
LOC643605	2.267656429	NA
TSSK4	2.414387312	283629
LOC653498	-2.021560554	NA
CDK8	-2.955738086	1024
PDCD1	-4.160759982	5133
CCBP2	-2.655783027	NA
LOC339799	-2.162229678	NA
CDCA2	3.172703706	157313
ZNF180	3.488931523	7733
MLPH	-2.126208529	79083
TUBA8	2.210347009	51807
LOC390031	3.540308066	NA
FAM83H	-2.994217414	286077
LOC728403	3.416661465	NA
SERPINB10	2.980679014	5273
RGS9	-2.659525088	8787
ZNF574	-2.366062524	64763
MIR339	-2.735380237	442907
EFCAB4B	-3.362890049	NA
ULBP2	-3.815754493	80328
CMKLR1	-2.006798146	1240
SCARNA6	-3.05752775	677772
C2orf65	2.233394293	NA
MDGA1	-2.282683687	266727
COL4A3	-2.197902658	1285
PCTK3	-2.265393957	NA
OR51S1	-3.20421826	119692
LOC100131768	-2.268529031	NA
DRD1IP	-3.159798112	NA
ABCD2	-2.750509215	225
PRSS27	3.161849927	83886
ZNF662	-3.447384735	389114
NPAS1	-3.336643886	4861
LOC100133152	2.785954242	NA
C2orf16	-2.842265487	84226
LOC390877	2.209145148	390877
VEPH1	3.976069551	79674
LOC441768	2.338041698	441768
RHOXF1	-3.453491728	158800
LOC644975	2.55552775	NA
ZSCAN5B	2.821607578	342933
FGF11	2.415558309	2256
CCL4	-3.202621138	6351
MIR1264	3.27156438	100302251
ATP8B3	3.679793714	148229
DCLK2	-3.080914759	166614
C8A	3.662905144	731
KIAA0367	2.651987545	NA
SNRPE	-2.664408205	6635
EP400NL	-2.45942887	NA
CNTROB	-2.764813237	116840
TRIM47	-3.038150216	91107
PRR22	-2.45936771	163154
TMEM120B	-2.63297236	144404
ZNF404	-3.280739202	342908
PHACS	-2.399698263	NA
LOC100130555	-2.995000515	NA
IL28B	-3.054006952	NA
LOC729461	3.749617838	NA
HSD3B2	-3.303371537	3284
LRRC36	-3.314197863	55282
GPR55	-2.016946467	9290
OR6C1	3.40920374	390321
CLDN23	-2.721855837	137075
LOC650412	2.375708542	NA
LOC650684	3.690017048	NA
ZNF749	-2.201991555	388567
SNORD50B	-3.040745481	692088
FAM65C	2.177981557	NA
GPATCH1	-2.549170587	55094
TLCD1	-3.218879008	116238
C14orf119	2.32551633	55017
C9orf79	2.012011398	NA
LOC654010	-3.493407568	NA
MGC26718	-2.104378378	NA
LOC652662	2.450351011	NA
LOC730658	-2.603177383	NA
DEPDC6	-2.015415623	NA
HAS3	-2.848864383	3038
ANXA8	2.618048914	653145
LOC730249	2.61206877	NA
FAM84B	-2.500419465	NA
CCL2	-3.346164294	6347
CD209	-2.769455964	30835
AIFM2	-2.257874001	84883
LOC100133887	2.612455201	NA
LOC727983	2.625637357	NA
C3orf45	2.419239163	NA
LOC100132153	2.214299996	NA
LOC648453	-2.167459279	NA
IFT172	-2.273432098	26160
FLJ16734	-2.520527159	NA
ZNF462	-2.80869061	58499
FLJ43859	2.201107909	NA
SNORD124	3.119483733	101340251
LOC645012	2.945719447	NA
CXADRP2	3.130140122	646243
C1orf110	3.89671067	NA
KIF4A	4.425318467	24137
CLIP3	-2.828204148	25999
SPACA4	-2.314285364	171169
BUB1	2.836077958	699
PLA2R1	2.553420959	22925
AMIGO3	-2.886092857	386724
RCCD1	-2.506859421	91433
SPON2	-2.084250038	10417
LOC647334	3.159644816	NA
LOC652570	2.37729711	NA
LOC652043	2.828939421	NA
LOC727752	2.31847708	NA
LOC653493	2.882799174	NA
SMPD3	-2.433761659	55512
CCL20	-2.860155573	6364
FLJ44060	3.144168179	NA
KHDC1	-3.227508945	80759
LOC646097	2.65481765	NA
HSF2BP	-3.217463855	11077
HOXC9	3.07667284	3225
LOC391761	3.479915579	NA
UBXN10	-2.792978998	127733
PRG1	2.902660549	23574
LOC100133991	-2.624171677	NA
LOC647122	2.215383708	NA
CREG2	2.568964151	200407
RRP9	-2.618259895	9136
CRISP3	3.71610681	10321
OR51V1	2.99934035	283111
ACY1	-2.720156015	95
LOC645635	-2.798260861	NA
GJA4	2.665367984	2701
TREML2P	3.500995707	NA
CYP2C8	-3.025022506	1558
ALG1	-2.018601241	56052
FSTL1	3.979841567	11167
CKAP2L	3.583406679	150468
TTYH1	-2.279712864	57348
LOC643993	3.467084488	NA
PTRF	2.029482783	NA
POLK	3.163425471	51426
LOC647315	2.135762408	NA
LOC100132521	2.0472674	NA
NDOR1	3.013935811	27158
KCNA2	-2.403254907	3737
IL4	-2.150089276	3565
KCNG4	-2.603844934	93107
GABRQ	3.325262871	55879
C1orf75	-2.689062777	NA
TPCN1	-2.801745436	53373
STON1	3.627458891	11037
SLC25A35	-2.873241343	399512
SNORD3C	-2.026233947	780853
TC2N	-2.063721788	123036
MIR941-2	2.294929561	100126339
LOC650721	-2.570008087	NA
GPR82	-2.46127298	27197
OR51F1	2.063848295	256892
ARHGEF5	-2.547362519	7984
MSC	-3.509563253	9242
LOC644808	-3.364473131	NA
C20orf135	-2.682927477	NA
LOC441031	-2.933213042	NA
ZNF429	2.876442252	353088
KIAA0319	2.953737488	9856
THBS1	2.112982094	7057
FAM80B	-3.43044232	NA
BFSP2	3.018406158	8419
CCT8L1	2.407304127	NA
C15orf41	-2.640914075	NA
LOC100132540	2.209553534	NA
LOC100133690	3.030468073	NA
LOC257358	-2.46404651	NA
LOC100130673	2.155801637	100130673
LOC441792	3.391363495	NA
CNNM1	-2.231351617	26507
ADAMTSL2	-3.177023551	9719
LENG9	2.664531833	94059
LOC100131665	-2.515389599	NA
MYO1A	-2.299600166	4640
CCDC58	-2.899090057	NA
LOC730389	2.006182329	NA
CA12	2.130345464	771
LOC595101	-2.427526978	NA
CLEC12B	3.512049284	387837
C19orf55	-2.918855166	NA
OR4K15	2.158474155	81127
LOC650656	2.624008063	NA
NOVA2	2.954591727	4858
C15orf58	-3.17680592	NA
LOC647519	2.153852174	NA
CHIT1	2.458325305	1118
SERPINF1	-2.52457264	5176
NANP	-2.036341637	140838
LOC729854	2.982438811	NA
PGBD1	-2.28989792	84547
IL17REL	-2.274335209	400935
KRTAP10-8	-2.858329266	386681
DKFZP686C2281	2.424356342	NA
KCNJ6	2.400417502	3763
LOC123876	2.791137357	NA
LOC340156	-2.440101447	NA
LOC644813	2.46594092	NA
PTPN14	2.773986844	5784
MIR523	3.111192497	574471
DPH1	-3.189069312	1801
LOC340221	2.045562512	NA
LCN10	-2.62571345	414332
TMEM90B	2.683503563	NA
PLA2G4A	2.609654326	5321
HIGD1C	-2.398766124	613227
LOC441488	2.452677531	NA
FAM64A	2.396983724	NA
DLL3	-2.65338056	10683
NLRP11	2.744778077	204801
LOC644402	2.109322644	NA
EFHD1	-2.529911584	80303
LOC652794	-2.984252923	NA
GLRB	-3.138226027	2743
CYP4F22	-2.874388906	126410
LOC441495	2.557204252	NA
FOXJ1	-2.465235377	2302
IGSF22	-3.345946141	283284
EXPH5	-2.441127723	23086
NINL	-2.50035604	22981
SERPINC1	2.65960797	462
PLEKHM3	2.989676788	389072
RNF217	3.290890485	154214
LOC729758	-3.193272495	NA
ANLN	2.918415434	54443
KRT71	-3.18738184	112802
MIR453	2.477939509	NA
TRIM71	2.672049099	131405
CGREF1	2.888394075	10669
SPAG4	2.094709651	6676
LOC100131293	-2.152501942	NA
LOC643784	2.514212864	NA
AHI1	-3.734367771	54806
RBM44	2.196705401	375316
LOC100131693	2.124899444	NA
SPTB	2.282479149	6710
LOC645390	2.803581606	NA
SCARNA20	2.166176753	677681
CHIA	2.336911364	27159
LOC649431	2.576864526	NA
ZNF135	-2.111501667	7694
ADAM23	-3.487378589	8745
FCRL4	3.821991317	83417
CDH1	-2.535414036	999
LOC100133551	2.159416682	NA
GATA2	-2.362408517	2624
HOXA10	2.257424118	3206
MIR647	-2.366950405	693232
SCGB3A1	-2.909318692	92304
LOC644893	2.293686478	644893
C8ORFK32	2.394400281	NA
TMEM81	2.432993235	388730
LOC100131464	2.950107464	NA
ACAP3	-3.637792472	116983
LOC652796	-2.439274305	NA
LOC100131124	-2.032608561	100131124
LHCGR	2.855167441	3973
OCA2	2.196607851	4948
OR13H1	2.678455539	347468
LOC340239	2.006281185	NA
LOC645144	2.936152306	NA
GZF1	2.194669879	64412
MDN1	-2.180218339	23195
CEP290	-2.266603087	80184
ERRFI1	-2.830312133	54206
LOC100131500	2.49966616	NA
ANTXRL	3.031485959	195977
OPTC	2.391158957	26254
ZNF560	2.647580401	147741
ZBTB12	-3.379388508	221527
LOC654113	-2.503483038	NA
LOC728675	2.990161915	NA
SPESP1	2.258589375	246777
ACCN2	-2.197594014	NA
ZNF510	-2.809769977	22869
MYOZ3	2.541593136	91977
KIAA1919	-2.686182047	NA
LRRIQ3	2.542279781	127255
GNAT2	2.169028664	2780
LOC100130736	2.272264359	NA
IRGM	-2.724783603	345611
LOC100128164	2.131109717	NA
MGC88374	2.216083567	NA
MYO18B	2.586675089	84700
LOC653924	-2.655737671	NA
FOXH1	-2.050118414	8928
DNASE1L2	2.70644852	1775
LOC339879	2.030560213	NA
MBD3L5	2.272833383	284428
RSPO4	-2.029666254	343637
LOC653935	2.271071711	NA
LOC728175	2.232050309	NA
LOC100132020	-2.571629114	NA
ZNF181	-3.972767975	339318
TMEM171	-2.783574121	134285
LOC100132015	2.974679564	NA
LOC652466	2.679188981	NA
ERCC-00083	2.69006784	NA
KIAA1688	-3.506511667	NA
SUSD4	-2.346296983	55061
PROC	-2.720588363	5624
C20orf195	-2.638926541	NA
SCGN	-2.604314303	10590
CACNG2	2.556262852	10369
NOMO3	-2.634266529	408050
IGSF5	2.720206864	150084
TRIM16L	-2.924127601	147166
LOC100133099	-2.334038301	NA
RXFP1	2.930107765	59350
FAM109B	2.565847449	NA
LOC100132942	-2.289856282	NA
C2orf62	2.125983232	NA
DBH	-2.989536581	1621
KRTAP12-1	2.570890049	353332
R3HDML	2.885210241	140902
LOC728914	3.13427148	NA
VWC2	2.182894663	375567
ESRP2	-2.868572322	80004
LOC100130386	2.282350007	NA
KIAA1957	2.247071537	NA
ODZ3	3.228459887	NA
TSPAN11	2.186441221	441631
LOC643768	3.454497733	NA
TM4SF5	2.616526766	9032
TAAR5	2.210516001	9038
FAM179B	-2.079166293	NA
CEP70	-3.860063394	80321
LOC284009	-2.586901261	284009
CDH16	-2.168270368	1014
TLL2	-2.001584741	7093
TCTN2	2.66778195	79867
LOC100132000	-2.738280494	NA
MOXD1	-2.247830176	26002
OR6C76	2.669220809	390326
GLI4	-2.070420729	2738
ZNF204	-3.247075395	NA
FSHR	2.212821409	2492
ATXN7L1	-2.75880502	222255
PLAC9	2.408808934	219348
LOC342541	-2.246023807	NA
LOC643075	2.606760051	NA
GABRG3	2.516384105	2567
C11orf9	-2.739487828	NA
FAM87B	-2.369662093	400728
ATXN7	2.086194658	6314
LOC51145	2.462796005	NA
LOC402145	2.057700762	NA
LOC652577	2.565863234	NA
ZSCAN10	-2.813184177	84891
LOC646537	2.033936674	NA
LOC730198	-2.186443424	NA
LOC731106	-3.311221441	NA
LOC649701	-2.431396758	NA
LOC728444	2.251830181	NA
DDX20	-2.321047253	11218
LOC643720	2.567626361	NA
LOC100132515	-2.679249782	NA
HIST1H2AH	2.659573671	NA
XLKD1	2.891115	NA
NUDT9P1	-3.310451339	119369
ADAM11	2.19146626	4185
PFKFB1	-2.277118673	5207
MT3	-2.631150166	4504
HIST1H2BM	2.093371377	NA
ATP1B4	2.541220107	23439
PRPH	-3.151455461	5630
FLJ42280	2.291596243	NA
STAC	2.840385901	6769
LOC729150	2.185605472	NA
EMID1	2.884150955	129080
MIR133B	2.710093578	442890
C1orf135	2.876433433	NA
CCNE2	2.12413149	9134
MIR1302-8	2.782754695	100302223
LOC550631	-2.237239784	NA
KPNA5	-3.003911309	3841
CYP8B1	-2.169140453	1582
RCAN2	-3.000270151	10231
AURKB	2.556228124	9212
PNMAL1	-2.685075502	NA
TEX28	2.276378136	1527
LOC100129527	2.408989248	100129527
LOC647025	2.100841995	NA
LIPH	2.401132504	200879
IGFBP6	-2.079418272	3489
XKR3	3.042371817	150165
TAS2R19	-2.573742537	259294
ETV5	-2.158708712	2119
LOC100132713	2.452671919	NA
LOC728018	3.183110068	NA
PUS10	2.543301446	150962
CGN	-2.673620919	57530
CRTC1	-2.053186455	23373
LHFPL4	-2.08525649	375323
RBM8A	-2.353791386	9939
LOC100129222	-2.786058028	NA
DKFZp781N1041	2.071692042	NA
C19orf45	-2.535588847	NA
LOC646183	2.900684376	NA
VN1R1	-2.157221881	57191
DEADC1	-2.628735666	NA
NLGN3	2.999252625	54413
PAGE1	-2.653459534	8712
LOC285768	2.553297815	NA
LOC402199	-2.703478222	NA
RAB26	-2.488366032	25837
CRP	2.243152237	1401
SNORD58B	-2.151961553	26790
OR52B4	2.67618568	143496
KRTAP21-2	2.127907405	337978
SLC6A18	2.318503219	348932
SOD3	-2.674818394	6649
TDH	2.375141273	157739
LOC642005	3.016313067	NA
LOC644512	2.806572384	NA
FLJ32154	2.360781344	NA
MAGI3	2.088190994	260425
C3orf33	-2.621256344	285315
DCLRE1B	-2.219821384	64858
TNNC1	-2.233480444	7134
LOC440053	2.517575164	NA
LOC100132861	2.021286577	NA
TRPC1	-2.600546801	7220
LOC100133967	2.129086627	NA
FAIM2	2.136022127	23017
LOC729390	2.012527404	NA
SGPP1	-2.65662557	81537
LOC649635	-2.259903011	NA
SLCO1B3	-2.550720935	28234
C6orf141	2.061427747	135398
PAX5	-2.521128123	5079
