# Supplementary material for: Identification of potential biomarkers associated with immune cell infiltration patterns in Kawasaki disease via bioinformatics
Source: PLoS One. 2025 Jun 2;20(6):e0324337. doi: 10.1371/journal.pone.0324337 (PMC12129191; doi:10.1371/journal.pone.0324337)
Supplement: S5 File — (ZIP) [file pone.0324337.s007.zip › 5. Gene Name to ID Conversion/symbol.txt]

id	logFC
CD177	12.30360722
C19orf59	3.740065081
ANXA3	3.957421068
GPR84	3.409995983
FCGR1C	2.939240382
KREMEN1	3.037187352
HP	5.172864225
FCGR1A	3.314860981
LOC440731	2.126612541
FCGR1B	3.108404976
MS4A4A	9.365971046
TMEM119	17.74690013
LOC100130904	5.46712609
NLRC4	2.315373235
LOC728519	2.580014034
SLC26A8	2.683717088
LOC653610	2.256532674
ARG1	3.798039096
IRAK3	2.315084984
LILRA6	2.323538386
TGFA	2.037432305
LOC100130828	2.405321838
LIMK2	2.058253549
CR1	2.2282706
SLC22A4	2.123446096
OPLAH	3.499832248
CDK5RAP2	2.005279707
GPR141	2.9140338
KCNJ15	2.067953937
LOC648984	2.339598876
CACNA1E	4.339268081
NSUN7	2.377333724
DACH1	2.007121077
BMX	2.277448218
MGAM	2.359830945
TLR5	2.180787381
NAIP	3.000379151
ZDHHC19	3.507863578
ATP9A	2.331000907
OSM	2.098334586
HIST2H2AC	2.081204554
C5orf32	2.550134098
EFCBP1	14.88627382
LOC642684	2.270805663
FAM20A	7.055473451
RETN	3.20353553
GALNT14	8.963717145
S100A12	3.228386729
HIST2H2AA3	2.069869937
KLHL2	2.024079027
SMPDL3A	2.413845288
TDRD9	3.070997902
DSC2	2.074174646
VNN1	3.225696635
MMP8	18.51879408
GYG1	2.25314761
F5	2.038704531
CEACAM1	2.538890432
BAMBI	2.246695344
HK3	2.169493266
LOC728744	3.751720235
FCER1A	-2.370750418
NTN3	3.038618636
LOC642103	2.276071982
SIPA1L2	2.079231563
SERPINB2	2.755558538
PDGFC	2.822682452
ZNF683	-2.435151797
CYP1B1	2.86456371
CA4	2.31509366
LOC730631	5.992061841
ADM	2.18483744
LOC100170939	2.137822496
TIFA	2.014846333
HIST2H2AB	5.622352673
ALPL	2.521056675
CAV2	2.358528716
IL18R1	2.321046331
KCNE1	9.423120707
ACSL1	2.108085253
METTL7B	3.59089286
LIN7A	2.706310152
LOC653867	2.323254932
DEFB130	8.331055578
BPI	2.567095817
MMP9	2.607604212
C1QB	6.014005286
IL27	9.82158182
LOC100129827	3.665277339
TSPAN2	2.092436769
CLEC4D	2.113224585
IL1R2	2.62059363
ANKRD22	2.450726413
HIST2H3C	9.511072294
ANKRD34B	14.31520609
CD274	11.80095182
PNPLA1	4.246222544
LRG1	2.033181052
OLFM4	8.02163577
ACOX2	7.006079619
CASP5	5.488269546
TFPI	4.235942895
NOV	-2.504609368
PFKFB2	2.039382541
SLC1A3	6.391811072
RFX2	2.032790041
C10orf10	4.842867927
PLOD2	2.095769544
GPR63	5.879851814
CAPN13	11.88646456
SULT1B1	2.284845966
FOLR3	2.316878101
CLEC5A	4.824792143
PPARG	7.499635027
LOC100132909	5.089255253
LOC731823	6.69056695
SLPI	4.20186954
GPR42	5.028774704
TREML3	2.487539466
LOC653559	6.99055334
C20orf160	9.506687905
OLAH	4.283889875
AADACL4	8.046695254
PID1	-2.235674618
MIR9-3	6.756330065
HIST1H4D	4.156002048
LOC389816	-2.369560125
SELP	2.879652994
FCGBP	-2.04173341
ASPH	2.562289963
LOC728093	3.067123913
FFAR3	4.284604007
ENTPD7	2.552606389
DNAJC25-GNG10	3.907127418
INSL3	3.547986116
LOC100132317	3.933581856
SLC2A14	2.223648679
IL1R1	8.020369587
OMG	3.704367264
TNFRSF21	-2.202859011
LCN2	2.193204964
IGF2BP3	2.636855459
AP3B2	6.646425092
LOC644186	6.15031605
MSRB3	2.72840064
LOC643332	4.676410332
C7orf53	2.913583132
FLJ27255	5.031199764
CARD17	3.042398777
CDH6	2.777810024
COL17A1	4.037467087
TLR2	2.54861619
LOC729915	3.985058624
ASIP	-10.63289659
C1QC	3.616328571
LOC440607	6.173758714
IFITM4P	4.067488781
PCNXL2	-3.007600887
TMC4	3.287892451
FCGR2C	4.66915854
LOC100132055	5.189524507
LOC728401	5.516202112
MYO10	3.290487946
LONRF3	4.916353767
PCOLCE2	5.996796789
P2RY14	3.623089064
LOC653061	5.824222166
PTPN20	2.961113144
PTCH1	-5.777215711
HRH2	2.448729983
PLB1	2.873730536
NECAB1	3.404746152
DNASE1L3	-6.136382838
NRCAM	-2.67267537
ITGB3	2.198760366
RNASE1	2.911232749
LOC732377	6.481787544
LOC100127983	2.718805215
LOC645534	6.158496648
FSD1CL	4.526944331
GPER	2.198945192
LOC643596	2.71315433
PRDM5	6.753221751
LOC648733	2.73000743
FGD4	5.047246833
TECPR2	6.128855909
LOC729659	2.453699013
HIST2H3A	6.462955557
CCNA1	9.808742644
LIPN	3.707989439
CMTM4	2.358459431
ARRDC4	2.028278406
RORC	-2.496145076
CLIC5	-6.652577721
GADD45G	4.561060609
GBP6	3.339421453
KL	5.058277665
PTGR1	3.767926091
LPHN1	-2.097090715
PPP1R3B	2.519932397
SPINK8	3.909867304
S1PR5	-2.009649821
LOC654080	3.900419597
CDH2	-6.893070975
ZMYND15	3.121154543
LOC644615	2.177216498
LOC100133280	5.733533381
C2orf58	4.632700473
CENTG2	-2.878254338
HIST1H2AI	5.245634598
TNFAIP8L3	4.774704474
TRPM2	3.188601109
TCTEX1D1	7.116706706
MYBPH	-4.650317178
FAM110B	4.698948696
KLRC3	-4.91724756
LOC388177	2.633666899
OLFM1	-6.008830598
LOC100131792	4.020702696
LOC648710	2.056172576
COL7A1	3.849982968
LY6G6D	7.573585177
LOC348840	6.138802946
CD40LG	-2.020226439
NTSR1	3.344082827
INTU	3.38390027
GUCY1B3	4.726515937
B3GNT5	6.930921526
LOC100134379	4.332478377
LOC100130790	2.518085814
NOL3	2.913943169
TMEM144	3.39587685
PTPRM	-5.072892756
LOC650761	-3.398259891
TJP3	-5.42704408
ITLN2	6.103042717
SLC22A15	2.293569177
ATG9B	-4.393042673
H2AFB2	5.866639611
ADC	-5.901637876
NOG	-2.272316504
RASA4	-7.5764181
TTN	3.892393518
HSPC159	2.306111647
ABCC2	5.05859617
IL22RA1	4.770295044
C1orf21	-5.995858451
MCTP2	2.360279717
FLJ31222	6.877373932
RORA	-2.092176382
G0S2	5.256047879
FLJ16126	5.906574452
DPY19L3	5.982687218
SLC28A3	7.55724441
GGTLC2	5.914988266
LOC100133249	6.080500858
LOC652750	2.849417133
TRIM53	4.060196314
C4BPA	6.640614686
LOC100129122	-4.395145654
MSX1	5.647263344
LOC649371	2.457093532
LOC100133020	2.373778589
KIF3C	6.290406706
FKBP9L	2.148986338
TSP50	4.299289914
SCAMP5	-5.109522217
S100P	2.470257719
TMEM110	2.171851744
LOC100133621	2.719831514
CEACAM8	2.833766116
GOLGA2LY1	5.040922443
CACNA1H	-3.721697849
RAB36	5.940232958
CEACAM6	4.087717849
FMNL3	-3.468591843
LOC643670	4.223751576
TET2	4.146639963
DKFZp667F0711	2.435297431
LOC647654	5.503851294
HORMAD1	3.433226892
AK5	-2.894603859
CASS4	-5.457331536
USP6	6.021814926
PSG9	2.743239485
RAP1GAP	2.142032645
LRRC6	3.792022832
OSTalpha	3.370985916
LOC100130979	3.154519057
GPR68	-3.865363747
LOC440928	2.321140446
PLVAP	-2.194971544
KRT72	-2.668721378
LOC100132302	2.264809969
KLF17	5.054362693
LOC728441	3.319522872
AXL	-3.342878176
JAKMIP2	-4.138890197
THBD	4.064463371
LOH12CR2	3.424588512
HGF	2.552703467
CYP2S1	-3.267223213
CEL	2.036874621
NTNG2	2.217863233
SORBS3	-2.569384212
TSGA10	-3.795998239
HIST1H1T	6.35255378
LOC100132403	4.859548466
D4S234E	-2.174453894
CHST10	-4.078435792
TPM2	-2.199810395
KCNG1	-3.051501441
FCRL6	-3.436652856
CRISP1	3.001184801
SLC35F3	-3.506824864
GGT7	-4.561933626
C2orf40	-3.552352691
UPB1	2.355814968
LOC650373	6.429865714
STEAP4	2.000360199
GRAMD1C	-6.049154849
ZFYVE28	-5.947350295
DKK3	-3.274397259
PDE9A	-2.303066635
KANK3	-4.556676898
STXBP6	3.241100416
FCHO2	2.990727118
ORM2	5.10794147
NAT11	-4.107589343
WNT10B	-5.779153494
CD1B	-3.119841917
LOC728379	3.264777756
RUNDC3A	-4.0160181
LOC727755	2.966905815
DUX5	6.026134605
FBLN1	2.078905204
CCDC17	2.754658123
CC2D2B	5.30424233
ABCA5	-4.173375933
RDH16	-4.825826099
NF2	-2.132197688
FLJ45445	4.524778579
FNBP1L	2.830094282
CXCR3	-2.022007339
LOC100131868	2.812451725
LOC100133899	2.970396339
UBE2D1	4.196039998
CDC25A	3.176720931
PCSK6	2.800485345
MIR219-2	3.260741934
THEM4	-5.429973628
ABLIM3	3.445193434
PTK7	-3.98944322
KIT	-2.351276651
TRIM6	5.265254933
C6orf150	2.015785808
CCDC65	-4.543373805
CYP2E1	-3.318706016
CCR4	-2.655488427
MORN3	-3.14154925
IL1F9	5.145853873
TMEM40	2.425202201
ANKH	-2.550290281
ZNF540	-3.172324993
GNG3	-3.213556443
ALDOB	-2.813416611
TMEM92	5.616461575
LOC100124692	3.986941909
LOC100133331	3.647462434
KLF14	5.985235913
IL23R	-5.095903719
LMF1	-5.60810283
DNHD1	-2.63321942
LOC100132885	2.961038686
ZXDA	-2.060434616
RHOBTB1	2.762684341
EEF1A2	-5.097207761
LOC649181	3.492355445
LOC641699	5.478022268
BDH1	-2.886055577
ABCB1	-2.001126662
TCOF1	-3.487890248
APBA2	-2.126864556
MAGEA10	4.000054564
LOC643695	-3.895788212
NBL1	-2.202224561
CACNA2D3	-3.997964307
DSC1	-2.359822633
WNT7A	-2.105546544
SYNGR2	5.486247605
HRNR	5.125820346
DLL1	-2.329238347
MCCC2	-2.341241669
C10orf35	-2.912642726
C2orf88	2.867340398
CDR2L	3.707920467
C3orf16	-4.933567053
NCKAP5	2.164769406
C16orf69	3.902669578
LOC100133952	4.697452917
ACVRL1	3.267573163
LOC100134252	2.48909921
C2orf82	2.23196596
GPM6B	-3.366627914
KLKB1	-4.465103767
HIST1H2BF	3.153163212
LY6G5B	-5.362012471
SIGLECP3	-3.836006699
EVC2	-4.775780689
ISLR	-3.867514178
LOC653185	4.78929611
MUC20	-6.415402739
FPR3	-4.897182069
ZBTB46	-6.781722298
SNX21	2.72822332
LOC643032	3.363031782
C1orf58	3.47539036
SCGB1C1	2.207360607
LOC100131662	-2.777181063
RBM24	3.316387997
LOC100130348	4.127042472
SIRT4	-3.491452283
CAPNS2	2.651153472
LOC643318	4.118103991
FXN	-2.191501681
ZNF618	-3.411088103
EEFSEC	-3.230574511
LOC652637	-2.786734184
TRAF3IP1	-2.902242733
MOGAT1	4.823556859
C7orf16	5.608987674
DYTN	3.102256296
ALG1L	-3.994563387
MGC12538	-2.40679416
PIK3CB	2.376039364
PFN2	-3.00327629
CLU	3.258291563
GPR25	-4.630258
HAUS5	-2.930400176
LOC643424	3.48781521
NKD2	4.990425586
RNASE3	2.807746883
LOC642009	4.832614696
ABCA13	7.11410535
SNORD62B	-2.609011425
CHCHD6	-4.828268892
LOC402560	2.931155182
NMUR1	-2.923065609
FLJ46446	-4.833301704
LOC442204	3.49189543
LOC652668	-2.223828326
LOC653075	-2.860088606
VCX	5.440810859
RPL10L	3.417914824
SLC16A10	-2.182086411
MECR	-4.177817737
HKR1	-2.1097518
SLC15A1	4.652140346
NUDT16P	2.073135416
FAM123B	-3.754867613
REG4	-5.515123656
DOCK9	-5.570060676
KIAA1324L	-5.359736658
HIST1H3C	5.55414639
FLJ46020	-3.16695527
MIR1299	2.202088172
RABEP2	-2.786965828
LOC641914	-4.175811756
LOC100134329	3.179613002
LOC652234	2.561386394
GHRHR	2.237959929
LOC100131656	3.635858142
LOC646836	-2.945378415
MYBBP1A	-5.042785906
PRKAR2B	3.278237824
CNTNAP1	-3.494361283
LOC729944	4.1791045
CLRN1OS	3.084126653
VSIG1	-3.117428494
CELSR3	-2.957876106
ZSWIM5	-3.507608073
EFNB1	-2.070205049
GPRIN1	4.58237819
CXorf23	2.526341034
HMGB3L1	2.078326836
KIAA1202	3.720822846
LOC653481	2.477872562
BAIAP2L2	-2.883567531
PANK1	-2.602019611
FLJ13197	-3.366995879
FAM90A1	5.234887239
DTX3	-3.046953323
PHLPP2	-3.700739118
MIR635	2.241686048
PATZ1	-2.148232164
NCAPG	4.468781024
OR2T8	-4.763907935
LOC100129169	2.464357752
OCM2	-3.041252203
SERINC2	3.636184736
HSPA2	3.540489396
LMLN	-3.79909291
HIPK3	3.287938164
LOC652800	5.002366879
MGC24125	2.841464352
SFMBT1	-2.187743555
LOC642546	2.984684375
GPR174	-2.330905137
USP17	4.012692421
HNRNPA1	-2.087978715
NFATC2	-4.13170741
LOC100130008	-2.016802362
TOX	-2.396316168
CUX2	-3.208153041
DOK4	2.825538669
HSD3B7	2.284497318
LOC646036	4.788596521
TOP2A	2.354418537
ZFP28	-4.411833723
PAX8	-2.238552617
MAP3K9	-2.748930456
LOC100132801	4.376293881
RLN2	-3.319275146
WNT1	-4.442318707
CDKN3	4.354934895
SNORD87	-3.197925818
ENPP3	-5.048316627
C1orf138	2.427135647
NLRP6	3.466922344
ST8SIA1	-2.330449979
FLJ23834	-4.381429432
HOXA9	3.056522263
ARHGAP22	-4.980148128
KRTAP19-6	2.488307476
LOC440013	2.846252639
IGF1R	4.058690529
SPAG16	-2.290493551
IL29	-3.308756305
LOC645755	3.888526815
ZC4H2	-2.553537965
LOC388444	2.218990548
COL8A1	2.862115267
SLC35D3	5.324750399
TUBA3E	2.243999237
ZNF71	-3.487859491
ACTG2	-4.985678254
THSD1P	-2.110073868
ITGA1	5.353882315
C9orf152	4.180326367
LOC651463	4.505882128
LOC100129461	-2.753743389
REXO1L6P	4.097559921
MAOA	6.213454525
LOC497190	3.179691467
OLFM2	-3.387220382
FABP5L3	4.139020741
LOC100130992	2.283288882
LOC644436	2.308754913
GOLSYN	-4.607183
LOC85390	-2.591745641
B3GALTL	-2.263962519
BIRC1	2.736289703
PTPDC1	-2.657896435
LOC650339	-2.424192876
CREB3L3	5.367291196
LOC100132051	4.223740941
ZC3H12B	-2.797676917
LOC642181	-3.505162403
LOC100131294	2.633470866
LOC286367	-2.108436658
CXCR7	-2.199418234
CDKAL1	-3.579789062
MCM10	3.718545014
ZNF236	-4.357088386
ATP6V1B1	3.699220141
THEX1	4.773162121
VLDLR	3.844539129
LOC401431	-2.836622217
LOC648859	-3.352623004
OXNAD1	-3.378354073
LOC644399	2.693296824
LOC100130440	4.15276227
SMC6	-5.092989432
MCART6	-3.068200559
SCARA5	-4.381543476
LOC650140	3.016329322
LIN7B	-4.238706261
CA9	-3.7312318
GLDN	5.655095035
RPTN	3.587693845
LOC643680	2.11330196
HLCS	-2.345958649
ZXDB	-2.321562735
ZC3H12D	-2.087783305
C14orf176	3.580997251
RLTPR	-2.331083528
LOC100132831	-5.008075178
C2CD4B	4.097688426
LOC653579	3.272828609
MKL2	-3.755919906
GPR44	-3.237922261
LOC646424	4.069930013
HIST1H2AB	3.348686415
LOC387924	2.684249393
PROM1	3.895179593
KLRC2	-3.408449896
CLEC1A	2.115501046
LOC643948	-2.733536076
SERPINF2	-2.501089204
C8orf73	3.697468584
PPAP2B	2.439403946
NKD1	-3.873671538
KLRA1	-3.816205299
C7orf34	3.070181217
SCML4	-2.366636456
FTO	-2.340327882
DTL	2.075216971
SCN1B	2.579039351
C1orf192	2.248843584
LOC730077	-3.487071249
CKM	4.4772279
LOC283174	-2.583780501
SLC47A1	-4.413013683
DPYSL4	-6.227240281
LRRC4C	3.081975907
COX6BP1	2.634017028
FLJ35220	-2.504097628
CHN1	-3.262868165
KSR1	2.273400125
COL5A3	-3.863212865
COL9A3	2.284483318
LOC100132864	-2.225721304
LOC100130128	-3.190868608
METTL11B	3.859449198
ITLN1	-3.637415526
AMPH	2.46664075
GATM	-4.347883428
MYEOV	-2.401754645
C17orf66	-3.096201532
PPAN-P2RY11	-3.857193998
SERP2	-4.237274762
DKFZp547K054	-2.573024383
TMEM161A	-2.000331209
CCDC105	-2.980918297
RAB15	-2.895608022
ZNF287	-4.544777207
CEP55	2.652272452
CD300LD	2.418436388
TMEM56	5.351023706
HTR1A	4.041500166
LOC440871	2.344320075
C6orf35	-2.808866327
LOC100128354	2.557450114
FLJ13305	-3.924207579
NEK2	2.324824257
IL7	-2.408290019
COX11	-4.813193732
SYP	-3.917841631
LOC100134360	-2.84426633
PDE2A	3.855386636
NRTN	-3.518112775
LOC392275	2.337182399
WDR86	-2.52827391
LOC650548	-2.40911854
TYRO3	-3.522121942
MCF2L	-3.137128584
LOC100131244	-2.531587275
POP1	-2.115386949
SLC12A4	-2.209327252
MVK	-2.156977423
DNAJC2	-2.873515178
LOC728945	-2.229608035
LOC642423	-3.896601779
KIAA0895L	3.131449264
LOC729523	4.190349809
COX6B2	2.654833972
VCX-C	3.644279832
BNC2	-3.889133702
CNR2	-2.087585313
HMMR	2.213343818
ANRIL	2.535056156
C14orf64	-2.085830628
SEC61A2	3.126381747
LOC100129165	2.255601511
LOC100132041	2.156163694
FAM90A8	3.186092435
TAS2R45	-3.081746603
GTSF1L	-2.7371554
EVI1	3.620495169
LOC400793	2.276747619
TNNT1	2.262723597
TMEM102	-3.187671861
LOC642537	3.11509645
LOC440829	-2.039878204
ADAM28	-2.301776823
PEAR1	2.398342257
TRMT11	-3.017935694
PLXNA1	-3.096348352
PAEP	2.343220221
KITLG	2.554808287
DNAJC11	-2.917489741
LOC729362	-2.281736511
LOC648399	2.971222247
FAM151B	2.523155517
C17orf55	2.342362534
CDC45L	2.257420687
LOC732107	2.354276725
C10orf125	-2.302072655
GSTM3	-2.414066203
LOC732206	2.775960527
NAV1	-3.770746709
LOC100133469	-2.684671
LOC147645	2.350457082
LOC646309	2.331527736
FABP2	3.102144578
D21S2056E	-3.752048506
ZFP37	-2.603693176
F8	2.183918337
CYYR1	2.210665516
ADCY9	-4.69661306
LOC100128361	-2.095924124
LOC728100	2.325140383
NUDT13	-2.237906287
GPATC4	-2.588862971
N4BP3	-4.078964853
CDT1	4.040546903
SLC24A1	-3.617994583
C22orf36	4.651843338
MIR1203	-3.21494878
PSORS1C3	3.691167333
CXorf57	-3.92493663
LOC100128168	-2.876052921
LTB4R2	3.307641928
EXO1	2.15674747
PLXNA3	-2.558194906
RPGRIP1	-2.547118983
HIST1H4A	3.95494905
TRPM4	-2.07381246
LOC653803	-4.340453428
SLC5A2	-2.828873878
RHCE	3.48975604
TTC33	2.210073301
LOC100130238	3.307797473
LOC100128610	2.140305873
LOC283392	2.729942665
NGEF	2.06253399
CDCA3	3.311169366
DNAJB7	-3.583509086
LOC652623	3.687694679
LOC650177	3.128919467
XCL1	-2.661311501
LOC402643	3.810609013
RAI2	2.394182547
LOC389722	3.312983605
LOC642118	2.057919661
KIAA1210	2.072499574
ZNF121	-4.014051123
BMPR1A	-2.061410894
FAM19A1	-4.696377227
FBXL8	-2.525531699
FKBP10	-2.802795525
LOC729645	-3.568335639
RHAG	3.378239812
SCN2B	2.747260291
IL1RL2	2.742612735
LOC646335	3.41199088
APBB1	-2.396356575
C14orf37	2.353992272
TMCC1	-2.468138058
CXCR6	-2.972748953
ELOVL7	2.482369287
LOC100133430	-2.084288424
LOC654201	-2.642690076
LOC100133086	3.061767977
FOXN1	2.646315771
SNORD96B	-3.595352099
TRIM59	-2.751778369
CCDC39	2.995704743
YPEL4	-2.995413169
CNTNAP2	-3.726641024
FGF13	2.912792682
LOC440570	-2.849588342
FAM169B	3.510426531
C14orf105	2.254974775
OR8H1	3.038775413
ME3	-2.555886651
SH3PXD2B	3.340358639
C20orf201	-3.433334874
DLC1	3.077735661
LOC732160	-2.23662788
KIAA1107	2.310376663
SYCP2	2.429066452
MIR363	-3.565587408
KIAA0895	2.997070079
B3GNT6	-2.116508158
LOC643605	2.267656429
TSSK4	2.414387312
LOC653498	-2.021560554
CDK8	-2.955738086
PDCD1	-4.160759982
CCBP2	-2.655783027
LOC339799	-2.162229678
CDCA2	3.172703706
ZNF180	3.488931523
MLPH	-2.126208529
TUBA8	2.210347009
LOC390031	3.540308066
FAM83H	-2.994217414
LOC728403	3.416661465
SERPINB10	2.980679014
RGS9	-2.659525088
ZNF574	-2.366062524
MIR339	-2.735380237
EFCAB4B	-3.362890049
ULBP2	-3.815754493
CMKLR1	-2.006798146
SCARNA6	-3.05752775
C2orf65	2.233394293
MDGA1	-2.282683687
COL4A3	-2.197902658
PCTK3	-2.265393957
OR51S1	-3.20421826
LOC100131768	-2.268529031
DRD1IP	-3.159798112
ABCD2	-2.750509215
PRSS27	3.161849927
ZNF662	-3.447384735
NPAS1	-3.336643886
LOC100133152	2.785954242
C2orf16	-2.842265487
LOC390877	2.209145148
VEPH1	3.976069551
LOC441768	2.338041698
RHOXF1	-3.453491728
LOC644975	2.55552775
ZSCAN5B	2.821607578
FGF11	2.415558309
CCL4	-3.202621138
MIR1264	3.27156438
ATP8B3	3.679793714
DCLK2	-3.080914759
C8A	3.662905144
KIAA0367	2.651987545
SNRPE	-2.664408205
EP400NL	-2.45942887
CNTROB	-2.764813237
TRIM47	-3.038150216
PRR22	-2.45936771
TMEM120B	-2.63297236
ZNF404	-3.280739202
PHACS	-2.399698263
LOC100130555	-2.995000515
IL28B	-3.054006952
LOC729461	3.749617838
HSD3B2	-3.303371537
LRRC36	-3.314197863
GPR55	-2.016946467
OR6C1	3.40920374
CLDN23	-2.721855837
LOC650412	2.375708542
LOC650684	3.690017048
ZNF749	-2.201991555
SNORD50B	-3.040745481
FAM65C	2.177981557
GPATCH1	-2.549170587
TLCD1	-3.218879008
C14orf119	2.32551633
C9orf79	2.012011398
LOC654010	-3.493407568
MGC26718	-2.104378378
LOC652662	2.450351011
LOC730658	-2.603177383
DEPDC6	-2.015415623
HAS3	-2.848864383
ANXA8	2.618048914
LOC730249	2.61206877
FAM84B	-2.500419465
CCL2	-3.346164294
CD209	-2.769455964
AIFM2	-2.257874001
LOC100133887	2.612455201
LOC727983	2.625637357
C3orf45	2.419239163
LOC100132153	2.214299996
LOC648453	-2.167459279
IFT172	-2.273432098
FLJ16734	-2.520527159
ZNF462	-2.80869061
FLJ43859	2.201107909
SNORD124	3.119483733
LOC645012	2.945719447
CXADRP2	3.130140122
C1orf110	3.89671067
KIF4A	4.425318467
CLIP3	-2.828204148
SPACA4	-2.314285364
BUB1	2.836077958
PLA2R1	2.553420959
AMIGO3	-2.886092857
RCCD1	-2.506859421
SPON2	-2.084250038
LOC647334	3.159644816
LOC652570	2.37729711
LOC652043	2.828939421
LOC727752	2.31847708
LOC653493	2.882799174
SMPD3	-2.433761659
CCL20	-2.860155573
FLJ44060	3.144168179
KHDC1	-3.227508945
LOC646097	2.65481765
HSF2BP	-3.217463855
HOXC9	3.07667284
LOC391761	3.479915579
UBXN10	-2.792978998
PRG1	2.902660549
LOC100133991	-2.624171677
LOC647122	2.215383708
CREG2	2.568964151
RRP9	-2.618259895
CRISP3	3.71610681
OR51V1	2.99934035
ACY1	-2.720156015
LOC645635	-2.798260861
GJA4	2.665367984
TREML2P	3.500995707
CYP2C8	-3.025022506
ALG1	-2.018601241
FSTL1	3.979841567
CKAP2L	3.583406679
TTYH1	-2.279712864
LOC643993	3.467084488
PTRF	2.029482783
POLK	3.163425471
LOC647315	2.135762408
LOC100132521	2.0472674
NDOR1	3.013935811
KCNA2	-2.403254907
IL4	-2.150089276
KCNG4	-2.603844934
GABRQ	3.325262871
C1orf75	-2.689062777
TPCN1	-2.801745436
STON1	3.627458891
SLC25A35	-2.873241343
SNORD3C	-2.026233947
TC2N	-2.063721788
MIR941-2	2.294929561
LOC650721	-2.570008087
GPR82	-2.46127298
OR51F1	2.063848295
ARHGEF5	-2.547362519
MSC	-3.509563253
LOC644808	-3.364473131
C20orf135	-2.682927477
LOC441031	-2.933213042
ZNF429	2.876442252
KIAA0319	2.953737488
THBS1	2.112982094
FAM80B	-3.43044232
BFSP2	3.018406158
CCT8L1	2.407304127
C15orf41	-2.640914075
LOC100132540	2.209553534
LOC100133690	3.030468073
LOC257358	-2.46404651
LOC100130673	2.155801637
LOC441792	3.391363495
CNNM1	-2.231351617
ADAMTSL2	-3.177023551
LENG9	2.664531833
LOC100131665	-2.515389599
MYO1A	-2.299600166
CCDC58	-2.899090057
LOC730389	2.006182329
CA12	2.130345464
LOC595101	-2.427526978
CLEC12B	3.512049284
C19orf55	-2.918855166
OR4K15	2.158474155
LOC650656	2.624008063
NOVA2	2.954591727
C15orf58	-3.17680592
LOC647519	2.153852174
CHIT1	2.458325305
SERPINF1	-2.52457264
NANP	-2.036341637
LOC729854	2.982438811
PGBD1	-2.28989792
IL17REL	-2.274335209
KRTAP10-8	-2.858329266
DKFZP686C2281	2.424356342
KCNJ6	2.400417502
LOC123876	2.791137357
LOC340156	-2.440101447
LOC644813	2.46594092
PTPN14	2.773986844
MIR523	3.111192497
DPH1	-3.189069312
LOC340221	2.045562512
LCN10	-2.62571345
TMEM90B	2.683503563
PLA2G4A	2.609654326
HIGD1C	-2.398766124
LOC441488	2.452677531
FAM64A	2.396983724
DLL3	-2.65338056
NLRP11	2.744778077
LOC644402	2.109322644
EFHD1	-2.529911584
LOC652794	-2.984252923
GLRB	-3.138226027
CYP4F22	-2.874388906
LOC441495	2.557204252
FOXJ1	-2.465235377
IGSF22	-3.345946141
EXPH5	-2.441127723
NINL	-2.50035604
SERPINC1	2.65960797
PLEKHM3	2.989676788
RNF217	3.290890485
LOC729758	-3.193272495
ANLN	2.918415434
KRT71	-3.18738184
MIR453	2.477939509
TRIM71	2.672049099
CGREF1	2.888394075
SPAG4	2.094709651
LOC100131293	-2.152501942
LOC643784	2.514212864
AHI1	-3.734367771
RBM44	2.196705401
LOC100131693	2.124899444
SPTB	2.282479149
LOC645390	2.803581606
SCARNA20	2.166176753
CHIA	2.336911364
LOC649431	2.576864526
ZNF135	-2.111501667
ADAM23	-3.487378589
FCRL4	3.821991317
CDH1	-2.535414036
LOC100133551	2.159416682
GATA2	-2.362408517
HOXA10	2.257424118
MIR647	-2.366950405
SCGB3A1	-2.909318692
LOC644893	2.293686478
C8ORFK32	2.394400281
TMEM81	2.432993235
LOC100131464	2.950107464
ACAP3	-3.637792472
LOC652796	-2.439274305
LOC100131124	-2.032608561
LHCGR	2.855167441
OCA2	2.196607851
OR13H1	2.678455539
LOC340239	2.006281185
LOC645144	2.936152306
GZF1	2.194669879
MDN1	-2.180218339
CEP290	-2.266603087
ERRFI1	-2.830312133
LOC100131500	2.49966616
ANTXRL	3.031485959
OPTC	2.391158957
ZNF560	2.647580401
ZBTB12	-3.379388508
LOC654113	-2.503483038
LOC728675	2.990161915
SPESP1	2.258589375
ACCN2	-2.197594014
ZNF510	-2.809769977
MYOZ3	2.541593136
KIAA1919	-2.686182047
LRRIQ3	2.542279781
GNAT2	2.169028664
LOC100130736	2.272264359
IRGM	-2.724783603
LOC100128164	2.131109717
MGC88374	2.216083567
MYO18B	2.586675089
LOC653924	-2.655737671
FOXH1	-2.050118414
DNASE1L2	2.70644852
LOC339879	2.030560213
MBD3L5	2.272833383
RSPO4	-2.029666254
LOC653935	2.271071711
LOC728175	2.232050309
LOC100132020	-2.571629114
ZNF181	-3.972767975
TMEM171	-2.783574121
LOC100132015	2.974679564
LOC652466	2.679188981
ERCC-00083	2.69006784
KIAA1688	-3.506511667
SUSD4	-2.346296983
PROC	-2.720588363
C20orf195	-2.638926541
SCGN	-2.604314303
CACNG2	2.556262852
NOMO3	-2.634266529
IGSF5	2.720206864
TRIM16L	-2.924127601
LOC100133099	-2.334038301
RXFP1	2.930107765
FAM109B	2.565847449
LOC100132942	-2.289856282
C2orf62	2.125983232
DBH	-2.989536581
KRTAP12-1	2.570890049
R3HDML	2.885210241
LOC728914	3.13427148
VWC2	2.182894663
ESRP2	-2.868572322
LOC100130386	2.282350007
KIAA1957	2.247071537
ODZ3	3.228459887
TSPAN11	2.186441221
LOC643768	3.454497733
TM4SF5	2.616526766
TAAR5	2.210516001
FAM179B	-2.079166293
CEP70	-3.860063394
LOC284009	-2.586901261
CDH16	-2.168270368
TLL2	-2.001584741
TCTN2	2.66778195
LOC100132000	-2.738280494
MOXD1	-2.247830176
OR6C76	2.669220809
GLI4	-2.070420729
ZNF204	-3.247075395
FSHR	2.212821409
ATXN7L1	-2.75880502
PLAC9	2.408808934
LOC342541	-2.246023807
LOC643075	2.606760051
GABRG3	2.516384105
C11orf9	-2.739487828
FAM87B	-2.369662093
ATXN7	2.086194658
LOC51145	2.462796005
LOC402145	2.057700762
LOC652577	2.565863234
ZSCAN10	-2.813184177
LOC646537	2.033936674
LOC730198	-2.186443424
LOC731106	-3.311221441
LOC649701	-2.431396758
LOC728444	2.251830181
DDX20	-2.321047253
LOC643720	2.567626361
LOC100132515	-2.679249782
HIST1H2AH	2.659573671
XLKD1	2.891115
NUDT9P1	-3.310451339
ADAM11	2.19146626
PFKFB1	-2.277118673
MT3	-2.631150166
HIST1H2BM	2.093371377
ATP1B4	2.541220107
PRPH	-3.151455461
FLJ42280	2.291596243
STAC	2.840385901
LOC729150	2.185605472
EMID1	2.884150955
MIR133B	2.710093578
C1orf135	2.876433433
CCNE2	2.12413149
MIR1302-8	2.782754695
LOC550631	-2.237239784
KPNA5	-3.003911309
CYP8B1	-2.169140453
RCAN2	-3.000270151
AURKB	2.556228124
PNMAL1	-2.685075502
TEX28	2.276378136
LOC100129527	2.408989248
LOC647025	2.100841995
LIPH	2.401132504
IGFBP6	-2.079418272
XKR3	3.042371817
TAS2R19	-2.573742537
ETV5	-2.158708712
LOC100132713	2.452671919
LOC728018	3.183110068
PUS10	2.543301446
CGN	-2.673620919
CRTC1	-2.053186455
LHFPL4	-2.08525649
RBM8A	-2.353791386
LOC100129222	-2.786058028
DKFZp781N1041	2.071692042
C19orf45	-2.535588847
LOC646183	2.900684376
VN1R1	-2.157221881
DEADC1	-2.628735666
NLGN3	2.999252625
PAGE1	-2.653459534
LOC285768	2.553297815
LOC402199	-2.703478222
RAB26	-2.488366032
CRP	2.243152237
SNORD58B	-2.151961553
OR52B4	2.67618568
KRTAP21-2	2.127907405
SLC6A18	2.318503219
SOD3	-2.674818394
TDH	2.375141273
LOC642005	3.016313067
LOC644512	2.806572384
FLJ32154	2.360781344
MAGI3	2.088190994
C3orf33	-2.621256344
DCLRE1B	-2.219821384
TNNC1	-2.233480444
LOC440053	2.517575164
LOC100132861	2.021286577
TRPC1	-2.600546801
LOC100133967	2.129086627
FAIM2	2.136022127
LOC729390	2.012527404
SGPP1	-2.65662557
LOC649635	-2.259903011
SLCO1B3	-2.550720935
C6orf141	2.061427747
PAX5	-2.521128123
