# Supplementary material for: Identification of potential biomarkers associated with immune cell infiltration patterns in Kawasaki disease via bioinformatics
Source: PLoS One. 2025 Jun 2;20(6):e0324337. doi: 10.1371/journal.pone.0324337 (PMC12129191; doi:10.1371/journal.pone.0324337)
Supplement: S6 File — (ZIP) [file pone.0324337.s008.zip]

Archive with 10 entries (9 files):
- 6. GO Enrichment Analysis/
- 6. GO Enrichment Analysis/barplot.pdf
- 6. GO Enrichment Analysis/barplot_simplified.pdf
- 6. GO Enrichment Analysis/bubble.pdf
- 6. GO Enrichment Analysis/bubble_simplified.pdf
- 6. GO Enrichment Analysis/geoMirna.GO.R
- 6. GO Enrichment Analysis/GO.txt
- 6. GO Enrichment Analysis/GO_filtered.txt
- 6. GO Enrichment Analysis/GO_simplified.txt
- 6. GO Enrichment Analysis/id.txt
