# Supplementary material for: Identification of potential biomarkers associated with immune cell infiltration patterns in Kawasaki disease via bioinformatics
Source: PLoS One. 2025 Jun 2;20(6):e0324337. doi: 10.1371/journal.pone.0324337 (PMC12129191; doi:10.1371/journal.pone.0324337)
Supplement: S6 File — (ZIP) [file pone.0324337.s008.zip › 6. GO Enrichment Analysis/geoMirna.GO.R]

#install.packages("colorspace")
#install.packages("stringi")
#install.packages("ggplot2")

#if (!requireNamespace("BiocManager", quietly = TRUE))
#    install.packages("BiocManager")
#BiocManager::install("DOSE")

#if (!requireNamespace("BiocManager", quietly = TRUE))
#    install.packages("BiocManager")
#BiocManager::install("clusterProfiler")

#if (!requireNamespace("BiocManager", quietly = TRUE))
#    install.packages("BiocManager")
#BiocManager::install("enrichplot")

# 加载必要的R包
library("clusterProfiler")
library("org.Hs.eg.db")
library("enrichplot")
library("ggplot2")

# 设置工作目录
setwd("F:\\APP\\生物信息\\6、GO富集分析")  # 修改为你的工作目录路径

# 读取基因ID文件
rt <- read.table("id.txt", sep="\t", header=TRUE, check.names=FALSE)
rt <- rt[!is.na(rt$entrezID), ]  # 去除NA值
gene <- rt$entrezID

# 第一次GO富集分析（qvalueCutoff = 0.4）
kk <- enrichGO(gene = gene,
               OrgDb = org.Hs.eg.db, 
               pvalueCutoff = 1,  # 不限制原始 p 值
               qvalueCutoff = 0.4,  # 校正后的 p 值小于 0.4
               ont="all",
               readable = TRUE)

# 将第一次分析结果筛选后写入 GO_filtered.txt
GO_filtered <- as.data.frame(kk)
GO_filtered <- GO_filtered[GO_filtered$pvalue < 0.05, ]  # 筛选原始 p 值小于 0.05 的结果
write.table(GO_filtered, file="GO_filtered.txt", sep="\t", quote=FALSE, row.names = FALSE)

# 绘制第一次分析的条形图和气泡图
pdf(file="barplot_filtered.pdf", width=15, height=10)
barplot(kk, drop=TRUE, color="pvalue", label_format=100, showCategory=10, split="ONTOLOGY") + 
  facet_grid(ONTOLOGY~., scale='free')
dev.off()

pdf(file="bubble_filtered.pdf", width=15, height=10)
dotplot(kk, showCategory=10, color="pvalue", label_format=100, split="ONTOLOGY") + 
  facet_grid(ONTOLOGY~., scale='free')
dev.off()

# 第二次GO富集分析（qvalueCutoff = 0.05）
kk <- enrichGO(gene = gene,
               OrgDb = org.Hs.eg.db, 
               pvalueCutoff = 1,  # 不限制原始 p 值
               qvalueCutoff = 0.05,  # 校正后的 p 值小于 0.05
               ont="all",
               readable = TRUE)

# 将第二次分析结果筛选后写入 GO.txt（作为中间结果）
GO <- as.data.frame(kk)
GO <- GO[GO$pvalue < 0.05, ]  # 筛选原始 p 值小于 0.05 的结果
write.table(GO, file="GO.txt", sep="\t", quote=FALSE, row.names = FALSE)

# 绘制第二次分析的条形图和气泡图
pdf(file="barplot.pdf", width=15, height=10)
barplot(kk, drop=TRUE, color="pvalue", label_format=100, showCategory=10, split="ONTOLOGY") + 
  facet_grid(ONTOLOGY~., scale='free')
dev.off()

pdf(file="bubble.pdf", width=15, height=10)
dotplot(kk, showCategory=10, color="pvalue", label_format=100, split="ONTOLOGY") + 
  facet_grid(ONTOLOGY~., scale='free')
dev.off()

# 对第二次分析结果进行简化
kk_simplify <- simplify(
  kk,
  cutoff = 0.7,
  by = "p.adjust",
  select_fun = min,
  measure = "Wang",
  semData = NULL
)

# 将简化后的结果写入 GO_simplified.txt
GO_simplified <- as.data.frame(kk_simplify)
GO_simplified <- GO_simplified[GO_simplified$pvalue < 0.05, ]  # 筛选原始 p 值小于 0.05 的结果
write.table(GO_simplified, file="GO_simplified.txt", sep="\t", quote=FALSE, row.names = FALSE)

# 绘制简化结果的条形图和气泡图
pdf(file="barplot_simplified.pdf", width=15, height=10)
barplot(kk_simplify, drop=TRUE, color="pvalue", label_format=100, showCategory=10, split="ONTOLOGY") + 
  facet_grid(ONTOLOGY~., scale='free')
dev.off()

pdf(file="bubble_simplified.pdf", width=15, height=10)
dotplot(kk_simplify, showCategory=10, color="pvalue", label_format=100, split="ONTOLOGY") + 
  facet_grid(ONTOLOGY~., scale='free')
dev.off()
