# Supplementary material for: Identification of potential biomarkers associated with immune cell infiltration patterns in Kawasaki disease via bioinformatics
Source: PLoS One. 2025 Jun 2;20(6):e0324337. doi: 10.1371/journal.pone.0324337 (PMC12129191; doi:10.1371/journal.pone.0324337)
Supplement: S6 File — (ZIP) [file pone.0324337.s008.zip › 6. GO Enrichment Analysis/GO.txt]

ONTOLOGY	ID	Description	GeneRatio	BgRatio	pvalue	p.adjust	qvalue	geneID	Count
BP	GO:0002526	acute inflammatory response	16/684	107/18870	1.50122060101124e-06	0.00714130639901045	0.00656428460694807	HP/FCGR1A/OSM/VNN1/FCER1A/FFAR3/DNASE1L3/ORM2/KLKB1/NLRP6/CREB3L3/C2CD4B/SERPINF2/F8/IL4/CRP	16
CC	GO:0035580	specific granule lumen	14/729	62/19886	3.97630740805149e-08	1.91658017068082e-05	1.77887436675988e-05	HP/ARG1/RETN/MMP8/BPI/LRG1/OLFM4/FOLR3/SLPI/LCN2/ORM2/CRISP3/CHIT1/CEP290	14
CC	GO:0042581	specific granule	22/729	160/19886	9.74926735562567e-08	2.34957343270579e-05	2.18075717165311e-05	CD177/ANXA3/GPR84/HP/ARG1/RETN/MMP8/CEACAM1/BPI/CLEC4D/LRG1/OLFM4/FOLR3/CLEC5A/SLPI/LCN2/TRPM2/CEACAM8/ORM2/CRISP3/CHIT1/CEP290	22
CC	GO:0070820	tertiary granule	19/729	164/19886	9.55701423522018e-06	0.00153549362045871	0.00142516878946266	CD177/GPR84/HP/CR1/MGAM/MMP8/CEACAM1/MMP9/CLEC4D/LRG1/OLFM4/FOLR3/CLEC5A/TRPM2/CEACAM8/DSC1/SERPINB10/CRISP3/CHIT1	19
CC	GO:0034774	secretory granule lumen	28/729	322/19886	2.31403463846771e-05	0.00232302348869644	0.00215611483445291	HP/ARG1/RETN/S100A12/MMP8/GYG1/F5/HK3/BPI/LRG1/OLFM4/FOLR3/SLPI/LCN2/S100P/HGF/ORM2/HRNR/ISLR/CLU/RNASE3/SERPINF2/F8/CRISP3/THBS1/CHIT1/CEP290/DBH	28
CC	GO:0060205	cytoplasmic vesicle lumen	28/729	325/19886	2.73620702479434e-05	0.00232302348869644	0.00215611483445291	HP/ARG1/RETN/S100A12/MMP8/GYG1/F5/HK3/BPI/LRG1/OLFM4/FOLR3/SLPI/LCN2/S100P/HGF/ORM2/HRNR/ISLR/CLU/RNASE3/SERPINF2/F8/CRISP3/THBS1/CHIT1/CEP290/DBH	28
CC	GO:0031983	vesicle lumen	28/729	326/19886	2.89173048385449e-05	0.00232302348869644	0.00215611483445291	HP/ARG1/RETN/S100A12/MMP8/GYG1/F5/HK3/BPI/LRG1/OLFM4/FOLR3/SLPI/LCN2/S100P/HGF/ORM2/HRNR/ISLR/CLU/RNASE3/SERPINF2/F8/CRISP3/THBS1/CHIT1/CEP290/DBH	28
CC	GO:0009897	external side of plasma membrane	31/729	387/19886	4.24004490616385e-05	0.00291957377824425	0.00270980313551825	FCGR1A/CA4/CLEC4D/CD274/FOLR3/SELP/IL1R1/NRCAM/ITGB3/KLRC3/LY6G6D/CD40LG/THBD/FCRL6/CD1B/CXCR3/KIT/CCR4/IL23R/ABCB1/LY6G5B/ENPP3/ITGA1/KLRC2/BMPR1A/CXCR6/PDCD1/ULBP2/CD209/THBS1/CLEC12B	31
CC	GO:0044853	plasma membrane raft	13/729	112/19886	0.000233883870493656	0.014066666995962	0.0130559805050969	CD177/MS4A4A/CR1/CAV2/TFPI/PTCH1/CDH2/PLVAP/IGF1R/BMPR1A/DLC1/MYO1A/CDH1	13
CC	GO:0031253	cell projection membrane	27/729	352/19886	0.00026265560780842	0.014066666995962	0.0130559805050969	BMX/CEACAM1/CA4/MYO10/PTCH1/PLB1/ITGB3/SLC28A3/S100P/PDE9A/NF2/THEM4/EVC2/MUC20/PHLPP2/CA9/PROM1/KSR1/ITLN1/CNTNAP2/DLC1/TTYH1/KCNA2/GNAT2/TCTN2/GABRG3/SLC6A18	27
CC	GO:1904724	tertiary granule lumen	8/729	55/19886	0.000832236025987171	0.0381600422589776	0.0354182528064326	HP/MMP8/MMP9/LRG1/OLFM4/FOLR3/CRISP3/CHIT1	8
CC	GO:0045121	membrane raft	22/729	286/19886	0.000907658923538999	0.0381600422589776	0.0354182528064326	CD177/MS4A4A/CR1/CAV2/KCNE1/TFPI/TLR2/PTCH1/CDH2/NTSR1/PLVAP/DLL1/GPM6B/EFNB1/IGF1R/ITLN1/BMPR1A/DLC1/CLIP3/MYO1A/CDH1/FAIM2	22
CC	GO:0098857	membrane microdomain	22/729	287/19886	0.000950042545866663	0.0381600422589776	0.0354182528064326	CD177/MS4A4A/CR1/CAV2/KCNE1/TFPI/TLR2/PTCH1/CDH2/NTSR1/PLVAP/DLL1/GPM6B/EFNB1/IGF1R/ITLN1/BMPR1A/DLC1/CLIP3/MYO1A/CDH1/FAIM2	22
CC	GO:0031528	microvillus membrane	6/729	33/19886	0.00112906300526768	0.0407202245920933	0.0377944866818949	CEACAM1/ITGB3/S100P/MUC20/CA9/PROM1	6
CC	GO:0005581	collagen trimer	10/729	86/19886	0.00118274511263342	0.0407202245920933	0.0377944866818949	C1QB/COL17A1/C1QC/COL7A1/COL8A1/GLDN/COL5A3/COL9A3/COL4A3/EMID1	10
CC	GO:0030667	secretory granule membrane	23/729	314/19886	0.00135168639490995	0.0434341894897731	0.0403134538832792	CD177/GPR84/CR1/MGAM/VNN1/CEACAM1/CA4/CAV2/CLEC4D/CLEC5A/SELP/TLR2/ITGB3/TRPM2/CEACAM8/CEACAM6/DSC1/ABCA13/SERPINB10/ATP8B3/DBH/MOXD1/RAB26	23
CC	GO:0034702	monoatomic ion channel complex	22/729	300/19886	0.00167685017496373	0.0505151115207825	0.0468856134447097	CACNA1E/KCNE1/CLIC5/CACNA1H/KCNG1/CACNA2D3/HSPA2/OLFM2/SCN1B/TRPM4/SCN2B/CNTNAP2/TTYH1/KCNA2/KCNG4/GABRQ/KCNJ6/GLRB/CACNG2/VWC2/GABRG3/TRPC1	22
CC	GO:0031091	platelet alpha granule	10/729	91/19886	0.00182345833727062	0.0517004069743787	0.0479857457176479	F5/SELP/ITGB3/HGF/ORM2/ISLR/CLU/SERPINF2/F8/THBS1	10
