# Supplementary material for: Identification of potential biomarkers associated with immune cell infiltration patterns in Kawasaki disease via bioinformatics
Source: PLoS One. 2025 Jun 2;20(6):e0324337. doi: 10.1371/journal.pone.0324337 (PMC12129191; doi:10.1371/journal.pone.0324337)
Supplement: S6 File — (ZIP) [file pone.0324337.s008.zip › 6. GO Enrichment Analysis/GO_filtered.txt]

ONTOLOGY	ID	Description	GeneRatio	BgRatio	pvalue	p.adjust	qvalue	geneID	Count
BP	GO:0002526	acute inflammatory response	16/684	107/18870	1.50122060101124e-06	0.00714130639901045	0.00656428460694807	HP/FCGR1A/OSM/VNN1/FCER1A/FFAR3/DNASE1L3/ORM2/KLKB1/NLRP6/CREB3L3/C2CD4B/SERPINF2/F8/IL4/CRP	16
BP	GO:0002697	regulation of immune effector process	31/684	389/18870	3.74151761556968e-05	0.0701637624083771	0.0644944887964326	CD177/FCGR1A/ARG1/IRAK3/CR1/CEACAM1/ZNF683/IL18R1/IL27/FFAR3/IL1R1/DNASE1L3/KLRC3/CD40LG/C4BPA/AXL/CD1B/KIT/TRIM6/IL23R/ENPP3/KLRC2/TRPM4/XCL1/ULBP2/SPON2/IL4/CLEC12B/FOXJ1/GATA2/SUSD4	31
BP	GO:0007596	blood coagulation	21/684	224/18870	6.96638061137628e-05	0.0701637624083771	0.0644944887964326	F5/CEACAM1/SERPINB2/TFPI/SELP/ITGB3/CD40LG/AXL/THBD/FBLN1/KLKB1/PIK3CB/SERPINF2/TYRO3/PEAR1/F8/ANXA8/THBS1/PLA2G4A/SERPINC1/PROC	21
BP	GO:0050817	coagulation	21/684	229/18870	9.55948515532249e-05	0.0701637624083771	0.0644944887964326	F5/CEACAM1/SERPINB2/TFPI/SELP/ITGB3/CD40LG/AXL/THBD/FBLN1/KLKB1/PIK3CB/SERPINF2/TYRO3/PEAR1/F8/ANXA8/THBS1/PLA2G4A/SERPINC1/PROC	21
BP	GO:0007599	hemostasis	21/684	231/18870	0.000108160427182698	0.0701637624083771	0.0644944887964326	F5/CEACAM1/SERPINB2/TFPI/SELP/ITGB3/CD40LG/AXL/THBD/FBLN1/KLKB1/PIK3CB/SERPINF2/TYRO3/PEAR1/F8/ANXA8/THBS1/PLA2G4A/SERPINC1/PROC	21
BP	GO:0002703	regulation of leukocyte mediated immunity	22/684	249/18870	0.000113706623294265	0.0701637624083771	0.0644944887964326	CD177/FCGR1A/ARG1/CR1/CEACAM1/IL18R1/IL1R1/DNASE1L3/KLRC3/C4BPA/CD1B/KIT/IL23R/KLRC2/TRPM4/XCL1/ULBP2/IL4/CLEC12B/FOXJ1/GATA2/SUSD4	22
BP	GO:0002460	adaptive immune response based on somatic recombination of immune receptors built from immunoglobulin superfamily domains	29/684	380/18870	0.00014087874736948	0.0701637624083771	0.0644944887964326	FCGR1A/ARG1/CR1/CEACAM1/FCER1A/IL18R1/C1QB/IL27/CD274/ENTPD7/IL1R1/C1QC/RORC/CD40LG/RORA/C4BPA/PSG9/CD1B/IL23R/CLU/EXO1/TRPM4/XCL1/ULBP2/C8A/IL4/PLA2G4A/FOXJ1/SUSD4	29
BP	GO:0002455	humoral immune response mediated by circulating immunoglobulin	9/684	55/18870	0.000146367178126059	0.0701637624083771	0.0644944887964326	CR1/C1QB/C1QC/C4BPA/CLU/EXO1/C8A/FOXJ1/SUSD4	9
BP	GO:0001819	positive regulation of cytokine production	35/684	499/18870	0.000160544575375148	0.0701637624083771	0.0644944887964326	NLRC4/IRAK3/TLR5/NAIP/OSM/MMP8/CYP1B1/IL18R1/IL27/CD274/CLEC5A/FFAR3/IL1R1/TLR2/ARRDC4/CD40LG/RORA/SCAMP5/HGF/ORM2/KIT/TRIM6/IL23R/CLU/SERPINF2/IL7/PAEP/XCL1/BMPR1A/IL1RL2/PLA2R1/SPON2/IL4/THBS1/CHIA	35
BP	GO:0002706	regulation of lymphocyte mediated immunity	18/684	188/18870	0.000172819629376274	0.0701637624083771	0.0644944887964326	FCGR1A/ARG1/CR1/CEACAM1/IL18R1/IL1R1/KLRC3/C4BPA/CD1B/IL23R/KLRC2/TRPM4/XCL1/ULBP2/IL4/CLEC12B/FOXJ1/SUSD4	18
BP	GO:0042060	wound healing	31/684	423/18870	0.00017439121794441	0.0701637624083771	0.0644944887964326	F5/CEACAM1/SERPINB2/LRG1/TFPI/PPARG/SELP/INSL3/ITGB3/CD40LG/NOG/AXL/THBD/FBLN1/PTK7/WNT7A/ACVRL1/KLKB1/PIK3CB/NLRP6/SERPINF2/TYRO3/PEAR1/F8/FKBP10/ANXA8/THBS1/PLA2G4A/SERPINC1/GATA2/PROC	31
BP	GO:0006805	xenobiotic metabolic process	14/684	125/18870	0.000176994986104798	0.0701637624083771	0.0644944887964326	S100A12/CYP1B1/ACSL1/SULT1B1/RORC/ABCC2/RORA/SLC28A3/CYP2S1/CYP2E1/ABCB1/GSTM3/CYP2C8/SLCO1B3	14
BP	GO:0002443	leukocyte mediated immunity	33/684	466/18870	0.000205847311484151	0.0753242815946236	0.0692380349720781	CD177/ANXA3/FCGR1A/ARG1/CR1/CEACAM1/FCER1A/IL18R1/C1QB/IL1R1/C1QC/DNASE1L3/KLRC3/CD40LG/C4BPA/CD1B/KIT/IL23R/CLU/NLRP6/KLRC2/EXO1/TRPM4/XCL1/ULBP2/C8A/SPON2/IL4/CLEC12B/FOXJ1/GATA2/SUSD4/DBH	33
BP	GO:0002822	regulation of adaptive immune response based on somatic recombination of immune receptors built from immunoglobulin superfamily domains	18/684	193/18870	0.000239708494712342	0.0791435896461485	0.0727487406680683	FCGR1A/ARG1/CR1/CEACAM1/IL18R1/IL27/CD274/IL1R1/C4BPA/CD1B/IL23R/TRPM4/XCL1/ULBP2/IL4/PLA2G4A/FOXJ1/SUSD4	18
BP	GO:0018958	phenol-containing compound metabolic process	13/684	114/18870	0.000249559353519493	0.0791435896461485	0.0727487406680683	SULT1B1/ASIP/KL/CYP2E1/SLC16A10/PAX8/MAOA/HTR1A/OCA2/GNAT2/DBH/MOXD1/TRPC1	13
BP	GO:0030195	negative regulation of blood coagulation	8/684	48/18870	0.000299079037266503	0.0880387031133294	0.0809251236920151	CEACAM1/SERPINB2/TFPI/THBD/KLKB1/SERPINF2/THBS1/PROC	8
BP	GO:0002673	regulation of acute inflammatory response	8/684	49/18870	0.000346236283298251	0.0880387031133294	0.0809251236920151	FCGR1A/OSM/FFAR3/DNASE1L3/KLKB1/CREB3L3/C2CD4B/IL4	8
BP	GO:1900047	negative regulation of hemostasis	8/684	49/18870	0.000346236283298251	0.0880387031133294	0.0809251236920151	CEACAM1/SERPINB2/TFPI/THBD/KLKB1/SERPINF2/THBS1/PROC	8
BP	GO:0002827	positive regulation of T-helper 1 type immune response	5/684	18/18870	0.000356562571408388	0.0880387031133294	0.0809251236920151	IL18R1/IL1R1/IL23R/XCL1/PLA2G4A	5
BP	GO:0001659	temperature homeostasis	17/684	183/18870	0.00037014380119121	0.0880387031133294	0.0809251236920151	PDGFC/ALPL/IL18R1/ACSL1/LCN2/GADD45G/TRPM2/NTSR1/G0S2/WNT10B/IGF1R/FTO/GATM/CMKLR1/IL4/NOVA2/DBH	17
BP	GO:0002924	negative regulation of humoral immune response mediated by circulating immunoglobulin	4/684	11/18870	0.00046062852109485	0.0939782479421379	0.0863847497763165	CR1/C4BPA/FOXJ1/SUSD4	4
BP	GO:0035743	CD4-positive, alpha-beta T cell cytokine production	5/684	19/18870	0.000469556816577467	0.0939782479421379	0.0863847497763165	ARG1/IL18R1/IL1R1/XCL1/IL4	5
BP	GO:0072376	protein activation cascade	5/684	19/18870	0.000469556816577467	0.0939782479421379	0.0863847497763165	ITGB3/THBD/FBLN1/KLKB1/F8	5
BP	GO:0008037	cell recognition	15/684	154/18870	0.000488657605460624	0.0939782479421379	0.0863847497763165	FCGR1A/FOLR3/TNFRSF21/NRCAM/C4BPA/CRISP1/PEAR1/PAEP/CNTNAP2/ATP8B3/CD209/SPACA4/SPON2/SPESP1/CRP	15
BP	GO:0050819	negative regulation of coagulation	8/684	52/18870	0.000525180764604903	0.0939782479421379	0.0863847497763165	CEACAM1/SERPINB2/TFPI/THBD/KLKB1/SERPINF2/THBS1/PROC	8
BP	GO:0032613	interleukin-10 production	9/684	65/18870	0.000533406074088233	0.0939782479421379	0.0863847497763165	CD274/TNFRSF21/TLR2/CD40LG/HGF/IL23R/DLL1/XCL1/IL4	9
BP	GO:0032653	regulation of interleukin-10 production	9/684	65/18870	0.000533406074088233	0.0939782479421379	0.0863847497763165	CD274/TNFRSF21/TLR2/CD40LG/HGF/IL23R/DLL1/XCL1/IL4	9
BP	GO:0002819	regulation of adaptive immune response	18/684	208/18870	0.000592778741791275	0.0967421908432474	0.0889253644519101	FCGR1A/ARG1/CR1/CEACAM1/IL18R1/IL27/CD274/IL1R1/C4BPA/CD1B/IL23R/TRPM4/XCL1/ULBP2/IL4/PLA2G4A/FOXJ1/SUSD4	18
BP	GO:0006690	icosanoid metabolic process	13/684	125/18870	0.000613538948648561	0.0967421908432474	0.0889253644519101	NLRC4/NAIP/CYP1B1/TLR2/PTGR1/GGTLC2/CYP2S1/GGT7/CYP2E1/ATP6V1B1/CYP2C8/PLA2G4A/CYP4F22	13
BP	GO:0002507	tolerance induction	6/684	30/18870	0.000625795512390518	0.0967421908432474	0.0889253644519101	IRAK3/CD274/PSG9/CCR4/PDCD1/FOXJ1	6
BP	GO:0015909	long-chain fatty acid transport	9/684	67/18870	0.000669105960026707	0.0967421908432474	0.0889253644519101	ACSL1/PPARG/NTSR1/FABP2/ABCD2/PLA2R1/THBS1/PLA2G4A/LHCGR	9
BP	GO:0031341	regulation of cell killing	12/684	111/18870	0.000695001243940303	0.0967421908432474	0.0889253644519101	ARG1/CR1/CEACAM1/DNASE1L3/KLRC3/CD1B/IL23R/KLRC2/XCL1/ULBP2/IL4/CLEC12B	12
BP	GO:0006958	complement activation, classical pathway	7/684	42/18870	0.000711720437305643	0.0967421908432474	0.0889253644519101	CR1/C1QB/C1QC/C4BPA/CLU/C8A/SUSD4	7
BP	GO:0090130	tissue migration	27/684	380/18870	0.000718779503418117	0.0967421908432474	0.0889253644519101	ANXA3/S100A12/CEACAM1/CYP1B1/MMP9/LRG1/PPARG/INSL3/ITGB3/PTPRM/S100P/KIT/WNT7A/ACVRL1/PIK3CB/PFN2/PATZ1/ACTG2/KITLG/LTB4R2/FSTL1/IL4/THBS1/SERPINF1/ANLN/GATA2/MIR133B	27
BP	GO:0030193	regulation of blood coagulation	9/684	68/18870	0.000746828845589569	0.0967421908432474	0.0889253644519101	CEACAM1/SERPINB2/TFPI/THBD/KLKB1/SERPINF2/THBS1/SERPINC1/PROC	9
BP	GO:0045229	external encapsulating structure organization	24/684	323/18870	0.000750987969720858	0.0967421908432474	0.0889253644519101	MMP8/CYP1B1/CAV2/MMP9/COL17A1/ITGB3/PRDM5/COL7A1/FBLN1/HRNR/GPM6B/COL8A1/SERPINF2/COL5A3/COL9A3/FKBP10/SH3PXD2B/COL4A3/HAS3/SMPD3/ADAMTSL2/OPTC/RXFP1/TLL2	24
BP	GO:0002825	regulation of T-helper 1 type immune response	6/684	31/18870	0.000752461858566356	0.0967421908432474	0.0889253644519101	IL18R1/IL27/IL1R1/IL23R/XCL1/PLA2G4A	6
BP	GO:0050878	regulation of body fluid levels	26/684	365/18870	0.000862356037510361	0.107571126149596	0.0988793153636019	F5/CEACAM1/SERPINB2/ADM/TFPI/SELP/ITGB3/CD40LG/AXL/THBD/CEL/FBLN1/KLKB1/PIK3CB/GHRHR/NLRP6/ATP6V1B1/SERPINF2/TYRO3/PEAR1/F8/ANXA8/THBS1/PLA2G4A/SERPINC1/PROC	26
BP	GO:0050727	regulation of inflammatory response	29/684	425/18870	0.000881915896538625	0.107571126149596	0.0988793153636019	FCGR1A/NLRC4/NAIP/OSM/S100A12/MMP8/MMP9/PPARG/FFAR3/IL1R1/TLR2/DNASE1L3/IL22RA1/RORA/HGF/KLKB1/ENPP3/NLRP6/CREB3L3/C2CD4B/PDE2A/TYRO3/MVK/XCL1/IL1RL2/IL4/NLRP11/IRGM/PROC	29
BP	GO:1900046	regulation of hemostasis	9/684	70/18870	0.00092436477537307	0.108285086652217	0.0995355874342099	CEACAM1/SERPINB2/TFPI/THBD/KLKB1/SERPINF2/THBS1/SERPINC1/PROC	9
BP	GO:0021953	central nervous system neuron differentiation	16/684	181/18870	0.000933295890843157	0.108285086652217	0.0995355874342099	PTCH1/RORA/WNT7A/TOX/WNT1/ZC4H2/SCN1B/PLXNA1/PLXNA3/BMPR1A/MDGA1/DCLK2/IFT172/NOVA2/GATA2/FAIM2	16
BP	GO:0042698	ovulation cycle	9/684	71/18870	0.00102517283679142	0.111393900399541	0.102393207187124	RETN/CYP1B1/AXL/IGF1R/TYRO3/CA12/SERPINF1/LHCGR/FSHR	9
BP	GO:0120162	positive regulation of cold-induced thermogenesis	11/684	101/18870	0.00107826302556992	0.111393900399541	0.102393207187124	PDGFC/ALPL/ACSL1/LCN2/GADD45G/G0S2/IGF1R/GATM/CMKLR1/IL4/DBH	11
BP	GO:0032370	positive regulation of lipid transport	10/684	86/18870	0.00108477103766306	0.111393900399541	0.102393207187124	RETN/ACSL1/PPARG/PTCH1/NTSR1/ABCA5/ABCA13/PLA2R1/PLA2G4A/CYP8B1	10
BP	GO:0002707	negative regulation of lymphocyte mediated immunity	8/684	58/18870	0.00110577404161406	0.111393900399541	0.102393207187124	ARG1/CR1/CEACAM1/C4BPA/XCL1/CLEC12B/FOXJ1/SUSD4	8
BP	GO:0120161	regulation of cold-induced thermogenesis	14/684	150/18870	0.00113147640606571	0.111393900399541	0.102393207187124	PDGFC/ALPL/IL18R1/ACSL1/LCN2/GADD45G/G0S2/WNT10B/IGF1R/GATM/CMKLR1/IL4/NOVA2/DBH	14
BP	GO:0010631	epithelial cell migration	26/684	372/18870	0.00113473579787399	0.111393900399541	0.102393207187124	ANXA3/S100A12/CEACAM1/CYP1B1/MMP9/LRG1/PPARG/INSL3/ITGB3/PTPRM/S100P/KIT/WNT7A/ACVRL1/PIK3CB/PFN2/PATZ1/KITLG/LTB4R2/FSTL1/IL4/THBS1/SERPINF1/ANLN/GATA2/MIR133B	26
BP	GO:0021533	cell differentiation in hindbrain	5/684	23/18870	0.00120499731545188	0.111393900399541	0.102393207187124	NOG/RORA/WNT7A/GATA2/FAIM2	5
BP	GO:0106106	cold-induced thermogenesis	14/684	151/18870	0.00120662058694699	0.111393900399541	0.102393207187124	PDGFC/ALPL/IL18R1/ACSL1/LCN2/GADD45G/G0S2/WNT10B/IGF1R/GATM/CMKLR1/IL4/NOVA2/DBH	14
BP	GO:0002823	negative regulation of adaptive immune response based on somatic recombination of immune receptors built from immunoglobulin superfamily domains	8/684	59/18870	0.00123934104730689	0.111393900399541	0.102393207187124	ARG1/CR1/CEACAM1/C4BPA/XCL1/IL4/FOXJ1/SUSD4	8
BP	GO:0050818	regulation of coagulation	9/684	73/18870	0.00125349907053109	0.111393900399541	0.102393207187124	CEACAM1/SERPINB2/TFPI/THBD/KLKB1/SERPINF2/THBS1/SERPINC1/PROC	9
BP	GO:0090132	epithelium migration	26/684	375/18870	0.00127256514823486	0.111393900399541	0.102393207187124	ANXA3/S100A12/CEACAM1/CYP1B1/MMP9/LRG1/PPARG/INSL3/ITGB3/PTPRM/S100P/KIT/WNT7A/ACVRL1/PIK3CB/PFN2/PATZ1/KITLG/LTB4R2/FSTL1/IL4/THBS1/SERPINF1/ANLN/GATA2/MIR133B	26
BP	GO:0010745	negative regulation of macrophage derived foam cell differentiation	4/684	14/18870	0.00128093840703554	0.111393900399541	0.102393207187124	PPARG/ITGB3/ABCA5/CRP	4
BP	GO:0002274	myeloid leukocyte activation	19/684	241/18870	0.0013015200067913	0.111393900399541	0.102393207187124	CD177/ANXA3/S100A12/MMP8/FCER1A/BPI/CLEC4D/TLR2/DNASE1L3/RORA/KIT/CLU/ENPP3/CNR2/IL4/THBS1/PLA2G4A/GATA2/IRGM	19
BP	GO:0042445	hormone metabolic process	19/684	241/18870	0.0013015200067913	0.111393900399541	0.102393207187124	CYP1B1/ADM/SULT1B1/FFAR3/PLB1/CACNA1H/CYP2S1/CEL/CHST10/DKK3/RDH16/PCSK6/SLC16A10/GHRHR/PAX8/IGF1R/HSD3B2/CYP2C8/LHCGR	19
BP	GO:0050900	leukocyte migration	27/684	396/18870	0.00132340618186204	0.111393900399541	0.102393207187124	CD177/S100A12/SELP/IL1R1/ITGB3/TRPM2/PLVAP/CXCR3/KIT/NBL1/HSD3B7/ITGA1/CNR2/TMEM102/KITLG/TRPM4/XCL1/CMKLR1/CCL4/CCL2/SMPD3/CCL20/IL4/ARHGEF5/THBS1/FOXJ1/DBH	27
BP	GO:0098742	cell-cell adhesion via plasma-membrane adhesion molecules	21/684	279/18870	0.00133475979036658	0.111393900399541	0.102393207187124	CD177/DSC2/CEACAM1/SELP/CDH6/CDH2/PTPRM/CEACAM8/CEACAM6/NTNG2/PTK7/DSC1/PIK3CB/CELSR3/LRRC4C/MDGA1/CLDN23/CD209/AMIGO3/CDH1/CDH16	21
BP	GO:0002718	regulation of cytokine production involved in immune response	12/684	120/18870	0.00138408881302689	0.11351914626843	0.104346731929469	ARG1/IRAK3/IL18R1/FFAR3/IL1R1/AXL/KIT/TRIM6/TRPM4/XCL1/SPON2/IL4	12
BP	GO:0050673	epithelial cell proliferation	31/684	480/18870	0.00144651546694917	0.115984994348683	0.106613338022511	TGFA/DACH1/CEACAM1/CAV2/LRG1/PPARG/PTCH1/ITGB3/INTU/PTPRM/NOG/RAP1GAP/HGF/WNT10B/KIT/WNT7A/ACVRL1/PIK3CB/ST8SIA1/COL8A1/BMPR1A/COL4A3/CCL2/IFT172/THBS1/CLEC12B/SERPINF1/GATA2/DBH/ESRP2/MIR133B	31
BP	GO:0046885	regulation of hormone biosynthetic process	5/684	24/18870	0.00147717751506084	0.115984994348683	0.106613338022511	ADM/FFAR3/DKK3/IGF1R/LHCGR	5
BP	GO:0032102	negative regulation of response to external stimulus	31/684	481/18870	0.00149450677862461	0.115984994348683	0.106613338022511	KREMEN1/ARG1/IRAK3/CR1/CEACAM1/SERPINB2/TFPI/PPARG/IL22RA1/RORA/THBD/HGF/NBL1/KLKB1/TRAF3IP1/ENPP3/NLRP6/SERPINF2/TYRO3/MVK/PLXNA3/CNTNAP2/CCL2/IL4/KIAA0319/THBS1/CLEC12B/IRGM/SUSD4/PROC/AURKB	31
BP	GO:0002366	leukocyte activation involved in immune response	22/684	301/18870	0.00151168165852814	0.115984994348683	0.106613338022511	CD177/ANXA3/CR1/CEACAM1/FCER1A/ZNF683/IL18R1/IL27/CLEC4D/ENTPD7/DNASE1L3/RORC/CD40LG/RORA/KIT/IL23R/DLL1/ENPP3/KLRC2/EXO1/IL4/GATA2	22
BP	GO:0030198	extracellular matrix organization	23/684	321/18870	0.00155035496405141	0.116351809513659	0.106950514304624	MMP8/CYP1B1/CAV2/MMP9/COL17A1/ITGB3/PRDM5/COL7A1/FBLN1/GPM6B/COL8A1/SERPINF2/COL5A3/COL9A3/FKBP10/SH3PXD2B/COL4A3/HAS3/SMPD3/ADAMTSL2/OPTC/RXFP1/TLL2	23
BP	GO:0002367	cytokine production involved in immune response	12/684	122/18870	0.0015963104357245	0.116351809513659	0.106950514304624	ARG1/IRAK3/IL18R1/FFAR3/IL1R1/AXL/KIT/TRIM6/TRPM4/XCL1/SPON2/IL4	12
BP	GO:0050680	negative regulation of epithelial cell proliferation	15/684	173/18870	0.00161418945516543	0.116351809513659	0.106950514304624	CEACAM1/CAV2/PPARG/PTCH1/INTU/PTPRM/RAP1GAP/WNT10B/ACVRL1/COL4A3/CCL2/IFT172/THBS1/SERPINF1/MIR133B	15
BP	GO:0043062	extracellular structure organization	23/684	322/18870	0.00161429880763118	0.116351809513659	0.106950514304624	MMP8/CYP1B1/CAV2/MMP9/COL17A1/ITGB3/PRDM5/COL7A1/FBLN1/GPM6B/COL8A1/SERPINF2/COL5A3/COL9A3/FKBP10/SH3PXD2B/COL4A3/HAS3/SMPD3/ADAMTSL2/OPTC/RXFP1/TLL2	23
BP	GO:0032352	positive regulation of hormone metabolic process	4/684	15/18870	0.00169698669384603	0.120486055263068	0.110750710545741	ADM/PAX8/IGF1R/LHCGR	4
BP	GO:0002263	cell activation involved in immune response	22/684	305/18870	0.00178546648084506	0.124903883079117	0.11481157525434	CD177/ANXA3/CR1/CEACAM1/FCER1A/ZNF683/IL18R1/IL27/CLEC4D/ENTPD7/DNASE1L3/RORC/CD40LG/RORA/KIT/IL23R/DLL1/ENPP3/KLRC2/EXO1/IL4/GATA2	22
BP	GO:0002698	negative regulation of immune effector process	12/684	125/18870	0.00196429804219059	0.13237052376934	0.121674906948837	ARG1/IRAK3/CR1/CEACAM1/C4BPA/AXL/ENPP3/XCL1/IL4/CLEC12B/FOXJ1/SUSD4	12
BP	GO:0008202	steroid metabolic process	23/684	327/18870	0.00196894653036432	0.13237052376934	0.121674906948837	CYP1B1/ADM/ACOX2/RORC/RORA/CACNA1H/CHST10/DKK3/ABCA5/RDH16/KIT/CYP2E1/BDH1/HSD3B7/IGF1R/VLDLR/MVK/HSD3B2/CYP2C8/IL4/LHCGR/DDX20/CYP8B1	23
BP	GO:0002449	lymphocyte mediated immunity	25/684	368/18870	0.00206156957293069	0.13237052376934	0.121674906948837	FCGR1A/ARG1/CR1/CEACAM1/FCER1A/IL18R1/C1QB/IL1R1/C1QC/KLRC3/CD40LG/C4BPA/CD1B/IL23R/CLU/KLRC2/EXO1/TRPM4/XCL1/ULBP2/C8A/IL4/CLEC12B/FOXJ1/SUSD4	25
BP	GO:0002820	negative regulation of adaptive immune response	8/684	64/18870	0.00211193291470997	0.13237052376934	0.121674906948837	ARG1/CR1/CEACAM1/C4BPA/XCL1/IL4/FOXJ1/SUSD4	8
BP	GO:0002444	myeloid leukocyte mediated immunity	11/684	110/18870	0.00215942977801491	0.13237052376934	0.121674906948837	CD177/ANXA3/FCGR1A/ARG1/FCER1A/DNASE1L3/KIT/NLRP6/SPON2/IL4/GATA2	11
BP	GO:0019932	second-messenger-mediated signaling	22/684	310/18870	0.00218614228964655	0.13237052376934	0.121674906948837	ADM/SELP/INSL3/TRPM2/MCTP2/RUNDC3A/CXCR3/CCR4/NMUR1/GHRHR/NFATC2/KSR1/PDE2A/TRPM4/CXCR6/CMKLR1/CCL4/CCL20/THBS1/LHCGR/IRGM/RCAN2	22
BP	GO:0021536	diencephalon development	9/684	79/18870	0.00219370266734909	0.13237052376934	0.121674906948837	NOG/GHRHR/WNT1/PLXNA1/PLXNA3/BMPR1A/CNTNAP2/CDH1/GATA2	9
BP	GO:0002713	negative regulation of B cell mediated immunity	4/684	16/18870	0.00219829122929953	0.13237052376934	0.121674906948837	CR1/C4BPA/FOXJ1/SUSD4	4
BP	GO:0002890	negative regulation of immunoglobulin mediated immune response	4/684	16/18870	0.00219829122929953	0.13237052376934	0.121674906948837	CR1/C4BPA/FOXJ1/SUSD4	4
BP	GO:0048532	anatomical structure arrangement	4/684	16/18870	0.00219829122929953	0.13237052376934	0.121674906948837	DLL1/PLXNA3/BMPR1A/KCNA2	4
BP	GO:0072378	blood coagulation, fibrin clot formation	4/684	16/18870	0.00219829122929953	0.13237052376934	0.121674906948837	ITGB3/THBD/FBLN1/F8	4
BP	GO:0002369	T cell cytokine production	6/684	38/18870	0.0022758893960198	0.133659331566249	0.122859578311452	ARG1/IL18R1/IL1R1/TRPM4/XCL1/IL4	6
BP	GO:0002724	regulation of T cell cytokine production	6/684	38/18870	0.0022758893960198	0.133659331566249	0.122859578311452	ARG1/IL18R1/IL1R1/TRPM4/XCL1/IL4	6
BP	GO:0043410	positive regulation of MAPK cascade	30/684	474/18870	0.00232180870568508	0.134693219670048	0.123809927643335	TGFA/NAIP/OSM/S100A12/PDGFC/CAV2/ITGB3/GADD45G/KL/CDH2/TNFAIP8L3/HGF/SORBS3/KIT/WNT7A/DOK4/IGF1R/ITGA1/SERPINF2/KSR1/XCL1/CCL4/GPR55/CCL2/CCL20/ARHGEF5/THBS1/FSHR/MT3/IGFBP6	30
BP	GO:0010951	negative regulation of endopeptidase activity	12/684	128/18870	0.00239906543397944	0.137498244210123	0.126388304537103	CR1/NAIP/SERPINB2/MMP9/NOL3/HGF/SERPINF2/SERPINB10/MIR339/ANXA8/THBS1/SERPINF1	12
BP	GO:0001910	regulation of leukocyte mediated cytotoxicity	10/684	96/18870	0.00250354325624292	0.140247457709657	0.128915379955504	ARG1/CEACAM1/DNASE1L3/KLRC3/CD1B/IL23R/KLRC2/XCL1/ULBP2/CLEC12B	10
BP	GO:0002456	T cell mediated immunity	12/684	129/18870	0.00256030472689405	0.140247457709657	0.128915379955504	ARG1/CR1/CEACAM1/IL18R1/IL1R1/C4BPA/CD1B/IL23R/TRPM4/XCL1/ULBP2/IL4	12
BP	GO:0007141	male meiosis I	5/684	27/18870	0.00256496296420857	0.140247457709657	0.128915379955504	TDRD9/CCNA1/RPL10L/HSPA2/HSF2BP	5
BP	GO:0042730	fibrinolysis	5/684	27/18870	0.00256496296420857	0.140247457709657	0.128915379955504	SERPINB2/THBD/KLKB1/SERPINF2/THBS1	5
BP	GO:0032350	regulation of hormone metabolic process	6/684	39/18870	0.0026086353811585	0.141014528501943	0.129620470972876	ADM/FFAR3/DKK3/PAX8/IGF1R/LHCGR	6
BP	GO:1903035	negative regulation of response to wounding	10/684	97/18870	0.00270296173195073	0.142934244200585	0.131385072504615	KREMEN1/CEACAM1/SERPINB2/TFPI/THBD/KLKB1/SERPINF2/KIAA0319/THBS1/PROC	10
BP	GO:0050867	positive regulation of cell activation	26/684	396/18870	0.00270712128525861	0.142934244200585	0.131385072504615	CD177/CR1/VNN1/MMP8/CLEC4D/CD274/SELP/CD40LG/AXL/WNT10B/IL23R/EFNB1/NFATC2/TOX/KLRC2/IL7/KITLG/XCL1/IL1RL2/CCL2/CD209/IL4/THBS1/PLA2G4A/GATA2/IRGM	26
BP	GO:0002921	negative regulation of humoral immune response	4/684	17/18870	0.00279302867753459	0.142934244200585	0.131385072504615	CR1/C4BPA/FOXJ1/SUSD4	4
BP	GO:0001655	urogenital system development	8/684	67/18870	0.00283097492043865	0.142934244200585	0.131385072504615	PTCH1/NOG/PAX8/HOXA9/SERPINF1/AHI1/GATA2/HOXA10	8
BP	GO:0060760	positive regulation of response to cytokine stimulus	8/684	67/18870	0.00283097492043865	0.142934244200585	0.131385072504615	MMP8/IL1R1/TLR2/AXL/TRIM6/NLRP6/IL7/IRGM	8
BP	GO:0070613	regulation of protein processing	8/684	67/18870	0.00283097492043865	0.142934244200585	0.131385072504615	NLRC4/IL1R2/NOL3/KLKB1/SIRT4/NKD2/SERPINF2/THBS1	8
BP	GO:1903131	mononuclear cell differentiation	30/684	481/18870	0.00288256948590874	0.142934244200585	0.131385072504615	CR1/VNN1/ZNF683/IL18R1/IL27/CLEC4D/PPARG/ENTPD7/RORC/TRPM2/CD40LG/RORA/PSG9/GPR68/AXL/WNT10B/KIT/IL23R/DLL1/ZBTB46/PATZ1/TOX/WNT1/IL7/TYRO3/IL1RL2/FOXN1/IL4/FOXJ1/PAX5	30
BP	GO:0002762	negative regulation of myeloid leukocyte differentiation	7/684	53/18870	0.0028845254242708	0.142934244200585	0.131385072504615	CEACAM1/C1QC/GPR68/ZBTB46/GPR55/IL4/GATA2	7
BP	GO:0002675	positive regulation of acute inflammatory response	5/684	28/18870	0.00303075926236795	0.148632183619426	0.136622615039354	FCGR1A/OSM/FFAR3/CREB3L3/C2CD4B	5
BP	GO:0002709	regulation of T cell mediated immunity	10/684	99/18870	0.0031398569456111	0.151411171797849	0.139177059324931	ARG1/CEACAM1/IL18R1/IL1R1/CD1B/IL23R/TRPM4/XCL1/ULBP2/IL4	10
BP	GO:0002696	positive regulation of leukocyte activation	25/684	380/18870	0.00315108387807169	0.151411171797849	0.139177059324931	CD177/CR1/VNN1/MMP8/CLEC4D/CD274/CD40LG/AXL/WNT10B/IL23R/EFNB1/NFATC2/TOX/KLRC2/IL7/KITLG/XCL1/IL1RL2/CCL2/CD209/IL4/THBS1/PLA2G4A/GATA2/IRGM	25
BP	GO:1990845	adaptive thermogenesis	14/684	168/18870	0.00327492907451433	0.153684656702261	0.141266845300818	PDGFC/ALPL/IL18R1/ACSL1/LCN2/GADD45G/G0S2/WNT10B/IGF1R/GATM/CMKLR1/IL4/NOVA2/DBH	14
BP	GO:0050777	negative regulation of immune response	16/684	205/18870	0.00335025967202029	0.153684656702261	0.141266845300818	ARG1/IRAK3/CR1/CEACAM1/PPARG/C4BPA/ENPP3/NLRP6/TYRO3/XCL1/PDCD1/IL4/CLEC12B/FOXJ1/SUSD4/AURKB	16
BP	GO:0002704	negative regulation of leukocyte mediated immunity	8/684	69/18870	0.00340749825781674	0.153684656702261	0.141266845300818	ARG1/CR1/CEACAM1/C4BPA/XCL1/CLEC12B/FOXJ1/SUSD4	8
BP	GO:0002705	positive regulation of leukocyte mediated immunity	13/684	151/18870	0.00341830847901435	0.153684656702261	0.141266845300818	CD177/FCGR1A/ARG1/IL18R1/IL1R1/KLRC3/CD1B/KIT/IL23R/KLRC2/XCL1/ULBP2/IL4	13
BP	GO:0002923	regulation of humoral immune response mediated by circulating immunoglobulin	4/684	18/18870	0.00348916185071351	0.153684656702261	0.141266845300818	CR1/C4BPA/FOXJ1/SUSD4	4
BP	GO:0019373	epoxygenase P450 pathway	4/684	18/18870	0.00348916185071351	0.153684656702261	0.141266845300818	CYP1B1/CYP2S1/CYP2E1/CYP2C8	4
BP	GO:0051917	regulation of fibrinolysis	4/684	18/18870	0.00348916185071351	0.153684656702261	0.141266845300818	THBD/KLKB1/SERPINF2/THBS1	4
BP	GO:0071371	cellular response to gonadotropin stimulus	4/684	18/18870	0.00348916185071351	0.153684656702261	0.141266845300818	CYP1B1/PAX8/LHCGR/FSHR	4
BP	GO:0090520	sphingolipid mediated signaling pathway	4/684	18/18870	0.00348916185071351	0.153684656702261	0.141266845300818	S1PR5/KLF14/PIK3CB/SMPD3	4
BP	GO:0006910	phagocytosis, recognition	5/684	29/18870	0.00355460498950486	0.15513078839518	0.142596128695347	FCGR1A/C4BPA/PEAR1/SPON2/CRP	5
BP	GO:0032733	positive regulation of interleukin-10 production	6/684	42/18870	0.00382696642590338	0.164126527932807	0.150865007143573	CD274/TLR2/CD40LG/HGF/XCL1/IL4	6
BP	GO:0030856	regulation of epithelial cell differentiation	14/684	171/18870	0.0038404573987482	0.164126527932807	0.150865007143573	CEACAM1/MMP9/PTCH1/WNT10B/DLL1/ACVRL1/PAX8/PROM1/FOXN1/FOXJ1/AHI1/ERRFI1/PROC/SGPP1	14
BP	GO:0030900	forebrain development	26/684	407/18870	0.00389663092866882	0.164126527932807	0.150865007143573	ANXA3/CDH2/NOG/MSX1/AXL/NF2/WNT7A/GHRHR/PHLPP2/TOX/WNT1/IGF1R/TYRO3/PLXNA1/PLXNA3/BMPR1A/CNTNAP2/FGF13/DLC1/MDGA1/DCLK2/HSD3B2/KCNA2/CDH1/GATA2/PAX5	26
BP	GO:0021510	spinal cord development	10/684	102/18870	0.00389873820819995	0.164126527932807	0.150865007143573	PTCH1/INTU/NOG/DLL1/WNT1/ZC4H2/VLDLR/MDGA1/IFT172/GATA2	10
BP	GO:0017157	regulation of exocytosis	15/684	190/18870	0.00397836593240354	0.166009532810909	0.152595864110843	CD177/ATP9A/CEACAM1/SCAMP5/STXBP6/WNT7A/PFN2/KLRC2/RAB15/SYP/SMPD3/IL4/EXPH5/GATA2/RAB26	15
BP	GO:1903317	regulation of protein maturation	8/684	71/18870	0.00407110635481023	0.166232062594248	0.152800413355721	NLRC4/IL1R2/NOL3/KLKB1/SIRT4/NKD2/SERPINF2/THBS1	8
BP	GO:0010955	negative regulation of protein processing	5/684	30/18870	0.00414036688492773	0.166232062594248	0.152800413355721	IL1R2/NOL3/SIRT4/SERPINF2/THBS1	5
BP	GO:1903318	negative regulation of protein maturation	5/684	30/18870	0.00414036688492773	0.166232062594248	0.152800413355721	IL1R2/NOL3/SIRT4/SERPINF2/THBS1	5
BP	GO:0010721	negative regulation of cell development	20/684	287/18870	0.00416394956747112	0.166232062594248	0.152800413355721	CR1/CEACAM1/C1QC/NOG/GPR68/NF2/WNT7A/ZBTB46/PAEP/PLXNA3/BMPR1A/FGF13/GPR55/IL4/KIAA0319/DLL3/FOXJ1/CDH1/GATA2/MT3	20
BP	GO:0030217	T cell differentiation	21/684	307/18870	0.00417905163153203	0.166232062594248	0.152800413355721	CR1/VNN1/ZNF683/IL18R1/IL27/CLEC4D/ENTPD7/RORC/RORA/PSG9/WNT10B/KIT/IL23R/PATZ1/TOX/WNT1/IL7/IL1RL2/FOXN1/IL4/FOXJ1	21
BP	GO:0010466	negative regulation of peptidase activity	12/684	137/18870	0.00419336714553496	0.166232062594248	0.152800413355721	CR1/NAIP/SERPINB2/MMP9/NOL3/HGF/SERPINF2/SERPINB10/MIR339/ANXA8/THBS1/SERPINF1	12
BP	GO:0032814	regulation of natural killer cell activation	6/684	43/18870	0.00431394999861322	0.169598844160356	0.155895156974679	ZNF683/KLRC3/AXL/IL23R/TOX/KLRC2	6
BP	GO:0071466	cellular response to xenobiotic stimulus	15/684	192/18870	0.00438465301036626	0.170260580481067	0.156503424608246	S100A12/CYP1B1/ACSL1/SULT1B1/ITGB3/RORC/ABCC2/RORA/SLC28A3/CYP2S1/CYP2E1/ABCB1/GSTM3/CYP2C8/SLCO1B3	15
BP	GO:0006869	lipid transport	28/684	453/18870	0.00442290489853304	0.170260580481067	0.156503424608246	ATP9A/RETN/CEACAM1/ACSL1/PPARG/PTCH1/ITGB3/TNFAIP8L3/NTSR1/ATG9B/ABCC2/CEL/GRAMD1C/ABCA5/ABCB1/CLU/ABCA13/VLDLR/FABP2/ABCD2/ATP8B3/PLA2R1/THBS1/PLA2G4A/LHCGR/CYP8B1/SGPP1/SLCO1B3	28
BP	GO:0030858	positive regulation of epithelial cell differentiation	8/684	72/18870	0.00443815681724876	0.170260580481067	0.156503424608246	PTCH1/WNT10B/ACVRL1/PAX8/PROM1/FOXN1/FOXJ1/AHI1	8
BP	GO:0030510	regulation of BMP signaling pathway	11/684	121/18870	0.00453010459386612	0.172003375633699	0.158105400879012	BAMBI/PPARG/NOG/MSX1/UBE2D1/PCSK6/NBL1/ACVRL1/WNT1/FSTL1/VWC2	11
BP	GO:0042742	defense response to bacterium	22/684	330/18870	0.00463474623761165	0.172003375633699	0.158105400879012	ANXA3/HP/FCGR1A/NLRC4/NAIP/S100A12/BPI/CLEC4D/SLPI/SELP/LCN2/TLR2/RNASE1/GBP6/IL22RA1/IL23R/RNASE3/NLRP6/SPON2/CCL20/IRGM/CRP	22
BP	GO:0002699	positive regulation of immune effector process	19/684	270/18870	0.00463671806909803	0.172003375633699	0.158105400879012	CD177/FCGR1A/ARG1/CR1/IL18R1/FFAR3/IL1R1/KLRC3/CD1B/KIT/TRIM6/IL23R/ENPP3/KLRC2/XCL1/ULBP2/SPON2/IL4/GATA2	19
BP	GO:0098739	import across plasma membrane	16/684	212/18870	0.00464185567037784	0.172003375633699	0.158105400879012	SLC22A4/KCNJ15/CACNA1E/ACSL1/SLC1A3/TRPM2/NTSR1/CACNA1H/SLC15A1/SLC47A1/SLC12A4/SLC24A1/TRPM4/SLC5A2/THBS1/KCNJ6	16
BP	GO:0035747	natural killer cell chemotaxis	3/684	10/18870	0.00470141425922041	0.172003375633699	0.158105400879012	XCL1/CCL4/CCL2	3
BP	GO:1905150	regulation of voltage-gated sodium channel activity	3/684	10/18870	0.00470141425922041	0.172003375633699	0.158105400879012	SCN1B/FGF13/FGF11	3
BP	GO:0034755	iron ion transmembrane transport	5/684	31/18870	0.00479188708230491	0.172003375633699	0.158105400879012	LCN2/STEAP4/FXN/SCARA5/TTYH1	5
BP	GO:2000191	regulation of fatty acid transport	5/684	31/18870	0.00479188708230491	0.172003375633699	0.158105400879012	ACSL1/NTSR1/PLA2R1/THBS1/PLA2G4A	5
BP	GO:0032689	negative regulation of type II interferon production	6/684	44/18870	0.00484516551080843	0.172003375633699	0.158105400879012	CR1/CD274/AXL/NLRP6/XCL1/IRGM	6
BP	GO:1903307	positive regulation of regulated secretory pathway	6/684	44/18870	0.00484516551080843	0.172003375633699	0.158105400879012	CD177/SCAMP5/KLRC2/RAB15/IL4/GATA2	6
BP	GO:0001909	leukocyte mediated cytotoxicity	12/684	140/18870	0.00498737756207896	0.175740407872664	0.161540478696889	FCGR1A/ARG1/CEACAM1/DNASE1L3/KLRC3/CD1B/IL23R/NLRP6/KLRC2/XCL1/ULBP2/CLEC12B	12
BP	GO:0002643	regulation of tolerance induction	4/684	20/18870	0.00521610543496758	0.179804446044498	0.165276140174335	IRAK3/CD274/PDCD1/FOXJ1	4
BP	GO:0043586	tongue development	4/684	20/18870	0.00521610543496758	0.179804446044498	0.165276140174335	INTU/WNT10B/KIT/BNC2	4
BP	GO:0090201	negative regulation of release of cytochrome c from mitochondria	4/684	20/18870	0.00521610543496758	0.179804446044498	0.165276140174335	NOL3/HGF/FXN/CLU	4
BP	GO:0061045	negative regulation of wound healing	8/684	75/18870	0.0056930544125674	0.193746001766275	0.178091209926005	CEACAM1/SERPINB2/TFPI/THBD/KLKB1/SERPINF2/THBS1/PROC	8
BP	GO:0045824	negative regulation of innate immune response	9/684	91/18870	0.00570200551761163	0.193746001766275	0.178091209926005	ARG1/IRAK3/CR1/CEACAM1/PPARG/TYRO3/CLEC12B/SUSD4/AURKB	9
BP	GO:0006821	chloride transport	11/684	125/18870	0.00578259304455002	0.194827609343704	0.17908542296975	SLC26A8/SLC1A3/CLIC5/ABCB1/NMUR1/SLC12A4/TTYH1/GABRQ/GLRB/OCA2/GABRG3	11
BP	GO:0001961	positive regulation of cytokine-mediated signaling pathway	7/684	60/18870	0.00581574953264789	0.194827609343704	0.17908542296975	MMP8/IL1R1/AXL/TRIM6/NLRP6/IL7/IRGM	7
BP	GO:0090092	regulation of transmembrane receptor protein serine/threonine kinase signaling pathway	20/684	297/18870	0.0060556486410078	0.201369750921659	0.185098955628508	BAMBI/CAV2/LRG1/PPARG/NOG/MSX1/DKK3/UBE2D1/PCSK6/NBL1/ACVRL1/WNT1/BMPR1A/VEPH1/FSTL1/KIAA0319/THBS1/ADAMTSL2/NOMO3/VWC2	20
BP	GO:0015711	organic anion transport	27/684	443/18870	0.00615919965393982	0.201369750921659	0.185098955628508	SLC26A8/CR1/SLC22A4/CEACAM1/CA4/ACSL1/SLC1A3/FOLR3/PPARG/SLC2A14/NTSR1/ABCC2/ANKH/ABCB1/SLC16A10/SLC35D3/SLC47A1/FABP2/RHAG/ABCD2/PLA2R1/THBS1/PLA2G4A/LHCGR/GNAT2/SLC6A18/SLCO1B3	27
BP	GO:0000272	polysaccharide catabolic process	4/684	21/18870	0.00626135879745758	0.201369750921659	0.185098955628508	MGAM/PPP1R3B/CHIT1/CHIA	4
BP	GO:0006898	receptor-mediated endocytosis	18/684	258/18870	0.00628432393015813	0.201369750921659	0.185098955628508	FCGR1A/CEACAM1/ADM/CAV2/ITGB3/FCHO2/FNBP1L/DLL1/PIK3CB/CLU/VLDLR/HMMR/PLA2R1/IL4/STON1/AHI1/CACNG2/NLGN3	18
BP	GO:0019336	phenol-containing compound catabolic process	3/684	11/18870	0.00629170891101749	0.201369750921659	0.185098955628508	MAOA/DBH/MOXD1	3
BP	GO:0035878	nail development	3/684	11/18870	0.00629170891101749	0.201369750921659	0.185098955628508	MSX1/FOXN1/RSPO4	3
BP	GO:0072539	T-helper 17 cell differentiation	5/684	33/18870	0.00630735608310431	0.201369750921659	0.185098955628508	ENTPD7/RORC/RORA/IL23R/IL4	5
BP	GO:0001937	negative regulation of endothelial cell proliferation	8/684	77/18870	0.00666862566291932	0.210531038769885	0.193520005985661	CAV2/PPARG/PTPRM/ACVRL1/COL4A3/CCL2/THBS1/MIR133B	8
BP	GO:0030595	leukocyte chemotaxis	17/684	240/18870	0.00672637246381179	0.210531038769885	0.193520005985661	S100A12/TRPM2/KIT/NBL1/HSD3B7/ITGA1/CNR2/TMEM102/TRPM4/XCL1/CMKLR1/CCL4/CCL2/CCL20/IL4/ARHGEF5/THBS1	17
BP	GO:0021575	hindbrain morphogenesis	6/684	47/18870	0.00672707964957378	0.210531038769885	0.193520005985661	RORA/WNT7A/DLL1/WNT1/DLC1/FAIM2	6
BP	GO:0006935	chemotaxis	28/684	468/18870	0.0068218616093372	0.212101932520373	0.19496397058952	S100A12/ITGB3/TRPM2/HGF/CXCR3/KIT/CCR4/NBL1/FPR3/PIK3CB/RNASE3/HSD3B7/ITGA1/CNR2/TMEM102/LTB4R2/PLXNA3/TRPM4/XCL1/CXCR6/CMKLR1/CCL4/CCL2/CCL20/IL4/ARHGEF5/THBS1/NOVA2	28
BP	GO:1902105	regulation of leukocyte differentiation	21/684	321/18870	0.00688679679110221	0.212275118744312	0.19512316326386	CR1/VNN1/CEACAM1/ZNF683/IL27/C1QC/PSG9/GPR68/AXL/WNT10B/IL23R/ZBTB46/TOX/IL7/KITLG/IL1RL2/FOXN1/GPR55/IL4/FOXJ1/GATA2	21
BP	GO:0046434	organophosphate catabolic process	12/684	146/18870	0.00693320218720341	0.212275118744312	0.19512316326386	SMPDL3A/VNN1/ENTPD7/PLB1/NTSR1/UPB1/PDE9A/ENPP3/PDE2A/NUDT13/SMPD3/PLA2G4A	12
BP	GO:0043030	regulation of macrophage activation	7/684	62/18870	0.00696130303218682	0.212275118744312	0.19512316326386	MMP8/BPI/RORA/IL4/THBS1/PLA2G4A/IRGM	7
BP	GO:1905954	positive regulation of lipid localization	10/684	111/18870	0.00707108014274377	0.214036773468998	0.196742475242074	RETN/ACSL1/PPARG/PTCH1/NTSR1/ABCA5/ABCA13/PLA2R1/PLA2G4A/CYP8B1	10
BP	GO:0006691	leukotriene metabolic process	5/684	34/18870	0.00717873111231801	0.214036773468998	0.196742475242074	TLR2/PTGR1/GGTLC2/GGT7/PLA2G4A	5
BP	GO:0045921	positive regulation of exocytosis	8/684	78/18870	0.00720140116791337	0.214036773468998	0.196742475242074	CD177/SCAMP5/KLRC2/RAB15/SMPD3/IL4/EXPH5/GATA2	8
BP	GO:0042330	taxis	28/684	470/18870	0.00721104659804177	0.214036773468998	0.196742475242074	S100A12/ITGB3/TRPM2/HGF/CXCR3/KIT/CCR4/NBL1/FPR3/PIK3CB/RNASE3/HSD3B7/ITGA1/CNR2/TMEM102/LTB4R2/PLXNA3/TRPM4/XCL1/CXCR6/CMKLR1/CCL4/CCL2/CCL20/IL4/ARHGEF5/THBS1/NOVA2	28
BP	GO:0022412	cellular process involved in reproduction in multicellular organism	28/684	471/18870	0.0074124272776398	0.214036773468998	0.196742475242074	TMEM119/RETN/TDRD9/RFX2/FOLR3/INSL3/ASIP/PTCH1/CCNA1/ZMYND15/HORMAD1/CRISP1/KIT/DNHD1/RPL10L/HSPA2/TOP2A/SPAG16/PAEP/SYCP2/TSSK4/TUBA8/HSF2BP/OCA2/SPESP1/FSHR/DDX20/ETV5	28
BP	GO:0042088	T-helper 1 type immune response	6/684	48/18870	0.00745806988585198	0.214036773468998	0.196742475242074	IL18R1/IL27/IL1R1/IL23R/XCL1/PLA2G4A	6
BP	GO:0043277	apoptotic cell clearance	6/684	48/18870	0.00745806988585198	0.214036773468998	0.196742475242074	ITGB3/AXL/TYRO3/PEAR1/CCL2/THBS1	6
BP	GO:0046189	phenol-containing compound biosynthetic process	6/684	48/18870	0.00745806988585198	0.214036773468998	0.196742475242074	ASIP/KL/OCA2/DBH/MOXD1/TRPC1	6
BP	GO:0050678	regulation of epithelial cell proliferation	25/684	407/18870	0.00745908120044624	0.214036773468998	0.196742475242074	TGFA/CEACAM1/CAV2/LRG1/PPARG/PTCH1/ITGB3/INTU/PTPRM/NOG/RAP1GAP/WNT10B/WNT7A/ACVRL1/ST8SIA1/BMPR1A/COL4A3/CCL2/IFT172/THBS1/SERPINF1/GATA2/DBH/ESRP2/MIR133B	25
BP	GO:0001906	cell killing	16/684	223/18870	0.00746901500858811	0.214036773468998	0.196742475242074	FCGR1A/ARG1/CR1/S100A12/CEACAM1/DNASE1L3/KLRC3/CD1B/IL23R/NLRP6/KLRC2/XCL1/ULBP2/C8A/IL4/CLEC12B	16
BP	GO:0045638	negative regulation of myeloid cell differentiation	9/684	95/18870	0.00753005211852136	0.214493760046743	0.19716253703333	CEACAM1/C1QC/GPR68/DLL1/ZBTB46/HOXA9/GPR55/IL4/GATA2	9
BP	GO:0030098	lymphocyte differentiation	26/684	429/18870	0.00761546087448733	0.215635401071049	0.198211932785842	CR1/VNN1/ZNF683/IL18R1/IL27/CLEC4D/ENTPD7/RORC/CD40LG/RORA/PSG9/AXL/WNT10B/KIT/IL23R/DLL1/PATZ1/TOX/WNT1/IL7/TYRO3/IL1RL2/FOXN1/IL4/FOXJ1/PAX5	26
BP	GO:0014902	myotube differentiation	11/684	130/18870	0.00771463664710062	0.217151044557737	0.199605111379981	TMEM119/CAV2/CACNA1H/WNT10B/RBM24/CNTNAP1/NFATC2/WNT1/IL4/SCGB3A1/MIR133B	11
BP	GO:0060326	cell chemotaxis	21/684	325/18870	0.0078814440646769	0.217249801037489	0.199695888277603	S100A12/TRPM2/HGF/CXCR3/KIT/CCR4/NBL1/HSD3B7/ITGA1/CNR2/TMEM102/TRPM4/XCL1/CXCR6/CMKLR1/CCL4/CCL2/CCL20/IL4/ARHGEF5/THBS1	21
BP	GO:0030509	BMP signaling pathway	13/684	167/18870	0.00791370816029906	0.217249801037489	0.199695888277603	BAMBI/PPARG/NOG/MSX1/UBE2D1/PCSK6/NBL1/ACVRL1/WNT1/BMPR1A/SMPD3/FSTL1/VWC2	13
BP	GO:0002687	positive regulation of leukocyte migration	12/684	149/18870	0.00810784008138084	0.217249801037489	0.199695888277603	SELP/IL1R1/ITGB3/PLVAP/TMEM102/KITLG/XCL1/CMKLR1/CCL4/CCL20/IL4/THBS1	12
BP	GO:0002446	neutrophil mediated immunity	5/684	35/18870	0.00813068998147767	0.217249801037489	0.199695888277603	CD177/ANXA3/ARG1/DNASE1L3/NLRP6	5
BP	GO:0036314	response to sterol	5/684	35/18870	0.00813068998147767	0.217249801037489	0.199695888277603	PTCH1/RORC/RORA/GRAMD1C/CYP8B1	5
BP	GO:0002645	positive regulation of tolerance induction	3/684	12/18870	0.00816521544773761	0.217249801037489	0.199695888277603	IRAK3/CD274/FOXJ1	3
BP	GO:0010752	regulation of cGMP-mediated signaling	3/684	12/18870	0.00816521544773761	0.217249801037489	0.199695888277603	RUNDC3A/PDE2A/THBS1	3
BP	GO:0045161	neuronal ion channel clustering	3/684	12/18870	0.00816521544773761	0.217249801037489	0.199695888277603	NRCAM/GLDN/CNTNAP2	3
BP	GO:0072488	ammonium transmembrane transport	3/684	12/18870	0.00816521544773761	0.217249801037489	0.199695888277603	SLC12A4/RHCE/RHAG	3
BP	GO:0002712	regulation of B cell mediated immunity	7/684	64/18870	0.00826617910190994	0.217249801037489	0.199695888277603	FCGR1A/CR1/C4BPA/XCL1/IL4/FOXJ1/SUSD4	7
BP	GO:0002889	regulation of immunoglobulin mediated immune response	7/684	64/18870	0.00826617910190994	0.217249801037489	0.199695888277603	FCGR1A/CR1/C4BPA/XCL1/IL4/FOXJ1/SUSD4	7
BP	GO:0046530	photoreceptor cell differentiation	7/684	64/18870	0.00826617910190994	0.217249801037489	0.199695888277603	PROM1/NKD1/FAM151B/RPGRIP1/AHI1/CEP290/GNAT2	7
BP	GO:0001667	ameboidal-type cell migration	29/684	497/18870	0.00832057554228125	0.217477900300175	0.199905556984594	ANXA3/S100A12/CEACAM1/CYP1B1/MMP9/LRG1/PPARG/INSL3/ITGB3/CDH2/PTPRM/S100P/KIT/WNT7A/ACVRL1/PIK3CB/PFN2/EFNB1/PATZ1/NRTN/KITLG/LTB4R2/FSTL1/IL4/THBS1/SERPINF1/ANLN/GATA2/MIR133B	29
BP	GO:0009953	dorsal/ventral pattern formation	9/684	97/18870	0.00859689564117728	0.221372353194058	0.203485335775116	PTCH1/INTU/NOG/NBL1/WNT7A/ACVRL1/BMPR1A/IFT172/TLL2	9
BP	GO:0071674	mononuclear cell migration	15/684	207/18870	0.00862731606023301	0.221372353194058	0.203485335775116	S100A12/ITGB3/TRPM2/NBL1/HSD3B7/TMEM102/TRPM4/XCL1/CMKLR1/CCL4/CCL2/CCL20/IL4/ARHGEF5/THBS1	15
BP	GO:0006887	exocytosis	22/684	349/18870	0.00874853417536038	0.221372353194058	0.203485335775116	CD177/ANXA3/ATP9A/CEACAM1/FCER1A/LIN7A/SCAMP5/STXBP6/KIT/WNT7A/SYNGR2/PFN2/NKD2/LIN7B/KLRC2/RAB15/SYP/SMPD3/IL4/EXPH5/GATA2/RAB26	22
BP	GO:0060065	uterus development	4/684	23/18870	0.0087487917596138	0.221372353194058	0.203485335775116	WNT7A/HOXA9/HOXA10/LHCGR	4
BP	GO:0071636	positive regulation of transforming growth factor beta production	4/684	23/18870	0.0087487917596138	0.221372353194058	0.203485335775116	SERPINF2/XCL1/BMPR1A/THBS1	4
BP	GO:2000193	positive regulation of fatty acid transport	4/684	23/18870	0.0087487917596138	0.221372353194058	0.203485335775116	ACSL1/NTSR1/PLA2R1/PLA2G4A	4
BP	GO:0070663	regulation of leukocyte proliferation	18/684	267/18870	0.00882639476982082	0.221727218887344	0.203811528109938	ARG1/CR1/IL27/CD274/TNFRSF21/CD40LG/KIT/IL23R/EFNB1/NFATC2/ENPP3/IL7/KITLG/XCL1/CD209/IL4/FOXJ1/CRP	18
BP	GO:0002720	positive regulation of cytokine production involved in immune response	8/684	81/18870	0.00899301454417743	0.221727218887344	0.203811528109938	IL18R1/FFAR3/IL1R1/KIT/TRIM6/XCL1/SPON2/IL4	8
BP	GO:0043299	leukocyte degranulation	8/684	81/18870	0.00899301454417743	0.221727218887344	0.203811528109938	CD177/ANXA3/CEACAM1/FCER1A/KIT/KLRC2/IL4/GATA2	8
BP	GO:0048640	negative regulation of developmental growth	10/684	115/18870	0.00899991968358114	0.221727218887344	0.203811528109938	PTCH1/NOG/FXN/NKD1/PLXNA3/FGF13/KIAA0319/CDH1/TLL2/MT3	10
BP	GO:1903532	positive regulation of secretion by cell	19/684	288/18870	0.00905107454640137	0.221727218887344	0.203811528109938	CD177/RETN/PFKFB2/PPARG/TLR2/NTSR1/TTN/SCAMP5/GPR68/GHRHR/KLRC2/RAB15/TRPM4/APBB1/SMPD3/IL4/PLA2G4A/EXPH5/GATA2	19
BP	GO:0021515	cell differentiation in spinal cord	6/684	50/18870	0.00908909137755562	0.221727218887344	0.203811528109938	PTCH1/WNT1/ZC4H2/MDGA1/IFT172/GATA2	6
BP	GO:0043114	regulation of vascular permeability	6/684	50/18870	0.00908909137755562	0.221727218887344	0.203811528109938	CEACAM1/ADM/TJP3/PLVAP/C2CD4B/PDE2A	6
BP	GO:0050729	positive regulation of inflammatory response	12/684	152/18870	0.00943274778488055	0.228606729091463	0.210135169809795	FCGR1A/NLRC4/NAIP/OSM/S100A12/MMP8/FFAR3/TLR2/NLRP6/CREB3L3/C2CD4B/PDE2A	12
BP	GO:0051047	positive regulation of secretion	20/684	310/18870	0.00951344462632278	0.228606729091463	0.210135169809795	CD177/RETN/PFKFB2/PPARG/TLR2/NTSR1/TTN/SCAMP5/GPR68/GHRHR/KLRC2/RAB15/TRPM4/APBB1/PLA2R1/SMPD3/IL4/PLA2G4A/EXPH5/GATA2	20
BP	GO:0036465	synaptic vesicle recycling	8/684	82/18870	0.00965836059325202	0.228606729091463	0.210135169809795	AP3B2/FCHO2/WNT7A/ABCA13/AMPH/SYP/STON1/NLGN3	8
BP	GO:0042446	hormone biosynthetic process	7/684	66/18870	0.00974262617295964	0.228606729091463	0.210135169809795	ADM/FFAR3/CACNA1H/DKK3/IGF1R/HSD3B2/LHCGR	7
BP	GO:0030101	natural killer cell activation	9/684	99/18870	0.00977464356952915	0.228606729091463	0.210135169809795	ZNF683/IL18R1/KLRC3/AXL/IL23R/TOX/KLRC2/TYRO3/ULBP2	9
BP	GO:0019722	calcium-mediated signaling	15/684	210/18870	0.00977621531624532	0.228606729091463	0.210135169809795	SELP/TRPM2/MCTP2/CXCR3/CCR4/NMUR1/NFATC2/TRPM4/CXCR6/CMKLR1/CCL4/CCL20/LHCGR/IRGM/RCAN2	15
BP	GO:0002685	regulation of leukocyte migration	16/684	230/18870	0.00989374461078628	0.228606729091463	0.210135169809795	SELP/IL1R1/ITGB3/PLVAP/CXCR3/NBL1/TMEM102/KITLG/XCL1/CMKLR1/CCL4/CCL2/SMPD3/CCL20/IL4/THBS1	16
BP	GO:0032368	regulation of lipid transport	12/684	153/18870	0.00990987454106279	0.228606729091463	0.210135169809795	RETN/ACSL1/PPARG/PTCH1/ITGB3/NTSR1/ABCA5/ABCA13/PLA2R1/THBS1/PLA2G4A/CYP8B1	12
BP	GO:0002700	regulation of production of molecular mediator of immune response	14/684	191/18870	0.00995320862198939	0.228606729091463	0.210135169809795	ARG1/IRAK3/CR1/IL18R1/FFAR3/IL1R1/CD40LG/AXL/KIT/TRIM6/TRPM4/XCL1/SPON2/IL4	14
BP	GO:0035036	sperm-egg recognition	6/684	51/18870	0.0099935411828608	0.228606729091463	0.210135169809795	FOLR3/CRISP1/PAEP/ATP8B3/SPACA4/SPESP1	6
BP	GO:0032693	negative regulation of interleukin-10 production	4/684	24/18870	0.0102031146085244	0.228606729091463	0.210135169809795	CD274/TNFRSF21/IL23R/DLL1	4
BP	GO:0050730	regulation of peptidyl-tyrosine phosphorylation	16/684	231/18870	0.010285948470213	0.228606729091463	0.210135169809795	FCGR1A/TGFA/OSM/PDGFC/ITGB3/CASS4/HGF/ZFYVE28/NF2/KIT/IL23R/IL7/TMEM102/KITLG/IL4/ERRFI1	16
BP	GO:0002430	complement receptor mediated signaling pathway	3/684	13/18870	0.0103322360215818	0.228606729091463	0.210135169809795	CR1/FPR3/CMKLR1	3
BP	GO:0009143	nucleoside triphosphate catabolic process	3/684	13/18870	0.0103322360215818	0.228606729091463	0.210135169809795	SMPDL3A/ENTPD7/ENPP3	3
BP	GO:0032823	regulation of natural killer cell differentiation	3/684	13/18870	0.0103322360215818	0.228606729091463	0.210135169809795	ZNF683/AXL/TOX	3
BP	GO:0033690	positive regulation of osteoblast proliferation	3/684	13/18870	0.0103322360215818	0.228606729091463	0.210135169809795	TMEM119/ITGB3/IGF1R	3
BP	GO:0035745	T-helper 2 cell cytokine production	3/684	13/18870	0.0103322360215818	0.228606729091463	0.210135169809795	ARG1/XCL1/IL4	3
BP	GO:0045916	negative regulation of complement activation	3/684	13/18870	0.0103322360215818	0.228606729091463	0.210135169809795	CR1/C4BPA/SUSD4	3
BP	GO:0051918	negative regulation of fibrinolysis	3/684	13/18870	0.0103322360215818	0.228606729091463	0.210135169809795	THBD/SERPINF2/THBS1	3
BP	GO:2000551	regulation of T-helper 2 cell cytokine production	3/684	13/18870	0.0103322360215818	0.228606729091463	0.210135169809795	ARG1/XCL1/IL4	3
BP	GO:1903034	regulation of response to wounding	13/684	173/18870	0.0104790946951016	0.230190476861149	0.211590949820478	KREMEN1/CEACAM1/SERPINB2/TFPI/INSL3/THBD/KLKB1/IGF1R/SERPINF2/KIAA0319/THBS1/SERPINC1/PROC	13
BP	GO:0006956	complement activation	7/684	67/18870	0.0105489854857537	0.230190476861149	0.211590949820478	CR1/C1QB/C1QC/C4BPA/CLU/C8A/SUSD4	7
BP	GO:0072577	endothelial cell apoptotic process	7/684	67/18870	0.0105489854857537	0.230190476861149	0.211590949820478	ITGB3/CD40LG/COL4A3/CCL2/IL4/THBS1/GATA2	7
BP	GO:0031589	cell-substrate adhesion	22/684	356/18870	0.0108641637977815	0.235985512265054	0.216917742927106	OLFM4/COL17A1/ITGB3/CEACAM6/CASS4/AXL/SORBS3/FBLN1/NF2/ACVRL1/GPM6B/PIK3CB/WNT1/COL8A1/ITGA1/COL5A3/TYRO3/DLC1/TTYH1/STON1/THBS1/VWC2	22
BP	GO:0051961	negative regulation of nervous system development	12/684	155/18870	0.0109200951903534	0.236122240093233	0.217043423065685	TLR2/NOG/NF2/WNT7A/PLXNA3/BMPR1A/FGF13/KIAA0319/DLL3/CDH1/GATA2/MT3	12
BP	GO:0002285	lymphocyte activation involved in immune response	15/684	213/18870	0.0110426881332238	0.237692612894777	0.218486908813583	CR1/CEACAM1/ZNF683/IL18R1/IL27/CLEC4D/ENTPD7/RORC/CD40LG/RORA/IL23R/DLL1/KLRC2/EXO1/IL4	15
BP	GO:0002292	T cell differentiation involved in immune response	8/684	84/18870	0.0110979363503768	0.237805780264606	0.218590932192818	IL18R1/IL27/CLEC4D/ENTPD7/RORC/RORA/IL23R/IL4	8
BP	GO:0090287	regulation of cellular response to growth factor stimulus	22/684	357/18870	0.0111974293450633	0.23794446658247	0.218718412573953	BAMBI/CAV2/LRG1/PPARG/ITGB3/NOG/MSX1/DKK3/UBE2D1/PCSK6/NBL1/DLL1/ACVRL1/PIK3CB/WNT1/VEPH1/FSTL1/IL4/THBS1/ADAMTSL2/VWC2/MT3	22
BP	GO:0032609	type II interferon production	10/684	119/18870	0.0113079547762265	0.23794446658247	0.218718412573953	CR1/IL18R1/IL27/CD274/IL1R1/AXL/IL23R/NLRP6/XCL1/IRGM	10
BP	GO:0032649	regulation of type II interferon production	10/684	119/18870	0.0113079547762265	0.23794446658247	0.218718412573953	CR1/IL18R1/IL27/CD274/IL1R1/AXL/IL23R/NLRP6/XCL1/IRGM	10
BP	GO:0035710	CD4-positive, alpha-beta T cell activation	10/684	119/18870	0.0113079547762265	0.23794446658247	0.218718412573953	IL18R1/IL27/CD274/ENTPD7/RORC/RORA/IL23R/TOX/XCL1/IL4	10
BP	GO:0007340	acrosome reaction	5/684	38/18870	0.0115045674403969	0.23794446658247	0.218718412573953	PLB1/CACNA1H/CRISP1/GLRB/SPESP1	5
BP	GO:0032373	positive regulation of sterol transport	5/684	38/18870	0.0115045674403969	0.23794446658247	0.218718412573953	PPARG/PTCH1/ABCA5/ABCA13/CYP8B1	5
BP	GO:0032376	positive regulation of cholesterol transport	5/684	38/18870	0.0115045674403969	0.23794446658247	0.218718412573953	PPARG/PTCH1/ABCA5/ABCA13/CYP8B1	5
BP	GO:0086091	regulation of heart rate by cardiac conduction	5/684	38/18870	0.0115045674403969	0.23794446658247	0.218718412573953	DSC2/KCNE1/SCN1B/TRPM4/SCN2B	5
BP	GO:0001779	natural killer cell differentiation	4/684	25/18870	0.0118052266973836	0.238967929359377	0.21965917895154	ZNF683/AXL/TOX/TYRO3	4
BP	GO:0010623	programmed cell death involved in cell development	4/684	25/18870	0.0118052266973836	0.238967929359377	0.21965917895154	DNASE1L3/KIT/KITLG/SYCP2	4
BP	GO:0036315	cellular response to sterol	4/684	25/18870	0.0118052266973836	0.238967929359377	0.21965917895154	PTCH1/RORC/RORA/GRAMD1C	4
BP	GO:0043302	positive regulation of leukocyte degranulation	4/684	25/18870	0.0118052266973836	0.238967929359377	0.21965917895154	CD177/KLRC2/IL4/GATA2	4
BP	GO:1905563	negative regulation of vascular endothelial cell proliferation	4/684	25/18870	0.0118052266973836	0.238967929359377	0.21965917895154	PPARG/COL4A3/CCL2/MIR133B	4
BP	GO:0007157	heterophilic cell-cell adhesion via plasma membrane cell adhesion molecules	6/684	53/18870	0.0119911077597457	0.241021285330996	0.221546622542947	SELP/CDH2/CEACAM8/CEACAM6/CD209/AMIGO3	6
BP	GO:0030902	hindbrain development	12/684	157/18870	0.0120079976084604	0.241021285330996	0.221546622542947	KCNE1/NOG/RORA/WNT7A/DLL1/WNT1/IGF1R/DLC1/AHI1/GATA2/CEP290/FAIM2	12
BP	GO:0050863	regulation of T cell activation	23/684	381/18870	0.0121244623670658	0.242336417983748	0.222755491697441	ARG1/CR1/VNN1/CEACAM1/ZNF683/IL27/CD274/TNFRSF21/CD40LG/PSG9/WNT10B/IL23R/EFNB1/TOX/IL7/KITLG/XCL1/IL1RL2/FOXN1/CCL2/CD209/IL4/FOXJ1	23
BP	GO:0001912	positive regulation of leukocyte mediated cytotoxicity	7/684	69/18870	0.0123054622552292	0.242892464515042	0.223266609339253	ARG1/KLRC3/CD1B/IL23R/KLRC2/XCL1/ULBP2	7
BP	GO:0002711	positive regulation of T cell mediated immunity	7/684	69/18870	0.0123054622552292	0.242892464515042	0.223266609339253	IL18R1/IL1R1/CD1B/IL23R/XCL1/ULBP2/IL4	7
BP	GO:0045576	mast cell activation	7/684	69/18870	0.0123054622552292	0.242892464515042	0.223266609339253	S100A12/FCER1A/KIT/ENPP3/CNR2/IL4/GATA2	7
BP	GO:0035270	endocrine system development	11/684	139/18870	0.0124189100046764	0.244118821868783	0.224393876291543	CYP1B1/CDH2/NOG/RAP1GAP/DKK3/DLL1/GHRHR/PAX8/BMPR1A/CDH1/GATA2	11
BP	GO:0001764	neuron migration	13/684	177/18870	0.012520475290447	0.24455128972563	0.224791400489089	NRCAM/AXL/NTNG2/CCR4/TYRO3/PLXNA1/NAV1/PLXNA3/FGF13/MDGA1/KIAA0319/GATA2/ACAP3	13
BP	GO:0090596	sensory organ morphogenesis	18/684	277/18870	0.0125565677522338	0.24455128972563	0.224791400489089	INTU/PTPRM/NOG/MSX1/PTK7/DLL1/PAX8/WNT1/COL8A1/ATP6V1B1/PROM1/NKD1/RPGRIP1/IFT172/AHI1/GATA2/CEP290/GNAT2	18
BP	GO:0006000	fructose metabolic process	3/684	14/18870	0.0128007717346399	0.24455128972563	0.224791400489089	PFKFB2/ALDOB/PFKFB1	3
BP	GO:0042415	norepinephrine metabolic process	3/684	14/18870	0.0128007717346399	0.24455128972563	0.224791400489089	KL/DBH/MOXD1	3
BP	GO:0060330	regulation of response to type II interferon	3/684	14/18870	0.0128007717346399	0.24455128972563	0.224791400489089	ARG1/PPARG/IRGM	3
BP	GO:0060334	regulation of type II interferon-mediated signaling pathway	3/684	14/18870	0.0128007717346399	0.24455128972563	0.224791400489089	ARG1/PPARG/IRGM	3
BP	GO:0070942	neutrophil mediated cytotoxicity	3/684	14/18870	0.0128007717346399	0.24455128972563	0.224791400489089	ARG1/DNASE1L3/NLRP6	3
BP	GO:0006959	humoral immune response	17/684	258/18870	0.0132301526894817	0.249739638571121	0.229560527671008	CR1/S100A12/C1QB/SLPI/TNFRSF21/C1QC/C4BPA/CLU/RNASE3/IL7/EXO1/PDCD1/C8A/CCL2/SPON2/FOXJ1/SUSD4	17
BP	GO:0030514	negative regulation of BMP signaling pathway	7/684	70/18870	0.0132585244415733	0.249739638571121	0.229560527671008	BAMBI/PPARG/NOG/UBE2D1/NBL1/WNT1/VWC2	7
BP	GO:0051090	regulation of DNA-binding transcription factor activity	24/684	406/18870	0.0133620170055543	0.249739638571121	0.229560527671008	ANXA3/NLRC4/IRAK3/S100A12/CYP1B1/IL18R1/PPARG/TLR2/PTCH1/CD40LG/KIT/TRIM6/CLU/WNT1/ZC4H2/XCL1/TSSK4/CMKLR1/ARHGEF5/FOXJ1/FOXH1/MIR133B/CRTC1/C3orf33	24
BP	GO:1901292	nucleoside phosphate catabolic process	8/684	87/18870	0.0135460411422763	0.249739638571121	0.229560527671008	SMPDL3A/VNN1/ENTPD7/UPB1/PDE9A/ENPP3/PDE2A/NUDT13	8
BP	GO:0002726	positive regulation of T cell cytokine production	4/684	26/18870	0.0135601150264633	0.249739638571121	0.229560527671008	IL18R1/IL1R1/XCL1/IL4	4
BP	GO:0021697	cerebellar cortex formation	4/684	26/18870	0.0135601150264633	0.249739638571121	0.229560527671008	RORA/WNT7A/DLL1/FAIM2	4
BP	GO:0032816	positive regulation of natural killer cell activation	4/684	26/18870	0.0135601150264633	0.249739638571121	0.229560527671008	AXL/IL23R/TOX/KLRC2	4
BP	GO:1901623	regulation of lymphocyte chemotaxis	4/684	26/18870	0.0135601150264633	0.249739638571121	0.229560527671008	TMEM102/XCL1/CCL4/CCL2	4
BP	GO:0015718	monocarboxylic acid transport	13/684	179/18870	0.0136498436048962	0.249739638571121	0.229560527671008	CEACAM1/ACSL1/PPARG/NTSR1/ABCC2/SLC16A10/FABP2/ABCD2/PLA2R1/THBS1/PLA2G4A/LHCGR/SLCO1B3	13
BP	GO:0071772	response to BMP	13/684	179/18870	0.0136498436048962	0.249739638571121	0.229560527671008	BAMBI/PPARG/NOG/MSX1/UBE2D1/PCSK6/NBL1/ACVRL1/WNT1/BMPR1A/SMPD3/FSTL1/VWC2	13
BP	GO:0071773	cellular response to BMP stimulus	13/684	179/18870	0.0136498436048962	0.249739638571121	0.229560527671008	BAMBI/PPARG/NOG/MSX1/UBE2D1/PCSK6/NBL1/ACVRL1/WNT1/BMPR1A/SMPD3/FSTL1/VWC2	13
BP	GO:0021761	limbic system development	10/684	123/18870	0.0140383806027922	0.255864277883074	0.235190292494449	ANXA3/NF2/PHLPP2/IGF1R/PLXNA1/PLXNA3/CNTNAP2/FGF13/DCLK2/HSD3B2	10
BP	GO:0007140	male meiotic nuclear division	6/684	55/18870	0.0142541190214353	0.257988538739259	0.2371429118137	TDRD9/CCNA1/RPL10L/HSPA2/SYCP2/HSF2BP	6
BP	GO:0048488	synaptic vesicle endocytosis	7/684	71/18870	0.0142633982948129	0.257988538739259	0.2371429118137	AP3B2/FCHO2/ABCA13/AMPH/SYP/STON1/NLGN3	7
BP	GO:0002824	positive regulation of adaptive immune response based on somatic recombination of immune receptors built from immunoglobulin superfamily domains	10/684	124/18870	0.014792047051779	0.260158517310176	0.23913755482922	FCGR1A/IL18R1/CD274/IL1R1/CD1B/IL23R/XCL1/ULBP2/IL4/PLA2G4A	10
BP	GO:0045580	regulation of T cell differentiation	13/684	181/18870	0.0148558548290012	0.260158517310176	0.23913755482922	CR1/VNN1/ZNF683/IL27/PSG9/WNT10B/IL23R/TOX/IL7/IL1RL2/FOXN1/IL4/FOXJ1	13
BP	GO:0034765	regulation of monoatomic ion transmembrane transport	26/684	454/18870	0.0149696776719795	0.260158517310176	0.23913755482922	KCNJ15/CACNA1E/KCNE1/MMP9/ITGB3/CLIC5/NTSR1/CACNA1H/KCNG1/ABCB1/CACNA2D3/SCN1B/XCL1/SCN2B/FGF13/FGF11/CCL2/KCNA2/KCNG4/TPCN1/KCNJ6/LHCGR/CACNG2/STAC/NLGN3/TRPC1	26
BP	GO:0009988	cell-cell recognition	7/684	72/18870	0.015321501223166	0.260158517310176	0.23913755482922	FOLR3/CRISP1/PAEP/ATP8B3/CD209/SPACA4/SPESP1	7
BP	GO:0140238	presynaptic endocytosis	7/684	72/18870	0.015321501223166	0.260158517310176	0.23913755482922	AP3B2/FCHO2/ABCA13/AMPH/SYP/STON1/NLGN3	7
BP	GO:0032944	regulation of mononuclear cell proliferation	16/684	242/18870	0.0154621576939082	0.260158517310176	0.23913755482922	ARG1/CR1/IL27/CD274/TNFRSF21/CD40LG/IL23R/EFNB1/NFATC2/IL7/KITLG/XCL1/CD209/IL4/FOXJ1/CRP	16
BP	GO:0022010	central nervous system myelination	4/684	27/18870	0.0154723153851163	0.260158517310176	0.23913755482922	TLR2/GPM6B/CLU/CNTNAP1	4
BP	GO:0032291	axon ensheathment in central nervous system	4/684	27/18870	0.0154723153851163	0.260158517310176	0.23913755482922	TLR2/GPM6B/CLU/CNTNAP1	4
BP	GO:0033081	regulation of T cell differentiation in thymus	4/684	27/18870	0.0154723153851163	0.260158517310176	0.23913755482922	VNN1/TOX/FOXN1/FOXJ1	4
BP	GO:0046618	xenobiotic export from cell	4/684	27/18870	0.0154723153851163	0.260158517310176	0.23913755482922	ABCC2/ABCB1/SLC47A1/MIR133B	4
BP	GO:0099560	synaptic membrane adhesion	4/684	27/18870	0.0154723153851163	0.260158517310176	0.23913755482922	CDH6/NTNG2/LRRC4C/MDGA1	4
BP	GO:2000272	negative regulation of signaling receptor activity	4/684	27/18870	0.0154723153851163	0.260158517310176	0.23913755482922	PPARG/ZFYVE28/CLEC12B/ERRFI1	4
BP	GO:0042129	regulation of T cell proliferation	13/684	182/18870	0.0154885855943878	0.260158517310176	0.23913755482922	ARG1/CR1/IL27/CD274/TNFRSF21/CD40LG/IL23R/EFNB1/KITLG/XCL1/CD209/IL4/FOXJ1	13
BP	GO:0048736	appendage development	13/684	182/18870	0.0154885855943878	0.260158517310176	0.23913755482922	KREMEN1/ASPH/PTCH1/INTU/NOG/MSX1/WNT7A/HOXA9/BMPR1A/FOXN1/IFT172/HOXA10/RSPO4	13
BP	GO:0060173	limb development	13/684	182/18870	0.0154885855943878	0.260158517310176	0.23913755482922	KREMEN1/ASPH/PTCH1/INTU/NOG/MSX1/WNT7A/HOXA9/BMPR1A/FOXN1/IFT172/HOXA10/RSPO4	13
BP	GO:0071675	regulation of mononuclear cell migration	10/684	125/18870	0.0155754778350163	0.260158517310176	0.23913755482922	ITGB3/NBL1/TMEM102/XCL1/CMKLR1/CCL4/CCL2/CCL20/IL4/THBS1	10
BP	GO:0044849	estrous cycle	3/684	15/18870	0.0155767179948383	0.260158517310176	0.23913755482922	CYP1B1/IGF1R/CA12	3
BP	GO:0060046	regulation of acrosome reaction	3/684	15/18870	0.0155767179948383	0.260158517310176	0.23913755482922	PLB1/CACNA1H/CRISP1	3
BP	GO:0070207	protein homotrimerization	3/684	15/18870	0.0155767179948383	0.260158517310176	0.23913755482922	STEAP4/SCARA5/ITLN1	3
BP	GO:0071599	otic vesicle development	3/684	15/18870	0.0155767179948383	0.260158517310176	0.23913755482922	PAX8/AHI1/CEP290	3
BP	GO:0090030	regulation of steroid hormone biosynthetic process	3/684	15/18870	0.0155767179948383	0.260158517310176	0.23913755482922	DKK3/IGF1R/LHCGR	3
BP	GO:0001935	endothelial cell proliferation	14/684	202/18870	0.015649008582161	0.260158517310176	0.23913755482922	CAV2/LRG1/PPARG/ITGB3/PTPRM/ACVRL1/PIK3CB/COL8A1/COL4A3/CCL2/THBS1/GATA2/DBH/MIR133B	14
BP	GO:0002695	negative regulation of leukocyte activation	14/684	202/18870	0.015649008582161	0.260158517310176	0.23913755482922	ARG1/CR1/CEACAM1/BPI/CD274/TNFRSF21/AXL/ZBTB46/ENPP3/TYRO3/CNR2/XCL1/IL4/FOXJ1	14
BP	GO:0042417	dopamine metabolic process	5/684	41/18870	0.0157229720419457	0.260158517310176	0.23913755482922	MAOA/HTR1A/GNAT2/DBH/MOXD1	5
BP	GO:0009410	response to xenobiotic stimulus	25/684	434/18870	0.0157506102554826	0.260158517310176	0.23913755482922	S100A12/CYP1B1/ACSL1/SLC1A3/SULT1B1/PTCH1/ITGB3/RORC/PTPRM/ABCC2/RORA/SLC28A3/CYP2S1/CYP2E1/ABCB1/NFATC2/CA9/GSTM3/CYP2C8/THBS1/CDH1/LHCGR/GABRG3/MIR133B/SLCO1B3	25
BP	GO:0060759	regulation of response to cytokine stimulus	13/684	183/18870	0.0161416576054911	0.264778845618349	0.243384557870091	ARG1/IRAK3/NAIP/MMP8/IL1R2/PPARG/IL1R1/TLR2/AXL/TRIM6/NLRP6/IL7/IRGM	13
BP	GO:1905952	regulation of lipid localization	13/684	183/18870	0.0161416576054911	0.264778845618349	0.243384557870091	RETN/ACSL1/PPARG/PTCH1/ITGB3/NTSR1/ABCA5/ABCA13/PLA2R1/THBS1/PLA2G4A/CYP8B1/CRP	13
BP	GO:0050866	negative regulation of cell activation	15/684	223/18870	0.0162143360403698	0.265057032797386	0.243640267360088	ARG1/CR1/CEACAM1/BPI/CD274/TNFRSF21/AXL/THBD/ZBTB46/ENPP3/TYRO3/CNR2/XCL1/IL4/FOXJ1	15
BP	GO:2000027	regulation of animal organ morphogenesis	10/684	126/18870	0.0163893372598216	0.266817760216676	0.245258726959732	NOG/MSX1/HGF/PTK7/WNT7A/CELSR3/PAX8/NKD1/BMPR1A/AHI1	10
BP	GO:0042093	T-helper cell differentiation	7/684	73/18870	0.0164342240368901	0.266817760216676	0.245258726959732	IL18R1/IL27/ENTPD7/RORC/RORA/IL23R/IL4	7
BP	GO:0051091	positive regulation of DNA-binding transcription factor activity	16/684	244/18870	0.0165888167867222	0.268411569572916	0.246723755574808	ANXA3/NLRC4/IRAK3/S100A12/IL18R1/PPARG/TLR2/CD40LG/KIT/TRIM6/CLU/WNT1/ZC4H2/TSSK4/ARHGEF5/CRTC1	16
BP	GO:0006584	catecholamine metabolic process	6/684	57/18870	0.0167985252240783	0.269968190847772	0.248154600927529	KL/MAOA/HTR1A/GNAT2/DBH/MOXD1	6
BP	GO:0009712	catechol-containing compound metabolic process	6/684	57/18870	0.0167985252240783	0.269968190847772	0.248154600927529	KL/MAOA/HTR1A/GNAT2/DBH/MOXD1	6
BP	GO:0090288	negative regulation of cellular response to growth factor stimulus	10/684	127/18870	0.0172342852115241	0.271341489675129	0.249416936395226	BAMBI/PPARG/NOG/UBE2D1/NBL1/PIK3CB/WNT1/IL4/THBS1/VWC2	10
BP	GO:1903305	regulation of regulated secretory pathway	10/684	127/18870	0.0172342852115241	0.271341489675129	0.249416936395226	CD177/CEACAM1/SCAMP5/WNT7A/PFN2/KLRC2/RAB15/SYP/IL4/GATA2	10
BP	GO:0001709	cell fate determination	5/684	42/18870	0.0173305403684378	0.271341489675129	0.249416936395226	PTCH1/WNT7A/DLL1/WNT1/GATA2	5
BP	GO:0021983	pituitary gland development	5/684	42/18870	0.0173305403684378	0.271341489675129	0.249416936395226	NOG/GHRHR/BMPR1A/CDH1/GATA2	5
BP	GO:2000403	positive regulation of lymphocyte migration	5/684	42/18870	0.0173305403684378	0.271341489675129	0.249416936395226	ITGB3/TMEM102/XCL1/CCL4/CCL20	5
BP	GO:0060021	roof of mouth development	8/684	91/18870	0.0173945616719342	0.271341489675129	0.249416936395226	ASPH/INTU/MSX1/WNT7A/BNC2/BMPR1A/IFT172/MSC	8
BP	GO:0070098	chemokine-mediated signaling pathway	8/684	91/18870	0.0173945616719342	0.271341489675129	0.249416936395226	CXCR3/CCR4/XCL1/CXCR6/CMKLR1/CCL4/CCL2/CCL20	8
BP	GO:0071560	cellular response to transforming growth factor beta stimulus	18/684	287/18870	0.0174341976052303	0.271341489675129	0.249416936395226	BAMBI/CAV2/LRG1/PPARG/PSG9/DKK3/WNT7A/ACVRL1/WNT1/IGF1R/PDE2A/XCL1/BMPR1A/VEPH1/IL4/THBS1/ADAMTSL2/FOXH1	18
BP	GO:0046942	carboxylic acid transport	21/684	351/18870	0.0175409227609271	0.271341489675129	0.249416936395226	SLC26A8/SLC22A4/CEACAM1/ACSL1/SLC1A3/FOLR3/PPARG/NTSR1/ABCC2/ABCB1/SLC16A10/SLC47A1/FABP2/ABCD2/PLA2R1/THBS1/PLA2G4A/LHCGR/GNAT2/SLC6A18/SLCO1B3	21
BP	GO:0034698	response to gonadotropin	4/684	28/18870	0.017545908072241	0.271341489675129	0.249416936395226	CYP1B1/PAX8/LHCGR/FSHR	4
BP	GO:0048245	eosinophil chemotaxis	4/684	28/18870	0.017545908072241	0.271341489675129	0.249416936395226	XCL1/CCL4/CCL2/IL4	4
BP	GO:0016064	immunoglobulin mediated immune response	14/684	205/18870	0.0175684630691485	0.271341489675129	0.249416936395226	FCGR1A/CR1/FCER1A/C1QB/C1QC/CD40LG/C4BPA/CLU/EXO1/XCL1/C8A/IL4/FOXJ1/SUSD4	14
BP	GO:0050808	synapse organization	27/684	483/18870	0.0177106731489487	0.272652660742877	0.250622164063134	C1QB/CDH6/TLR2/C1QC/NRCAM/ITGB3/CDH2/NTNG2/PTK7/WNT7A/PFN2/CNTNAP1/CUX2/ARHGAP22/IGF1R/ZC4H2/LRRC4C/NGEF/FGF13/MDGA1/AMIGO3/GLRB/SPTB/CDH1/CACNG2/LHFPL4/NLGN3	27
BP	GO:0052548	regulation of endopeptidase activity	18/684	288/18870	0.0179930724758189	0.274875767061158	0.252665642072525	NLRC4/CR1/NAIP/SERPINB2/MMP9/PPARG/ASPH/NOL3/HGF/SERPINF2/DLC1/SERPINB10/MIR339/COL4A3/ANXA8/KHDC1/THBS1/SERPINF1	18
BP	GO:0015849	organic acid transport	21/684	352/18870	0.0180440909544985	0.274875767061158	0.252665642072525	SLC26A8/SLC22A4/CEACAM1/ACSL1/SLC1A3/FOLR3/PPARG/NTSR1/ABCC2/ABCB1/SLC16A10/SLC47A1/FABP2/ABCD2/PLA2R1/THBS1/PLA2G4A/LHCGR/GNAT2/SLC6A18/SLCO1B3	21
BP	GO:0098656	monoatomic anion transmembrane transport	11/684	147/18870	0.0181975871122609	0.274875767061158	0.252665642072525	SLC26A8/SLC1A3/CLIC5/ABCC2/ABCB1/SLC12A4/TTYH1/GABRQ/GLRB/OCA2/GABRG3	11
BP	GO:0042116	macrophage activation	9/684	110/18870	0.0185377382597755	0.274875767061158	0.252665642072525	MMP8/BPI/TLR2/RORA/CLU/IL4/THBS1/PLA2G4A/IRGM	9
BP	GO:1902476	chloride transmembrane transport	9/684	110/18870	0.0185377382597755	0.274875767061158	0.252665642072525	SLC26A8/SLC1A3/CLIC5/SLC12A4/TTYH1/GABRQ/GLRB/OCA2/GABRG3	9
BP	GO:0006855	xenobiotic transmembrane transport	3/684	16/18870	0.0186640472484242	0.274875767061158	0.252665642072525	ABCC2/SLC28A3/SLC47A1	3
BP	GO:0016045	detection of bacterium	3/684	16/18870	0.0186640472484242	0.274875767061158	0.252665642072525	NLRC4/NAIP/TLR2	3
BP	GO:0030852	regulation of granulocyte differentiation	3/684	16/18870	0.0186640472484242	0.274875767061158	0.252665642072525	CEACAM1/C1QC/ZBTB46	3
BP	GO:0034349	glial cell apoptotic process	3/684	16/18870	0.0186640472484242	0.274875767061158	0.252665642072525	TNFRSF21/DLL1/CCL2	3
BP	GO:0035627	ceramide transport	3/684	16/18870	0.0186640472484242	0.274875767061158	0.252665642072525	ABCB1/ABCA13/SGPP1	3
BP	GO:0051895	negative regulation of focal adhesion assembly	3/684	16/18870	0.0186640472484242	0.274875767061158	0.252665642072525	ACVRL1/DLC1/THBS1	3
BP	GO:0150118	negative regulation of cell-substrate junction organization	3/684	16/18870	0.0186640472484242	0.274875767061158	0.252665642072525	ACVRL1/DLC1/THBS1	3
BP	GO:1901741	positive regulation of myoblast fusion	3/684	16/18870	0.0186640472484242	0.274875767061158	0.252665642072525	NFATC2/IL4/SCGB3A1	3
BP	GO:2000696	regulation of epithelial cell differentiation involved in kidney development	3/684	16/18870	0.0186640472484242	0.274875767061158	0.252665642072525	MMP9/PAX8/PROM1	3
BP	GO:0045055	regulated exocytosis	15/684	227/18870	0.0187391684188093	0.275130321507024	0.252899628368206	CD177/ANXA3/CEACAM1/FCER1A/SCAMP5/KIT/WNT7A/SYNGR2/PFN2/KLRC2/RAB15/SYP/IL4/GATA2/RAB26	15
BP	GO:0002294	CD4-positive, alpha-beta T cell differentiation involved in immune response	7/684	75/18870	0.0188289449475018	0.275597818816204	0.253329351617563	IL18R1/IL27/ENTPD7/RORC/RORA/IL23R/IL4	7
BP	GO:0009566	fertilization	14/684	207/18870	0.0189443055418317	0.276435771357341	0.254099597096444	TDRD9/FOLR3/PLB1/CACNA1H/CRISP1/HOXA9/PAEP/SYCP2/TSSK4/ATP8B3/SPACA4/GLRB/HOXA10/SPESP1	14
BP	GO:0002708	positive regulation of lymphocyte mediated immunity	10/684	129/18870	0.0190200601217251	0.276692434247848	0.254335521473188	FCGR1A/IL18R1/IL1R1/KLRC3/CD1B/IL23R/KLRC2/XCL1/ULBP2/IL4	10
BP	GO:0003018	vascular process in circulatory system	17/684	269/18870	0.019158872346349	0.277862060218238	0.255410640971546	CEACAM1/ADM/SLC1A3/HRH2/TJP3/ABCC2/PLVAP/ABCB1/ITGA1/C2CD4B/SERPINF2/HTR1A/PDE2A/TRPM4/DBH/CRP/SOD3	17
BP	GO:0007156	homophilic cell adhesion via plasma membrane adhesion molecules	12/684	168/18870	0.0195449479244542	0.278140269191782	0.25566637049504	DSC2/CEACAM1/CDH6/CDH2/PTPRM/CEACAM6/PTK7/DSC1/PIK3CB/CELSR3/CDH1/CDH16	12
BP	GO:0071347	cellular response to interleukin-1	9/684	111/18870	0.0195495022112783	0.278140269191782	0.25566637049504	IRAK3/IL1R2/IL1R1/RORA/XCL1/IL1RL2/CCL4/CCL2/CCL20	9
BP	GO:1902106	negative regulation of leukocyte differentiation	9/684	111/18870	0.0195495022112783	0.278140269191782	0.25566637049504	CR1/CEACAM1/C1QC/GPR68/ZBTB46/GPR55/IL4/FOXJ1/GATA2	9
BP	GO:0043367	CD4-positive, alpha-beta T cell differentiation	8/684	93/18870	0.019588120274227	0.278140269191782	0.25566637049504	IL18R1/IL27/ENTPD7/RORC/RORA/IL23R/TOX/IL4	8
BP	GO:0002886	regulation of myeloid leukocyte mediated immunity	6/684	59/18870	0.0196393322427048	0.278140269191782	0.25566637049504	CD177/FCGR1A/ARG1/DNASE1L3/IL4/GATA2	6
BP	GO:0031638	zymogen activation	6/684	59/18870	0.0196393322427048	0.278140269191782	0.25566637049504	NLRC4/ASPH/THBD/KLKB1/SERPINF2/THBS1	6
BP	GO:0019724	B cell mediated immunity	14/684	208/18870	0.0196621021757784	0.278140269191782	0.25566637049504	FCGR1A/CR1/FCER1A/C1QB/C1QC/CD40LG/C4BPA/CLU/EXO1/XCL1/C8A/IL4/FOXJ1/SUSD4	14
BP	GO:0048732	gland development	25/684	443/18870	0.0197531247406612	0.278140269191782	0.25566637049504	TGFA/CEACAM1/CYP1B1/PTCH1/NOG/MSX1/RAP1GAP/HGF/UPB1/DKK3/GHRHR/PAX8/WNT1/HOXA9/PLXNA1/BMPR1A/FOXN1/CCDC39/SERPINF1/CDH1/GATA2/HOXA10/FOXH1/RXFP1/ESRP2	25
BP	GO:0010971	positive regulation of G2/M transition of mitotic cell cycle	4/684	29/18870	0.0197845165654788	0.278140269191782	0.25566637049504	WNT10B/CDC25A/HSPA2/DTL	4
BP	GO:0031342	negative regulation of cell killing	4/684	29/18870	0.0197845165654788	0.278140269191782	0.25566637049504	CR1/CEACAM1/IL4/CLEC12B	4
BP	GO:0050768	negative regulation of neurogenesis	11/684	149/18870	0.0199118830788959	0.278140269191782	0.25566637049504	NOG/NF2/WNT7A/PLXNA3/BMPR1A/FGF13/KIAA0319/DLL3/CDH1/GATA2/MT3	11
BP	GO:0046394	carboxylic acid biosynthetic process	20/684	334/18870	0.0199459545343792	0.278140269191782	0.25566637049504	NLRC4/NAIP/CEACAM1/ACOX2/SLC1A3/PLOD2/OLAH/GGTLC2/GGT7/UPB1/CYP2E1/MECR/HSD3B7/GATM/ELOVL7/ABCD2/CYP2C8/NANP/PLA2G4A/CYP8B1	20
BP	GO:0002821	positive regulation of adaptive immune response	10/684	130/18870	0.0199621787446105	0.278140269191782	0.25566637049504	FCGR1A/IL18R1/CD274/IL1R1/CD1B/IL23R/XCL1/ULBP2/IL4/PLA2G4A	10
BP	GO:0002287	alpha-beta T cell activation involved in immune response	7/684	76/18870	0.0201135700235386	0.278140269191782	0.25566637049504	IL18R1/IL27/ENTPD7/RORC/RORA/IL23R/IL4	7
BP	GO:0002293	alpha-beta T cell differentiation involved in immune response	7/684	76/18870	0.0201135700235386	0.278140269191782	0.25566637049504	IL18R1/IL27/ENTPD7/RORC/RORA/IL23R/IL4	7
BP	GO:0031343	positive regulation of cell killing	7/684	76/18870	0.0201135700235386	0.278140269191782	0.25566637049504	ARG1/KLRC3/CD1B/IL23R/KLRC2/XCL1/ULBP2	7
BP	GO:0060271	cilium assembly	22/684	378/18870	0.0203003395122295	0.279909319013552	0.257292480042109	LIMK2/RFX2/INTU/CC2D2B/FNBP1L/ABLIM3/CCDC65/DNHD1/TRAF3IP1/RABEP2/SPAG16/PTPDC1/RPGRIP1/CCDC39/CNTROB/IFT172/UBXN10/FOXJ1/AHI1/CEP290/CEP70/TCTN2	22
BP	GO:0015698	inorganic anion transport	12/684	169/18870	0.0203733474395105	0.280104086039744	0.257471509777081	SLC26A8/SLC1A3/CLIC5/ANKH/ABCB1/NMUR1/SLC12A4/TTYH1/GABRQ/GLRB/OCA2/GABRG3	12
BP	GO:0021766	hippocampus development	8/684	94/18870	0.0207557502655705	0.283564998636221	0.260652778583331	ANXA3/NF2/PHLPP2/IGF1R/PLXNA3/FGF13/DCLK2/HSD3B2	8
BP	GO:0002832	negative regulation of response to biotic stimulus	11/684	150/18870	0.0208124348957148	0.283564998636221	0.260652778583331	ARG1/IRAK3/CR1/CEACAM1/PPARG/TRAF3IP1/TYRO3/CLEC12B/IRGM/SUSD4/AURKB	11
BP	GO:0021587	cerebellum morphogenesis	5/684	44/18870	0.020863516822089	0.283564998636221	0.260652778583331	RORA/WNT7A/DLL1/WNT1/FAIM2	5
BP	GO:0030501	positive regulation of bone mineralization	5/684	44/18870	0.020863516822089	0.283564998636221	0.260652778583331	TMEM119/KL/WNT10B/GPM6B/BMPR1A	5
BP	GO:0098661	inorganic anion transmembrane transport	10/684	131/18870	0.0209379679061407	0.283766134841912	0.260837662864322	SLC26A8/SLC1A3/CLIC5/ANKH/SLC12A4/TTYH1/GABRQ/GLRB/OCA2/GABRG3	10
BP	GO:0071559	response to transforming growth factor beta	18/684	293/18870	0.0209982309350093	0.283774387948406	0.260845249114918	BAMBI/CAV2/LRG1/PPARG/PSG9/DKK3/WNT7A/ACVRL1/WNT1/IGF1R/PDE2A/XCL1/BMPR1A/VEPH1/IL4/THBS1/ADAMTSL2/FOXH1	18
BP	GO:0042908	xenobiotic transport	6/684	60/18870	0.0211752858771556	0.285356472854474	0.262299500622348	SLC22A4/ABCC2/SLC28A3/ABCB1/SLC47A1/MIR133B	6
BP	GO:0016053	organic acid biosynthetic process	20/684	337/18870	0.0217100048839769	0.289216591988732	0.265847719841385	NLRC4/NAIP/CEACAM1/ACOX2/SLC1A3/PLOD2/OLAH/GGTLC2/GGT7/UPB1/CYP2E1/MECR/HSD3B7/GATM/ELOVL7/ABCD2/CYP2C8/NANP/PLA2G4A/CYP8B1	20
BP	GO:0001818	negative regulation of cytokine production	22/684	381/18870	0.0219719150376551	0.289216591988732	0.265847719841385	ARG1/IRAK3/CR1/CEACAM1/BPI/IL1R2/CD274/TNFRSF21/PSG9/AXL/HGF/IL23R/DLL1/TRAF3IP1/NLRP6/XCL1/CMKLR1/ABCD2/IL4/THBS1/FOXJ1/IRGM	22
BP	GO:0008228	opsonization	3/684	17/18870	0.0220649797993292	0.289216591988732	0.265847719841385	C4BPA/SPON2/CRP	3
BP	GO:0036005	response to macrophage colony-stimulating factor	3/684	17/18870	0.0220649797993292	0.289216591988732	0.265847719841385	ALPL/TLR2/PDE2A	3
BP	GO:0046068	cGMP metabolic process	3/684	17/18870	0.0220649797993292	0.289216591988732	0.265847719841385	RORA/PDE9A/PDE2A	3
BP	GO:0051782	negative regulation of cell division	3/684	17/18870	0.0220649797993292	0.289216591988732	0.265847719841385	PTCH1/INTU/AURKB	3
BP	GO:0070206	protein trimerization	3/684	17/18870	0.0220649797993292	0.289216591988732	0.265847719841385	STEAP4/SCARA5/ITLN1	3
BP	GO:1902033	regulation of hematopoietic stem cell proliferation	3/684	17/18870	0.0220649797993292	0.289216591988732	0.265847719841385	WNT10B/WNT1/KITLG	3
BP	GO:0001959	regulation of cytokine-mediated signaling pathway	12/684	171/18870	0.0221080896880319	0.289216591988732	0.265847719841385	ARG1/IRAK3/NAIP/MMP8/IL1R2/PPARG/IL1R1/AXL/TRIM6/NLRP6/IL7/IRGM	12
BP	GO:0021543	pallium development	13/684	191/18870	0.0221453979065815	0.289216591988732	0.265847719841385	ANXA3/CDH2/NF2/PHLPP2/IGF1R/PLXNA3/CNTNAP2/FGF13/MDGA1/DCLK2/HSD3B2/KCNA2/PAX5	13
BP	GO:0031099	regeneration	13/684	191/18870	0.0221453979065815	0.289216591988732	0.265847719841385	ANXA3/KREMEN1/ADM/OMG/PTCH1/AXL/WNT10B/WNT7A/WNT1/IGF1R/KIAA0319/GNAT2/PFKFB1	13
BP	GO:0043032	positive regulation of macrophage activation	4/684	30/18870	0.0221913088240251	0.289216591988732	0.265847719841385	MMP8/THBS1/PLA2G4A/IRGM	4
BP	GO:0007409	axonogenesis	25/684	448/18870	0.0222987907033907	0.289823353486419	0.26640545465023	NTN3/PTCH1/NRCAM/CDH2/OLFM1/PTPRM/NOG/NTNG2/PTK7/WNT7A/CNTNAP1/EFNB1/IGF1R/SCN1B/LRRC4C/CHN1/PLXNA1/PLXNA3/APBB1/FGF13/KIAA0319/NOVA2/CDH1/MT3/NLGN3	25
BP	GO:0045619	regulation of lymphocyte differentiation	14/684	212/18870	0.0227402710907355	0.291476143333033	0.26792469809708	CR1/VNN1/ZNF683/IL27/PSG9/AXL/WNT10B/IL23R/TOX/IL7/IL1RL2/FOXN1/IL4/FOXJ1	14
BP	GO:0046456	icosanoid biosynthetic process	6/684	61/18870	0.0227904757452061	0.291476143333033	0.26792469809708	NLRC4/NAIP/GGTLC2/GGT7/CYP2C8/PLA2G4A	6
BP	GO:2000351	regulation of endothelial cell apoptotic process	6/684	61/18870	0.0227904757452061	0.291476143333033	0.26792469809708	ITGB3/CD40LG/CCL2/IL4/THBS1/GATA2	6
BP	GO:0033574	response to testosterone	5/684	45/18870	0.0227935937187068	0.291476143333033	0.26792469809708	HOXA9/IGF1R/CA9/THBS1/HOXA10	5
BP	GO:0071604	transforming growth factor beta production	5/684	45/18870	0.0227935937187068	0.291476143333033	0.26792469809708	PSG9/SERPINF2/XCL1/BMPR1A/THBS1	5
BP	GO:0090199	regulation of release of cytochrome c from mitochondria	5/684	45/18870	0.0227935937187068	0.291476143333033	0.26792469809708	MMP9/NOL3/HGF/FXN/CLU	5
BP	GO:0030168	platelet activation	10/684	133/18870	0.0229930607994086	0.291956943824346	0.268366649623565	CEACAM1/SELP/ITGB3/CD40LG/AXL/THBD/PIK3CB/TYRO3/PEAR1/PLA2G4A	10
BP	GO:0061041	regulation of wound healing	10/684	133/18870	0.0229930607994086	0.291956943824346	0.268366649623565	CEACAM1/SERPINB2/TFPI/INSL3/THBD/KLKB1/SERPINF2/THBS1/SERPINC1/PROC	10
BP	GO:0006820	monoatomic anion transport	12/684	172/18870	0.023015315100721	0.291956943824346	0.268366649623565	SLC26A8/SLC1A3/CLIC5/ABCC2/ABCB1/NMUR1/SLC12A4/TTYH1/GABRQ/GLRB/OCA2/GABRG3	12
BP	GO:0070664	negative regulation of leukocyte proliferation	8/684	96/18870	0.0232375310191228	0.293991848558423	0.270237132848365	ARG1/CR1/CD274/TNFRSF21/ENPP3/XCL1/FOXJ1/CRP	8
BP	GO:0009612	response to mechanical stimulus	14/684	213/18870	0.0235632166254348	0.297321542406349	0.273297785458764	TLR5/RETN/CASP5/SLC1A3/PTCH1/ITGB3/CDH2/TTN/KIT/IGF1R/PDE2A/CNTNAP2/KIAA0319/THBS1	14
BP	GO:0018108	peptidyl-tyrosine phosphorylation	17/684	276/18870	0.0238787231145511	0.300505518137353	0.276224494062504	FCGR1A/TGFA/OSM/PDGFC/ITGB3/CASS4/HGF/ZFYVE28/NF2/KIT/IL23R/IGF1R/IL7/TMEM102/KITLG/IL4/ERRFI1	17
BP	GO:0033559	unsaturated fatty acid metabolic process	9/684	115/18870	0.0239977064592889	0.30120604123176	0.276868414475451	CYP1B1/PTGR1/CYP2S1/CYP2E1/ATP6V1B1/ELOVL7/ABCD2/CYP2C8/PLA2G4A	9
BP	GO:0002064	epithelial cell development	14/684	214/18870	0.0244081794929514	0.305551868020974	0.280863095882882	KCNE1/CDH2/TJP3/WNT7A/DLL1/VSIG1/PDE2A/GSTM3/BFSP2/FOXJ1/EXPH5/GATA2/DNASE1L2/PROC	14
BP	GO:0045861	negative regulation of proteolysis	15/684	235/18870	0.0246750777961013	0.306069359815051	0.281338774033108	CR1/NAIP/SERPINB2/MMP9/IL1R2/NOL3/HGF/SIRT4/WNT1/SERPINF2/SERPINB10/MIR339/ANXA8/THBS1/SERPINF1	15
BP	GO:0033688	regulation of osteoblast proliferation	4/684	31/18870	0.0247690009339096	0.306069359815051	0.281338774033108	TMEM119/ITGB3/NF2/IGF1R	4
BP	GO:0050482	arachidonic acid secretion	4/684	31/18870	0.0247690009339096	0.306069359815051	0.281338774033108	NTSR1/PLA2R1/PLA2G4A/LHCGR	4
BP	GO:1903963	arachidonate transport	4/684	31/18870	0.0247690009339096	0.306069359815051	0.281338774033108	NTSR1/PLA2R1/PLA2G4A/LHCGR	4
BP	GO:0051260	protein homooligomerization	13/684	194/18870	0.0247793402466483	0.306069359815051	0.281338774033108	NLRC4/TIFA/TRPM2/KCNG1/UPB1/STEAP4/NLRP6/SCARA5/ITLN1/TRPM4/KCNA2/KCNG4/CRTC1	13
BP	GO:0021517	ventral spinal cord development	5/684	46/18870	0.0248355629364325	0.306069359815051	0.281338774033108	PTCH1/ZC4H2/VLDLR/IFT172/GATA2	5
BP	GO:0046661	male sex differentiation	12/684	174/18870	0.0249116504686442	0.306213750075815	0.281471497475175	CYP1B1/KCNE1/INSL3/KIT/PATZ1/HOXA9/KITLG/BMPR1A/SYCP2/HOXA10/LHCGR/FSHR	12
BP	GO:0010975	regulation of neuron projection development	25/684	453/18870	0.0250929555500292	0.307543718883076	0.282694004014096	KREMEN1/NRCAM/CDH2/NTNG2/PTK7/WNT7A/TOX/CUX2/IGF1R/VLDLR/SCN1B/LRRC4C/CHN1/PLXNA1/PLXNA3/NGEF/FGF13/AMIGO3/KIAA0319/NOVA2/SERPINF1/CDH1/ACAP3/MT3/MIR133B	25
BP	GO:0010633	negative regulation of epithelial cell migration	9/684	116/18870	0.025213800791339	0.307543718883076	0.282694004014096	PPARG/PTPRM/ACVRL1/PFN2/PATZ1/IL4/THBS1/SERPINF1/MIR133B	9
BP	GO:0015908	fatty acid transport	9/684	116/18870	0.025213800791339	0.307543718883076	0.282694004014096	ACSL1/PPARG/NTSR1/FABP2/ABCD2/PLA2R1/THBS1/PLA2G4A/LHCGR	9
BP	GO:0018212	peptidyl-tyrosine modification	17/684	278/18870	0.0253765095696668	0.308400272617484	0.283481347698799	FCGR1A/TGFA/OSM/PDGFC/ITGB3/CASS4/HGF/ZFYVE28/NF2/KIT/IL23R/IGF1R/IL7/TMEM102/KITLG/IL4/ERRFI1	17
BP	GO:0031348	negative regulation of defense response	19/684	321/18870	0.0254136865390064	0.308400272617484	0.283481347698799	ARG1/IRAK3/CR1/CEACAM1/PPARG/IL22RA1/RORA/HGF/TRAF3IP1/ENPP3/NLRP6/TYRO3/MVK/IL4/CLEC12B/IRGM/SUSD4/PROC/AURKB	19
BP	GO:0006957	complement activation, alternative pathway	3/684	18/18870	0.0257801433890523	0.308907158946402	0.283947277311741	CR1/C8A/SUSD4	3
BP	GO:0009642	response to light intensity	3/684	18/18870	0.0257801433890523	0.308907158946402	0.283947277311741	SLC24A1/RGS9/GNAT2	3
BP	GO:0035234	ectopic germ cell programmed cell death	3/684	18/18870	0.0257801433890523	0.308907158946402	0.283947277311741	KIT/KITLG/SYCP2	3
BP	GO:0042402	cellular biogenic amine catabolic process	3/684	18/18870	0.0257801433890523	0.308907158946402	0.283947277311741	MAOA/DBH/MOXD1	3
BP	GO:0043116	negative regulation of vascular permeability	3/684	18/18870	0.0257801433890523	0.308907158946402	0.283947277311741	CEACAM1/ADM/PDE2A	3
BP	GO:0002275	myeloid cell activation involved in immune response	8/684	98/18870	0.0259208375913716	0.309036151433972	0.284065847129818	CD177/ANXA3/FCER1A/DNASE1L3/KIT/ENPP3/IL4/GATA2	8
BP	GO:0009798	axis specification	8/684	98/18870	0.0259208375913716	0.309036151433972	0.284065847129818	PTCH1/PCSK6/WNT7A/DLL1/WNT1/BMPR1A/IFT172/AHI1	8
BP	GO:0007178	transmembrane receptor protein serine/threonine kinase signaling pathway	23/684	410/18870	0.0261509950961823	0.311000709181348	0.285871667446161	BAMBI/CAV2/LRG1/PPARG/NOG/MSX1/PSG9/DKK3/UBE2D1/PCSK6/NBL1/ACVRL1/WNT1/BMPR1A/VEPH1/SMPD3/FSTL1/KIAA0319/THBS1/ADAMTSL2/FOXH1/NOMO3/VWC2	23
BP	GO:0061982	meiosis I cell cycle process	10/684	136/18870	0.0263436397706337	0.31169520825756	0.286510050585155	TDRD9/CCNA1/HORMAD1/CDC25A/RPL10L/HSPA2/TOP2A/SYCP2/HSF2BP/CCNE2	10
BP	GO:0099173	postsynapse organization	13/684	196/18870	0.0266593814014518	0.31169520825756	0.286510050585155	NRCAM/ITGB3/CDH2/NTNG2/WNT7A/CNTNAP1/CUX2/ARHGAP22/IGF1R/NGEF/GLRB/LHFPL4/NLGN3	13
BP	GO:0072006	nephron development	11/684	156/18870	0.0268560771272509	0.31169520825756	0.286510050585155	PTCH1/ITGB3/NOG/DLL1/PAX8/WNT1/PROM1/COL4A3/FOXJ1/AHI1/GZF1	11
BP	GO:0097530	granulocyte migration	11/684	156/18870	0.0268560771272509	0.31169520825756	0.286510050585155	CD177/S100A12/IL1R1/ITGA1/XCL1/CMKLR1/CCL4/CCL2/CCL20/IL4/THBS1	11
BP	GO:0002701	negative regulation of production of molecular mediator of immune response	5/684	47/18870	0.0269913347562967	0.31169520825756	0.286510050585155	ARG1/IRAK3/CR1/AXL/XCL1	5
BP	GO:0016339	calcium-dependent cell-cell adhesion via plasma membrane cell adhesion molecules	5/684	47/18870	0.0269913347562967	0.31169520825756	0.286510050585155	SELP/CDH6/CDH2/CDH1/CDH16	5
BP	GO:0043300	regulation of leukocyte degranulation	5/684	47/18870	0.0269913347562967	0.31169520825756	0.286510050585155	CD177/CEACAM1/KLRC2/IL4/GATA2	5
BP	GO:0072538	T-helper 17 type immune response	5/684	47/18870	0.0269913347562967	0.31169520825756	0.286510050585155	ENTPD7/RORC/RORA/IL23R/IL4	5
BP	GO:0072583	clathrin-dependent endocytosis	5/684	47/18870	0.0269913347562967	0.31169520825756	0.286510050585155	FCHO2/FNBP1L/DLL1/PIK3CB/STON1	5
BP	GO:0034764	positive regulation of transmembrane transport	14/684	217/18870	0.0270783974212292	0.31169520825756	0.286510050585155	KCNE1/ACSL1/NTSR1/ABCB1/SCN1B/ITLN1/XCL1/FGF13/CCL2/CLIP3/LHCGR/STAC/NLGN3/TRPC1	14
BP	GO:0050670	regulation of lymphocyte proliferation	15/684	238/18870	0.0272297058251544	0.31169520825756	0.286510050585155	ARG1/CR1/IL27/CD274/TNFRSF21/CD40LG/IL23R/EFNB1/NFATC2/IL7/KITLG/XCL1/CD209/IL4/FOXJ1	15
BP	GO:1990868	response to chemokine	8/684	99/18870	0.0273402832196655	0.31169520825756	0.286510050585155	CXCR3/CCR4/XCL1/CXCR6/CMKLR1/CCL4/CCL2/CCL20	8
BP	GO:1990869	cellular response to chemokine	8/684	99/18870	0.0273402832196655	0.31169520825756	0.286510050585155	CXCR3/CCR4/XCL1/CXCR6/CMKLR1/CCL4/CCL2/CCL20	8
BP	GO:0030500	regulation of bone mineralization	7/684	81/18870	0.027458578674255	0.31169520825756	0.286510050585155	TMEM119/KL/WNT10B/ANKH/GPM6B/TRPM4/BMPR1A	7
BP	GO:0002230	positive regulation of defense response to virus by host	4/684	32/18870	0.0275198628270286	0.31169520825756	0.286510050585155	IL27/TRIM6/IL23R/IL4	4
BP	GO:0002360	T cell lineage commitment	4/684	32/18870	0.0275198628270286	0.31169520825756	0.286510050585155	IL23R/TOX/IL7/FOXN1	4
BP	GO:0070498	interleukin-1-mediated signaling pathway	4/684	32/18870	0.0275198628270286	0.31169520825756	0.286510050585155	IRAK3/IL1R2/IL1R1/IL1RL2	4
BP	GO:0072677	eosinophil migration	4/684	32/18870	0.0275198628270286	0.31169520825756	0.286510050585155	XCL1/CCL4/CCL2/IL4	4
BP	GO:1901889	negative regulation of cell junction assembly	4/684	32/18870	0.0275198628270286	0.31169520825756	0.286510050585155	TLR2/ACVRL1/DLC1/THBS1	4
BP	GO:1902751	positive regulation of cell cycle G2/M phase transition	4/684	32/18870	0.0275198628270286	0.31169520825756	0.286510050585155	WNT10B/CDC25A/HSPA2/DTL	4
BP	GO:1903707	negative regulation of hemopoiesis	9/684	118/18870	0.0277758935988033	0.313345130628021	0.288026658249627	CR1/CEACAM1/C1QC/GPR68/ZBTB46/GPR55/IL4/FOXJ1/GATA2	9
BP	GO:0051346	negative regulation of hydrolase activity	14/684	218/18870	0.0280146407375017	0.313345130628021	0.288026658249627	CR1/NAIP/SERPINB2/MMP9/NOL3/RASA4/HGF/SERPINF2/SERPINB10/MIR339/ANXA8/PLA2R1/THBS1/SERPINF1	14
BP	GO:0030225	macrophage differentiation	6/684	64/18870	0.0281266282905539	0.313345130628021	0.288026658249627	MMP9/TSPAN2/TLR2/C1QC/ZBTB46/GATA2	6
BP	GO:0031100	animal organ regeneration	6/684	64/18870	0.0281266282905539	0.313345130628021	0.288026658249627	ANXA3/ADM/PTCH1/AXL/WNT1/PFKFB1	6
BP	GO:0032615	interleukin-12 production	6/684	64/18870	0.0281266282905539	0.313345130628021	0.288026658249627	IRAK3/TLR2/CD40LG/IL23R/CMKLR1/THBS1	6
BP	GO:0032655	regulation of interleukin-12 production	6/684	64/18870	0.0281266282905539	0.313345130628021	0.288026658249627	IRAK3/TLR2/CD40LG/IL23R/CMKLR1/THBS1	6
BP	GO:0048247	lymphocyte chemotaxis	6/684	64/18870	0.0281266282905539	0.313345130628021	0.288026658249627	HSD3B7/TMEM102/XCL1/CCL4/CCL2/CCL20	6
BP	GO:0072080	nephron tubule development	8/684	100/18870	0.0288127222014863	0.319329763420088	0.293527729163017	PTCH1/NOG/DLL1/PAX8/WNT1/PROM1/AHI1/GZF1	8
BP	GO:0034767	positive regulation of monoatomic ion transmembrane transport	11/684	158/18870	0.0291265905220356	0.319329763420088	0.293527729163017	KCNE1/NTSR1/ABCB1/SCN1B/XCL1/FGF13/CCL2/LHCGR/STAC/NLGN3/TRPC1	11
BP	GO:0001754	eye photoreceptor cell differentiation	5/684	48/18870	0.029262644624953	0.319329763420088	0.293527729163017	PROM1/NKD1/RPGRIP1/CEP290/GNAT2	5
BP	GO:0006953	acute-phase response	5/684	48/18870	0.029262644624953	0.319329763420088	0.293527729163017	HP/ORM2/SERPINF2/F8/CRP	5
BP	GO:0048608	reproductive structure development	18/684	305/18870	0.0297718658987557	0.319329763420088	0.293527729163017	RETN/CYP1B1/KCNE1/INSL3/PTCH1/NOG/AXL/KIT/WNT7A/PATZ1/HOXA9/TYRO3/KITLG/SYCP2/SERPINF1/HOXA10/LHCGR/FSHR	18
BP	GO:0051146	striated muscle cell differentiation	18/684	305/18870	0.0297718658987557	0.319329763420088	0.293527729163017	TMEM119/CAV2/CDH2/TTN/MSX1/CACNA1H/WNT10B/DLL1/RBM24/CNTNAP1/NFATC2/WNT1/TNNT1/BMPR1A/IL4/SCGB3A1/MYO18B/MIR133B	18
BP	GO:0002283	neutrophil activation involved in immune response	3/684	19/18870	0.029808722175784	0.319329763420088	0.293527729163017	CD177/ANXA3/DNASE1L3	3
BP	GO:0002544	chronic inflammatory response	3/684	19/18870	0.029808722175784	0.319329763420088	0.293527729163017	VNN1/IL4/THBS1	3
BP	GO:0015936	coenzyme A metabolic process	3/684	19/18870	0.029808722175784	0.319329763420088	0.293527729163017	VNN1/MCCC2/PANK1	3
BP	GO:0021692	cerebellar Purkinje cell layer morphogenesis	3/684	19/18870	0.029808722175784	0.319329763420088	0.293527729163017	RORA/DLL1/FAIM2	3
BP	GO:0032305	positive regulation of icosanoid secretion	3/684	19/18870	0.029808722175784	0.319329763420088	0.293527729163017	NTSR1/PLA2R1/PLA2G4A	3
BP	GO:0032695	negative regulation of interleukin-12 production	3/684	19/18870	0.029808722175784	0.319329763420088	0.293527729163017	IRAK3/CMKLR1/THBS1	3
BP	GO:0055064	chloride ion homeostasis	3/684	19/18870	0.029808722175784	0.319329763420088	0.293527729163017	ATP6V1B1/SLC12A4/CA12	3
BP	GO:0061158	3'-UTR-mediated mRNA destabilization	3/684	19/18870	0.029808722175784	0.319329763420088	0.293527729163017	RBM24/ZC3H12D/TRIM71	3
BP	GO:0098543	detection of other organism	3/684	19/18870	0.029808722175784	0.319329763420088	0.293527729163017	NLRC4/NAIP/TLR2	3
BP	GO:0060485	mesenchyme development	19/684	327/18870	0.0299499484529052	0.319329763420088	0.293527729163017	BAMBI/LRG1/CDH2/OLFM1/NOG/MSX1/HGF/PTK7/TCOF1/ACVRL1/RBM24/EFNB1/ACTG2/NRTN/BNC2/KITLG/BMPR1A/DLL3/FOXH1	19
BP	GO:0010810	regulation of cell-substrate adhesion	14/684	220/18870	0.0299582597279414	0.319329763420088	0.293527729163017	OLFM4/ITGB3/CEACAM6/CASS4/FBLN1/NF2/ACVRL1/GPM6B/PIK3CB/WNT1/COL8A1/DLC1/THBS1/VWC2	14
BP	GO:0010324	membrane invagination	6/684	65/18870	0.030073519868026	0.319329763420088	0.293527729163017	FCGR1A/FCHO2/FNBP1L/THBS1/GATA2/AURKB	6
BP	GO:0010812	negative regulation of cell-substrate adhesion	6/684	65/18870	0.030073519868026	0.319329763420088	0.293527729163017	FBLN1/NF2/ACVRL1/WNT1/DLC1/THBS1	6
BP	GO:0030199	collagen fibril organization	6/684	65/18870	0.030073519868026	0.319329763420088	0.293527729163017	CYP1B1/SERPINF2/COL5A3/FKBP10/OPTC/TLL2	6
BP	GO:0060042	retina morphogenesis in camera-type eye	6/684	65/18870	0.030073519868026	0.319329763420088	0.293527729163017	PTPRM/DLL1/PROM1/RPGRIP1/AHI1/GNAT2	6
BP	GO:0043542	endothelial cell migration	17/684	284/18870	0.0302952104300577	0.320967296248964	0.29503294836821	ANXA3/S100A12/CEACAM1/CYP1B1/PPARG/ITGB3/PTPRM/S100P/WNT7A/ACVRL1/PIK3CB/PATZ1/FSTL1/THBS1/SERPINF1/GATA2/MIR133B	17
BP	GO:0010743	regulation of macrophage derived foam cell differentiation	4/684	33/18870	0.0304457258261906	0.321158086230555	0.295208322406144	PPARG/ITGB3/ABCA5/CRP	4
BP	GO:0071346	cellular response to type II interferon	9/684	120/18870	0.030515756774482	0.321158086230555	0.295208322406144	ARG1/PPARG/TLR2/GBP6/XCL1/CCL4/CCL2/CCL20/IRGM	9
BP	GO:0072009	nephron epithelium development	9/684	120/18870	0.030515756774482	0.321158086230555	0.295208322406144	PTCH1/NOG/DLL1/PAX8/WNT1/PROM1/FOXJ1/AHI1/GZF1	9
BP	GO:0019935	cyclic-nucleotide-mediated signaling	7/684	83/18870	0.0308478547787716	0.323418906730261	0.297286467268735	ADM/INSL3/RUNDC3A/GHRHR/KSR1/PDE2A/THBS1	7
BP	GO:1903706	regulation of hemopoiesis	23/684	417/18870	0.0309136737629181	0.323418906730261	0.297286467268735	CR1/VNN1/CEACAM1/ZNF683/IL27/C1QC/PSG9/GPR68/AXL/WNT10B/IL23R/DLL1/ZBTB46/TOX/HOXA9/IL7/KITLG/IL1RL2/FOXN1/GPR55/IL4/FOXJ1/GATA2	23
BP	GO:0097529	myeloid leukocyte migration	15/684	242/18870	0.0309345391133632	0.323418906730261	0.297286467268735	CD177/S100A12/IL1R1/KIT/NBL1/ITGA1/KITLG/XCL1/CMKLR1/CCL4/CCL2/CCL20/IL4/ARHGEF5/THBS1	15
BP	GO:0008360	regulation of cell shape	10/684	140/18870	0.0313357866890052	0.326895476490346	0.300482128130489	BAMBI/MYO10/FGD4/FMNL3/NF2/KIT/PLXNA1/PLXNA3/DLC1/CCL2	10
BP	GO:0043087	regulation of GTPase activity	18/684	307/18870	0.0314666317841969	0.327313154649184	0.300866057646396	SIPA1L2/CAV2/FGD4/RASA4/RAP1GAP/DOCK9/ARHGAP22/CHN1/PLXNA1/PLXNA3/NGEF/XCL1/RGS9/CCL4/CCL2/CCL20/ARHGEF5/FOXJ1	18
BP	GO:0007520	myoblast fusion	5/684	49/18870	0.0316510513219729	0.327313154649184	0.300866057646396	CACNA1H/NFATC2/WNT1/IL4/SCGB3A1	5
BP	GO:0036230	granulocyte activation	5/684	49/18870	0.0316510513219729	0.327313154649184	0.300866057646396	CD177/ANXA3/FCER1A/DNASE1L3/ENPP3	5
BP	GO:0042461	photoreceptor cell development	5/684	49/18870	0.0316510513219729	0.327313154649184	0.300866057646396	FAM151B/RPGRIP1/AHI1/CEP290/GNAT2	5
BP	GO:0030278	regulation of ossification	9/684	121/18870	0.0319539962607575	0.329729197857752	0.303086883130921	KREMEN1/TMEM119/KL/INTU/WNT10B/ANKH/GPM6B/TRPM4/BMPR1A	9
BP	GO:0044458	motile cilium assembly	6/684	66/18870	0.0321066092375326	0.330586883426283	0.303875267196879	INTU/DNHD1/SPAG16/CCDC39/FOXJ1/AHI1	6
BP	GO:0001936	regulation of endothelial cell proliferation	12/684	181/18870	0.032452737677677	0.333429099638681	0.306487830653791	CAV2/LRG1/PPARG/ITGB3/PTPRM/ACVRL1/COL4A3/CCL2/THBS1/GATA2/DBH/MIR133B	12
BP	GO:0061458	reproductive system development	18/684	309/18870	0.0332320761544912	0.337815593371036	0.310519893091242	RETN/CYP1B1/KCNE1/INSL3/PTCH1/NOG/AXL/KIT/WNT7A/PATZ1/HOXA9/TYRO3/KITLG/SYCP2/SERPINF1/HOXA10/LHCGR/FSHR	18
BP	GO:0009954	proximal/distal pattern formation	4/684	34/18870	0.0335479917880403	0.337815593371036	0.310519893091242	DLL1/HOXA9/HOXC9/HOXA10	4
BP	GO:0048265	response to pain	4/684	34/18870	0.0335479917880403	0.337815593371036	0.310519893091242	GJA4/THBS1/DBH/ADAM11	4
BP	GO:0009408	response to heat	8/684	103/18870	0.0335559941113373	0.337815593371036	0.310519893091242	TRPM2/HSPA2/ST8SIA1/SCARA5/DNAJC2/SCN2B/THBS1/STAC	8
BP	GO:0007548	sex differentiation	17/684	288/18870	0.0339464630956125	0.337815593371036	0.310519893091242	DACH1/RETN/CYP1B1/KCNE1/INSL3/AXL/KIT/WNT7A/PATZ1/HOXA9/TYRO3/KITLG/BMPR1A/SYCP2/HOXA10/LHCGR/FSHR	17
BP	GO:0016485	protein processing	15/684	245/18870	0.0339466725940735	0.337815593371036	0.310519893091242	NLRC4/IL1R2/ASPH/PTCH1/NOL3/THBD/PCSK6/KLKB1/SIRT4/FXN/NKD2/SERPINF2/IFT172/THBS1/TLL2	15
BP	GO:0043405	regulation of MAP kinase activity	10/684	142/18870	0.0340666808926229	0.337815593371036	0.310519893091242	IRAK3/S100A12/PDGFC/PPARG/KIT/PIK3CB/HIPK3/KSR1/ARHGEF5/THBS1	10
BP	GO:0120254	olefinic compound metabolic process	11/684	162/18870	0.0340744283028024	0.337815593371036	0.310519893091242	CYP1B1/ADM/PLB1/CACNA1H/CYP2S1/CEL/DKK3/RDH16/CYP2E1/CYP2C8/PLA2G4A	11
BP	GO:0006700	C21-steroid hormone biosynthetic process	3/684	20/18870	0.034148595718281	0.337815593371036	0.310519893091242	ADM/CACNA1H/DKK3	3
BP	GO:0009310	amine catabolic process	3/684	20/18870	0.034148595718281	0.337815593371036	0.310519893091242	MAOA/DBH/MOXD1	3
BP	GO:0032303	regulation of icosanoid secretion	3/684	20/18870	0.034148595718281	0.337815593371036	0.310519893091242	NTSR1/PLA2R1/PLA2G4A	3
BP	GO:0034122	negative regulation of toll-like receptor signaling pathway	3/684	20/18870	0.034148595718281	0.337815593371036	0.310519893091242	IRAK3/NLRP6/TYRO3	3
BP	GO:0051546	keratinocyte migration	3/684	20/18870	0.034148595718281	0.337815593371036	0.310519893091242	MMP9/LRG1/LTB4R2	3
BP	GO:0055062	phosphate ion homeostasis	3/684	20/18870	0.034148595718281	0.337815593371036	0.310519893091242	ALPL/ANKH/ENPP3	3
BP	GO:0140131	positive regulation of lymphocyte chemotaxis	3/684	20/18870	0.034148595718281	0.337815593371036	0.310519893091242	TMEM102/XCL1/CCL4	3
BP	GO:1902001	fatty acid transmembrane transport	3/684	20/18870	0.034148595718281	0.337815593371036	0.310519893091242	ACSL1/ABCD2/THBS1	3
BP	GO:0001914	regulation of T cell mediated cytotoxicity	5/684	50/18870	0.0341579357602414	0.337815593371036	0.310519893091242	CEACAM1/CD1B/IL23R/XCL1/ULBP2	5
BP	GO:0030850	prostate gland development	5/684	50/18870	0.0341579357602414	0.337815593371036	0.310519893091242	PTCH1/NOG/HOXA9/SERPINF1/HOXA10	5
BP	GO:0061053	somite development	7/684	85/18870	0.0345071797924975	0.340561523387782	0.31304395033421	PTCH1/NOG/DLL1/WNT1/NKD1/BMPR1A/DLL3	7
BP	GO:0002286	T cell activation involved in immune response	9/684	123/18870	0.0349702101126527	0.343705143607209	0.31593356417564	CEACAM1/IL18R1/IL27/CLEC4D/ENTPD7/RORC/RORA/IL23R/IL4	9
BP	GO:0030282	bone mineralization	9/684	123/18870	0.0349702101126527	0.343705143607209	0.31593356417564	TMEM119/ALPL/KL/WNT10B/ANKH/GPM6B/TRPM4/BMPR1A/SMPD3	9
BP	GO:0019218	regulation of steroid metabolic process	8/684	104/18870	0.0352482518255452	0.345012209740985	0.317135018590675	ADM/RORC/RORA/DKK3/KIT/IGF1R/LHCGR/DDX20	8
BP	GO:0061326	renal tubule development	8/684	104/18870	0.0352482518255452	0.345012209740985	0.317135018590675	PTCH1/NOG/DLL1/PAX8/WNT1/PROM1/AHI1/GZF1	8
BP	GO:0034341	response to type II interferon	10/684	143/18870	0.0354926530185074	0.346691068601724	0.31867822465985	ARG1/PPARG/TLR2/GBP6/IL23R/XCL1/CCL4/CCL2/CCL20/IRGM	10
BP	GO:0034329	cell junction assembly	24/684	446/18870	0.0357317516002438	0.348311357299918	0.320167593070347	CDH6/COL17A1/TLR2/NRCAM/ITGB3/CDH2/NTNG2/WNT7A/ACVRL1/GPM6B/CNTNAP1/CUX2/CNTNAP2/FGF13/DLC1/MDGA1/CLDN23/AMIGO3/GJA4/STON1/THBS1/CDH1/LHFPL4/NLGN3	24
BP	GO:0007162	negative regulation of cell adhesion	18/684	312/18870	0.0360161212258875	0.349650385043973	0.321398426578597	ARG1/CR1/CEACAM1/CYP1B1/CD274/TNFRSF21/FBLN1/NF2/ACVRL1/WNT1/PLXNA1/PLXNA3/XCL1/DLC1/IL4/THBS1/FOXJ1/CDH1	18
BP	GO:0052547	regulation of peptidase activity	18/684	312/18870	0.0360161212258875	0.349650385043973	0.321398426578597	NLRC4/CR1/NAIP/SERPINB2/MMP9/PPARG/ASPH/NOL3/HGF/SERPINF2/DLC1/SERPINB10/MIR339/COL4A3/ANXA8/KHDC1/THBS1/SERPINF1	18
BP	GO:0002761	regulation of myeloid leukocyte differentiation	9/684	124/18870	0.0365493707000255	0.351080362258854	0.322712860786493	CEACAM1/C1QC/GPR68/IL23R/ZBTB46/KITLG/GPR55/IL4/GATA2	9
BP	GO:0046632	alpha-beta T cell differentiation	9/684	124/18870	0.0365493707000255	0.351080362258854	0.322712860786493	ZNF683/IL18R1/IL27/ENTPD7/RORC/RORA/IL23R/TOX/IL4	9
BP	GO:0022407	regulation of cell-cell adhesion	26/684	493/18870	0.0366841145047905	0.351080362258854	0.322712860786493	ARG1/CR1/VNN1/CEACAM1/CD274/SELP/TNFRSF21/MYO10/CD40LG/CEACAM6/WNT10B/NF2/IL23R/EFNB1/WNT1/SERPINF2/IL7/KITLG/XCL1/IL1RL2/MDGA1/CCL2/CD209/IL4/FOXJ1/CDH1	26
BP	GO:0009261	ribonucleotide catabolic process	5/684	51/18870	0.0367845003882176	0.351080362258854	0.322712860786493	VNN1/ENTPD7/UPB1/PDE9A/PDE2A	5
BP	GO:0051496	positive regulation of stress fiber assembly	5/684	51/18870	0.0367845003882176	0.351080362258854	0.322712860786493	SORBS3/NF2/PFN2/SERPINF2/ARHGEF5	5
BP	GO:0000038	very long-chain fatty acid metabolic process	4/684	35/18870	0.0368276436340484	0.351080362258854	0.322712860786493	ACSL1/ACOX2/ELOVL7/ABCD2	4
BP	GO:0002719	negative regulation of cytokine production involved in immune response	4/684	35/18870	0.0368276436340484	0.351080362258854	0.322712860786493	ARG1/IRAK3/AXL/XCL1	4
BP	GO:0086005	ventricular cardiac muscle cell action potential	4/684	35/18870	0.0368276436340484	0.351080362258854	0.322712860786493	DSC2/KCNE1/TRPM4/SCN2B	4
BP	GO:2000406	positive regulation of T cell migration	4/684	35/18870	0.0368276436340484	0.351080362258854	0.322712860786493	ITGB3/TMEM102/XCL1/CCL20	4
BP	GO:0042102	positive regulation of T cell proliferation	8/684	105/18870	0.0369972725777075	0.351992051304309	0.323550884816414	CD274/CD40LG/IL23R/EFNB1/KITLG/XCL1/CD209/IL4	8
BP	GO:1902107	positive regulation of leukocyte differentiation	12/684	185/18870	0.0374312811297702	0.354702399072344	0.32604223487747	CR1/VNN1/GPR68/AXL/WNT10B/IL23R/ZBTB46/TOX/IL7/KITLG/IL1RL2/IL4	12
BP	GO:1903708	positive regulation of hemopoiesis	12/684	185/18870	0.0374312811297702	0.354702399072344	0.32604223487747	CR1/VNN1/GPR68/AXL/WNT10B/IL23R/ZBTB46/TOX/IL7/KITLG/IL1RL2/IL4	12
BP	GO:0050671	positive regulation of lymphocyte proliferation	10/684	145/18870	0.038468085907027	0.360525924389884	0.331395215895816	CD274/CD40LG/IL23R/EFNB1/NFATC2/IL7/KITLG/XCL1/CD209/IL4	10
BP	GO:0019226	transmission of nerve impulse	6/684	69/18870	0.038733961024338	0.360525924389884	0.331395215895816	NRCAM/CNTNAP1/SCN1B/CNTNAP2/KCNA2/CACNG2	6
BP	GO:0035019	somatic stem cell population maintenance	6/684	69/18870	0.038733961024338	0.360525924389884	0.331395215895816	NOG/KIT/WNT7A/PAX8/BMPR1A/GATA2	6
BP	GO:2000401	regulation of lymphocyte migration	6/684	69/18870	0.038733961024338	0.360525924389884	0.331395215895816	ITGB3/TMEM102/XCL1/CCL4/CCL2/CCL20	6
BP	GO:0002888	positive regulation of myeloid leukocyte mediated immunity	3/684	21/18870	0.0387964685384182	0.360525924389884	0.331395215895816	CD177/FCGR1A/ARG1	3
BP	GO:0019370	leukotriene biosynthetic process	3/684	21/18870	0.0387964685384182	0.360525924389884	0.331395215895816	GGTLC2/GGT7/PLA2G4A	3
BP	GO:0055081	monoatomic anion homeostasis	3/684	21/18870	0.0387964685384182	0.360525924389884	0.331395215895816	ATP6V1B1/SLC12A4/CA12	3
BP	GO:0060445	branching involved in salivary gland morphogenesis	3/684	21/18870	0.0387964685384182	0.360525924389884	0.331395215895816	HGF/PLXNA1/ESRP2	3
BP	GO:1901739	regulation of myoblast fusion	3/684	21/18870	0.0387964685384182	0.360525924389884	0.331395215895816	NFATC2/IL4/SCGB3A1	3
BP	GO:0034308	primary alcohol metabolic process	8/684	106/18870	0.0388037152170739	0.360525924389884	0.331395215895816	CYP1B1/SULT1B1/PLB1/CACNA1H/CEL/DKK3/RDH16/CYP2C8	8
BP	GO:0003197	endocardial cushion development	5/684	52/18870	0.0395317691624486	0.361460175084819	0.332253978580561	NOG/MSX1/ACVRL1/RBM24/BMPR1A	5
BP	GO:0010823	negative regulation of mitochondrion organization	5/684	52/18870	0.0395317691624486	0.361460175084819	0.332253978580561	PPARG/NOL3/HGF/FXN/CLU	5
BP	GO:0042572	retinol metabolic process	5/684	52/18870	0.0395317691624486	0.361460175084819	0.332253978580561	CYP1B1/PLB1/CEL/RDH16/CYP2C8	5
BP	GO:0043154	negative regulation of cysteine-type endopeptidase activity involved in apoptotic process	5/684	52/18870	0.0395317691624486	0.361460175084819	0.332253978580561	NAIP/MMP9/NOL3/HGF/THBS1	5
BP	GO:0101023	vascular endothelial cell proliferation	5/684	52/18870	0.0395317691624486	0.361460175084819	0.332253978580561	PPARG/COL4A3/CCL2/DBH/MIR133B	5
BP	GO:1905562	regulation of vascular endothelial cell proliferation	5/684	52/18870	0.0395317691624486	0.361460175084819	0.332253978580561	PPARG/COL4A3/CCL2/DBH/MIR133B	5
BP	GO:0007338	single fertilization	11/684	166/18870	0.0395881335335697	0.361460175084819	0.332253978580561	FOLR3/PLB1/CACNA1H/CRISP1/HOXA9/PAEP/ATP8B3/SPACA4/GLRB/HOXA10/SPESP1	11
BP	GO:0061351	neural precursor cell proliferation	11/684	166/18870	0.0395881335335697	0.361460175084819	0.332253978580561	CDH2/RORA/PDE9A/NF2/WNT7A/TOX/WNT1/RPGRIP1/FGF13/TRIM71/GATA2	11
BP	GO:0070665	positive regulation of leukocyte proliferation	11/684	166/18870	0.0395881335335697	0.361460175084819	0.332253978580561	CD274/CD40LG/KIT/IL23R/EFNB1/NFATC2/IL7/KITLG/XCL1/CD209/IL4	11
BP	GO:0001508	action potential	10/684	146/18870	0.0400184760912268	0.363992142955958	0.334581361946173	DSC2/KCNE1/NRCAM/CNTNAP1/SCN1B/CNR2/TRPM4/SCN2B/FGF13/KCNA2	10
BP	GO:0051783	regulation of nuclear division	10/684	146/18870	0.0400184760912268	0.363992142955958	0.334581361946173	TGFA/CDK5RAP2/CAV2/MSX1/HORMAD1/NEK2/CDCA2/BUB1/SMPD3/AURKB	10
BP	GO:0021696	cerebellar cortex morphogenesis	4/684	36/18870	0.0402852570768571	0.364328836339561	0.334890850304712	RORA/WNT7A/DLL1/FAIM2	4
BP	GO:0033687	osteoblast proliferation	4/684	36/18870	0.0402852570768571	0.364328836339561	0.334890850304712	TMEM119/ITGB3/NF2/IGF1R	4
BP	GO:0035137	hindlimb morphogenesis	4/684	36/18870	0.0402852570768571	0.364328836339561	0.334890850304712	PTCH1/MSX1/WNT7A/BMPR1A	4
BP	GO:0048864	stem cell development	7/684	88/18870	0.0405176830362374	0.365735518412488	0.336183871631939	CDH2/TCOF1/WNT7A/EFNB1/NRTN/KITLG/BMPR1A	7
BP	GO:0007389	pattern specification process	25/684	475/18870	0.0407039402524948	0.366720916252117	0.337089648741753	ASPH/PTCH1/INTU/NOG/MSX1/PCSK6/NBL1/WNT7A/DLL1/ACVRL1/EFNB1/PAX8/WNT1/HOXA9/NKD1/BMPR1A/CCDC39/IFT172/HOXC9/DLL3/FOXJ1/AHI1/HOXA10/FOXH1/TLL2	25
BP	GO:0010632	regulation of epithelial cell migration	17/684	295/18870	0.0410985856168665	0.369091889059049	0.339269045539822	ANXA3/CEACAM1/MMP9/PPARG/INSL3/ITGB3/PTPRM/WNT7A/ACVRL1/PIK3CB/PFN2/PATZ1/IL4/THBS1/SERPINF1/GATA2/MIR133B	17
BP	GO:0046847	filopodium assembly	6/684	70/18870	0.0411222832039722	0.369091889059049	0.339269045539822	MYO10/FGD4/TRPM2/FMNL3/FNBP1L/TTYH1	6
BP	GO:0044782	cilium organization	22/684	407/18870	0.0412546392725462	0.369582521693978	0.339720034766888	LIMK2/RFX2/INTU/CC2D2B/FNBP1L/ABLIM3/CCDC65/DNHD1/TRAF3IP1/RABEP2/SPAG16/PTPDC1/RPGRIP1/CCDC39/CNTROB/IFT172/UBXN10/FOXJ1/AHI1/CEP290/CEP70/TCTN2	22
BP	GO:0003002	regionalization	23/684	430/18870	0.0414597625634135	0.370721974650673	0.340767419248951	PTCH1/INTU/NOG/MSX1/PCSK6/NBL1/WNT7A/DLL1/ACVRL1/PAX8/WNT1/HOXA9/NKD1/BMPR1A/CCDC39/IFT172/HOXC9/DLL3/FOXJ1/AHI1/HOXA10/FOXH1/TLL2	23
BP	GO:0051384	response to glucocorticoid	9/684	127/18870	0.0415777289841874	0.371079281008967	0.341095855041601	ANXA3/CYP1B1/ADM/ALPL/GHRHR/IGF1R/HSD3B2/SERPINF1/PFKFB1	9
BP	GO:0048511	rhythmic process	17/684	296/18870	0.0422027364209415	0.375604464421949	0.345255400951235	RETN/CYP1B1/PPARG/RORC/RORA/AXL/MYBBP1A/TOP2A/IGF1R/DTL/TYRO3/KCNA2/CA12/SERPINF1/LHCGR/FSHR/CRTC1	17
BP	GO:0019933	cAMP-mediated signaling	5/684	53/18870	0.0424005880585635	0.375604464421949	0.345255400951235	ADM/INSL3/GHRHR/KSR1/PDE2A	5
BP	GO:0045778	positive regulation of ossification	5/684	53/18870	0.0424005880585635	0.375604464421949	0.345255400951235	TMEM119/KL/WNT10B/GPM6B/BMPR1A	5
BP	GO:0086002	cardiac muscle cell action potential involved in contraction	5/684	53/18870	0.0424005880585635	0.375604464421949	0.345255400951235	DSC2/KCNE1/SCN1B/TRPM4/SCN2B	5
BP	GO:0032945	negative regulation of mononuclear cell proliferation	7/684	89/18870	0.0426633028265374	0.377229240791521	0.346748894426602	ARG1/CR1/CD274/TNFRSF21/XCL1/FOXJ1/CRP	7
BP	GO:0032946	positive regulation of mononuclear cell proliferation	10/684	148/18870	0.0432468067860104	0.377816022745817	0.34728826405101	CD274/CD40LG/IL23R/EFNB1/NFATC2/IL7/KITLG/XCL1/CD209/IL4	10
BP	GO:0002548	monocyte chemotaxis	6/684	71/18870	0.0436015648878946	0.377816022745817	0.34728826405101	S100A12/NBL1/XCL1/CCL4/CCL2/CCL20	6
BP	GO:0006837	serotonin transport	3/684	22/18870	0.0437479908063072	0.377816022745817	0.34728826405101	ITGB3/GPM6B/HTR1A	3
BP	GO:0009713	catechol-containing compound biosynthetic process	3/684	22/18870	0.0437479908063072	0.377816022745817	0.34728826405101	KL/DBH/MOXD1	3
BP	GO:0010888	negative regulation of lipid storage	3/684	22/18870	0.0437479908063072	0.377816022745817	0.34728826405101	PPARG/ITGB3/CRP	3
BP	GO:0030449	regulation of complement activation	3/684	22/18870	0.0437479908063072	0.377816022745817	0.34728826405101	CR1/C4BPA/SUSD4	3
BP	GO:0035313	wound healing, spreading of epidermal cells	3/684	22/18870	0.0437479908063072	0.377816022745817	0.34728826405101	LRG1/WNT7A/ACVRL1	3
BP	GO:0035584	calcium-mediated signaling using intracellular calcium source	3/684	22/18870	0.0437479908063072	0.377816022745817	0.34728826405101	SELP/TRPM2/CCL20	3
BP	GO:0042423	catecholamine biosynthetic process	3/684	22/18870	0.0437479908063072	0.377816022745817	0.34728826405101	KL/DBH/MOXD1	3
BP	GO:0086012	membrane depolarization during cardiac muscle cell action potential	3/684	22/18870	0.0437479908063072	0.377816022745817	0.34728826405101	SCN1B/TRPM4/SCN2B	3
BP	GO:0098856	intestinal lipid absorption	3/684	22/18870	0.0437479908063072	0.377816022745817	0.34728826405101	CEL/FABP2/CYP8B1	3
BP	GO:0008207	C21-steroid hormone metabolic process	4/684	37/18870	0.0439210133652379	0.377816022745817	0.34728826405101	ADM/CACNA1H/DKK3/HSD3B2	4
BP	GO:0044319	wound healing, spreading of cells	4/684	37/18870	0.0439210133652379	0.377816022745817	0.34728826405101	CEACAM1/LRG1/WNT7A/ACVRL1	4
BP	GO:0090505	epiboly involved in wound healing	4/684	37/18870	0.0439210133652379	0.377816022745817	0.34728826405101	CEACAM1/LRG1/WNT7A/ACVRL1	4
BP	GO:2000279	negative regulation of DNA biosynthetic process	4/684	37/18870	0.0439210133652379	0.377816022745817	0.34728826405101	DACH1/ACVRL1/HNRNPA1/DNAJC2	4
BP	GO:0043086	negative regulation of catalytic activity	25/684	480/18870	0.0450855027224724	0.387133098286645	0.355852514362816	HP/IRAK3/CR1/NAIP/CEACAM1/SERPINB2/MMP9/PPARG/NOL3/RASA4/HGF/ZFYVE28/PIK3CB/PRKAR2B/HIPK3/SERPINF2/LTB4R2/SERPINB10/MIR339/ANXA8/PLA2R1/THBS1/SERPINF1/ERRFI1/MT3	25
BP	GO:0007127	meiosis I	9/684	129/18870	0.0451774602869025	0.387223745197829	0.355935836949821	TDRD9/CCNA1/HORMAD1/RPL10L/HSPA2/TOP2A/SYCP2/HSF2BP/CCNE2	9
BP	GO:0070169	positive regulation of biomineral tissue development	5/684	54/18870	0.0453916260889808	0.387825076115426	0.356488579972667	TMEM119/KL/WNT10B/GPM6B/BMPR1A	5
BP	GO:0051259	protein complex oligomerization	15/684	255/18870	0.0455265585065932	0.387825076115426	0.356488579972667	NLRC4/TIFA/TRPM2/NOL3/KCNG1/UPB1/STEAP4/NLRP6/SCARA5/ITLN1/TRPM4/TMEM120B/KCNA2/KCNG4/CRTC1	15
BP	GO:0007009	plasma membrane organization	11/684	170/18870	0.0456934435517652	0.387825076115426	0.356488579972667	CR1/CAV2/FOLR3/ATG9B/CRISP1/FNBP1L/CLU/BAIAP2L2/ABCD2/TLCD1/SPESP1	11
BP	GO:0042130	negative regulation of T cell proliferation	6/684	72/18870	0.0461724797665063	0.387825076115426	0.356488579972667	ARG1/CR1/CD274/TNFRSF21/XCL1/FOXJ1	6
BP	GO:0022409	positive regulation of cell-cell adhesion	18/684	322/18870	0.0465333062376454	0.387825076115426	0.356488579972667	CR1/VNN1/CD274/SELP/MYO10/CD40LG/CEACAM6/WNT10B/IL23R/EFNB1/SERPINF2/IL7/KITLG/XCL1/IL1RL2/CCL2/CD209/IL4	18
BP	GO:0008637	apoptotic mitochondrial changes	8/684	110/18870	0.0466156846062141	0.387825076115426	0.356488579972667	MMP9/NOL3/HGF/THEM4/FXN/CLU/TMEM102/AIFM2	8
BP	GO:0010469	regulation of signaling receptor activity	8/684	110/18870	0.0466156846062141	0.387825076115426	0.356488579972667	PPARG/NOG/ZFYVE28/CCL2/CLEC12B/ERRFI1/CACNG2/NLGN3	8
BP	GO:0007612	learning	10/684	150/18870	0.0466479456600177	0.387825076115426	0.356488579972667	TLR2/NTSR1/NOG/CHST10/KIT/PRKAR2B/CNTNAP2/FGF13/DBH/NLGN3	10
BP	GO:0008584	male gonad development	10/684	150/18870	0.0466479456600177	0.387825076115426	0.356488579972667	CYP1B1/KCNE1/INSL3/KIT/PATZ1/HOXA9/KITLG/HOXA10/LHCGR/FSHR	10
BP	GO:0045621	positive regulation of lymphocyte differentiation	9/684	130/18870	0.0470529770958333	0.387825076115426	0.356488579972667	CR1/VNN1/AXL/WNT10B/IL23R/TOX/IL7/IL1RL2/IL4	9
BP	GO:0071621	granulocyte chemotaxis	9/684	130/18870	0.0470529770958333	0.387825076115426	0.356488579972667	S100A12/ITGA1/XCL1/CMKLR1/CCL4/CCL2/CCL20/IL4/THBS1	9
BP	GO:0042098	T cell proliferation	13/684	213/18870	0.0470572139715719	0.387825076115426	0.356488579972667	ARG1/CR1/IL27/CD274/TNFRSF21/CD40LG/IL23R/EFNB1/KITLG/XCL1/CD209/IL4/FOXJ1	13
BP	GO:1901888	regulation of cell junction assembly	13/684	213/18870	0.0470572139715719	0.387825076115426	0.356488579972667	TLR2/NTNG2/WNT7A/ACVRL1/GPM6B/CUX2/CNTNAP2/DLC1/MDGA1/AMIGO3/THBS1/LHFPL4/NLGN3	13
BP	GO:0001843	neural tube closure	7/684	91/18870	0.0471716375756695	0.387825076115426	0.356488579972667	ADM/PTCH1/NOG/PTK7/DLC1/IFT172/TRIM71	7
BP	GO:0051897	positive regulation of phosphatidylinositol 3-kinase/protein kinase B signal transduction	11/684	171/18870	0.0473149366298968	0.387825076115426	0.356488579972667	OSM/PDGFC/SELP/CASS4/AXL/HGF/KIT/PIK3CB/IGF1R/THBS1/FSHR	11
BP	GO:0035909	aorta morphogenesis	4/684	38/18870	0.0477347128858074	0.387825076115426	0.356488579972667	ACVRL1/BMPR1A/FKBP10/FOXH1	4
BP	GO:0090504	epiboly	4/684	38/18870	0.0477347128858074	0.387825076115426	0.356488579972667	CEACAM1/LRG1/WNT7A/ACVRL1	4
BP	GO:0002573	myeloid leukocyte differentiation	14/684	235/18870	0.0477815193585723	0.387825076115426	0.356488579972667	CEACAM1/MMP9/TSPAN2/PPARG/TLR2/C1QC/GPR68/KIT/IL23R/ZBTB46/KITLG/GPR55/IL4/GATA2	14
BP	GO:0046546	development of primary male sexual characteristics	10/684	151/18870	0.0484142805514093	0.387825076115426	0.356488579972667	CYP1B1/KCNE1/INSL3/KIT/PATZ1/HOXA9/KITLG/HOXA10/LHCGR/FSHR	10
BP	GO:0010572	positive regulation of platelet activation	2/684	10/18870	0.0486793572693276	0.387825076115426	0.356488579972667	SELP/PLA2G4A	2
BP	GO:0015911	long-chain fatty acid import across plasma membrane	2/684	10/18870	0.0486793572693276	0.387825076115426	0.356488579972667	ACSL1/THBS1	2
BP	GO:0021604	cranial nerve structural organization	2/684	10/18870	0.0486793572693276	0.387825076115426	0.356488579972667	PLXNA3/KCNA2	2
BP	GO:0032429	regulation of phospholipase A2 activity	2/684	10/18870	0.0486793572693276	0.387825076115426	0.356488579972667	ANXA8/PLA2R1	2
BP	GO:0034351	negative regulation of glial cell apoptotic process	2/684	10/18870	0.0486793572693276	0.387825076115426	0.356488579972667	DLL1/CCL2	2
BP	GO:0034651	cortisol biosynthetic process	2/684	10/18870	0.0486793572693276	0.387825076115426	0.356488579972667	CACNA1H/DKK3	2
BP	GO:0035907	dorsal aorta development	2/684	10/18870	0.0486793572693276	0.387825076115426	0.356488579972667	ACVRL1/BMPR1A	2
BP	GO:0042711	maternal behavior	2/684	10/18870	0.0486793572693276	0.387825076115426	0.356488579972667	NPAS1/DBH	2
BP	GO:0048630	skeletal muscle tissue growth	2/684	10/18870	0.0486793572693276	0.387825076115426	0.356488579972667	DLL1/TLL2	2
BP	GO:0060054	positive regulation of epithelial cell proliferation involved in wound healing	2/684	10/18870	0.0486793572693276	0.387825076115426	0.356488579972667	LRG1/WNT7A	2
BP	GO:0060068	vagina development	2/684	10/18870	0.0486793572693276	0.387825076115426	0.356488579972667	AXL/TYRO3	2
BP	GO:0070344	regulation of fat cell proliferation	2/684	10/18870	0.0486793572693276	0.387825076115426	0.356488579972667	PID1/FTO	2
BP	GO:0072205	metanephric collecting duct development	2/684	10/18870	0.0486793572693276	0.387825076115426	0.356488579972667	PTCH1/PAX8	2
BP	GO:0097104	postsynaptic membrane assembly	2/684	10/18870	0.0486793572693276	0.387825076115426	0.356488579972667	CDH2/NLGN3	2
BP	GO:0097267	omega-hydroxylase P450 pathway	2/684	10/18870	0.0486793572693276	0.387825076115426	0.356488579972667	CYP1B1/CYP2C8	2
BP	GO:0098953	receptor diffusion trapping	2/684	10/18870	0.0486793572693276	0.387825076115426	0.356488579972667	ITGB3/CACNG2	2
BP	GO:0098970	postsynaptic neurotransmitter receptor diffusion trapping	2/684	10/18870	0.0486793572693276	0.387825076115426	0.356488579972667	ITGB3/CACNG2	2
BP	GO:0099628	neurotransmitter receptor diffusion trapping	2/684	10/18870	0.0486793572693276	0.387825076115426	0.356488579972667	ITGB3/CACNG2	2
BP	GO:1900543	negative regulation of purine nucleotide metabolic process	2/684	10/18870	0.0486793572693276	0.387825076115426	0.356488579972667	PID1/ALDOB	2
BP	GO:1901750	leukotriene D4 biosynthetic process	2/684	10/18870	0.0486793572693276	0.387825076115426	0.356488579972667	GGTLC2/GGT7	2
BP	GO:1902645	tertiary alcohol biosynthetic process	2/684	10/18870	0.0486793572693276	0.387825076115426	0.356488579972667	CACNA1H/DKK3	2
BP	GO:1904179	positive regulation of adipose tissue development	2/684	10/18870	0.0486793572693276	0.387825076115426	0.356488579972667	PPARG/TRPM4	2
BP	GO:2000659	regulation of interleukin-1-mediated signaling pathway	2/684	10/18870	0.0486793572693276	0.387825076115426	0.356488579972667	IL1R2/IL1R1	2
BP	GO:0071677	positive regulation of mononuclear cell migration	6/684	73/18870	0.0488356071452778	0.387825076115426	0.356488579972667	ITGB3/TMEM102/XCL1/CCL4/CCL20/IL4	6
BP	GO:0046794	transport of virus	3/684	23/18870	0.0489978706633111	0.387825076115426	0.356488579972667	CAV2/CD209/TPCN1	3
BP	GO:0046835	carbohydrate phosphorylation	3/684	23/18870	0.0489978706633111	0.387825076115426	0.356488579972667	HK3/PFKFB2/PFKFB1	3
BP	GO:0140112	extracellular vesicle biogenesis	3/684	23/18870	0.0489978706633111	0.387825076115426	0.356488579972667	ATP9A/ARRDC4/SMPD3	3
BP	GO:0001738	morphogenesis of a polarized epithelium	7/684	92/18870	0.0495354622459463	0.390779757718021	0.359204521549552	INTU/PTK7/WNT7A/TRAF3IP1/CELSR3/NKD1/AHI1	7
BP	GO:0060606	tube closure	7/684	92/18870	0.0495354622459463	0.390779757718021	0.359204521549552	ADM/PTCH1/NOG/PTK7/DLC1/IFT172/TRIM71	7
CC	GO:0035580	specific granule lumen	14/729	62/19886	3.97630740805149e-08	1.91658017068082e-05	1.77887436675988e-05	HP/ARG1/RETN/MMP8/BPI/LRG1/OLFM4/FOLR3/SLPI/LCN2/ORM2/CRISP3/CHIT1/CEP290	14
CC	GO:0042581	specific granule	22/729	160/19886	9.74926735562567e-08	2.34957343270579e-05	2.18075717165311e-05	CD177/ANXA3/GPR84/HP/ARG1/RETN/MMP8/CEACAM1/BPI/CLEC4D/LRG1/OLFM4/FOLR3/CLEC5A/SLPI/LCN2/TRPM2/CEACAM8/ORM2/CRISP3/CHIT1/CEP290	22
CC	GO:0070820	tertiary granule	19/729	164/19886	9.55701423522018e-06	0.00153549362045871	0.00142516878946266	CD177/GPR84/HP/CR1/MGAM/MMP8/CEACAM1/MMP9/CLEC4D/LRG1/OLFM4/FOLR3/CLEC5A/TRPM2/CEACAM8/DSC1/SERPINB10/CRISP3/CHIT1	19
CC	GO:0034774	secretory granule lumen	28/729	322/19886	2.31403463846771e-05	0.00232302348869644	0.00215611483445291	HP/ARG1/RETN/S100A12/MMP8/GYG1/F5/HK3/BPI/LRG1/OLFM4/FOLR3/SLPI/LCN2/S100P/HGF/ORM2/HRNR/ISLR/CLU/RNASE3/SERPINF2/F8/CRISP3/THBS1/CHIT1/CEP290/DBH	28
CC	GO:0060205	cytoplasmic vesicle lumen	28/729	325/19886	2.73620702479434e-05	0.00232302348869644	0.00215611483445291	HP/ARG1/RETN/S100A12/MMP8/GYG1/F5/HK3/BPI/LRG1/OLFM4/FOLR3/SLPI/LCN2/S100P/HGF/ORM2/HRNR/ISLR/CLU/RNASE3/SERPINF2/F8/CRISP3/THBS1/CHIT1/CEP290/DBH	28
CC	GO:0031983	vesicle lumen	28/729	326/19886	2.89173048385449e-05	0.00232302348869644	0.00215611483445291	HP/ARG1/RETN/S100A12/MMP8/GYG1/F5/HK3/BPI/LRG1/OLFM4/FOLR3/SLPI/LCN2/S100P/HGF/ORM2/HRNR/ISLR/CLU/RNASE3/SERPINF2/F8/CRISP3/THBS1/CHIT1/CEP290/DBH	28
CC	GO:0009897	external side of plasma membrane	31/729	387/19886	4.24004490616385e-05	0.00291957377824425	0.00270980313551825	FCGR1A/CA4/CLEC4D/CD274/FOLR3/SELP/IL1R1/NRCAM/ITGB3/KLRC3/LY6G6D/CD40LG/THBD/FCRL6/CD1B/CXCR3/KIT/CCR4/IL23R/ABCB1/LY6G5B/ENPP3/ITGA1/KLRC2/BMPR1A/CXCR6/PDCD1/ULBP2/CD209/THBS1/CLEC12B	31
CC	GO:0044853	plasma membrane raft	13/729	112/19886	0.000233883870493656	0.014066666995962	0.0130559805050969	CD177/MS4A4A/CR1/CAV2/TFPI/PTCH1/CDH2/PLVAP/IGF1R/BMPR1A/DLC1/MYO1A/CDH1	13
CC	GO:0031253	cell projection membrane	27/729	352/19886	0.00026265560780842	0.014066666995962	0.0130559805050969	BMX/CEACAM1/CA4/MYO10/PTCH1/PLB1/ITGB3/SLC28A3/S100P/PDE9A/NF2/THEM4/EVC2/MUC20/PHLPP2/CA9/PROM1/KSR1/ITLN1/CNTNAP2/DLC1/TTYH1/KCNA2/GNAT2/TCTN2/GABRG3/SLC6A18	27
CC	GO:1904724	tertiary granule lumen	8/729	55/19886	0.000832236025987171	0.0381600422589776	0.0354182528064326	HP/MMP8/MMP9/LRG1/OLFM4/FOLR3/CRISP3/CHIT1	8
CC	GO:0045121	membrane raft	22/729	286/19886	0.000907658923538999	0.0381600422589776	0.0354182528064326	CD177/MS4A4A/CR1/CAV2/KCNE1/TFPI/TLR2/PTCH1/CDH2/NTSR1/PLVAP/DLL1/GPM6B/EFNB1/IGF1R/ITLN1/BMPR1A/DLC1/CLIP3/MYO1A/CDH1/FAIM2	22
CC	GO:0098857	membrane microdomain	22/729	287/19886	0.000950042545866663	0.0381600422589776	0.0354182528064326	CD177/MS4A4A/CR1/CAV2/KCNE1/TFPI/TLR2/PTCH1/CDH2/NTSR1/PLVAP/DLL1/GPM6B/EFNB1/IGF1R/ITLN1/BMPR1A/DLC1/CLIP3/MYO1A/CDH1/FAIM2	22
CC	GO:0031528	microvillus membrane	6/729	33/19886	0.00112906300526768	0.0407202245920933	0.0377944866818949	CEACAM1/ITGB3/S100P/MUC20/CA9/PROM1	6
CC	GO:0005581	collagen trimer	10/729	86/19886	0.00118274511263342	0.0407202245920933	0.0377944866818949	C1QB/COL17A1/C1QC/COL7A1/COL8A1/GLDN/COL5A3/COL9A3/COL4A3/EMID1	10
CC	GO:0030667	secretory granule membrane	23/729	314/19886	0.00135168639490995	0.0434341894897731	0.0403134538832792	CD177/GPR84/CR1/MGAM/VNN1/CEACAM1/CA4/CAV2/CLEC4D/CLEC5A/SELP/TLR2/ITGB3/TRPM2/CEACAM8/CEACAM6/DSC1/ABCA13/SERPINB10/ATP8B3/DBH/MOXD1/RAB26	23
CC	GO:0034702	monoatomic ion channel complex	22/729	300/19886	0.00167685017496373	0.0505151115207825	0.0468856134447097	CACNA1E/KCNE1/CLIC5/CACNA1H/KCNG1/CACNA2D3/HSPA2/OLFM2/SCN1B/TRPM4/SCN2B/CNTNAP2/TTYH1/KCNA2/KCNG4/GABRQ/KCNJ6/GLRB/CACNG2/VWC2/GABRG3/TRPC1	22
CC	GO:0031091	platelet alpha granule	10/729	91/19886	0.00182345833727062	0.0517004069743787	0.0479857457176479	F5/SELP/ITGB3/HGF/ORM2/ISLR/CLU/SERPINF2/F8/THBS1	10
CC	GO:0061702	canonical inflammasome complex	4/729	17/19886	0.00291045094233612	0.077026814605964	0.0714924573215433	NLRC4/NAIP/CASP5/NLRP6	4
CC	GO:0031093	platelet alpha granule lumen	8/729	67/19886	0.00303632671683261	0.077026814605964	0.0714924573215433	F5/HGF/ORM2/ISLR/CLU/SERPINF2/F8/THBS1	8
CC	GO:0031527	filopodium membrane	4/729	18/19886	0.00363463491549896	0.0875947014635249	0.0813010441624767	MYO10/ITGB3/NF2/TTYH1	4
CC	GO:0098858	actin-based cell projection	17/729	227/19886	0.00435270271449701	0.0999048908755981	0.0927267495569539	CEACAM1/MYO10/ITGB3/FGD4/LY6G6D/S100P/NF2/MUC20/ACTG2/ATP6V1B1/CA9/PROM1/KITLG/FABP2/FGF13/TTYH1/MYO1A	17
CC	GO:0034703	cation channel complex	15/729	193/19886	0.00510642864201468	0.103812752830716	0.0963538326120429	CACNA1E/KCNE1/CACNA1H/KCNG1/CACNA2D3/HSPA2/SCN1B/TRPM4/SCN2B/CNTNAP2/KCNA2/KCNG4/KCNJ6/CACNG2/TRPC1	15
CC	GO:0030864	cortical actin cytoskeleton	8/729	73/19886	0.00516909972601077	0.103812752830716	0.0963538326120429	CDH2/NF2/DLC1/MLPH/MYO1A/ANLN/SPTB/CDH1	8
CC	GO:0070821	tertiary granule membrane	8/729	73/19886	0.00516909972601077	0.103812752830716	0.0963538326120429	CD177/GPR84/MGAM/CEACAM1/CLEC4D/CLEC5A/TRPM2/CEACAM8	8
CC	GO:0098644	complex of collagen trimers	4/729	21/19886	0.00651591472792363	0.125626835954368	0.116600579341791	COL7A1/COL8A1/COL5A3/COL4A3	4
CC	GO:0016324	apical plasma membrane	25/729	403/19886	0.00761270885592944	0.136545885816395	0.126735098213514	SLC22A4/MGAM/CEACAM1/CA4/KCNE1/PLB1/ITGB3/CLIC5/KL/CDH2/ABCC2/CEACAM6/ABCB1/DLL1/MUC20/SLC15A1/ENPP3/ATP6V1B1/PROM1/SLC47A1/SLC5A2/MYO1A/CA12/IGSF5/SLC6A18	25
CC	GO:0045178	basal part of cell	20/729	301/19886	0.00788866388580518	0.136545885816395	0.126735098213514	TGFA/SLC22A4/NAIP/CEACAM1/LIN7A/SLC1A3/CDH2/MUC20/NKD2/SLC16A10/VSIG1/ITGA1/ATP6V1B1/LIN7B/CA9/SLC47A1/MYO1A/CA12/CDH16/SLCO1B3	20
CC	GO:0045177	apical part of cell	28/729	469/19886	0.00814867803339503	0.136545885816395	0.126735098213514	SLC22A4/MGAM/CEACAM1/CA4/KCNE1/PTCH1/PLB1/ITGB3/CLIC5/KL/CDH2/ABCC2/CEACAM6/NF2/ABCB1/DLL1/MUC20/SLC15A1/ENPP3/ATP6V1B1/PROM1/SLC47A1/FABP2/SLC5A2/MYO1A/CA12/IGSF5/SLC6A18	28
CC	GO:0009925	basal plasma membrane	19/729	282/19886	0.00821541636654658	0.136545885816395	0.126735098213514	TGFA/SLC22A4/NAIP/CEACAM1/LIN7A/SLC1A3/CDH2/MUC20/NKD2/SLC16A10/VSIG1/ATP6V1B1/LIN7B/CA9/SLC47A1/MYO1A/CA12/CDH16/SLCO1B3	19
CC	GO:0062023	collagen-containing extracellular matrix	26/729	429/19886	0.00877720470701771	0.141020422292751	0.130888140367808	MMP8/MMP9/C1QB/SLPI/COL17A1/C1QC/CDH2/COL7A1/ORM2/FBLN1/PCSK6/HRNR/CLU/COL8A1/SERPINF2/COL5A3/COL9A3/IL7/COL4A3/ANXA8/THBS1/SERPINF1/SERPINC1/VWC2/ADAM11/SOD3	26
CC	GO:0005902	microvillus	9/729	97/19886	0.00922617513948485	0.143452142491345	0.133145142080851	CEACAM1/ITGB3/S100P/MUC20/ATP6V1B1/CA9/PROM1/FABP2/MYO1A	9
CC	GO:0005901	caveola	8/729	81/19886	0.00959631046565529	0.144544426388933	0.13415894565472	CAV2/TFPI/PTCH1/PLVAP/IGF1R/BMPR1A/DLC1/CDH1	8
CC	GO:0036038	MKS complex	3/729	13/19886	0.0106566227066205	0.155651277108821	0.144467771939832	AHI1/CEP290/TCTN2	3
CC	GO:0043025	neuronal cell body	28/729	489/19886	0.0137219919811286	0.19452941573247	0.180552526067482	ANXA3/KREMEN1/CACNA1E/SLC1A3/MYO10/TRPM2/OLFM1/NTSR1/RAP1GAP/PDE9A/PTK7/CCR4/ACVRL1/PRKAR2B/IGF1R/ZC4H2/ITGA1/SCN1B/CNR2/SLC24A1/TRPM4/BMPR1A/CNTNAP2/KCNA2/SERPINF1/ADAM11/PRPH/RBM8A	28
CC	GO:0035869	ciliary transition zone	7/729	72/19886	0.0162152804107584	0.220358274022784	0.204525587376465	INTU/CC2D2B/TRAF3IP1/RPGRIP1/AHI1/CEP290/TCTN2	7
CC	GO:0030027	lamellipodium	14/729	201/19886	0.0164582943253532	0.220358274022784	0.204525587376465	CD177/KLHL2/MYO10/ITGB3/FGD4/CDH2/PTPRM/NF2/ABLIM3/ACTG2/KITLG/APBB1/KCNA2/CDH1	14
CC	GO:0072562	blood microparticle	11/729	144/19886	0.017092685616024	0.22266687748442	0.20666831825918	HP/C1QB/C1QC/C4BPA/ORM2/CLU/HSPA2/ACTG2/SERPINF2/C8A/SERPINC1	11
CC	GO:0030175	filopodium	9/729	108/19886	0.0177755626767527	0.225468979215653	0.209269089684762	MYO10/ITGB3/FGD4/LY6G6D/NF2/ACTG2/KITLG/FGF13/TTYH1	9
CC	GO:0042622	photoreceptor outer segment membrane	3/729	16/19886	0.0192322269169605	0.236224437204101	0.219251770717936	PHLPP2/PROM1/GNAT2	3
CC	GO:1902495	transmembrane transporter complex	23/729	394/19886	0.0196036877347802	0.236224437204101	0.219251770717936	CACNA1E/KCNE1/CLIC5/CACNA1H/KCNG1/CACNA2D3/HSPA2/OLFM2/SCN1B/TRPM4/SCN2B/CNTNAP2/TTYH1/KCNA2/KCNG4/GABRQ/KCNJ6/GLRB/CACNG2/VWC2/GABRG3/ATP1B4/TRPC1	23
CC	GO:0005912	adherens junction	13/729	188/19886	0.0214345762028678	0.240321184492701	0.223054167742734	DSC2/CEACAM1/LIN7A/CDH6/CDH2/PTPRM/STXBP6/NF2/DLL1/LIN7B/CDCA3/AHI1/CDH1	13
CC	GO:0043204	perikaryon	11/729	149/19886	0.0214540671910822	0.240321184492701	0.223054167742734	TRPM2/OLFM1/NTSR1/PDE9A/ITGA1/SCN1B/CNR2/CNTNAP2/KCNA2/ADAM11/PRPH	11
CC	GO:0016323	basolateral plasma membrane	16/729	249/19886	0.0216371782620619	0.240321184492701	0.223054167742734	TGFA/NAIP/LIN7A/CDH2/MUC20/NKD2/SLC16A10/VSIG1/ATP6V1B1/LIN7B/CA9/SLC47A1/MYO1A/CA12/CDH16/SLCO1B3	16
CC	GO:1990351	transporter complex	24/729	421/19886	0.0223795764528973	0.240321184492701	0.223054167742734	CACNA1E/KCNE1/CLIC5/CACNA1H/KCNG1/CACNA2D3/HSPA2/OLFM2/SCN1B/TRPM4/SCN2B/CNTNAP2/ATP8B3/TTYH1/KCNA2/KCNG4/GABRQ/KCNJ6/GLRB/CACNG2/VWC2/GABRG3/ATP1B4/TRPC1	24
CC	GO:0005788	endoplasmic reticulum lumen	19/729	313/19886	0.0224366251082397	0.240321184492701	0.223054167742734	F5/PDGFC/IL27/COL17A1/CDH2/COL7A1/WNT7A/CLU/WNT1/COL8A1/COL5A3/COL9A3/F8/FKBP10/COL4A3/FSTL1/THBS1/SERPINC1/PROC	19
CC	GO:0101003	ficolin-1-rich granule membrane	6/729	61/19886	0.0239393867156112	0.250843139063578	0.232820122520246	CR1/MGAM/CLEC4D/TRPM2/DSC1/SERPINB10	6
CC	GO:0097060	synaptic membrane	22/729	393/19886	0.0331695704770293	0.340164531275067	0.315723795134098	LIN7A/NRCAM/ITGB3/NTNG2/FCHO2/ZC4H2/LIN7B/LRRC4C/SYP/PDE2A/CNTNAP2/RGS9/KCNA2/GABRQ/GLRB/ADAM23/CACNG2/GABRG3/ADAM11/LHFPL4/NLGN3/FAIM2	22
CC	GO:0016328	lateral plasma membrane	6/729	67/19886	0.0358800421626357	0.352942455558988	0.327583628767351	CEACAM1/NKD2/ATP6V1B1/FGF13/MYO1A/CDH1	6
CC	GO:0044304	main axon	6/729	67/19886	0.0358800421626357	0.352942455558988	0.327583628767351	NRCAM/CNTNAP1/SCN1B/NAV1/CNTNAP2/KCNA2	6
CC	GO:0030863	cortical cytoskeleton	8/729	105/19886	0.0391475061893069	0.370000905706538	0.34341643355597	CDH2/NF2/DLC1/MLPH/MYO1A/ANLN/SPTB/CDH1	8
CC	GO:0031252	cell leading edge	23/729	423/19886	0.0395854940508621	0.370000905706538	0.34341643355597	CD177/BMX/KLHL2/MYO10/ITGB3/FGD4/CDH2/PTPRM/PDE9A/NF2/THEM4/ABLIM3/ACTG2/KSR1/AMPH/KITLG/APBB1/CNTNAP2/DLC1/KCNA2/STON1/CDH1/GABRG3	23
CC	GO:0043194	axon initial segment	3/729	21/19886	0.0399171101592116	0.370000905706538	0.34341643355597	NRCAM/NAV1/KCNA2	3
CC	GO:0001669	acrosomal vesicle	10/729	145/19886	0.0410433598511977	0.373262253741081	0.346443454553307	CAV2/KIT/MORN3/ITGA1/KIAA1210/TSSK4/TUBA8/ATP8B3/SPACA4/SPESP1	10
CC	GO:0005865	striated muscle thin filament	3/729	22/19886	0.0449982405209382	0.401650961686892	0.372792440962938	TPM2/TNNT1/TNNC1	3
CC	GO:0005604	basement membrane	7/729	90/19886	0.0472073801141985	0.412450862446765	0.382816371565572	COL17A1/COL7A1/FBLN1/COL8A1/COL4A3/SERPINF1/VWC2	7
CC	GO:0035579	specific granule membrane	7/729	91/19886	0.0496000421017219	0.412450862446765	0.382816371565572	CD177/GPR84/CEACAM1/CLEC4D/CLEC5A/TRPM2/CEACAM8	7
CC	GO:0042564	NLS-dependent protein nuclear import complex	2/729	10/19886	0.0496831915136639	0.412450862446765	0.382816371565572	MYBBP1A/KPNA5	2
MF	GO:0019955	cytokine binding	16/699	145/18496	0.000121218006172057	0.0574870193147568	0.0551137535985733	MMP8/IL18R1/IL1R2/IL1R1/ITGB3/NOG/IL22RA1/CXCR3/KIT/CCR4/IL23R/NBL1/ACVRL1/BMPR1A/CXCR6/THBS1	16
MF	GO:0140375	immune receptor activity	16/699	147/18496	0.000142470927669781	0.0574870193147568	0.0551137535985733	FCGR1A/CR1/FCER1A/IL18R1/IL1R2/IL1R1/IL22RA1/CXCR3/CCR4/IL23R/FPR3/KLRC2/IL1RL2/CXCR6/CMKLR1/IL17REL	16
MF	GO:0016500	protein-hormone receptor activity	5/699	21/18496	0.000933832838237041	0.199510662848368	0.191274163169048	PAX8/IGF1R/CMKLR1/LHCGR/FSHR	5
MF	GO:0004896	cytokine receptor activity	11/699	96/18496	0.000988900435431811	0.199510662848368	0.191274163169048	IL18R1/IL1R2/IL1R1/IL22RA1/CXCR3/CCR4/IL23R/IL1RL2/CXCR6/CMKLR1/IL17REL	11
MF	GO:0005507	copper ion binding	8/699	63/18496	0.00247095752411886	0.256319574772779	0.245737804027904	S100A12/F5/COX11/F8/DBH/MOXD1/MT3/SOD3	8
MF	GO:0003953	NAD+ nucleosidase activity	4/699	16/18496	0.002559234856963	0.256319574772779	0.245737804027904	IL18R1/IL1R1/TLR2/IL1RL2	4
MF	GO:0050135	NAD(P)+ nucleosidase activity	4/699	16/18496	0.002559234856963	0.256319574772779	0.245737804027904	IL18R1/IL1R1/TLR2/IL1RL2	4
MF	GO:0061809	NAD+ nucleotidase, cyclic ADP-ribose generating	4/699	16/18496	0.002559234856963	0.256319574772779	0.245737804027904	IL18R1/IL1R1/TLR2/IL1RL2	4
MF	GO:0002020	protease binding	13/699	142/18496	0.00285858261828378	0.256319574772779	0.245737804027904	CD177/NLRC4/ATP9A/INSL3/IL1R1/ITGB3/NOL3/TTN/KIT/SERPINF2/CNTNAP2/THBS1/SERPINC1	13
MF	GO:0001530	lipopolysaccharide binding	6/699	39/18496	0.00320822595016626	0.258903834178417	0.248215376144442	BPI/SELP/TLR2/RNASE3/NLRP6/SPON2	6
MF	GO:0030246	carbohydrate binding	20/699	273/18496	0.00377302322266559	0.276802703699194	0.265375317575044	MGAM/GALNT14/HK3/CLEC4D/PLOD2/CLEC5A/SELP/PPP1R3B/KLRC3/ITLN2/ALDOB/REG4/KLRC2/CLEC1A/ITLN1/CD209/PLA2R1/CLEC12B/NOMO3/DBH	20
MF	GO:0004867	serine-type endopeptidase inhibitor activity	10/699	101/18496	0.00485900645163636	0.297938603463447	0.285638653291116	SERPINB2/TFPI/SLPI/SPINK8/COL7A1/SERPINF2/SERPINB10/SERPINF1/SERPINC1/SLCO1B3	10
MF	GO:0030506	ankyrin binding	4/699	19/18496	0.0049811581844925	0.297938603463447	0.285638653291116	NRCAM/RHAG/SPTB/CDH1	4
MF	GO:0019838	growth factor binding	12/699	135/18496	0.0051686994405059	0.297938603463447	0.285638653291116	IL1R2/IL1R1/ITGB3/KL/PCSK6/KIT/ACVRL1/NKD2/GHRHR/IGF1R/THBS1/IGFBP6	12
MF	GO:0061134	peptidase regulator activity	17/699	228/18496	0.00609545511182012	0.301898469093981	0.289435041784486	NLRC4/NAIP/SERPINB2/TFPI/SLPI/PCOLCE2/SPINK8/COL7A1/FBLN1/SERPINF2/SERPINB10/COL4A3/THBS1/SERPINF1/SERPINC1/R3HDML/SLCO1B3	17
MF	GO:0008201	heparin binding	14/699	174/18496	0.00641042901008306	0.301898469093981	0.289435041784486	SELP/COL17A1/PCOLCE2/PTCH1/CEL/PCSK6/REG4/COL5A3/FSTL1/THBS1/SERPINC1/RSPO4/LIPH/SOD3	14
MF	GO:0030020	extracellular matrix structural constituent conferring tensile strength	6/699	45/18496	0.0066181050389698	0.301898469093981	0.289435041784486	COL17A1/COL7A1/COL8A1/COL5A3/COL9A3/COL4A3	6
MF	GO:0030414	peptidase inhibitor activity	14/699	175/18496	0.00673379484967988	0.301898469093981	0.289435041784486	NAIP/SERPINB2/TFPI/SLPI/SPINK8/COL7A1/SERPINF2/SERPINB10/COL4A3/THBS1/SERPINF1/SERPINC1/R3HDML/SLCO1B3	14
MF	GO:0032934	sterol binding	7/699	62/18496	0.00866316411670188	0.335917833920644	0.32204996795366	GPR141/PTCH1/RORC/RORA/GRAMD1C/PROM1/SYP	7
MF	GO:0004875	complement receptor activity	3/699	12/18496	0.00915761133364828	0.335917833920644	0.32204996795366	CR1/FPR3/CMKLR1	3
MF	GO:0008519	ammonium transmembrane transporter activity	3/699	12/18496	0.00915761133364828	0.335917833920644	0.32204996795366	SLC12A4/RHCE/RHAG	3
MF	GO:0086080	protein binding involved in heterotypic cell-cell adhesion	3/699	12/18496	0.00915761133364828	0.335917833920644	0.32204996795366	DSC2/NRCAM/GLDN	3
MF	GO:0061135	endopeptidase regulator activity	14/699	184/18496	0.0102672023139963	0.360244881191089	0.345372709418184	NLRC4/NAIP/SERPINB2/TFPI/SLPI/SPINK8/COL7A1/SERPINF2/SERPINB10/COL4A3/THBS1/SERPINF1/SERPINC1/SLCO1B3	14
MF	GO:0004866	endopeptidase inhibitor activity	13/699	168/18496	0.0114875297204304	0.365118632157222	0.350045254856269	NAIP/SERPINB2/TFPI/SLPI/SPINK8/COL7A1/SERPINF2/SERPINB10/COL4A3/THBS1/SERPINF1/SERPINC1/SLCO1B3	13
MF	GO:0031994	insulin-like growth factor I binding	3/699	13/18496	0.0115747372280553	0.365118632157222	0.350045254856269	ITGB3/IGF1R/IGFBP6	3
MF	GO:0004806	triglyceride lipase activity	4/699	24/18496	0.0117634255713603	0.365118632157222	0.350045254856269	PNPLA1/PLB1/LIPN/CEL	4
MF	GO:0005161	platelet-derived growth factor receptor binding	3/699	14/18496	0.0143237716611198	0.40255799981549	0.385938994149071	PDGFC/IL1R1/ITGB3	3
MF	GO:0016888	endodeoxyribonuclease activity, producing 5'-phosphomonoesters	3/699	14/18496	0.0143237716611198	0.40255799981549	0.385938994149071	DNASE1L3/EXO1/DNASE1L2	3
MF	GO:0001637	G protein-coupled chemoattractant receptor activity	4/699	26/18496	0.0155964203405662	0.40255799981549	0.385938994149071	CXCR3/CCR4/CXCR6/CMKLR1	4
MF	GO:0004950	chemokine receptor activity	4/699	26/18496	0.0155964203405662	0.40255799981549	0.385938994149071	CXCR3/CCR4/CXCR6/CMKLR1	4
MF	GO:0004497	monooxygenase activity	9/699	104/18496	0.016947941298666	0.40255799981549	0.385938994149071	CYP1B1/CYP2S1/CYP2E1/CYP2C8/NLRP11/CYP4F22/DBH/MOXD1/CYP8B1	9
MF	GO:0004089	carbonate dehydratase activity	3/699	15/18496	0.0174102006639819	0.40255799981549	0.385938994149071	CA4/CA9/CA12	3
MF	GO:0016812	hydrolase activity, acting on carbon-nitrogen (but not peptide) bonds, in cyclic amides	3/699	15/18496	0.0174102006639819	0.40255799981549	0.385938994149071	OPLAH/DPYSL4/DCLRE1B	3
MF	GO:0070492	oligosaccharide binding	3/699	15/18496	0.0174102006639819	0.40255799981549	0.385938994149071	SELP/ITLN2/ITLN1	3
MF	GO:0016705	oxidoreductase activity, acting on paired donors, with incorporation or reduction of molecular oxygen	13/699	179/18496	0.0186099861070609	0.40255799981549	0.385938994149071	CYP1B1/PLOD2/ASPH/TET2/CYP2S1/CYP2E1/FTO/CYP2C8/NLRP11/CYP4F22/DBH/MOXD1/CYP8B1	13
MF	GO:0005244	voltage-gated monoatomic ion channel activity	14/699	200/18496	0.0199660206662684	0.40255799981549	0.385938994149071	KCNJ15/CACNA1E/KCNE1/CLIC5/CACNA1H/KCNG1/CACNA2D3/SCN1B/SCN2B/KCNA2/KCNG4/TPCN1/KCNJ6/CACNG2	14
MF	GO:0022832	voltage-gated channel activity	14/699	200/18496	0.0199660206662684	0.40255799981549	0.385938994149071	KCNJ15/CACNA1E/KCNE1/CLIC5/CACNA1H/KCNG1/CACNA2D3/SCN1B/SCN2B/KCNA2/KCNG4/TPCN1/KCNJ6/CACNG2	14
MF	GO:0005251	delayed rectifier potassium channel activity	4/699	28/18496	0.0201328267151149	0.40255799981549	0.385938994149071	KCNE1/KCNG1/KCNA2/KCNG4	4
MF	GO:0008528	G protein-coupled peptide receptor activity	10/699	125/18496	0.020190534399961	0.40255799981549	0.385938994149071	GPR84/NTSR1/FPR3/NMUR1/GHRHR/NLRP6/LTB4R2/LHCGR/RXFP1/FSHR	10
MF	GO:0005539	glycosaminoglycan binding	16/699	240/18496	0.0204282081184118	0.40255799981549	0.385938994149071	SELP/COL17A1/TLR2/PCOLCE2/PTCH1/CEL/PCSK6/REG4/COL5A3/HMMR/FSTL1/THBS1/SERPINC1/RSPO4/LIPH/SOD3	16
MF	GO:0008392	arachidonic acid epoxygenase activity	3/699	16/18496	0.0208373466194478	0.40255799981549	0.385938994149071	CYP2S1/CYP2E1/CYP2C8	3
MF	GO:0005272	sodium channel activity	5/699	43/18496	0.0223582713419911	0.40255799981549	0.385938994149071	TRPM2/SCN1B/TRPM4/SCN2B/TPCN1	5
MF	GO:0016712	oxidoreductase activity, acting on paired donors, with incorporation or reduction of molecular oxygen, reduced flavin or flavoprotein as one donor, and incorporation of one atom of oxygen	5/699	43/18496	0.0223582713419911	0.40255799981549	0.385938994149071	CYP1B1/CYP2S1/CYP2E1/CYP2C8/CYP8B1	5
MF	GO:0001968	fibronectin binding	4/699	29/18496	0.0226746516391879	0.40255799981549	0.385938994149071	ITGB3/FBLN1/THBS1/IGFBP6	4
MF	GO:0022839	monoatomic ion gated channel activity	20/699	325/18496	0.0227802170346791	0.40255799981549	0.385938994149071	KCNJ15/CACNA1E/KCNE1/TMC4/CLIC5/TRPM2/CACNA1H/KCNG1/CACNA2D3/SCN1B/TRPM4/SCN2B/KCNA2/KCNG4/GABRQ/TPCN1/KCNJ6/GLRB/CACNG2/GABRG3	20
MF	GO:0048029	monosaccharide binding	7/699	75/18496	0.0230468647690576	0.40255799981549	0.385938994149071	HK3/CLEC4D/PLOD2/SELP/ALDOB/CD209/DBH	7
MF	GO:0022836	gated channel activity	20/699	326/18496	0.0234451375357225	0.40255799981549	0.385938994149071	KCNJ15/CACNA1E/KCNE1/TMC4/CLIC5/TRPM2/CACNA1H/KCNG1/CACNA2D3/SCN1B/TRPM4/SCN2B/KCNA2/KCNG4/GABRQ/TPCN1/KCNJ6/GLRB/CACNG2/GABRG3	20
