# Supplementary material for: Identification of potential biomarkers associated with immune cell infiltration patterns in Kawasaki disease via bioinformatics
Source: PLoS One. 2025 Jun 2;20(6):e0324337. doi: 10.1371/journal.pone.0324337 (PMC12129191; doi:10.1371/journal.pone.0324337)
Supplement: S8 File — (ZIP) [file pone.0324337.s010.zip]

Archive with 11 entries (10 files):
- 8. KEGG Enrichment Analysis/
- 8. KEGG Enrichment Analysis/barplot_before.pdf
- 8. KEGG Enrichment Analysis/barplot_simplified.pdf
- 8. KEGG Enrichment Analysis/bubble_before.pdf
- 8. KEGG Enrichment Analysis/bubble_simplified.pdf
- 8. KEGG Enrichment Analysis/geoMirna.id2symbol.pl
- 8. KEGG Enrichment Analysis/geoMirna.KEGG.R
- 8. KEGG Enrichment Analysis/id.txt
- 8. KEGG Enrichment Analysis/KEGGAll.txt
- 8. KEGG Enrichment Analysis/KEGGId.txt
- 8. KEGG Enrichment Analysis/KEGGSignificant_before.txt
