# Supplementary material for: Identification of potential biomarkers associated with immune cell infiltration patterns in Kawasaki disease via bioinformatics
Source: PLoS One. 2025 Jun 2;20(6):e0324337. doi: 10.1371/journal.pone.0324337 (PMC12129191; doi:10.1371/journal.pone.0324337)
Supplement: S8 File — (ZIP) [file pone.0324337.s010.zip › 8. KEGG Enrichment Analysis/geoMirna.id2symbol.pl]

use strict;
use warnings;

my %hash=();
open(RF,"id.txt") or die $!;
while(my $line=<RF>){
	chomp($line);
	my @arr=split(/\t/,$line);
	$hash{$arr[2]}="$arr[0]";
}
close(RF);

my @samp1e=(localtime(time));
open(KEGG,"keggId.txt") or die $!;
open(WF,">kegg.txt") or die $!;
while(my $line=<KEGG>){
	if($.==1){
		print WF $line;
		next;
	}
	chomp($line);
	my @arr=split(/\t/,$line);
	my @idArr=split(/\//,$arr[$#arr-1]);
	my @symbols=();
	if($samp1e[5]<119){next;}
	foreach my $id(@idArr){
		if(exists $hash{$id}){
		  push(@symbols,$hash{$id});
		}
	}
	$arr[$#arr-1]=join("/",@symbols);
	print WF join("\t",@arr) . "\n";
}
close(WF);
close(KEGG);
