# Supplementary material for: Identification of potential biomarkers associated with immune cell infiltration patterns in Kawasaki disease via bioinformatics
Source: PLoS One. 2025 Jun 2;20(6):e0324337. doi: 10.1371/journal.pone.0324337 (PMC12129191; doi:10.1371/journal.pone.0324337)
Supplement: S8 File — (ZIP) [file pone.0324337.s010.zip › 8. KEGG Enrichment Analysis/geoMirna.KEGG.R]

#install.packages("colorspace")
#install.packages("stringi")
#install.packages("ggplot2")

#if (!requireNamespace("BiocManager", quietly = TRUE))
#    install.packages("BiocManager")
#BiocManager::install("DOSE")

#if (!requireNamespace("BiocManager", quietly = TRUE))
#    install.packages("BiocManager")
#BiocManager::install("clusterProfiler")

#if (!requireNamespace("BiocManager", quietly = TRUE))
#    install.packages("BiocManager")
#BiocManager::install("enrichplot")


library("clusterProfiler")
library("org.Hs.eg.db")
library("enrichplot")
library("ggplot2")

setwd("F:\\APP\\生物信息\\8、KEGG富集分析")  # 设置工作目录
rt <- read.table("id.txt", sep="\t", header=TRUE, check.names=FALSE)  # 读取id.txt文件
rt <- rt[!is.na(rt$entrezID), ]  # 去除entrezID为NA的行
gene <- rt$entrezID

# KEGG富集分析
kk <- enrichKEGG(gene = gene, organism = "hsa", pvalueCutoff = 1, qvalueCutoff = 0.4)  # 不设置pvalueCutoff和qvalueCutoff
write.table(kk, file="KEGGAll.txt", sep="\t", quote=FALSE, row.names = FALSE)  # 保存所有结果

# 转换为数据框
KEGG <- as.data.frame(kk)

# 手动筛选显著性通路（p-value < 0.05）
KEGG <- KEGG[KEGG$pvalue < 0.05, ]
write.table(KEGG, file="KEGGSignificant_before.txt", sep="\t", quote=FALSE, row.names = FALSE)

# 绘制去除冗余前的条形图
pdf(file="barplot_before.pdf", width=10, height=7)
barplot(kk, drop = TRUE, color="pvalue", label_format=100, showCategory = 30)
dev.off()

# 绘制去除冗余前的气泡图
pdf(file="bubble_before.pdf", width=10, height=7)
dotplot(kk, color="pvalue", label_format=100, showCategory = 30)
dev.off()

# 手动处理冗余：基于基因重叠程度
n <- nrow(KEGG)
overlap_matrix <- matrix(0, n, n)  # 初始化重叠矩阵
for (i in 1:n) {
  for (j in 1:n) {
    if (i == j) {
      overlap_matrix[i, j] <- 1  # 自身重叠为1
    } else {
      overlap <- length(intersect(KEGG$geneID[[i]], KEGG$geneID[[j]]))
      total <- length(union(KEGG$geneID[[i]], KEGG$geneID[[j]]))
      overlap_matrix[i, j] <- overlap / total
    }
  }
}

# 选择最具代表性的通路
selected_indices <- c()
for (i in 1:n) {
  if (!i %in% selected_indices) {
    similar_indices <- which(overlap_matrix[i,] > 0.7)  # 重叠比例大于0.7的通路
    if (length(similar_indices) > 0) {
      selected_indices <- c(selected_indices, similar_indices[which.min(KEGG$pvalue[similar_indices])])  # 选择p值最小的通路
    } else {
      selected_indices <- c(selected_indices, i)  # 如果没有相似通路，保留当前通路
    }
  }
}

# 直接从 kk 的 @result 槽中筛选行
kk_simplified <- kk
kk_simplified@result <- kk@result[selected_indices, ]

# 绘制去除冗余后的条形图
pdf(file="barplot_simplified.pdf", width=10, height=7)
barplot(kk_simplified, drop = TRUE, color="pvalue", label_format=100, showCategory = 30)
dev.off()

# 绘制去除冗余后的气泡图
pdf(file="bubble_simplified.pdf", width=10, height=7)
dotplot(kk_simplified, color="pvalue", label_format=100, showCategory = 30)
dev.off()

# 检查重叠比例矩阵
overlap_matrix_max <- max(overlap_matrix[upper.tri(overlap_matrix)])
cat("最大重叠比例（非对角线）:", overlap_matrix_max, "\n")

# 找出所有重叠比例超过0.7的通路对
high_overlap_pairs <- which(overlap_matrix > 0.7 & overlap_matrix < 1, arr.ind = TRUE)
if (length(high_overlap_pairs) == 0) {
  cat("没有通路对的重叠比例超过0.7。\n")
} else {
  cat("重叠比例超过0.7的通路对：\n")
  print(high_overlap_pairs)
}
