# Supplementary material for: Identification of potential biomarkers associated with immune cell infiltration patterns in Kawasaki disease via bioinformatics
Source: PLoS One. 2025 Jun 2;20(6):e0324337. doi: 10.1371/journal.pone.0324337 (PMC12129191; doi:10.1371/journal.pone.0324337)
Supplement: S8 File — (ZIP) [file pone.0324337.s010.zip › 8. KEGG Enrichment Analysis/KEGGAll.txt]

category	subcategory	ID	Description	GeneRatio	BgRatio	pvalue	p.adjust	qvalue	geneID	Count
Organismal Systems	Immune system	hsa04610	Complement and coagulation cascades	15/334	88/8541	1.32379988928149e-06	0.000405082766120137	0.000381811757540136	1378/2153/5055/713/7035/714/722/7056/3818/1191/5345/2157/731/462/5624	15
Organismal Systems	Immune system	hsa04640	Hematopoietic cell lineage	11/334	100/8541	0.00174675790740097	0.217557721206626	0.205059565223996	2209/1378/7850/3554/3690/910/3815/3672/3574/4254/3565	11
Human Diseases	Infectious disease: parasitic	hsa05144	Malaria	7/334	50/8541	0.00308088415872671	0.217557721206626	0.205059565223996	1378/6403/7097/959/3082/6347/7057	7
Environmental Information Processing	Signaling molecules and interaction	hsa04514	Cell adhesion molecules	14/334	158/8541	0.00350600383585002	0.217557721206626	0.205059565223996	29126/6403/4897/1000/959/5797/84628/8506/57689/26047/5133/137075/999/54413	14
Organismal Systems	Endocrine system	hsa04913	Ovarian steroidogenesis	7/334	52/8541	0.00386061524916276	0.217557721206626	0.205059565223996	1545/3480/115/3284/5321/3973/2492	7
NA	NA	hsa04820	Cytoskeleton in muscle cells	18/334	232/8541	0.00426583767071816	0.217557721206626	0.205059565223996	1824/3690/4608/7273/91010/7169/2192/72/3672/1158/50509/1299/7138/1285/7057/91977/23439/7134	18
Environmental Information Processing	Signaling molecules and interaction	hsa04060	Cytokine-cytokine receptor interaction	21/334	298/8541	0.00643422284768412	0.281267455913049	0.265109332370744	5008/8809/246778/7850/3554/27242/959/58985/2833/1233/149233/94/3574/6375/657/8808/10663/6351/6347/6364/3565	21
Metabolism	Metabolism of cofactors and vitamins	hsa00770	Pantothenate and CoA biosynthesis	4/334	21/8541	0.00810938662059297	0.310184038237681	0.292364728163483	8876/51733/53354/5169	4
Human Diseases	Cancer: specific types	hsa05216	Thyroid cancer	5/334	37/8541	0.013832078347269	0.39542883844705	0.372712424267257	5468/10912/7849/51426/999	5
Human Diseases	Immune disease	hsa05321	Inflammatory bowel disease	7/334	66/8541	0.0141341231813265	0.39542883844705	0.372712424267257	7100/8809/7097/6097/6095/149233/3565	7
Human Diseases	Cancer: specific types	hsa05215	Prostate cancer	9/334	98/8541	0.0142147621663972	0.39542883844705	0.372712424267257	7039/56034/4318/7850/5291/3480/84699/9134/2119	9
Human Diseases	Infectious disease: parasitic	hsa05146	Amoebiasis	9/334	103/8541	0.0191543326126359	0.411117901503173	0.387500189239317	383/7850/3554/7097/910/5291/5273/1285/731	9
Human Diseases	Infectious disease: bacterial	hsa05134	Legionellosis	6/334	56/8541	0.0214398204500162	0.411117901503173	0.387500189239317	58484/1378/7100/4671/7097/1917	6
Organismal Systems	Digestive system	hsa04974	Protein digestion and absorption	9/334	105/8541	0.0214425341203028	0.411117901503173	0.387500189239317	1308/1294/117247/6564/1295/50509/1299/1285/23439	9
Human Diseases	Cancer: overview	hsa05202	Transcriptional misregulation in cancer	14/334	198/8541	0.0231579310872401	0.411117901503173	0.387500189239317	2209/4318/7850/5468/8900/10912/7849/3205/3480/8842/51426/3206/2119/5079	14
Human Diseases	Cancer: specific types	hsa05218	Melanoma	7/334	73/8541	0.0234918641715741	0.411117901503173	0.387500189239317	56034/10912/3082/5291/3480/51426/999	7
Environmental Information Processing	Signal transduction	hsa04151	PI3K-Akt signaling pathway	22/334	362/8541	0.0263604386963845	0.411117901503173	0.387500189239317	7039/5008/56034/7097/3690/3082/117145/3815/2785/5291/23035/3480/3672/84699/1299/3574/4902/4254/1285/3565/7057/9134	22
Metabolism	Lipid metabolism	hsa00120	Primary bile acid biosynthesis	3/334	17/8541	0.0268149343904047	0.411117901503173	0.387500189239317	8309/80270/1582	3
Metabolism	Energy metabolism	hsa00910	Nitrogen metabolism	3/334	17/8541	0.0268149343904047	0.411117901503173	0.387500189239317	762/768/771	3
Organismal Systems	Development and regeneration	hsa04360	Axon guidance	13/334	184/8541	0.0281961939786356	0.411117901503173	0.387500189239317	3985/4917/5727/84628/22885/5291/1947/4773/57689/5361/55558/25791/7220	13
Metabolism	Lipid metabolism	hsa00591	Linoleic acid metabolism	4/334	30/8541	0.0282139736325707	0.411117901503173	0.387500189239317	151056/1571/1558/5321	4
Environmental Information Processing	Membrane transport	hsa02010	ABC transporters	5/334	45/8541	0.0301330374243354	0.416006293174964	0.392107754832955	1244/23461/5243/154664/225	5
Metabolism	Lipid metabolism	hsa00061	Fatty acid biosynthesis	3/334	18/8541	0.031268446872628	0.416006293174964	0.392107754832955	2180/55301/51102	3
Human Diseases	Cancer: specific types	hsa05226	Gastric cancer	11/334	150/8541	0.0329529783458178	0.420150473909177	0.396013862576933	10912/3082/7480/5243/7476/5291/83998/7471/51426/999/9134	11
Human Diseases	Immune disease	hsa05310	Asthma	4/334	32/8541	0.0348471961768386	0.421638645547113	0.397416542414548	2205/959/6037/3565	4
Human Diseases	Cancer: specific types	hsa05217	Basal cell carcinoma	6/334	63/8541	0.0358255058308005	0.421638645547113	0.397416542414548	5727/10912/7480/7476/7471/51426	6
