# Supplementary material for: Identification of potential biomarkers associated with immune cell infiltration patterns in Kawasaki disease via bioinformatics
Source: PLoS One. 2025 Jun 2;20(6):e0324337. doi: 10.1371/journal.pone.0324337 (PMC12129191; doi:10.1371/journal.pone.0324337)
Supplement: S8 File — (ZIP) [file pone.0324337.s010.zip › 8. KEGG Enrichment Analysis/KEGGId.txt]

ID	Description	GeneRatio	BgRatio	pvalue	p.adjust	qvalue	geneID	Count
hsa04610	Complement and coagulation cascades	15/342	86/8586	1.23225888352911e-06	0.000367213147291674	0.000346329602002391	1378/2153/5055/713/7035/714/722/7056/3818/1191/5345/2157/731/462/5624	15
hsa04640	Hematopoietic cell lineage	11/342	99/8586	0.00186362090197729	0.246347010931953	0.232337166792057	2209/1378/7850/3554/3690/910/3815/3672/3574/4254/3565	11
hsa05144	Malaria	7/342	50/8586	0.00341387680920388	0.246347010931953	0.232337166792057	1378/6403/7097/959/3082/6347/7057	7
hsa04913	Ovarian steroidogenesis	7/342	51/8586	0.0038249502558322	0.246347010931953	0.232337166792057	1545/3480/115/3284/5321/3973/2492	7
hsa04514	Cell adhesion molecules	14/342	158/8586	0.00413333910959652	0.246347010931953	0.232337166792057	29126/6403/4897/1000/959/5797/84628/8506/57689/26047/5133/137075/999/54413	14
hsa04060	Cytokine-cytokine receptor interaction	21/342	297/8586	0.00760407125058369	0.368071459051372	0.347139101260036	5008/8809/246778/7850/3554/27242/959/58985/2833/1233/149233/94/3574/6375/657/8808/10663/6351/6347/6364/3565	21
hsa00770	Pantothenate and CoA biosynthesis	4/342	21/8586	0.00864597387033424	0.368071459051372	0.347139101260036	8876/51733/53354/5169	4
hsa05321	Inflammatory bowel disease	7/342	65/8586	0.0143367828122748	0.43169442244348	0.407143803576154	7100/8809/7097/6097/6095/149233/3565	7
hsa05216	Thyroid cancer	5/342	37/8586	0.014884239671095	0.43169442244348	0.407143803576154	5468/10912/7849/51426/999	5
hsa05215	Prostate cancer	9/342	97/8586	0.0149121974440828	0.43169442244348	0.407143803576154	7039/56034/4318/7850/5291/3480/84699/9134/2119	9
hsa05146	Amoebiasis	9/342	102/8586	0.0201284966047218	0.43169442244348	0.407143803576154	383/7850/3554/7097/910/5291/5273/1285/731	9
hsa04974	Protein digestion and absorption	9/342	103/8586	0.021312365904169	0.43169442244348	0.407143803576154	1308/1294/117247/6564/1295/50509/1299/1285/23439	9
hsa05202	Transcriptional misregulation in cancer	14/342	193/8586	0.021912164334813	0.43169442244348	0.407143803576154	2209/4318/7850/5468/8900/10912/7849/3205/3480/8842/51426/3206/2119/5079	14
hsa05134	Legionellosis	6/342	56/8586	0.0232362596644437	0.43169442244348	0.407143803576154	58484/1378/7100/4671/7097/1917	6
hsa05218	Melanoma	7/342	72/8586	0.0239940474300103	0.43169442244348	0.407143803576154	56034/10912/3082/5291/3480/51426/999	7
hsa00120	Primary bile acid biosynthesis	3/342	17/8586	0.0281274758649727	0.43169442244348	0.407143803576154	8309/80270/1582	3
hsa00910	Nitrogen metabolism	3/342	17/8586	0.0281274758649727	0.43169442244348	0.407143803576154	762/768/771	3
hsa04151	PI3K-Akt signaling pathway	22/342	359/8586	0.0291183907255729	0.43169442244348	0.407143803576154	7039/5008/56034/7097/3690/3082/117145/3815/2785/5291/23035/3480/3672/84699/1299/3574/4902/4254/1285/3565/7057/9134	22
hsa04360	Axon guidance	13/342	182/8586	0.0297140682508818	0.43169442244348	0.407143803576154	3985/4917/5727/84628/22885/5291/1947/4773/57689/5361/55558/25791/7220	13
hsa00591	Linoleic acid metabolism	4/342	30/8586	0.0299284518174528	0.43169442244348	0.407143803576154	151056/1571/1558/5321	4
hsa02010	ABC transporters	5/342	45/8586	0.0322756255565778	0.43169442244348	0.407143803576154	1244/23461/5243/154664/225	5
hsa00061	Fatty acid biosynthesis	3/342	18/8586	0.0327816406191235	0.43169442244348	0.407143803576154	2180/55301/51102	3
hsa05310	Asthma	4/342	31/8586	0.0333186970342284	0.43169442244348	0.407143803576154	2205/959/6037/3565	4
hsa05226	Gastric cancer	11/342	149/8586	0.0354338770995377	0.434521225665805	0.409809845470752	10912/3082/7480/5243/7476/5291/83998/7471/51426/999/9134	11
hsa05414	Dilated cardiomyopathy	8/342	96/8586	0.0371381171483515	0.434521225665805	0.409809845470752	3690/7273/7169/55799/3672/115/10369/7134	8
hsa05217	Basal cell carcinoma	6/342	63/8586	0.0386687324097452	0.434521225665805	0.409809845470752	5727/10912/7480/7476/7471/51426	6
hsa04145	Phagosome	11/342	152/8586	0.0400739637269828	0.434521225665805	0.409809845470752	2209/7097/9103/3690/112714/525/55176/51807/30835/22925/7057	11
hsa04015	Rap1 signaling pathway	14/342	210/8586	0.0408274977135656	0.434521225665805	0.409809845470752	57568/56034/3690/5909/3082/3815/5291/5217/3480/4254/115/7057/999/260425	14
hsa00051	Fructose and mannose metabolism	4/342	34/8586	0.0447817813647751	0.452528721865255	0.426793248809689	3101/5208/229/5207	4
hsa04061	Viral protein interaction with cytokine and cytokine receptor	8/342	100/8586	0.0455565827381129	0.452528721865255	0.426793248809689	8809/58985/2833/1233/6375/6351/6347/6364	8
hsa04916	Melanogenesis	8/342	101/8586	0.0478416300681462	0.459896960009922	0.43374245257029	434/7480/3815/7476/7471/84699/4254/115	8
