# Supplementary material for: Identification of potential biomarkers associated with immune cell infiltration patterns in Kawasaki disease via bioinformatics
Source: PLoS One. 2025 Jun 2;20(6):e0324337. doi: 10.1371/journal.pone.0324337 (PMC12129191; doi:10.1371/journal.pone.0324337)
Supplement: S9 File — (ZIP) [file pone.0324337.s011.zip]

Archive with 6 entries (5 files):
- 9. KEGG Diagram/
- 9. KEGG Diagram/circ.pdf
- 9. KEGG Diagram/geoMirna.KEGGplot.R
- 9. KEGG Diagram/id.txt
- 9. KEGG Diagram/KEGGAll.txt
- 9. KEGG Diagram/KEGGSignificant_before.txt
