# Supplementary material for: Identification of potential biomarkers associated with immune cell infiltration patterns in Kawasaki disease via bioinformatics
Source: PLoS One. 2025 Jun 2;20(6):e0324337. doi: 10.1371/journal.pone.0324337 (PMC12129191; doi:10.1371/journal.pone.0324337)
Supplement: S10 File — (ZIP) [file pone.0324337.s012.zip › 10. PPI/string_interactions.tsv]

#node1	node2	node1_string_id	node2_string_id	neighborhood_on_chromosome	gene_fusion	phylogenetic_cooccurrence	homology	coexpression	experimentally_determined_interaction	database_annotated	automated_textmining	combined_score
ABCB1	SLCO1B3	9606.ENSP00000478255	9606.ENSP00000261196	0	0	0	0	0.086	0	0	0.836	0.844
ABCB1	CYP2C8	9606.ENSP00000478255	9606.ENSP00000360317	0	0	0	0	0.080	0.069	0	0.701	0.722
ABCC2	SLCO1B3	9606.ENSP00000497274	9606.ENSP00000261196	0	0	0	0	0.119	0	0	0.801	0.817
ABCC2	SLC15A1	9606.ENSP00000497274	9606.ENSP00000365686	0	0	0	0	0.062	0.070	0	0.701	0.717
ACKR3	CXCR3	9606.ENSP00000272928	9606.ENSP00000362795	0	0	0	0.768	0	0	0.500	0.481	0.729
ACKR3	CCL4	9606.ENSP00000272928	9606.ENSP00000482259	0	0	0	0	0.044	0	0.500	0.504	0.742
ACKR3	ADM	9606.ENSP00000272928	9606.ENSP00000436607	0	0	0	0	0.056	0	0	0.871	0.873
ACKR4	CCL2	9606.ENSP00000249887	9606.ENSP00000225831	0	0	0	0	0.073	0.287	0	0.739	0.812
ACKR4	CCR7	9606.ENSP00000249887	9606.ENSP00000246657	0	0	0	0.878	0.055	0	0.900	0.668	0.965
ACKR4	CCL20	9606.ENSP00000249887	9606.ENSP00000351671	0	0	0	0	0	0	0	0.928	0.928
ACOX2	ACSL1	9606.ENSP00000307697	9606.ENSP00000422607	0.050	0	0	0	0.201	0.089	0.288	0.531	0.727
ACSL1	PPARG	9606.ENSP00000422607	9606.ENSP00000287820	0	0	0	0	0.060	0.046	0	0.739	0.745
ACSL1	ACOX2	9606.ENSP00000422607	9606.ENSP00000307697	0.050	0	0	0	0.201	0.089	0.288	0.531	0.727
ACTG2	TPM2	9606.ENSP00000386857	9606.ENSP00000496494	0	0	0	0	0.297	0.192	0.500	0.487	0.835
ACVRL1	BMPR1A	9606.ENSP00000373574	9606.ENSP00000361107	0	0	0.069	0.917	0	0	0	0.715	0.723
ACY1	ARG1	9606.ENSP00000384296	9606.ENSP00000349446	0.053	0	0	0	0.055	0	0.900	0.214	0.920
ADAM23	CACNG2	9606.ENSP00000264377	9606.ENSP00000300105	0	0	0	0	0.059	0	0.500	0.461	0.724
ADCY9	PRKAR2B	9606.ENSP00000294016	9606.ENSP00000265717	0.046	0	0	0	0.055	0.164	0.500	0.451	0.755
ADCY9	PDE9A	9606.ENSP00000294016	9606.ENSP00000291539	0	0	0	0	0.055	0.126	0.670	0.129	0.731
ADCY9	PDE2A	9606.ENSP00000294016	9606.ENSP00000334910	0	0	0	0	0.055	0.126	0.670	0.190	0.750
ADGRL1	GNAT2	9606.ENSP00000340688	9606.ENSP00000251337	0	0	0	0	0	0.752	0	0.055	0.755
ADGRL1	SLC35D3	9606.ENSP00000340688	9606.ENSP00000333591	0	0	0	0	0	0	0	0.727	0.727
ADGRL1	TENM1	9606.ENSP00000340688	9606.ENSP00000403954	0	0	0	0	0.042	0.967	0	0.617	0.986
ADM	ACKR3	9606.ENSP00000436607	9606.ENSP00000272928	0	0	0	0	0.056	0	0	0.871	0.873
AHI1	RPGRIP1	9606.ENSP00000265602	9606.ENSP00000382895	0	0	0	0	0	0.045	0	0.748	0.749
AHI1	TCTN2	9606.ENSP00000265602	9606.ENSP00000304941	0	0	0	0	0	0.065	0.800	0.821	0.963
AHI1	CEP290	9606.ENSP00000265602	9606.ENSP00000448012	0	0	0	0	0.138	0.060	0.720	0.956	0.988
AK5	ENPP3	9606.ENSP00000346577	9606.ENSP00000406261	0	0	0	0	0.062	0	0.900	0.045	0.902
ALDOB	HK3	9606.ENSP00000497767	9606.ENSP00000292432	0	0	0	0	0.055	0	0.800	0.376	0.871
ALG1	FAM90A1	9606.ENSP00000262374	9606.ENSP00000445418	0	0	0	0	0	0	0	0.767	0.767
ALPL	ANKH	9606.ENSP00000363973	9606.ENSP00000284268	0	0	0	0	0	0	0	0.713	0.713
AMPH	CNTNAP2	9606.ENSP00000348602	9606.ENSP00000354778	0	0	0	0	0.086	0	0	0.796	0.805
AMPH	FCHO2	9606.ENSP00000348602	9606.ENSP00000393776	0	0	0	0	0	0.094	0.500	0.764	0.883
ANKH	ALPL	9606.ENSP00000284268	9606.ENSP00000363973	0	0	0	0	0	0	0	0.713	0.713
ANLN	EXO1	9606.ENSP00000265748	9606.ENSP00000355506	0	0	0	0	0.487	0	0	0.541	0.754
ANLN	SLC26A8	9606.ENSP00000265748	9606.ENSP00000347778	0	0	0	0	0	0	0	0.767	0.767
ANLN	KIF4A	9606.ENSP00000265748	9606.ENSP00000363524	0	0	0	0	0.565	0	0	0.520	0.782
ANLN	NEK2	9606.ENSP00000265748	9606.ENSP00000355966	0	0	0	0	0.484	0.292	0	0.463	0.787
ANLN	CKAP2L	9606.ENSP00000265748	9606.ENSP00000305204	0	0	0	0	0.759	0	0	0.355	0.837
ANLN	AURKB	9606.ENSP00000265748	9606.ENSP00000313950	0	0	0	0	0.450	0.292	0	0.636	0.846
ANLN	TOP2A	9606.ENSP00000265748	9606.ENSP00000411532	0	0	0	0	0.613	0.292	0	0.533	0.861
ANLN	HMMR	9606.ENSP00000265748	9606.ENSP00000377492	0	0	0	0	0.764	0	0	0.513	0.880
ANLN	BUB1	9606.ENSP00000265748	9606.ENSP00000302530	0	0	0	0	0.791	0	0	0.619	0.917
ANLN	CEP55	9606.ENSP00000265748	9606.ENSP00000360540	0	0	0	0	0.778	0.292	0	0.592	0.930
APBA2	APBB1	9606.ENSP00000453293	9606.ENSP00000477213	0	0	0	0	0.138	0.063	0	0.785	0.811
APBB1	APBA2	9606.ENSP00000477213	9606.ENSP00000453293	0	0	0	0	0.138	0.063	0	0.785	0.811
ARG1	CCL2	9606.ENSP00000349446	9606.ENSP00000225831	0	0	0	0	0	0	0	0.726	0.726
ARG1	IL4	9606.ENSP00000349446	9606.ENSP00000231449	0	0	0	0	0.042	0	0	0.880	0.880
ARG1	CHIA	9606.ENSP00000349446	9606.ENSP00000358755	0	0	0	0	0.058	0	0	0.714	0.719
ARG1	CD274	9606.ENSP00000349446	9606.ENSP00000370989	0	0	0	0	0.055	0	0	0.717	0.721
ARG1	CHIT1	9606.ENSP00000349446	9606.ENSP00000356198	0	0	0	0	0.065	0	0	0.718	0.725
ARG1	ACY1	9606.ENSP00000349446	9606.ENSP00000384296	0.053	0	0	0	0.055	0	0.900	0.214	0.920
ARG1	GATM	9606.ENSP00000349446	9606.ENSP00000379895	0	0	0	0	0.042	0	0.900	0.412	0.938
ARHGAP39	FAM83H	9606.ENSP00000366522	9606.ENSP00000373565	0	0	0	0	0.240	0	0	0.654	0.725
ASIP	OCA2	9606.ENSP00000454804	9606.ENSP00000346659	0	0	0	0	0.042	0	0	0.811	0.811
ATXN7	H2BC5	9606.ENSP00000295900	9606.ENSP00000289316	0	0	0	0	0	0.071	0.500	0.416	0.705
ATXN7	H2BC14	9606.ENSP00000295900	9606.ENSP00000477907	0	0	0	0	0	0.071	0.500	0.431	0.712
ATXN7	FXN	9606.ENSP00000295900	9606.ENSP00000419243	0	0	0	0	0	0	0	0.772	0.772
ATXN7	H2AC20	9606.ENSP00000295900	9606.ENSP00000332194	0	0	0	0	0	0.129	0.500	0.603	0.812
ATXN7	H2AC18	9606.ENSP00000295900	9606.ENSP00000358155	0	0	0	0	0	0.129	0.500	0.603	0.812
AUNIP	DTL	9606.ENSP00000443647	9606.ENSP00000355958	0	0	0	0	0.335	0	0	0.623	0.739
AURKB	PIMREG	9606.ENSP00000313950	9606.ENSP00000250056	0	0	0	0	0.652	0	0	0.276	0.737
AURKB	NCAPG	9606.ENSP00000313950	9606.ENSP00000251496	0	0	0	0	0.711	0.075	0	0.700	0.913
AURKB	CCNA1	9606.ENSP00000313950	9606.ENSP00000255465	0	0	0	0	0.299	0	0	0.600	0.708
AURKB	ANLN	9606.ENSP00000313950	9606.ENSP00000265748	0	0	0	0	0.450	0.292	0	0.636	0.846
AURKB	NBL1	9606.ENSP00000313950	9606.ENSP00000289749	0	0	0	0	0	0	0	0.828	0.828
AURKB	CDT1	9606.ENSP00000313950	9606.ENSP00000301019	0	0	0	0	0.615	0	0	0.478	0.790
AURKB	BUB1	9606.ENSP00000313950	9606.ENSP00000302530	0	0	0	0	0.827	0.089	0	0.984	0.997
AURKB	CDC25A	9606.ENSP00000313950	9606.ENSP00000303706	0	0	0	0	0.383	0.292	0	0.465	0.746
AURKB	CKAP2L	9606.ENSP00000313950	9606.ENSP00000305204	0	0	0	0	0.499	0	0	0.498	0.737
AURKB	CDKN3	9606.ENSP00000313950	9606.ENSP00000335357	0	0	0	0	0.572	0.135	0	0.313	0.724
AURKB	MCM10	9606.ENSP00000313950	9606.ENSP00000418268	0	0	0	0	0.585	0	0	0.376	0.730
AURKB	CDCA2	9606.ENSP00000313950	9606.ENSP00000328228	0	0	0	0	0.456	0	0	0.571	0.756
AURKB	HMMR	9606.ENSP00000313950	9606.ENSP00000377492	0	0	0	0	0.510	0	0	0.529	0.760
AURKB	NEK2	9606.ENSP00000313950	9606.ENSP00000355966	0	0	0.120	0.688	0.585	0	0	0.455	0.783
AURKB	H2AC20	9606.ENSP00000313950	9606.ENSP00000332194	0	0	0	0	0.049	0.292	0	0.712	0.789
AURKB	H2AC18	9606.ENSP00000313950	9606.ENSP00000358155	0	0	0	0	0.049	0.292	0	0.712	0.789
AURKB	EXO1	9606.ENSP00000313950	9606.ENSP00000355506	0	0	0	0	0.554	0	0	0.564	0.797
AURKB	CEP55	9606.ENSP00000313950	9606.ENSP00000360540	0	0	0	0	0.604	0	0	0.672	0.864
AURKB	KCNJ6	9606.ENSP00000313950	9606.ENSP00000477437	0	0	0	0	0	0	0	0.904	0.904
AURKB	H3C13	9606.ENSP00000313950	9606.ENSP00000333277	0	0	0	0	0.110	0.371	0	0.872	0.922
AURKB	CDC45	9606.ENSP00000313950	9606.ENSP00000405726	0	0	0	0	0.805	0	0	0.637	0.926
AURKB	CDCA3	9606.ENSP00000313950	9606.ENSP00000442068	0	0	0	0	0.835	0	0	0.612	0.933
AURKB	KIF4A	9606.ENSP00000313950	9606.ENSP00000363524	0	0	0	0	0.773	0	0	0.756	0.942
AURKB	TOP2A	9606.ENSP00000313950	9606.ENSP00000411532	0	0	0	0	0.831	0.314	0	0.761	0.970
AXL	CD209	9606.ENSP00000301178	9606.ENSP00000315477	0	0	0	0	0.074	0.045	0	0.700	0.712
B3GLCT	THBS1	9606.ENSP00000343002	9606.ENSP00000260356	0	0	0	0	0	0.073	0.400	0.604	0.760
BAMBI	BMPR1A	9606.ENSP00000364683	9606.ENSP00000361107	0	0	0	0	0.047	0.292	0.900	0.437	0.956
BMPR1A	NOG	9606.ENSP00000361107	9606.ENSP00000328181	0	0	0	0	0.055	0	0	0.856	0.858
BMPR1A	ACVRL1	9606.ENSP00000361107	9606.ENSP00000373574	0	0	0.069	0.917	0	0	0	0.715	0.723
BMPR1A	BAMBI	9606.ENSP00000361107	9606.ENSP00000364683	0	0	0	0	0.047	0.292	0.900	0.437	0.956
BPI	MMP8	9606.ENSP00000262865	9606.ENSP00000236826	0	0	0	0	0.772	0	0	0.248	0.821
BPI	CEACAM8	9606.ENSP00000262865	9606.ENSP00000244336	0	0	0	0	0.785	0	0	0.307	0.844
BPI	RNASE3	9606.ENSP00000262865	9606.ENSP00000302324	0	0	0	0	0.650	0	0	0.226	0.717
BUB1	PIMREG	9606.ENSP00000302530	9606.ENSP00000250056	0	0	0	0	0.504	0	0	0.595	0.790
BUB1	NCAPG	9606.ENSP00000302530	9606.ENSP00000251496	0	0	0	0	0.908	0	0	0.756	0.976
BUB1	ANLN	9606.ENSP00000302530	9606.ENSP00000265748	0	0	0	0	0.791	0	0	0.619	0.917
BUB1	H3C13	9606.ENSP00000302530	9606.ENSP00000333277	0	0	0	0	0.108	0.111	0	0.662	0.708
BUB1	H2AC20	9606.ENSP00000302530	9606.ENSP00000332194	0	0	0	0	0.072	0.093	0	0.759	0.780
BUB1	H2AC18	9606.ENSP00000302530	9606.ENSP00000358155	0	0	0	0	0.066	0.093	0	0.762	0.781
BUB1	DTL	9606.ENSP00000302530	9606.ENSP00000355958	0	0	0	0	0.794	0	0	0.119	0.811
BUB1	CDKN3	9606.ENSP00000302530	9606.ENSP00000335357	0	0	0	0	0.797	0.045	0	0.269	0.846
BUB1	CKAP2L	9606.ENSP00000302530	9606.ENSP00000305204	0	0	0	0	0.660	0	0	0.627	0.867
BUB1	CDCA3	9606.ENSP00000302530	9606.ENSP00000442068	0	0	0	0	0.795	0	0	0.393	0.870
BUB1	CDCA2	9606.ENSP00000302530	9606.ENSP00000328228	0	0	0	0	0.798	0	0	0.479	0.890
BUB1	HMMR	9606.ENSP00000302530	9606.ENSP00000377492	0	0	0	0	0.807	0.115	0	0.508	0.909
BUB1	CEP55	9606.ENSP00000302530	9606.ENSP00000360540	0	0	0	0	0.847	0	0	0.548	0.928
BUB1	EXO1	9606.ENSP00000302530	9606.ENSP00000355506	0	0	0	0	0.828	0.073	0	0.594	0.929
BUB1	CDC45	9606.ENSP00000302530	9606.ENSP00000405726	0	0	0	0	0.814	0.065	0	0.633	0.930
BUB1	NEK2	9606.ENSP00000302530	9606.ENSP00000355966	0	0	0	0	0.819	0	0	0.639	0.932
BUB1	KIF4A	9606.ENSP00000302530	9606.ENSP00000363524	0	0	0	0	0.823	0.081	0	0.733	0.952
BUB1	TOP2A	9606.ENSP00000302530	9606.ENSP00000411532	0	0	0	0	0.918	0	0	0.790	0.982
BUB1	AURKB	9606.ENSP00000302530	9606.ENSP00000313950	0	0	0	0	0.827	0.089	0	0.984	0.997
C1QB	CRP	9606.ENSP00000313967	9606.ENSP00000255030	0	0	0	0	0.043	0.405	0.500	0.185	0.736
C1QB	MS4A4A	9606.ENSP00000313967	9606.ENSP00000338648	0	0	0	0	0.711	0	0	0.220	0.764
C1QB	C1QC	9606.ENSP00000313967	9606.ENSP00000363770	0	0	0.077	0.925	0.999	0.928	0.900	0.983	0.999
C1QC	C1QB	9606.ENSP00000363770	9606.ENSP00000313967	0	0	0.077	0.925	0.999	0.928	0.900	0.983	0.999
C4BPA	CRP	9606.ENSP00000356037	9606.ENSP00000255030	0	0	0	0	0.185	0.405	0	0.545	0.760
CA12	CA9	9606.ENSP00000178638	9606.ENSP00000367608	0	0	0.124	0.832	0.084	0	0.500	0.426	0.739
CA9	CA12	9606.ENSP00000367608	9606.ENSP00000178638	0	0	0.124	0.832	0.084	0	0.500	0.426	0.739
CA9	DNAJB7	9606.ENSP00000367608	9606.ENSP00000307197	0	0	0	0	0.074	0	0	0.761	0.769
CACNA1E	CAV2	9606.ENSP00000356545	9606.ENSP00000222693	0	0	0	0	0	0.047	0	0.724	0.726
CACNA1E	CACNA1H	9606.ENSP00000356545	9606.ENSP00000334198	0	0	0	0.617	0.075	0.189	0.540	0.354	0.747
CACNA1E	CACNA2D3	9606.ENSP00000356545	9606.ENSP00000419101	0	0	0	0	0.129	0.289	0.540	0.678	0.896
CACNA1H	CACNG2	9606.ENSP00000334198	9606.ENSP00000300105	0	0	0	0	0	0	0.720	0.320	0.801
CACNA1H	HSPA2	9606.ENSP00000334198	9606.ENSP00000378199	0	0	0	0	0.042	0.060	0.720	0	0.725
CACNA1H	CACNA1E	9606.ENSP00000334198	9606.ENSP00000356545	0	0	0	0.617	0.075	0.189	0.540	0.354	0.747
CACNA1H	SCN1B	9606.ENSP00000334198	9606.ENSP00000396915	0	0	0	0	0	0	0.540	0.475	0.748
CACNA1H	CACNA2D3	9606.ENSP00000334198	9606.ENSP00000419101	0	0	0	0	0.057	0	0.540	0.623	0.822
CACNA1H	TRPC1	9606.ENSP00000334198	9606.ENSP00000419313	0	0	0	0	0.054	0	0.900	0.391	0.937
CACNA2D3	CACNG2	9606.ENSP00000419101	9606.ENSP00000300105	0	0	0	0	0.059	0	0.540	0.381	0.708
CACNA2D3	CACNA1H	9606.ENSP00000419101	9606.ENSP00000334198	0	0	0	0	0.057	0	0.540	0.623	0.822
CACNA2D3	CACNA1E	9606.ENSP00000419101	9606.ENSP00000356545	0	0	0	0	0.129	0.289	0.540	0.678	0.896
CACNG2	ADAM23	9606.ENSP00000300105	9606.ENSP00000264377	0	0	0	0	0.059	0	0.500	0.461	0.724
CACNG2	OLFM2	9606.ENSP00000300105	9606.ENSP00000264833	0	0	0	0	0.065	0	0.720	0	0.727
CACNG2	CACNA2D3	9606.ENSP00000300105	9606.ENSP00000419101	0	0	0	0	0.059	0	0.540	0.381	0.708
CACNG2	HSPA2	9606.ENSP00000300105	9606.ENSP00000378199	0	0	0	0	0	0	0.720	0	0.720
CACNG2	CACNA1H	9606.ENSP00000300105	9606.ENSP00000334198	0	0	0	0	0	0	0.720	0.320	0.801
CASP5	NLRP6	9606.ENSP00000376849	9606.ENSP00000309767	0	0	0	0	0.122	0	0.900	0.671	0.968
CASP5	NAIP	9606.ENSP00000376849	9606.ENSP00000428657	0	0	0	0	0.124	0.184	0.540	0.730	0.899
CASP5	NLRC4	9606.ENSP00000376849	9606.ENSP00000385428	0	0	0	0	0.137	0.070	0.720	0.911	0.977
CAV2	ITGB3	9606.ENSP00000222693	9606.ENSP00000452786	0	0	0	0	0.061	0	0.650	0.178	0.706
CAV2	CACNA1E	9606.ENSP00000222693	9606.ENSP00000356545	0	0	0	0	0	0.047	0	0.724	0.726
CAV2	CAVIN1	9606.ENSP00000222693	9606.ENSP00000349541	0	0	0	0	0.339	0.091	0	0.878	0.920
CAVIN1	CAV2	9606.ENSP00000349541	9606.ENSP00000222693	0	0	0	0	0.339	0.091	0	0.878	0.920
CCDC105	RRP9	9606.ENSP00000292574	9606.ENSP00000232888	0	0	0	0	0.067	0.767	0	0.128	0.793
CCDC105	RPL10L	9606.ENSP00000292574	9606.ENSP00000298283	0.070	0	0	0	0.599	0.569	0	0.175	0.849
CCDC105	SEC61A2	9606.ENSP00000292574	9606.ENSP00000298428	0.102	0	0	0	0.660	0.443	0	0.240	0.853
CCDC39	CCDC65	9606.ENSP00000417960	9606.ENSP00000312706	0	0	0	0	0.171	0.177	0	0.855	0.892
CCDC39	LRRC6	9606.ENSP00000417960	9606.ENSP00000484634	0	0	0	0	0.088	0.108	0	0.804	0.827
CCDC65	LRRC6	9606.ENSP00000312706	9606.ENSP00000484634	0	0	0	0	0.111	0	0	0.765	0.782
CCDC65	CCDC39	9606.ENSP00000312706	9606.ENSP00000417960	0	0	0	0	0.171	0.177	0	0.855	0.892
CCL2	RETN	9606.ENSP00000225831	9606.ENSP00000221515	0	0	0	0	0	0	0	0.712	0.712
CCL2	SELP	9606.ENSP00000225831	9606.ENSP00000263686	0	0	0	0	0.069	0	0	0.701	0.710
CCL2	CD40LG	9606.ENSP00000225831	9606.ENSP00000359663	0	0	0	0	0.067	0	0	0.706	0.714
CCL2	ARG1	9606.ENSP00000225831	9606.ENSP00000349446	0	0	0	0	0	0	0	0.726	0.726
CCL2	PPARG	9606.ENSP00000225831	9606.ENSP00000287820	0	0	0	0	0.088	0	0	0.717	0.731
CCL2	THBS1	9606.ENSP00000225831	9606.ENSP00000260356	0	0	0	0	0.194	0	0	0.693	0.742
CCL2	LCN2	9606.ENSP00000225831	9606.ENSP00000362108	0	0	0	0	0.042	0	0	0.781	0.781
CCL2	CCL4	9606.ENSP00000225831	9606.ENSP00000482259	0	0	0	0.867	0.154	0.292	0.400	0.478	0.787
CCL2	TLR2	9606.ENSP00000225831	9606.ENSP00000260010	0	0	0	0	0.119	0	0	0.771	0.790
CCL2	MMP9	9606.ENSP00000225831	9606.ENSP00000361405	0	0	0	0	0.073	0	0	0.802	0.809
CCL2	ACKR4	9606.ENSP00000225831	9606.ENSP00000249887	0	0	0	0	0.073	0.287	0	0.739	0.812
CCL2	IL7	9606.ENSP00000225831	9606.ENSP00000263851	0	0	0	0	0.047	0	0	0.811	0.813
CCL2	CRP	9606.ENSP00000225831	9606.ENSP00000255030	0	0	0	0	0.044	0	0	0.816	0.816
CCL2	CXCR6	9606.ENSP00000225831	9606.ENSP00000395704	0	0	0	0	0.047	0	0.650	0.685	0.885
CCL2	CCR4	9606.ENSP00000225831	9606.ENSP00000332659	0	0	0	0	0.065	0	0.650	0.777	0.920
CCL2	IL4	9606.ENSP00000225831	9606.ENSP00000231449	0	0	0	0	0.045	0	0.400	0.873	0.921
CCL2	CCR7	9606.ENSP00000225831	9606.ENSP00000246657	0	0	0	0	0.065	0	0.650	0.904	0.965
CCL2	CCL20	9606.ENSP00000225831	9606.ENSP00000351671	0	0	0	0	0.148	0	0.400	0.962	0.979
CCL2	CXCR3	9606.ENSP00000225831	9606.ENSP00000362795	0	0	0	0	0.044	0	0.650	0.995	0.998
CCL20	CCL2	9606.ENSP00000351671	9606.ENSP00000225831	0	0	0	0	0.148	0	0.400	0.962	0.979
CCL20	CCR7	9606.ENSP00000351671	9606.ENSP00000246657	0	0	0	0	0.084	0	0.650	0.984	0.994
CCL20	ACKR4	9606.ENSP00000351671	9606.ENSP00000249887	0	0	0	0	0	0	0	0.928	0.928
CCL20	CCR4	9606.ENSP00000351671	9606.ENSP00000332659	0	0	0	0	0.049	0	0.650	0.178	0.702
CCL20	CCL4	9606.ENSP00000351671	9606.ENSP00000482259	0	0	0	0	0.174	0	0.500	0.866	0.940
CCL20	CXCR6	9606.ENSP00000351671	9606.ENSP00000395704	0	0	0	0	0.056	0	0.650	0.878	0.956
CCL20	CXCR3	9606.ENSP00000351671	9606.ENSP00000362795	0	0	0	0	0.043	0	0.650	0.983	0.993
CCL4	CCL2	9606.ENSP00000482259	9606.ENSP00000225831	0	0	0	0.867	0.154	0.292	0.400	0.478	0.787
CCL4	IL4	9606.ENSP00000482259	9606.ENSP00000231449	0	0	0	0	0.059	0	0	0.802	0.805
CCL4	CCR7	9606.ENSP00000482259	9606.ENSP00000246657	0	0	0	0	0.213	0	0.650	0.987	0.996
CCL4	TLR2	9606.ENSP00000482259	9606.ENSP00000260010	0	0	0	0	0.219	0	0	0.709	0.763
CCL4	IL7	9606.ENSP00000482259	9606.ENSP00000263851	0	0	0	0	0.075	0	0	0.825	0.832
CCL4	ACKR3	9606.ENSP00000482259	9606.ENSP00000272928	0	0	0	0	0.044	0	0.500	0.504	0.742
CCL4	CCR4	9606.ENSP00000482259	9606.ENSP00000332659	0	0	0	0	0.043	0	0.650	0.179	0.701
CCL4	CCL20	9606.ENSP00000482259	9606.ENSP00000351671	0	0	0	0	0.174	0	0.500	0.866	0.940
CCL4	XCL1	9606.ENSP00000482259	9606.ENSP00000356792	0	0	0	0	0.268	0	0	0.684	0.759
CCL4	CD40LG	9606.ENSP00000482259	9606.ENSP00000359663	0	0	0	0	0.108	0	0	0.841	0.852
CCL4	CXCR3	9606.ENSP00000482259	9606.ENSP00000362795	0	0	0	0	0.125	0	0.650	0.985	0.995
CCL4	CXCR6	9606.ENSP00000482259	9606.ENSP00000395704	0	0	0	0	0.111	0	0.650	0.649	0.881
CCNA1	AURKB	9606.ENSP00000255465	9606.ENSP00000313950	0	0	0	0	0.299	0	0	0.600	0.708
CCNA1	CDKN3	9606.ENSP00000255465	9606.ENSP00000335357	0	0	0	0	0.135	0	0	0.704	0.733
CCNA1	CCNE2	9606.ENSP00000255465	9606.ENSP00000429089	0	0	0.118	0.635	0.198	0.176	0.400	0.568	0.821
CCNA1	CDC25A	9606.ENSP00000255465	9606.ENSP00000303706	0	0	0	0	0.201	0.325	0.500	0.716	0.913
CCNA1	CDT1	9606.ENSP00000255465	9606.ENSP00000301019	0	0	0	0	0.336	0.698	0.400	0.718	0.961
CCNE2	CCNA1	9606.ENSP00000429089	9606.ENSP00000255465	0	0	0.118	0.635	0.198	0.176	0.400	0.568	0.821
CCNE2	CDC25A	9606.ENSP00000429089	9606.ENSP00000303706	0	0	0	0	0.385	0.097	0.900	0.759	0.984
CCNE2	MCM10	9606.ENSP00000429089	9606.ENSP00000418268	0	0	0	0	0.521	0	0	0.650	0.825
CCR4	CCL2	9606.ENSP00000332659	9606.ENSP00000225831	0	0	0	0	0.065	0	0.650	0.777	0.920
CCR4	CCL4	9606.ENSP00000332659	9606.ENSP00000482259	0	0	0	0	0.043	0	0.650	0.179	0.701
CCR4	CCL20	9606.ENSP00000332659	9606.ENSP00000351671	0	0	0	0	0.049	0	0.650	0.178	0.702
CCR7	CCL2	9606.ENSP00000246657	9606.ENSP00000225831	0	0	0	0	0.065	0	0.650	0.904	0.965
CCR7	IL4	9606.ENSP00000246657	9606.ENSP00000231449	0	0	0	0	0.047	0	0	0.734	0.735
CCR7	MMP9	9606.ENSP00000246657	9606.ENSP00000361405	0	0	0	0	0.174	0	0	0.658	0.706
CCR7	IL7	9606.ENSP00000246657	9606.ENSP00000263851	0	0	0	0	0.111	0	0	0.693	0.715
CCR7	CXCR3	9606.ENSP00000246657	9606.ENSP00000362795	0	0	0	0.846	0.200	0	0.500	0.457	0.763
CCR7	CD40LG	9606.ENSP00000246657	9606.ENSP00000359663	0	0	0	0	0.235	0	0	0.725	0.780
CCR7	CXCR6	9606.ENSP00000246657	9606.ENSP00000395704	0	0	0	0.866	0.113	0	0.500	0.717	0.863
CCR7	XCL1	9606.ENSP00000246657	9606.ENSP00000356792	0	0	0	0	0.124	0	0.650	0.854	0.951
CCR7	ACKR4	9606.ENSP00000246657	9606.ENSP00000249887	0	0	0	0.878	0.055	0	0.900	0.668	0.965
CCR7	CCL20	9606.ENSP00000246657	9606.ENSP00000351671	0	0	0	0	0.084	0	0.650	0.984	0.994
CCR7	CCL4	9606.ENSP00000246657	9606.ENSP00000482259	0	0	0	0	0.213	0	0.650	0.987	0.996
CD1B	IL4	9606.ENSP00000357150	9606.ENSP00000231449	0	0	0	0	0.102	0	0	0.715	0.733
CD1B	CD209	9606.ENSP00000357150	9606.ENSP00000315477	0	0	0	0	0.173	0	0	0.717	0.756
CD1B	CD40LG	9606.ENSP00000357150	9606.ENSP00000359663	0	0	0	0	0.105	0	0	0.766	0.782
CD209	CEACAM1	9606.ENSP00000315477	9606.ENSP00000161559	0	0	0	0	0.059	0.048	0	0.801	0.806
CD209	TLR2	9606.ENSP00000315477	9606.ENSP00000260010	0	0	0	0	0.079	0.045	0	0.782	0.791
CD209	TYRO3	9606.ENSP00000315477	9606.ENSP00000263798	0	0	0	0	0.047	0.045	0	0.718	0.721
CD209	FCGR2A	9606.ENSP00000315477	9606.ENSP00000271450	0	0	0	0	0.102	0	0	0.689	0.708
CD209	AXL	9606.ENSP00000315477	9606.ENSP00000301178	0	0	0	0	0.074	0.045	0	0.700	0.712
CD209	CD1B	9606.ENSP00000315477	9606.ENSP00000357150	0	0	0	0	0.173	0	0	0.717	0.756
CD209	KSR1	9606.ENSP00000315477	9606.ENSP00000381958	0	0	0	0	0.063	0.045	0.900	0.522	0.951
CD274	IL4	9606.ENSP00000370989	9606.ENSP00000231449	0	0	0	0	0.059	0	0	0.713	0.718
CD274	CDH1	9606.ENSP00000370989	9606.ENSP00000261769	0	0	0	0	0	0	0	0.718	0.718
CD274	CMTM4	9606.ENSP00000370989	9606.ENSP00000333833	0	0	0	0	0.054	0.292	0	0.655	0.748
CD274	PDCD1	9606.ENSP00000370989	9606.ENSP00000335062	0	0	0	0	0.111	0.983	0.900	0.999	0.999
CD274	ARG1	9606.ENSP00000370989	9606.ENSP00000349446	0	0	0	0	0.055	0	0	0.717	0.721
CD274	FCGR1A	9606.ENSP00000370989	9606.ENSP00000358165	0	0	0	0	0.126	0.060	0	0.678	0.712
CD40LG	CCL2	9606.ENSP00000359663	9606.ENSP00000225831	0	0	0	0	0.067	0	0	0.706	0.714
CD40LG	IL4	9606.ENSP00000359663	9606.ENSP00000231449	0	0	0	0	0.088	0	0	0.910	0.914
CD40LG	CCR7	9606.ENSP00000359663	9606.ENSP00000246657	0	0	0	0	0.235	0	0	0.725	0.780
CD40LG	TLR2	9606.ENSP00000359663	9606.ENSP00000260010	0	0	0	0	0.116	0	0	0.732	0.753
CD40LG	SELP	9606.ENSP00000359663	9606.ENSP00000263686	0	0	0	0	0.170	0	0	0.944	0.951
CD40LG	PDCD1	9606.ENSP00000359663	9606.ENSP00000335062	0	0	0	0	0.142	0	0	0.749	0.775
CD40LG	CD1B	9606.ENSP00000359663	9606.ENSP00000357150	0	0	0	0	0.105	0	0	0.766	0.782
CD40LG	CXCR3	9606.ENSP00000359663	9606.ENSP00000362795	0	0	0	0	0.333	0	0	0.611	0.730
CD40LG	CCL4	9606.ENSP00000359663	9606.ENSP00000482259	0	0	0	0	0.108	0	0	0.841	0.852
CDC25A	CCNA1	9606.ENSP00000303706	9606.ENSP00000255465	0	0	0	0	0.201	0.325	0.500	0.716	0.913
CDC25A	CDT1	9606.ENSP00000303706	9606.ENSP00000301019	0	0	0	0	0.530	0	0	0.486	0.748
CDC25A	EXO1	9606.ENSP00000303706	9606.ENSP00000355506	0	0	0	0	0.567	0	0	0.348	0.705
CDC25A	USP17L2	9606.ENSP00000303706	9606.ENSP00000333329	0	0	0	0	0	0	0.500	0.448	0.712
CDC25A	AURKB	9606.ENSP00000303706	9606.ENSP00000313950	0	0	0	0	0.383	0.292	0	0.465	0.746
CDC25A	DTL	9606.ENSP00000303706	9606.ENSP00000355958	0	0	0	0	0.663	0	0	0.302	0.755
CDC25A	MCM10	9606.ENSP00000303706	9606.ENSP00000418268	0	0	0	0	0.788	0	0	0.321	0.850
CDC25A	CDC45	9606.ENSP00000303706	9606.ENSP00000405726	0	0	0	0	0.532	0	0	0.896	0.949
CDC25A	CCNE2	9606.ENSP00000303706	9606.ENSP00000429089	0	0	0	0	0.385	0.097	0.900	0.759	0.984
CDC45	NCAPG	9606.ENSP00000405726	9606.ENSP00000251496	0	0	0	0	0.815	0	0	0.576	0.918
CDC45	CDT1	9606.ENSP00000405726	9606.ENSP00000301019	0	0	0	0	0.862	0	0	0.963	0.994
CDC45	BUB1	9606.ENSP00000405726	9606.ENSP00000302530	0	0	0	0	0.814	0.065	0	0.633	0.930
CDC45	CDC25A	9606.ENSP00000405726	9606.ENSP00000303706	0	0	0	0	0.532	0	0	0.896	0.949
CDC45	CKAP2L	9606.ENSP00000405726	9606.ENSP00000305204	0	0	0	0	0.511	0	0	0.514	0.752
CDC45	AURKB	9606.ENSP00000405726	9606.ENSP00000313950	0	0	0	0	0.805	0	0	0.637	0.926
CDC45	EXO1	9606.ENSP00000405726	9606.ENSP00000355506	0	0	0	0	0.900	0	0	0.645	0.963
CDC45	DTL	9606.ENSP00000405726	9606.ENSP00000355958	0	0	0	0	0.915	0	0	0.297	0.938
CDC45	CEP55	9606.ENSP00000405726	9606.ENSP00000360540	0	0	0	0	0.664	0.421	0	0.508	0.896
CDC45	KIF4A	9606.ENSP00000405726	9606.ENSP00000363524	0	0	0	0	0.598	0	0	0.357	0.730
CDC45	HMMR	9606.ENSP00000405726	9606.ENSP00000377492	0	0	0	0	0.652	0.070	0	0.282	0.748
CDC45	CDCA3	9606.ENSP00000405726	9606.ENSP00000442068	0	0	0	0	0.624	0	0	0.400	0.765
CDC45	TOP2A	9606.ENSP00000405726	9606.ENSP00000411532	0	0	0	0	0.685	0	0	0.746	0.917
CDC45	MCM10	9606.ENSP00000405726	9606.ENSP00000418268	0	0	0	0	0.812	0.969	0.500	0.999	0.999
CDCA2	NCAPG	9606.ENSP00000328228	9606.ENSP00000251496	0	0	0	0	0.794	0	0	0.350	0.860
CDCA2	BUB1	9606.ENSP00000328228	9606.ENSP00000302530	0	0	0	0	0.798	0	0	0.479	0.890
CDCA2	CKAP2L	9606.ENSP00000328228	9606.ENSP00000305204	0	0	0.295	0	0.779	0	0	0.244	0.871
CDCA2	AURKB	9606.ENSP00000328228	9606.ENSP00000313950	0	0	0	0	0.456	0	0	0.571	0.756
CDCA2	CEP55	9606.ENSP00000328228	9606.ENSP00000360540	0	0	0	0	0.604	0	0	0.298	0.710
CDCA2	TOP2A	9606.ENSP00000328228	9606.ENSP00000411532	0	0	0	0	0.707	0	0	0.310	0.789
CDCA2	HMMR	9606.ENSP00000328228	9606.ENSP00000377492	0	0	0	0	0.783	0	0	0.281	0.837
CDCA2	CDCA3	9606.ENSP00000328228	9606.ENSP00000442068	0	0	0	0	0.693	0	0	0.721	0.910
CDCA2	KIF4A	9606.ENSP00000328228	9606.ENSP00000363524	0	0	0	0	0.809	0	0	0.664	0.933
CDCA3	PIMREG	9606.ENSP00000442068	9606.ENSP00000250056	0	0	0	0	0.673	0	0	0.513	0.834
CDCA3	NCAPG	9606.ENSP00000442068	9606.ENSP00000251496	0	0	0	0	0.738	0	0	0.305	0.810
CDCA3	BUB1	9606.ENSP00000442068	9606.ENSP00000302530	0	0	0	0	0.795	0	0	0.393	0.870
CDCA3	CKAP2L	9606.ENSP00000442068	9606.ENSP00000305204	0	0	0	0	0.762	0	0	0.196	0.800
CDCA3	AURKB	9606.ENSP00000442068	9606.ENSP00000313950	0	0	0	0	0.835	0	0	0.612	0.933
CDCA3	CDCA2	9606.ENSP00000442068	9606.ENSP00000328228	0	0	0	0	0.693	0	0	0.721	0.910
CDCA3	CDKN3	9606.ENSP00000442068	9606.ENSP00000335357	0	0	0	0	0.832	0	0	0.196	0.859
CDCA3	NEK2	9606.ENSP00000442068	9606.ENSP00000355966	0	0	0	0	0.810	0	0	0.554	0.911
CDCA3	CEP55	9606.ENSP00000442068	9606.ENSP00000360540	0	0	0	0	0.711	0	0	0.588	0.876
CDCA3	KIF4A	9606.ENSP00000442068	9606.ENSP00000363524	0	0	0	0	0.818	0	0	0.617	0.927
CDCA3	HMMR	9606.ENSP00000442068	9606.ENSP00000377492	0	0	0	0	0.789	0	0	0.371	0.861
CDCA3	CDC45	9606.ENSP00000442068	9606.ENSP00000405726	0	0	0	0	0.624	0	0	0.400	0.765
CDCA3	TOP2A	9606.ENSP00000442068	9606.ENSP00000411532	0	0	0	0	0.728	0	0	0.564	0.876
CDH1	PROM1	9606.ENSP00000261769	9606.ENSP00000426809	0	0	0	0	0.075	0	0	0.704	0.714
CDH1	CD274	9606.ENSP00000261769	9606.ENSP00000370989	0	0	0	0	0	0	0	0.718	0.718
CDH1	IGF1R	9606.ENSP00000261769	9606.ENSP00000497069	0	0	0	0	0.056	0.067	0	0.731	0.742
CDH1	RPL10L	9606.ENSP00000261769	9606.ENSP00000298283	0	0	0	0	0	0.800	0	0.045	0.800
CDH1	ITGA1	9606.ENSP00000261769	9606.ENSP00000282588	0	0	0	0	0	0	0	0.851	0.851
CDH1	NF2	9606.ENSP00000261769	9606.ENSP00000344666	0	0	0	0	0	0.080	0	0.853	0.859
CDH1	MMP9	9606.ENSP00000261769	9606.ENSP00000361405	0	0	0	0	0.044	0.048	0.750	0.836	0.957
CDH1	CDH2	9606.ENSP00000261769	9606.ENSP00000269141	0	0	0.055	0.916	0	0	0.720	0.983	0.995
CDH2	CDH1	9606.ENSP00000269141	9606.ENSP00000261769	0	0	0.055	0.916	0	0	0.720	0.983	0.995
CDH2	CDH6	9606.ENSP00000269141	9606.ENSP00000265071	0	0	0.111	0.820	0.120	0	0.540	0.593	0.833
CDH2	MMP9	9606.ENSP00000269141	9606.ENSP00000361405	0	0	0	0	0.043	0.060	0	0.782	0.787
CDH6	CDH2	9606.ENSP00000265071	9606.ENSP00000269141	0	0	0.111	0.820	0.120	0	0.540	0.593	0.833
CDK5RAP2	PRKAR2B	9606.ENSP00000343818	9606.ENSP00000265717	0	0	0	0	0	0.605	0	0.436	0.767
CDKAL1	FTO	9606.ENSP00000274695	9606.ENSP00000418823	0	0	0	0	0.072	0	0	0.868	0.872
CDKN3	NCAPG	9606.ENSP00000335357	9606.ENSP00000251496	0	0	0	0	0.792	0	0	0.150	0.816
CDKN3	CCNA1	9606.ENSP00000335357	9606.ENSP00000255465	0	0	0	0	0.135	0	0	0.704	0.733
CDKN3	BUB1	9606.ENSP00000335357	9606.ENSP00000302530	0	0	0	0	0.797	0.045	0	0.269	0.846
CDKN3	AURKB	9606.ENSP00000335357	9606.ENSP00000313950	0	0	0	0	0.572	0.135	0	0.313	0.724
CDKN3	NEK2	9606.ENSP00000335357	9606.ENSP00000355966	0	0	0	0	0.670	0	0	0.191	0.722
CDKN3	KIF4A	9606.ENSP00000335357	9606.ENSP00000363524	0	0	0	0	0.787	0	0	0.111	0.803
CDKN3	CEP55	9606.ENSP00000335357	9606.ENSP00000360540	0	0	0	0	0.798	0	0	0.154	0.822
CDKN3	HMMR	9606.ENSP00000335357	9606.ENSP00000377492	0	0	0	0	0.801	0.089	0	0.154	0.833
CDKN3	CDCA3	9606.ENSP00000335357	9606.ENSP00000442068	0	0	0	0	0.832	0	0	0.196	0.859
CDKN3	TOP2A	9606.ENSP00000335357	9606.ENSP00000411532	0	0	0	0	0.800	0	0	0.341	0.863
CDT1	CCNA1	9606.ENSP00000301019	9606.ENSP00000255465	0	0	0	0	0.336	0.698	0.400	0.718	0.961
CDT1	CDC25A	9606.ENSP00000301019	9606.ENSP00000303706	0	0	0	0	0.530	0	0	0.486	0.748
CDT1	AURKB	9606.ENSP00000301019	9606.ENSP00000313950	0	0	0	0	0.615	0	0	0.478	0.790
CDT1	TOP2A	9606.ENSP00000301019	9606.ENSP00000411532	0	0	0	0	0.460	0.292	0	0.684	0.868
CDT1	EXO1	9606.ENSP00000301019	9606.ENSP00000355506	0	0	0	0	0.768	0	0	0.465	0.870
CDT1	CDC45	9606.ENSP00000301019	9606.ENSP00000405726	0	0	0	0	0.862	0	0	0.963	0.994
CDT1	MCM10	9606.ENSP00000301019	9606.ENSP00000418268	0	0	0	0	0.889	0.136	0.500	0.945	0.997
CDT1	DTL	9606.ENSP00000301019	9606.ENSP00000355958	0	0	0	0	0.688	0.748	0	0.979	0.998
CEACAM1	CEACAM8	9606.ENSP00000161559	9606.ENSP00000244336	0	0	0.053	0.974	0.109	0.422	0.400	0.421	0.799
CEACAM1	CD209	9606.ENSP00000161559	9606.ENSP00000315477	0	0	0	0	0.059	0.048	0	0.801	0.806
CEACAM1	CEACAM6	9606.ENSP00000161559	9606.ENSP00000199764	0	0	0.051	0.979	0.197	0.188	0.400	0.723	0.878
CEACAM6	CEACAM1	9606.ENSP00000199764	9606.ENSP00000161559	0	0	0.051	0.979	0.197	0.188	0.400	0.723	0.878
CEACAM6	CEACAM8	9606.ENSP00000199764	9606.ENSP00000244336	0	0	0.052	0.977	0.478	0.958	0.400	0.554	0.993
CEACAM8	CEACAM1	9606.ENSP00000244336	9606.ENSP00000161559	0	0	0.053	0.974	0.109	0.422	0.400	0.421	0.799
CEACAM8	CEACAM6	9606.ENSP00000244336	9606.ENSP00000199764	0	0	0.052	0.977	0.478	0.958	0.400	0.554	0.993
CEACAM8	OLFM4	9606.ENSP00000244336	9606.ENSP00000219022	0	0	0	0	0.627	0	0	0.370	0.754
CEACAM8	MMP8	9606.ENSP00000244336	9606.ENSP00000236826	0	0	0	0	0.772	0	0	0.550	0.893
CEACAM8	CR1	9606.ENSP00000244336	9606.ENSP00000356016	0	0	0	0	0.080	0.048	0	0.736	0.748
CEACAM8	RNASE3	9606.ENSP00000244336	9606.ENSP00000302324	0	0	0	0	0.765	0	0	0.270	0.821
CEACAM8	BPI	9606.ENSP00000244336	9606.ENSP00000262865	0	0	0	0	0.785	0	0	0.307	0.844
CEP290	AHI1	9606.ENSP00000448012	9606.ENSP00000265602	0	0	0	0	0.138	0.060	0.720	0.956	0.988
CEP290	TCTN2	9606.ENSP00000448012	9606.ENSP00000304941	0	0	0	0	0	0.093	0.720	0.924	0.979
CEP290	RPGRIP1	9606.ENSP00000448012	9606.ENSP00000382895	0	0	0	0	0	0.095	0	0.948	0.951
CEP55	NCAPG	9606.ENSP00000360540	9606.ENSP00000251496	0	0	0	0	0.825	0	0	0.447	0.899
CEP55	ANLN	9606.ENSP00000360540	9606.ENSP00000265748	0	0	0	0	0.778	0.292	0	0.592	0.930
CEP55	BUB1	9606.ENSP00000360540	9606.ENSP00000302530	0	0	0	0	0.847	0	0	0.548	0.928
CEP55	CKAP2L	9606.ENSP00000360540	9606.ENSP00000305204	0	0	0	0	0.766	0	0	0.535	0.886
CEP55	AURKB	9606.ENSP00000360540	9606.ENSP00000313950	0	0	0	0	0.604	0	0	0.672	0.864
CEP55	CDCA2	9606.ENSP00000360540	9606.ENSP00000328228	0	0	0	0	0.604	0	0	0.298	0.710
CEP55	CDKN3	9606.ENSP00000360540	9606.ENSP00000335357	0	0	0	0	0.798	0	0	0.154	0.822
CEP55	DTL	9606.ENSP00000360540	9606.ENSP00000355958	0	0	0	0	0.780	0	0	0.203	0.817
CEP55	NEK2	9606.ENSP00000360540	9606.ENSP00000355966	0	0	0	0	0.816	0	0	0.541	0.912
CEP55	MCM10	9606.ENSP00000360540	9606.ENSP00000418268	0	0	0	0	0.689	0	0	0.368	0.795
CEP55	CDCA3	9606.ENSP00000360540	9606.ENSP00000442068	0	0	0	0	0.711	0	0	0.588	0.876
CEP55	CDC45	9606.ENSP00000360540	9606.ENSP00000405726	0	0	0	0	0.664	0.421	0	0.508	0.896
CEP55	HMMR	9606.ENSP00000360540	9606.ENSP00000377492	0	0	0	0	0.873	0	0	0.443	0.926
CEP55	TOP2A	9606.ENSP00000360540	9606.ENSP00000411532	0	0	0	0	0.829	0	0	0.596	0.928
CEP55	KIF4A	9606.ENSP00000360540	9606.ENSP00000363524	0	0	0	0	0.814	0	0	0.748	0.951
CGAS	H4C6	9606.ENSP00000359339	9606.ENSP00000244537	0	0	0	0	0.044	0.810	0	0.123	0.827
CGAS	H2AC8	9606.ENSP00000359339	9606.ENSP00000303373	0	0	0	0	0	0.905	0	0	0.905
CGAS	H2AC20	9606.ENSP00000359339	9606.ENSP00000332194	0	0	0	0	0	0.905	0	0.497	0.950
CGAS	H3C13	9606.ENSP00000359339	9606.ENSP00000333277	0	0	0	0	0.049	0.810	0	0.303	0.863
CGAS	H2AC18	9606.ENSP00000359339	9606.ENSP00000358155	0	0	0	0	0.044	0.905	0	0.497	0.950
CGAS	H3C3	9606.ENSP00000359339	9606.ENSP00000484658	0	0	0	0	0.062	0.807	0	0.049	0.813
CGN	TJP3	9606.ENSP00000271636	9606.ENSP00000465419	0	0	0	0	0.186	0	0	0.997	0.997
CHCHD6	DNAJC11	9606.ENSP00000290913	9606.ENSP00000366800	0	0	0	0	0.049	0.095	0.720	0.704	0.919
CHIA	IL4	9606.ENSP00000358755	9606.ENSP00000231449	0	0	0	0	0.078	0	0	0.688	0.700
CHIA	ARG1	9606.ENSP00000358755	9606.ENSP00000349446	0	0	0	0	0.058	0	0	0.714	0.719
CHIA	CHIT1	9606.ENSP00000358755	9606.ENSP00000356198	0	0	0.065	0.950	0.042	0	0.900	0.083	0.906
CHIT1	ARG1	9606.ENSP00000356198	9606.ENSP00000349446	0	0	0	0	0.065	0	0	0.718	0.725
CHIT1	CHIA	9606.ENSP00000356198	9606.ENSP00000358755	0	0	0.065	0.950	0.042	0	0.900	0.083	0.906
CKAP2L	NCAPG	9606.ENSP00000305204	9606.ENSP00000251496	0	0	0	0	0.771	0	0	0.431	0.864
CKAP2L	ANLN	9606.ENSP00000305204	9606.ENSP00000265748	0	0	0	0	0.759	0	0	0.355	0.837
CKAP2L	BUB1	9606.ENSP00000305204	9606.ENSP00000302530	0	0	0	0	0.660	0	0	0.627	0.867
CKAP2L	AURKB	9606.ENSP00000305204	9606.ENSP00000313950	0	0	0	0	0.499	0	0	0.498	0.737
CKAP2L	CDC45	9606.ENSP00000305204	9606.ENSP00000405726	0	0	0	0	0.511	0	0	0.514	0.752
CKAP2L	CDCA3	9606.ENSP00000305204	9606.ENSP00000442068	0	0	0	0	0.762	0	0	0.196	0.800
CKAP2L	HMMR	9606.ENSP00000305204	9606.ENSP00000377492	0	0	0	0	0.768	0	0	0.226	0.812
CKAP2L	TOP2A	9606.ENSP00000305204	9606.ENSP00000411532	0	0	0	0	0.766	0	0	0.306	0.830
CKAP2L	KIF4A	9606.ENSP00000305204	9606.ENSP00000363524	0	0	0	0	0.763	0	0	0.366	0.843
CKAP2L	CDCA2	9606.ENSP00000305204	9606.ENSP00000328228	0	0	0.295	0	0.779	0	0	0.244	0.871
CKAP2L	CEP55	9606.ENSP00000305204	9606.ENSP00000360540	0	0	0	0	0.766	0	0	0.535	0.886
CLDN23	PPP1R3B	9606.ENSP00000428780	9606.ENSP00000308318	0	0	0	0	0.044	0	0	0.891	0.891
CLDN23	TJP3	9606.ENSP00000428780	9606.ENSP00000465419	0	0	0	0	0.084	0	0.650	0.371	0.780
CLEC5A	MGAM	9606.ENSP00000449999	9606.ENSP00000447378	0	0	0	0	0.138	0	0	0.710	0.740
CLU	MMP9	9606.ENSP00000315130	9606.ENSP00000361405	0	0	0	0	0.054	0.292	0	0.614	0.718
CLU	HP	9606.ENSP00000315130	9606.ENSP00000348170	0	0	0	0	0.064	0.241	0	0.746	0.804
CLU	VLDLR	9606.ENSP00000315130	9606.ENSP00000371532	0	0	0	0	0	0.091	0.540	0.864	0.938
CMTM4	CD274	9606.ENSP00000333833	9606.ENSP00000370989	0	0	0	0	0.054	0.292	0	0.655	0.748
CNNM1	COX11	9606.ENSP00000349147	9606.ENSP00000299335	0	0	0	0	0	0	0	0.704	0.704
CNR2	GPR55	9606.ENSP00000363596	9606.ENSP00000498258	0	0	0	0	0.049	0	0.400	0.667	0.793
CNR2	ZC3H12D	9606.ENSP00000363596	9606.ENSP00000386616	0	0	0	0	0.152	0	0	0.899	0.910
CNTNAP1	GLDN	9606.ENSP00000264638	9606.ENSP00000335196	0	0	0	0	0.062	0	0	0.729	0.734
CNTNAP1	KCNA2	9606.ENSP00000264638	9606.ENSP00000487785	0	0	0	0	0.084	0.314	0	0.854	0.900
CNTNAP2	AMPH	9606.ENSP00000354778	9606.ENSP00000348602	0	0	0	0	0.086	0	0	0.796	0.805
CNTNAP2	NLGN3	9606.ENSP00000354778	9606.ENSP00000351591	0	0	0	0	0.114	0.059	0	0.904	0.913
CNTNAP2	KCNA2	9606.ENSP00000354778	9606.ENSP00000487785	0	0	0	0	0.086	0.300	0	0.976	0.983
COL4A3	COL8A1	9606.ENSP00000379823	9606.ENSP00000261037	0	0	0.151	0.693	0.044	0	0.720	0.185	0.790
COL4A3	ITGA1	9606.ENSP00000379823	9606.ENSP00000282588	0	0	0	0	0.044	0	0.650	0.387	0.777
COL4A3	ITGB3	9606.ENSP00000379823	9606.ENSP00000452786	0	0	0	0	0.057	0.051	0.650	0.543	0.837
COL8A1	COL4A3	9606.ENSP00000261037	9606.ENSP00000379823	0	0	0.151	0.693	0.044	0	0.720	0.185	0.790
COL9A3	ITGA1	9606.ENSP00000496793	9606.ENSP00000282588	0	0	0	0	0	0	0.650	0.190	0.704
COX11	CNNM1	9606.ENSP00000299335	9606.ENSP00000349147	0	0	0	0	0	0	0	0.704	0.704
CR1	CEACAM8	9606.ENSP00000356016	9606.ENSP00000244336	0	0	0	0	0.080	0.048	0	0.736	0.748
CR1	FCGR2A	9606.ENSP00000356016	9606.ENSP00000271450	0	0	0	0	0.261	0	0	0.729	0.791
CRACR2A	STIMATE	9606.ENSP00000409382	9606.ENSP00000347195	0	0	0	0	0	0.055	0	0.697	0.701
CRP	RETN	9606.ENSP00000255030	9606.ENSP00000221515	0	0	0	0	0	0	0	0.771	0.771
CRP	CCL2	9606.ENSP00000255030	9606.ENSP00000225831	0	0	0	0	0.044	0	0	0.816	0.816
CRP	IL4	9606.ENSP00000255030	9606.ENSP00000231449	0	0	0	0	0.085	0	0	0.814	0.822
CRP	C1QB	9606.ENSP00000255030	9606.ENSP00000313967	0	0	0	0	0.043	0.405	0.500	0.185	0.736
CRP	SELP	9606.ENSP00000255030	9606.ENSP00000263686	0	0	0	0	0.104	0	0	0.720	0.738
CRP	THBD	9606.ENSP00000255030	9606.ENSP00000366307	0	0	0	0	0	0	0	0.753	0.753
CRP	FCGR1A	9606.ENSP00000255030	9606.ENSP00000358165	0	0	0	0	0.043	0	0	0.756	0.756
CRP	C4BPA	9606.ENSP00000255030	9606.ENSP00000356037	0	0	0	0	0.185	0.405	0	0.545	0.760
CRP	SERPINC1	9606.ENSP00000255030	9606.ENSP00000356671	0	0	0	0	0.256	0	0	0.697	0.765
CRP	MMP9	9606.ENSP00000255030	9606.ENSP00000361405	0	0	0	0	0.059	0	0	0.803	0.806
CRP	ORM2	9606.ENSP00000255030	9606.ENSP00000394936	0	0	0	0	0.088	0	0	0.869	0.875
CRP	HP	9606.ENSP00000255030	9606.ENSP00000348170	0	0	0	0	0.116	0	0	0.893	0.902
CRP	FCGR2A	9606.ENSP00000255030	9606.ENSP00000271450	0	0	0	0	0	0.292	0	0.990	0.992
CXCR3	CCL2	9606.ENSP00000362795	9606.ENSP00000225831	0	0	0	0	0.044	0	0.650	0.995	0.998
CXCR3	IL4	9606.ENSP00000362795	9606.ENSP00000231449	0	0	0	0	0.056	0	0	0.782	0.785
CXCR3	CCR7	9606.ENSP00000362795	9606.ENSP00000246657	0	0	0	0.846	0.200	0	0.500	0.457	0.763
CXCR3	ACKR3	9606.ENSP00000362795	9606.ENSP00000272928	0	0	0	0.768	0	0	0.500	0.481	0.729
CXCR3	PDCD1	9606.ENSP00000362795	9606.ENSP00000335062	0	0	0	0	0.309	0	0	0.605	0.715
CXCR3	CCL20	9606.ENSP00000362795	9606.ENSP00000351671	0	0	0	0	0.043	0	0.650	0.983	0.993
CXCR3	XCL1	9606.ENSP00000362795	9606.ENSP00000356792	0	0	0	0	0.090	0	0.650	0.570	0.851
CXCR3	CD40LG	9606.ENSP00000362795	9606.ENSP00000359663	0	0	0	0	0.333	0	0	0.611	0.730
CXCR3	CXCR6	9606.ENSP00000362795	9606.ENSP00000395704	0	0	0	0.818	0.400	0	0.500	0.777	0.927
CXCR3	CCL4	9606.ENSP00000362795	9606.ENSP00000482259	0	0	0	0	0.125	0	0.650	0.985	0.995
CXCR6	CCL2	9606.ENSP00000395704	9606.ENSP00000225831	0	0	0	0	0.047	0	0.650	0.685	0.885
CXCR6	CCR7	9606.ENSP00000395704	9606.ENSP00000246657	0	0	0	0.866	0.113	0	0.500	0.717	0.863
CXCR6	CCL20	9606.ENSP00000395704	9606.ENSP00000351671	0	0	0	0	0.056	0	0.650	0.878	0.956
CXCR6	XCL1	9606.ENSP00000395704	9606.ENSP00000356792	0	0	0	0	0.205	0	0.650	0.486	0.844
CXCR6	CXCR3	9606.ENSP00000395704	9606.ENSP00000362795	0	0	0	0.818	0.400	0	0.500	0.777	0.927
CXCR6	CCL4	9606.ENSP00000395704	9606.ENSP00000482259	0	0	0	0	0.111	0	0.650	0.649	0.881
CYP1B1	GSTM3	9606.ENSP00000478561	9606.ENSP00000354357	0	0	0	0	0.067	0.045	0.900	0.438	0.943
CYP2C8	GSTM3	9606.ENSP00000360317	9606.ENSP00000354357	0	0	0	0	0.067	0.045	0.650	0.179	0.709
CYP2C8	ABCB1	9606.ENSP00000360317	9606.ENSP00000478255	0	0	0	0	0.080	0.069	0	0.701	0.722
CYP2C8	CYP2E1	9606.ENSP00000360317	9606.ENSP00000440689	0	0	0.061	0.959	0.224	0	0.908	0.363	0.951
CYP2E1	GSTM3	9606.ENSP00000440689	9606.ENSP00000354357	0	0	0	0	0.072	0.045	0.900	0.448	0.944
CYP2E1	PLA2G4A	9606.ENSP00000440689	9606.ENSP00000356436	0	0	0	0	0	0.053	0.650	0.183	0.705
CYP2E1	CYP2C8	9606.ENSP00000440689	9606.ENSP00000360317	0	0	0.061	0.959	0.224	0	0.908	0.363	0.951
CYP2E1	HSD3B2	9606.ENSP00000440689	9606.ENSP00000445122	0	0	0	0	0.067	0.108	0.913	0.159	0.931
CYP4F22	LIPN	9606.ENSP00000269703	9606.ENSP00000383923	0	0	0	0	0.080	0.068	0	0.863	0.872
CYP4F22	PNPLA1	9606.ENSP00000269703	9606.ENSP00000378072	0	0	0	0	0.054	0	0	0.885	0.887
CYP8B1	SLC51A	9606.ENSP00000318867	9606.ENSP00000296327	0	0	0	0	0.078	0	0	0.715	0.727
CYP8B1	HSD3B7	9606.ENSP00000318867	9606.ENSP00000297679	0	0	0	0	0.124	0.310	0.913	0.656	0.979
DBH	MAOA	9606.ENSP00000376776	9606.ENSP00000340684	0	0	0	0	0.054	0	0.900	0.876	0.987
DCLRE1B	EXO1	9606.ENSP00000498042	9606.ENSP00000355506	0	0	0	0	0.200	0.166	0	0.634	0.734
DDX20	SNRPE	9606.ENSP00000358716	9606.ENSP00000400591	0	0	0	0	0.065	0.714	0.900	0.309	0.979
DEPP1	RPTN	9606.ENSP00000298295	9606.ENSP00000317895	0	0	0	0	0	0	0	0.936	0.936
DKK3	KREMEN1	9606.ENSP00000433112	9606.ENSP00000331242	0	0	0	0	0	0.172	0	0.754	0.787
DLL1	DLL3	9606.ENSP00000355718	9606.ENSP00000205143	0	0	0	0.807	0.042	0	0.900	0.428	0.940
DLL3	DLL1	9606.ENSP00000205143	9606.ENSP00000355718	0	0	0	0.807	0.042	0	0.900	0.428	0.940
DNAJB7	CA9	9606.ENSP00000307197	9606.ENSP00000367608	0	0	0	0	0.074	0	0	0.761	0.769
DNAJC11	CHCHD6	9606.ENSP00000366800	9606.ENSP00000290913	0	0	0	0	0.049	0.095	0.720	0.704	0.919
DNAJC2	HSPA2	9606.ENSP00000368565	9606.ENSP00000378199	0	0	0	0	0.193	0.504	0.400	0.204	0.783
DPH1	RBM8A	9606.ENSP00000263083	9606.ENSP00000463058	0	0	0	0	0.063	0.230	0	0.848	0.880
DTL	NCAPG	9606.ENSP00000355958	9606.ENSP00000251496	0	0	0	0	0.795	0	0	0.205	0.830
DTL	CDT1	9606.ENSP00000355958	9606.ENSP00000301019	0	0	0	0	0.688	0.748	0	0.979	0.998
DTL	BUB1	9606.ENSP00000355958	9606.ENSP00000302530	0	0	0	0	0.794	0	0	0.119	0.811
DTL	CDC25A	9606.ENSP00000355958	9606.ENSP00000303706	0	0	0	0	0.663	0	0	0.302	0.755
DTL	EXO1	9606.ENSP00000355958	9606.ENSP00000355506	0	0	0	0	0.872	0	0	0.258	0.901
DTL	KIF4A	9606.ENSP00000355958	9606.ENSP00000363524	0	0	0	0	0.673	0	0	0.204	0.728
DTL	AUNIP	9606.ENSP00000355958	9606.ENSP00000443647	0	0	0	0	0.335	0	0	0.623	0.739
DTL	CEP55	9606.ENSP00000355958	9606.ENSP00000360540	0	0	0	0	0.780	0	0	0.203	0.817
DTL	TOP2A	9606.ENSP00000355958	9606.ENSP00000411532	0	0	0	0	0.781	0	0	0.222	0.822
DTL	MCM10	9606.ENSP00000355958	9606.ENSP00000418268	0	0	0	0	0.845	0	0	0.475	0.915
DTL	CDC45	9606.ENSP00000355958	9606.ENSP00000405726	0	0	0	0	0.915	0	0	0.297	0.938
EFHD1	RHAG	9606.ENSP00000264059	9606.ENSP00000360217	0	0	0	0	0	0	0	0.800	0.800
ENPP3	SIRT4	9606.ENSP00000406261	9606.ENSP00000202967	0	0	0	0	0.042	0	0.900	0.048	0.900
ENPP3	PANK1	9606.ENSP00000406261	9606.ENSP00000302108	0	0	0	0	0.042	0	0.900	0.064	0.902
ENPP3	PDE2A	9606.ENSP00000406261	9606.ENSP00000334910	0	0	0	0	0	0.053	0.900	0.169	0.914
ENPP3	GYG1	9606.ENSP00000406261	9606.ENSP00000340736	0	0	0	0	0	0	0.900	0	0.900
ENPP3	AK5	9606.ENSP00000406261	9606.ENSP00000346577	0	0	0	0	0.062	0	0.900	0.045	0.902
ENPP3	GUCY1B1	9606.ENSP00000406261	9606.ENSP00000426786	0	0	0	0	0.043	0	0.900	0.116	0.908
EVC2	NSG1	9606.ENSP00000342144	9606.ENSP00000388823	0	0	0	0	0	0	0	0.749	0.749
EXO1	NCAPG	9606.ENSP00000355506	9606.ENSP00000251496	0	0	0	0	0.629	0	0	0.320	0.737
EXO1	ANLN	9606.ENSP00000355506	9606.ENSP00000265748	0	0	0	0	0.487	0	0	0.541	0.754
EXO1	CDT1	9606.ENSP00000355506	9606.ENSP00000301019	0	0	0	0	0.768	0	0	0.465	0.870
EXO1	BUB1	9606.ENSP00000355506	9606.ENSP00000302530	0	0	0	0	0.828	0.073	0	0.594	0.929
EXO1	CDC25A	9606.ENSP00000355506	9606.ENSP00000303706	0	0	0	0	0.567	0	0	0.348	0.705
EXO1	AURKB	9606.ENSP00000355506	9606.ENSP00000313950	0	0	0	0	0.554	0	0	0.564	0.797
EXO1	DCLRE1B	9606.ENSP00000355506	9606.ENSP00000498042	0	0	0	0	0.200	0.166	0	0.634	0.734
EXO1	TOP2A	9606.ENSP00000355506	9606.ENSP00000411532	0.058	0	0	0	0.591	0	0	0.515	0.797
EXO1	DTL	9606.ENSP00000355506	9606.ENSP00000355958	0	0	0	0	0.872	0	0	0.258	0.901
EXO1	MCM10	9606.ENSP00000355506	9606.ENSP00000418268	0	0	0	0	0.874	0	0	0.653	0.954
EXO1	CDC45	9606.ENSP00000355506	9606.ENSP00000405726	0	0	0	0	0.900	0	0	0.645	0.963
EXPH5	MLPH	9606.ENSP00000265843	9606.ENSP00000264605	0	0	0	0	0	0	0	0.850	0.850
F5	PROC	9606.ENSP00000356771	9606.ENSP00000234071	0	0	0	0	0.088	0.045	0.900	0.398	0.940
F5	F8	9606.ENSP00000356771	9606.ENSP00000353393	0	0	0.100	0.764	0	0	0.800	0.214	0.846
F5	SERPINC1	9606.ENSP00000356771	9606.ENSP00000356671	0	0	0	0	0.160	0.068	0.500	0.587	0.817
F5	THBD	9606.ENSP00000356771	9606.ENSP00000366307	0	0	0	0	0.055	0.046	0.540	0.385	0.711
F8	TFPI	9606.ENSP00000353393	9606.ENSP00000233156	0	0	0	0	0.060	0	0	0.696	0.702
F8	PROC	9606.ENSP00000353393	9606.ENSP00000234071	0	0	0	0	0	0.045	0.900	0.619	0.960
F8	F5	9606.ENSP00000353393	9606.ENSP00000356771	0	0	0.100	0.764	0	0	0.800	0.214	0.846
F8	THBD	9606.ENSP00000353393	9606.ENSP00000366307	0	0	0	0	0.062	0.046	0.540	0.726	0.872
F8	SERPINC1	9606.ENSP00000353393	9606.ENSP00000356671	0	0	0	0	0.070	0.068	0.500	0.809	0.906
FAM20A	FAM83H	9606.ENSP00000468308	9606.ENSP00000373565	0	0	0	0	0	0	0	0.744	0.744
FAM83H	ARHGAP39	9606.ENSP00000373565	9606.ENSP00000366522	0	0	0	0	0.240	0	0	0.654	0.725
FAM83H	FAM20A	9606.ENSP00000373565	9606.ENSP00000468308	0	0	0	0	0	0	0	0.744	0.744
FAM90A1	ALG1	9606.ENSP00000445418	9606.ENSP00000262374	0	0	0	0	0	0	0	0.767	0.767
FCER1A	KIT	9606.ENSP00000357097	9606.ENSP00000288135	0	0	0	0	0.145	0.045	0	0.678	0.714
FCGR1A	CRP	9606.ENSP00000358165	9606.ENSP00000255030	0	0	0	0	0.043	0	0	0.756	0.756
FCGR1A	FCGR2A	9606.ENSP00000358165	9606.ENSP00000271450	0	0	0	0.801	0.238	0	0.400	0.846	0.923
FCGR1A	KIT	9606.ENSP00000358165	9606.ENSP00000288135	0	0	0	0	0.069	0.045	0	0.717	0.726
FCGR1A	CD274	9606.ENSP00000358165	9606.ENSP00000370989	0	0	0	0	0.126	0.060	0	0.678	0.712
FCGR1A	FCGR1B	9606.ENSP00000358165	9606.ENSP00000358391	0	0	0.047	0.984	0.999	0	0.400	0.395	0.999
FCGR1B	FCGR1A	9606.ENSP00000358391	9606.ENSP00000358165	0	0	0.047	0.984	0.999	0	0.400	0.395	0.999
FCGR2A	CRP	9606.ENSP00000271450	9606.ENSP00000255030	0	0	0	0	0	0.292	0	0.990	0.992
FCGR2A	TLR2	9606.ENSP00000271450	9606.ENSP00000260010	0	0	0	0	0.345	0	0	0.685	0.785
FCGR2A	CD209	9606.ENSP00000271450	9606.ENSP00000315477	0	0	0	0	0.102	0	0	0.689	0.708
FCGR2A	CR1	9606.ENSP00000271450	9606.ENSP00000356016	0	0	0	0	0.261	0	0	0.729	0.791
FCGR2A	FCGR1A	9606.ENSP00000271450	9606.ENSP00000358165	0	0	0	0.801	0.238	0	0.400	0.846	0.923
FCHO2	FNBP1L	9606.ENSP00000393776	9606.ENSP00000271234	0	0	0	0	0.079	0.062	0.500	0.528	0.769
FCHO2	AMPH	9606.ENSP00000393776	9606.ENSP00000348602	0	0	0	0	0	0.094	0.500	0.764	0.883
FFAR3	GPR84	9606.ENSP00000328230	9606.ENSP00000450310	0	0	0	0	0.149	0	0	0.813	0.834
FGF13	HGF	9606.ENSP00000396198	9606.ENSP00000222390	0	0	0	0	0.050	0	0	0.760	0.763
FGF13	NOG	9606.ENSP00000396198	9606.ENSP00000328181	0	0	0	0	0	0	0	0.714	0.714
FGF13	MMP9	9606.ENSP00000396198	9606.ENSP00000361405	0	0	0	0	0.044	0	0	0.707	0.708
FKBP10	SERPINF1	9606.ENSP00000317232	9606.ENSP00000254722	0	0	0	0	0.101	0	0	0.717	0.735
FKBP10	PLOD2	9606.ENSP00000317232	9606.ENSP00000282903	0	0	0	0	0.172	0	0	0.914	0.926
FNBP1L	FCHO2	9606.ENSP00000271234	9606.ENSP00000393776	0	0	0	0	0.079	0.062	0.500	0.528	0.769
FOXJ1	RFX2	9606.ENSP00000323880	9606.ENSP00000306335	0	0	0	0	0.072	0.718	0	0.867	0.962
FOXN1	WNT10B	9606.ENSP00000226247	9606.ENSP00000301061	0	0	0	0	0.048	0.045	0	0.720	0.723
FSTL1	TLR2	9606.ENSP00000295633	9606.ENSP00000260010	0	0	0	0	0	0	0	0.963	0.963
FSTL1	TLR5	9606.ENSP00000295633	9606.ENSP00000496355	0	0	0	0	0	0	0	0.723	0.723
FTO	IGF2BP3	9606.ENSP00000418823	9606.ENSP00000258729	0	0	0	0	0.042	0	0	0.794	0.794
FTO	CDKAL1	9606.ENSP00000418823	9606.ENSP00000274695	0	0	0	0	0.072	0	0	0.868	0.872
FXN	ATXN7	9606.ENSP00000419243	9606.ENSP00000295900	0	0	0	0	0	0	0	0.772	0.772
GABRG3	GABRQ	9606.ENSP00000479113	9606.ENSP00000469332	0	0	0.091	0.809	0.087	0.178	0.540	0.396	0.776
GABRQ	GABRG3	9606.ENSP00000469332	9606.ENSP00000479113	0	0	0.091	0.809	0.087	0.178	0.540	0.396	0.776
GADL1	UPB1	9606.ENSP00000282538	9606.ENSP00000324343	0.045	0	0	0	0.076	0	0.900	0.091	0.909
GATA2	H4C6	9606.ENSP00000345681	9606.ENSP00000244537	0	0	0	0	0	0.333	0.500	0.177	0.701
GATM	ARG1	9606.ENSP00000379895	9606.ENSP00000349446	0	0	0	0	0.042	0	0.900	0.412	0.938
GGT7	GSTM3	9606.ENSP00000338964	9606.ENSP00000354357	0	0	0	0	0.069	0	0.675	0.112	0.708
GGT7	OPLAH	9606.ENSP00000338964	9606.ENSP00000480476	0.057	0	0	0	0.083	0	0.900	0.345	0.935
GLDN	CNTNAP1	9606.ENSP00000335196	9606.ENSP00000264638	0	0	0	0	0.062	0	0	0.729	0.734
GLDN	NRCAM	9606.ENSP00000335196	9606.ENSP00000368314	0	0	0	0	0.072	0	0	0.996	0.996
GNAT2	ADGRL1	9606.ENSP00000251337	9606.ENSP00000340688	0	0	0	0	0	0.752	0	0.055	0.755
GNAT2	GNG3	9606.ENSP00000251337	9606.ENSP00000294117	0	0	0	0	0.056	0.691	0.540	0.218	0.881
GNAT2	RGS9	9606.ENSP00000251337	9606.ENSP00000262406	0	0	0	0	0.091	0.459	0.900	0.231	0.957
GNG3	GNAT2	9606.ENSP00000294117	9606.ENSP00000251337	0	0	0	0	0.056	0.691	0.540	0.218	0.881
GNG3	HTR1A	9606.ENSP00000294117	9606.ENSP00000316244	0	0	0	0	0.149	0.120	0.650	0.063	0.721
GPR55	HTR1A	9606.ENSP00000498258	9606.ENSP00000316244	0	0	0	0	0.042	0	0	0.782	0.782
GPR55	CNR2	9606.ENSP00000498258	9606.ENSP00000363596	0	0	0	0	0.049	0	0.400	0.667	0.793
GPR84	FFAR3	9606.ENSP00000450310	9606.ENSP00000328230	0	0	0	0	0.149	0	0	0.813	0.834
GSTM3	GGT7	9606.ENSP00000354357	9606.ENSP00000338964	0	0	0	0	0.069	0	0.675	0.112	0.708
GSTM3	CYP2C8	9606.ENSP00000354357	9606.ENSP00000360317	0	0	0	0	0.067	0.045	0.650	0.179	0.709
GSTM3	CYP1B1	9606.ENSP00000354357	9606.ENSP00000478561	0	0	0	0	0.067	0.045	0.900	0.438	0.943
GSTM3	CYP2E1	9606.ENSP00000354357	9606.ENSP00000440689	0	0	0	0	0.072	0.045	0.900	0.448	0.944
GUCY1B1	PDE9A	9606.ENSP00000426786	9606.ENSP00000291539	0	0	0	0	0.067	0.126	0.694	0.350	0.816
GUCY1B1	PDE2A	9606.ENSP00000426786	9606.ENSP00000334910	0	0	0	0	0.086	0.126	0.689	0.362	0.820
GUCY1B1	ENPP3	9606.ENSP00000426786	9606.ENSP00000406261	0	0	0	0	0.043	0	0.900	0.116	0.908
GYG1	PPP1R3B	9606.ENSP00000340736	9606.ENSP00000308318	0	0	0	0	0.122	0.559	0	0.313	0.711
GYG1	ENPP3	9606.ENSP00000340736	9606.ENSP00000406261	0	0	0	0	0	0	0.900	0	0.900
H1-6	H4C6	9606.ENSP00000341214	9606.ENSP00000244537	0	0	0	0	0.185	0.388	0	0.501	0.729
H2AB2	H4C6	9606.ENSP00000346509	9606.ENSP00000244537	0	0	0	0	0.193	0.915	0	0.639	0.973
H2AB2	H3C3	9606.ENSP00000346509	9606.ENSP00000484658	0	0	0	0	0.128	0.914	0	0.558	0.964
H2AC12	H4C6	9606.ENSP00000366679	9606.ENSP00000244537	0	0.019	0	0	0.272	0.925	0.400	0.246	0.972
H2AC12	H2BC5	9606.ENSP00000366679	9606.ENSP00000289316	0	0.018	0	0	0.317	0.178	0.400	0.268	0.720
H2AC12	H2AC8	9606.ENSP00000366679	9606.ENSP00000303373	0	0	0.048	0.984	0.199	0.907	0.400	0.047	0.952
H2AC12	H2AC20	9606.ENSP00000366679	9606.ENSP00000332194	0	0	0.049	0.983	0.259	0.800	0.400	0.046	0.904
H2AC12	H2AC21	9606.ENSP00000366679	9606.ENSP00000332790	0	0	0.049	0.983	0.309	0.800	0.400	0.048	0.911
H2AC12	H3C13	9606.ENSP00000366679	9606.ENSP00000333277	0	0.025	0	0	0.322	0.930	0.400	0.124	0.972
H2AC12	H2AC13	9606.ENSP00000366679	9606.ENSP00000351589	0	0	0.048	0.985	0.267	0.900	0.400	0.049	0.952
H2AC12	H2AC18	9606.ENSP00000366679	9606.ENSP00000358155	0	0	0.048	0.984	0	0.800	0.400	0.044	0.876
H2AC12	H2BC14	9606.ENSP00000366679	9606.ENSP00000477907	0	0.018	0	0	0.406	0.207	0.400	0.187	0.739
H2AC13	H4C6	9606.ENSP00000351589	9606.ENSP00000244537	0	0.019	0	0	0.441	0.937	0.400	0.560	0.989
H2AC13	H2BC5	9606.ENSP00000351589	9606.ENSP00000289316	0	0.018	0	0	0.473	0.178	0.400	0.698	0.911
H2AC13	H2AC8	9606.ENSP00000351589	9606.ENSP00000303373	0	0	0.048	0.984	0.492	0.907	0.400	0.052	0.969
H2AC13	H2AC20	9606.ENSP00000351589	9606.ENSP00000332194	0	0	0.049	0.983	0.241	0.800	0.400	0.381	0.936
H2AC13	H2AC21	9606.ENSP00000351589	9606.ENSP00000332790	0	0	0.049	0.983	0.260	0.800	0.400	0.047	0.904
H2AC13	H3C13	9606.ENSP00000351589	9606.ENSP00000333277	0	0.025	0	0	0.320	0.921	0.400	0.297	0.974
H2AC13	H3C3	9606.ENSP00000351589	9606.ENSP00000484658	0	0.024	0	0	0.396	0.177	0	0.595	0.781
H2AC13	H2BC14	9606.ENSP00000351589	9606.ENSP00000477907	0	0.018	0	0	0.710	0.207	0.400	0.440	0.912
H2AC13	H2AC18	9606.ENSP00000351589	9606.ENSP00000358155	0	0	0.048	0.984	0.224	0.800	0.400	0.380	0.935
H2AC13	H2AC12	9606.ENSP00000351589	9606.ENSP00000366679	0	0	0.048	0.985	0.267	0.900	0.400	0.049	0.952
H2AC18	H4C6	9606.ENSP00000358155	9606.ENSP00000244537	0	0.019	0	0	0.729	0.937	0.400	0.999	0.999
H2AC18	H2BC5	9606.ENSP00000358155	9606.ENSP00000289316	0	0.018	0	0	0.813	0.178	0.400	0.764	0.975
H2AC18	ATXN7	9606.ENSP00000358155	9606.ENSP00000295900	0	0	0	0	0	0.129	0.500	0.603	0.812
H2AC18	BUB1	9606.ENSP00000358155	9606.ENSP00000302530	0	0	0	0	0.066	0.093	0	0.762	0.781
H2AC18	H2AC8	9606.ENSP00000358155	9606.ENSP00000303373	0	0	0.048	0.984	0.465	0.343	0.400	0.054	0.775
H2AC18	AURKB	9606.ENSP00000358155	9606.ENSP00000313950	0	0	0	0	0.049	0.292	0	0.712	0.789
H2AC18	H2AC20	9606.ENSP00000358155	9606.ENSP00000332194	0	0	0.048	0.984	0	0.900	0.400	0.042	0.938
H2AC18	H2AC21	9606.ENSP00000358155	9606.ENSP00000332790	0	0	0.049	0.983	0.496	0.818	0.400	0.048	0.941
H2AC18	H3C13	9606.ENSP00000358155	9606.ENSP00000333277	0	0.024	0	0	0.195	0.921	0.400	0.998	0.999
H2AC18	H2AC13	9606.ENSP00000358155	9606.ENSP00000351589	0	0	0.048	0.984	0.224	0.800	0.400	0.380	0.935
H2AC18	H2AC12	9606.ENSP00000358155	9606.ENSP00000366679	0	0	0.048	0.984	0	0.800	0.400	0.044	0.876
H2AC18	H3C3	9606.ENSP00000358155	9606.ENSP00000484658	0	0.024	0	0	0.166	0.177	0	0.844	0.884
H2AC18	H2BC14	9606.ENSP00000358155	9606.ENSP00000477907	0	0.018	0	0	0.296	0.207	0.400	0.734	0.899
H2AC18	CGAS	9606.ENSP00000358155	9606.ENSP00000359339	0	0	0	0	0.044	0.905	0	0.497	0.950
H2AC20	H4C6	9606.ENSP00000332194	9606.ENSP00000244537	0	0.028	0	0	0.251	0.955	0.400	0.999	0.999
H2AC20	H2BC5	9606.ENSP00000332194	9606.ENSP00000289316	0	0.086	0	0	0.297	0.304	0.400	0.764	0.925
H2AC20	ATXN7	9606.ENSP00000332194	9606.ENSP00000295900	0	0	0	0	0	0.129	0.500	0.603	0.812
H2AC20	BUB1	9606.ENSP00000332194	9606.ENSP00000302530	0	0	0	0	0.072	0.093	0	0.759	0.780
H2AC20	AURKB	9606.ENSP00000332194	9606.ENSP00000313950	0	0	0	0	0.049	0.292	0	0.712	0.789
H2AC20	NAA40	9606.ENSP00000332194	9606.ENSP00000367024	0	0	0	0	0	0.488	0	0.455	0.709
H2AC20	H2AC12	9606.ENSP00000332194	9606.ENSP00000366679	0	0	0.049	0.983	0.259	0.800	0.400	0.046	0.904
H2AC20	H2BC14	9606.ENSP00000332194	9606.ENSP00000477907	0	0.086	0	0	0.326	0.207	0.400	0.734	0.908
H2AC20	H2AC21	9606.ENSP00000332194	9606.ENSP00000332790	0	0	0.049	0.983	0.336	0.800	0.400	0.048	0.914
H2AC20	H2AC13	9606.ENSP00000332194	9606.ENSP00000351589	0	0	0.049	0.983	0.241	0.800	0.400	0.381	0.936
H2AC20	H2AC18	9606.ENSP00000332194	9606.ENSP00000358155	0	0	0.048	0.984	0	0.900	0.400	0.042	0.938
H2AC20	CGAS	9606.ENSP00000332194	9606.ENSP00000359339	0	0	0	0	0	0.905	0	0.497	0.950
H2AC20	H3C3	9606.ENSP00000332194	9606.ENSP00000484658	0	0.036	0	0	0.216	0.914	0	0.842	0.988
H2AC20	H3C13	9606.ENSP00000332194	9606.ENSP00000333277	0	0.036	0	0	0.254	0.928	0.400	0.998	0.999
H2AC21	H4C6	9606.ENSP00000332790	9606.ENSP00000244537	0	0.028	0	0	0.367	0.946	0.400	0.333	0.984
H2AC21	H2BC5	9606.ENSP00000332790	9606.ENSP00000289316	0	0.086	0	0	0.308	0.423	0.400	0.214	0.797
H2AC21	H2AC20	9606.ENSP00000332790	9606.ENSP00000332194	0	0	0.049	0.983	0.336	0.800	0.400	0.048	0.914
H2AC21	H2AC13	9606.ENSP00000332790	9606.ENSP00000351589	0	0	0.049	0.983	0.260	0.800	0.400	0.047	0.904
H2AC21	H2AC12	9606.ENSP00000332790	9606.ENSP00000366679	0	0	0.049	0.983	0.309	0.800	0.400	0.048	0.911
H2AC21	H2AC18	9606.ENSP00000332790	9606.ENSP00000358155	0	0	0.049	0.983	0.496	0.818	0.400	0.048	0.941
H2AC21	H2BC14	9606.ENSP00000332790	9606.ENSP00000477907	0	0.086	0	0	0.385	0.917	0.400	0.149	0.972
H2AC21	H3C13	9606.ENSP00000332790	9606.ENSP00000333277	0	0.036	0	0	0.368	0.928	0.400	0.187	0.975
H2AC8	H4C6	9606.ENSP00000303373	9606.ENSP00000244537	0	0.019	0	0	0.383	0.986	0.540	0.856	0.999
H2AC8	H2BC5	9606.ENSP00000303373	9606.ENSP00000289316	0	0.018	0	0	0.786	0.509	0.400	0.689	0.977
H2AC8	H2AC18	9606.ENSP00000303373	9606.ENSP00000358155	0	0	0.048	0.984	0.465	0.343	0.400	0.054	0.775
H2AC8	H2BC14	9606.ENSP00000303373	9606.ENSP00000477907	0	0.018	0	0	0.509	0.294	0.400	0.590	0.903
H2AC8	CGAS	9606.ENSP00000303373	9606.ENSP00000359339	0	0	0	0	0	0.905	0	0	0.905
H2AC8	H2AC12	9606.ENSP00000303373	9606.ENSP00000366679	0	0	0.048	0.984	0.199	0.907	0.400	0.047	0.952
H2AC8	H2AC13	9606.ENSP00000303373	9606.ENSP00000351589	0	0	0.048	0.984	0.492	0.907	0.400	0.052	0.969
H2AC8	H3C3	9606.ENSP00000303373	9606.ENSP00000484658	0	0.024	0	0	0.282	0.914	0	0.869	0.991
H2AC8	H3C13	9606.ENSP00000303373	9606.ENSP00000333277	0	0.024	0	0	0.238	0.963	0.400	0.562	0.991
H2BC14	H4C6	9606.ENSP00000477907	9606.ENSP00000244537	0	0.060	0	0	0.561	0.946	0.400	0.829	0.997
H2BC14	H2BC5	9606.ENSP00000477907	9606.ENSP00000289316	0	0	0.048	0.984	0.332	0.812	0.400	0.048	0.919
H2BC14	ATXN7	9606.ENSP00000477907	9606.ENSP00000295900	0	0	0	0	0	0.071	0.500	0.431	0.712
H2BC14	H2AC8	9606.ENSP00000477907	9606.ENSP00000303373	0	0.018	0	0	0.509	0.294	0.400	0.590	0.903
H2BC14	H2AC20	9606.ENSP00000477907	9606.ENSP00000332194	0	0.086	0	0	0.326	0.207	0.400	0.734	0.908
H2BC14	H2AC21	9606.ENSP00000477907	9606.ENSP00000332790	0	0.086	0	0	0.385	0.917	0.400	0.149	0.972
H2BC14	H3C13	9606.ENSP00000477907	9606.ENSP00000333277	0	0.125	0	0	0.286	0.850	0.400	0.811	0.987
H2BC14	H2AC13	9606.ENSP00000477907	9606.ENSP00000351589	0	0.018	0	0	0.710	0.207	0.400	0.440	0.912
H2BC14	H2AC18	9606.ENSP00000477907	9606.ENSP00000358155	0	0.018	0	0	0.296	0.207	0.400	0.734	0.899
H2BC14	H2AC12	9606.ENSP00000477907	9606.ENSP00000366679	0	0.018	0	0	0.406	0.207	0.400	0.187	0.739
H2BC14	H3C3	9606.ENSP00000477907	9606.ENSP00000484658	0	0.124	0	0	0.535	0.181	0	0.321	0.744
H2BC5	H4C6	9606.ENSP00000289316	9606.ENSP00000244537	0	0.060	0	0	0.317	0.929	0.400	0.768	0.992
H2BC5	ATXN7	9606.ENSP00000289316	9606.ENSP00000295900	0	0	0	0	0	0.071	0.500	0.416	0.705
H2BC5	H2AC12	9606.ENSP00000289316	9606.ENSP00000366679	0	0.018	0	0	0.317	0.178	0.400	0.268	0.720
H2BC5	H2AC21	9606.ENSP00000289316	9606.ENSP00000332790	0	0.086	0	0	0.308	0.423	0.400	0.214	0.797
H2BC5	H2AC13	9606.ENSP00000289316	9606.ENSP00000351589	0	0.018	0	0	0.473	0.178	0.400	0.698	0.911
H2BC5	H2BC14	9606.ENSP00000289316	9606.ENSP00000477907	0	0	0.048	0.984	0.332	0.812	0.400	0.048	0.919
H2BC5	H2AC20	9606.ENSP00000289316	9606.ENSP00000332194	0	0.086	0	0	0.297	0.304	0.400	0.764	0.925
H2BC5	H2AC18	9606.ENSP00000289316	9606.ENSP00000358155	0	0.018	0	0	0.813	0.178	0.400	0.764	0.975
H2BC5	H2AC8	9606.ENSP00000289316	9606.ENSP00000303373	0	0.018	0	0	0.786	0.509	0.400	0.689	0.977
H2BC5	H3C13	9606.ENSP00000289316	9606.ENSP00000333277	0	0.125	0	0	0.242	0.850	0.400	0.796	0.985
H3C13	H4C6	9606.ENSP00000333277	9606.ENSP00000244537	0	0.070	0	0	0.234	0.980	0.800	0.998	0.999
H3C13	H2BC5	9606.ENSP00000333277	9606.ENSP00000289316	0	0.125	0	0	0.242	0.850	0.400	0.796	0.985
H3C13	BUB1	9606.ENSP00000333277	9606.ENSP00000302530	0	0	0	0	0.108	0.111	0	0.662	0.708
H3C13	H2AC8	9606.ENSP00000333277	9606.ENSP00000303373	0	0.024	0	0	0.238	0.963	0.400	0.562	0.991
H3C13	AURKB	9606.ENSP00000333277	9606.ENSP00000313950	0	0	0	0	0.110	0.371	0	0.872	0.922
H3C13	H2AC20	9606.ENSP00000333277	9606.ENSP00000332194	0	0.036	0	0	0.254	0.928	0.400	0.998	0.999
H3C13	H2AC21	9606.ENSP00000333277	9606.ENSP00000332790	0	0.036	0	0	0.368	0.928	0.400	0.187	0.975
H3C13	CGAS	9606.ENSP00000333277	9606.ENSP00000359339	0	0	0	0	0.049	0.810	0	0.303	0.863
H3C13	H3C3	9606.ENSP00000333277	9606.ENSP00000484658	0	0	0.048	0.985	0.201	0.927	0	0.376	0.960
H3C13	H2AC12	9606.ENSP00000333277	9606.ENSP00000366679	0	0.025	0	0	0.322	0.930	0.400	0.124	0.972
H3C13	H2AC13	9606.ENSP00000333277	9606.ENSP00000351589	0	0.025	0	0	0.320	0.921	0.400	0.297	0.974
H3C13	H2BC14	9606.ENSP00000333277	9606.ENSP00000477907	0	0.125	0	0	0.286	0.850	0.400	0.811	0.987
H3C13	H2AC18	9606.ENSP00000333277	9606.ENSP00000358155	0	0.024	0	0	0.195	0.921	0.400	0.998	0.999
H3C3	H4C6	9606.ENSP00000484658	9606.ENSP00000244537	0	0.069	0	0	0.331	0.915	0	0.832	0.990
H3C3	H2AC8	9606.ENSP00000484658	9606.ENSP00000303373	0	0.024	0	0	0.282	0.914	0	0.869	0.991
H3C3	H2AC20	9606.ENSP00000484658	9606.ENSP00000332194	0	0.036	0	0	0.216	0.914	0	0.842	0.988
H3C3	H3C13	9606.ENSP00000484658	9606.ENSP00000333277	0	0	0.048	0.985	0.201	0.927	0	0.376	0.960
H3C3	H2AB2	9606.ENSP00000484658	9606.ENSP00000346509	0	0	0	0	0.128	0.914	0	0.558	0.964
H3C3	H2AC13	9606.ENSP00000484658	9606.ENSP00000351589	0	0.024	0	0	0.396	0.177	0	0.595	0.781
H3C3	H2AC18	9606.ENSP00000484658	9606.ENSP00000358155	0	0.024	0	0	0.166	0.177	0	0.844	0.884
H3C3	CGAS	9606.ENSP00000484658	9606.ENSP00000359339	0	0	0	0	0.062	0.807	0	0.049	0.813
H3C3	H2BC14	9606.ENSP00000484658	9606.ENSP00000477907	0	0.124	0	0	0.535	0.181	0	0.321	0.744
H4C6	GATA2	9606.ENSP00000244537	9606.ENSP00000345681	0	0	0	0	0	0.333	0.500	0.177	0.701
H4C6	H1-6	9606.ENSP00000244537	9606.ENSP00000341214	0	0	0	0	0.185	0.388	0	0.501	0.729
H4C6	TOP2A	9606.ENSP00000244537	9606.ENSP00000411532	0	0	0	0	0.049	0.630	0	0.306	0.734
H4C6	MYBBP1A	9606.ENSP00000244537	9606.ENSP00000370968	0	0	0	0	0.063	0.516	0.400	0.197	0.752
H4C6	CGAS	9606.ENSP00000244537	9606.ENSP00000359339	0	0	0	0	0.044	0.810	0	0.123	0.827
H4C6	NAA40	9606.ENSP00000244537	9606.ENSP00000367024	0	0	0	0	0	0.710	0	0.447	0.833
H4C6	H2AC12	9606.ENSP00000244537	9606.ENSP00000366679	0	0.019	0	0	0.272	0.925	0.400	0.246	0.972
H4C6	H2AB2	9606.ENSP00000244537	9606.ENSP00000346509	0	0	0	0	0.193	0.915	0	0.639	0.973
H4C6	H2AC21	9606.ENSP00000244537	9606.ENSP00000332790	0	0.028	0	0	0.367	0.946	0.400	0.333	0.984
H4C6	H2AC13	9606.ENSP00000244537	9606.ENSP00000351589	0	0.019	0	0	0.441	0.937	0.400	0.560	0.989
H4C6	H3C3	9606.ENSP00000244537	9606.ENSP00000484658	0	0.069	0	0	0.331	0.915	0	0.832	0.990
H4C6	H2BC5	9606.ENSP00000244537	9606.ENSP00000289316	0	0.060	0	0	0.317	0.929	0.400	0.768	0.992
H4C6	H2BC14	9606.ENSP00000244537	9606.ENSP00000477907	0	0.060	0	0	0.561	0.946	0.400	0.829	0.997
H4C6	H2AC8	9606.ENSP00000244537	9606.ENSP00000303373	0	0.019	0	0	0.383	0.986	0.540	0.856	0.999
H4C6	H2AC20	9606.ENSP00000244537	9606.ENSP00000332194	0	0.028	0	0	0.251	0.955	0.400	0.999	0.999
H4C6	H3C13	9606.ENSP00000244537	9606.ENSP00000333277	0	0.070	0	0	0.234	0.980	0.800	0.998	0.999
H4C6	H2AC18	9606.ENSP00000244537	9606.ENSP00000358155	0	0.019	0	0	0.729	0.937	0.400	0.999	0.999
HGF	OSM	9606.ENSP00000222390	9606.ENSP00000215781	0	0	0	0	0.074	0	0.400	0.774	0.864
HGF	TGFA	9606.ENSP00000222390	9606.ENSP00000404131	0	0	0	0	0	0	0	0.701	0.701
HGF	KITLG	9606.ENSP00000222390	9606.ENSP00000495951	0	0	0	0	0	0	0	0.754	0.754
HGF	FGF13	9606.ENSP00000222390	9606.ENSP00000396198	0	0	0	0	0.050	0	0	0.760	0.763
HGF	MMP9	9606.ENSP00000222390	9606.ENSP00000361405	0	0	0	0	0.055	0	0.400	0.674	0.799
HGF	MUC20	9606.ENSP00000222390	9606.ENSP00000414350	0	0	0	0	0	0.094	0.500	0.605	0.805
HGF	KIT	9606.ENSP00000222390	9606.ENSP00000288135	0	0	0	0	0.059	0	0.650	0.792	0.925
HGF	IGF1R	9606.ENSP00000222390	9606.ENSP00000497069	0	0	0	0	0	0.096	0.650	0.872	0.955
HGF	IL7	9606.ENSP00000222390	9606.ENSP00000263851	0	0	0	0	0	0	0.900	0.922	0.991
HK3	PFKFB1	9606.ENSP00000292432	9606.ENSP00000364145	0	0	0	0	0.087	0	0.650	0.247	0.738
HK3	PFKFB2	9606.ENSP00000292432	9606.ENSP00000356047	0	0	0	0	0.105	0	0.650	0.432	0.806
HK3	ALDOB	9606.ENSP00000292432	9606.ENSP00000497767	0	0	0	0	0.055	0	0.800	0.376	0.871
HK3	MGAM	9606.ENSP00000292432	9606.ENSP00000447378	0	0	0	0	0.175	0	0.912	0.069	0.927
HLCS	MCCC2	9606.ENSP00000382071	9606.ENSP00000343657	0.120	0	0	0	0.089	0	0.750	0.606	0.910
HMMR	NCAPG	9606.ENSP00000377492	9606.ENSP00000251496	0	0	0	0	0.817	0	0	0.523	0.909
HMMR	LYVE1	9606.ENSP00000377492	9606.ENSP00000256178	0	0	0	0	0	0.091	0.500	0.703	0.853
HMMR	ANLN	9606.ENSP00000377492	9606.ENSP00000265748	0	0	0	0	0.764	0	0	0.513	0.880
HMMR	BUB1	9606.ENSP00000377492	9606.ENSP00000302530	0	0	0	0	0.807	0.115	0	0.508	0.909
HMMR	CKAP2L	9606.ENSP00000377492	9606.ENSP00000305204	0	0	0	0	0.768	0	0	0.226	0.812
HMMR	AURKB	9606.ENSP00000377492	9606.ENSP00000313950	0	0	0	0	0.510	0	0	0.529	0.760
HMMR	CDCA2	9606.ENSP00000377492	9606.ENSP00000328228	0	0	0	0	0.783	0	0	0.281	0.837
HMMR	CDKN3	9606.ENSP00000377492	9606.ENSP00000335357	0	0	0	0	0.801	0.089	0	0.154	0.833
HMMR	NEK2	9606.ENSP00000377492	9606.ENSP00000355966	0	0	0	0	0.779	0.043	0	0.436	0.870
HMMR	CEP55	9606.ENSP00000377492	9606.ENSP00000360540	0	0	0	0	0.873	0	0	0.443	0.926
HMMR	KIF4A	9606.ENSP00000377492	9606.ENSP00000363524	0	0	0	0	0.797	0.091	0	0.388	0.877
HMMR	MCM10	9606.ENSP00000377492	9606.ENSP00000418268	0	0	0	0	0.512	0	0	0.464	0.727
HMMR	CDC45	9606.ENSP00000377492	9606.ENSP00000405726	0	0	0	0	0.652	0.070	0	0.282	0.748
HMMR	CDCA3	9606.ENSP00000377492	9606.ENSP00000442068	0	0	0	0	0.789	0	0	0.371	0.861
HMMR	TOP2A	9606.ENSP00000377492	9606.ENSP00000411532	0	0	0	0	0.798	0.046	0	0.534	0.902
HNRNPA1	RBM8A	9606.ENSP00000341826	9606.ENSP00000463058	0	0	0.235	0	0.197	0.426	0	0.390	0.756
HNRNPA1	SNRPE	9606.ENSP00000341826	9606.ENSP00000400591	0	0	0	0	0.736	0.268	0	0.231	0.838
HORMAD1	SYCP2	9606.ENSP00000355167	9606.ENSP00000350162	0	0	0	0	0.044	0	0	0.753	0.754
HOXA10	HOXA9	9606.ENSP00000283921	9606.ENSP00000343619	0	0	0	0.774	0.905	0	0	0.300	0.931
HOXA9	HOXA10	9606.ENSP00000343619	9606.ENSP00000283921	0	0	0	0.774	0.905	0	0	0.300	0.931
HP	CRP	9606.ENSP00000348170	9606.ENSP00000255030	0	0	0	0	0.116	0	0	0.893	0.902
HP	CLU	9606.ENSP00000348170	9606.ENSP00000315130	0	0	0	0	0.064	0.241	0	0.746	0.804
HP	LCN2	9606.ENSP00000348170	9606.ENSP00000362108	0	0	0	0	0.189	0.053	0	0.654	0.711
HP	MMP9	9606.ENSP00000348170	9606.ENSP00000361405	0	0	0	0	0.106	0	0	0.776	0.791
HP	ORM2	9606.ENSP00000348170	9606.ENSP00000394936	0	0	0	0	0.358	0	0	0.929	0.952
HSD3B2	LHCGR	9606.ENSP00000445122	9606.ENSP00000294954	0	0	0	0	0.069	0	0	0.692	0.701
HSD3B2	CYP2E1	9606.ENSP00000445122	9606.ENSP00000440689	0	0	0	0	0.067	0.108	0.913	0.159	0.931
HSD3B7	CYP8B1	9606.ENSP00000297679	9606.ENSP00000318867	0	0	0	0	0.124	0.310	0.913	0.656	0.979
HSPA2	TLR2	9606.ENSP00000378199	9606.ENSP00000260010	0	0	0	0	0	0.102	0.900	0.074	0.909
HSPA2	CACNG2	9606.ENSP00000378199	9606.ENSP00000300105	0	0	0	0	0	0	0.720	0	0.720
HSPA2	CACNA1H	9606.ENSP00000378199	9606.ENSP00000334198	0	0	0	0	0.042	0.060	0.720	0	0.725
HSPA2	DNAJC2	9606.ENSP00000378199	9606.ENSP00000368565	0	0	0	0	0.193	0.504	0.400	0.204	0.783
HTR1A	GNG3	9606.ENSP00000316244	9606.ENSP00000294117	0	0	0	0	0.149	0.120	0.650	0.063	0.721
HTR1A	GPR55	9606.ENSP00000316244	9606.ENSP00000498258	0	0	0	0	0.042	0	0	0.782	0.782
HTR1A	MAOA	9606.ENSP00000316244	9606.ENSP00000340684	0	0	0	0	0	0	0	0.861	0.861
IFNL1	IL22RA1	9606.ENSP00000329991	9606.ENSP00000270800	0	0	0	0	0.042	0	0.650	0.691	0.887
IFNL1	IL23R	9606.ENSP00000329991	9606.ENSP00000321345	0	0	0	0	0.060	0	0.650	0.185	0.708
IFNL1	IFNL3	9606.ENSP00000329991	9606.ENSP00000481633	0	0	0.057	0.966	0.763	0	0	0.971	0.992
IFNL3	IL22RA1	9606.ENSP00000481633	9606.ENSP00000270800	0	0	0	0	0	0	0.650	0.698	0.889
IFNL3	IFNL1	9606.ENSP00000481633	9606.ENSP00000329991	0	0	0.057	0.966	0.763	0	0	0.971	0.992
IFT172	PTCH1	9606.ENSP00000260570	9606.ENSP00000332353	0	0	0	0	0.049	0	0	0.702	0.705
IFT172	TRAF3IP1	9606.ENSP00000260570	9606.ENSP00000362424	0	0	0	0	0.082	0.819	0.800	0.984	0.999
IGF1R	HGF	9606.ENSP00000497069	9606.ENSP00000222390	0	0	0	0	0	0.096	0.650	0.872	0.955
IGF1R	CDH1	9606.ENSP00000497069	9606.ENSP00000261769	0	0	0	0	0.056	0.067	0	0.731	0.742
IGF1R	IGFBP6	9606.ENSP00000497069	9606.ENSP00000301464	0	0	0	0	0.046	0	0	0.740	0.741
IGF1R	KL	9606.ENSP00000497069	9606.ENSP00000369442	0	0	0	0	0	0	0.900	0.485	0.946
IGF1R	TGFA	9606.ENSP00000497069	9606.ENSP00000404131	0	0	0	0	0.049	0	0.650	0.688	0.887
IGF1R	PDGFC	9606.ENSP00000497069	9606.ENSP00000422464	0	0	0	0	0.042	0	0.650	0.499	0.817
IGF1R	ITGB3	9606.ENSP00000497069	9606.ENSP00000452786	0	0	0	0	0.068	0.052	0.900	0.326	0.932
IGF1R	KITLG	9606.ENSP00000497069	9606.ENSP00000495951	0	0	0	0	0.042	0	0.650	0.364	0.768
IGF1R	PIK3CB	9606.ENSP00000497069	9606.ENSP00000501150	0	0	0	0	0.074	0.098	0.900	0.695	0.971
IGF2BP3	FTO	9606.ENSP00000258729	9606.ENSP00000418823	0	0	0	0	0.042	0	0	0.794	0.794
IGFBP6	IGF1R	9606.ENSP00000301464	9606.ENSP00000497069	0	0	0	0	0.046	0	0	0.740	0.741
IL18R1	IL1R1	9606.ENSP00000387211	9606.ENSP00000386380	0	0	0	0.700	0.197	0	0	0.791	0.824
IL1R1	IL4	9606.ENSP00000386380	9606.ENSP00000231449	0	0	0	0	0.070	0	0	0.798	0.804
IL1R1	TLR2	9606.ENSP00000386380	9606.ENSP00000260010	0	0	0	0	0.138	0	0	0.852	0.867
IL1R1	IRAK3	9606.ENSP00000386380	9606.ENSP00000261233	0	0	0	0	0.136	0.045	0.400	0.781	0.877
IL1R1	IL1RL2	9606.ENSP00000386380	9606.ENSP00000264257	0	0	0.085	0.874	0.084	0	0	0.963	0.966
IL1R1	IL1R2	9606.ENSP00000386380	9606.ENSP00000330959	0	0	0	0.676	0.192	0	0.900	0.971	0.997
IL1R1	IL18R1	9606.ENSP00000386380	9606.ENSP00000387211	0	0	0	0.700	0.197	0	0	0.791	0.824
IL1R1	TLR5	9606.ENSP00000386380	9606.ENSP00000496355	0	0	0	0	0.119	0	0	0.824	0.838
IL1R2	IL1R1	9606.ENSP00000330959	9606.ENSP00000386380	0	0	0	0.676	0.192	0	0.900	0.971	0.997
IL1RL2	IL36G	9606.ENSP00000264257	9606.ENSP00000259205	0	0	0	0	0.072	0	0.900	0.804	0.980
IL1RL2	IL1R1	9606.ENSP00000264257	9606.ENSP00000386380	0	0	0.085	0.874	0.084	0	0	0.963	0.966
IL22RA1	IL4	9606.ENSP00000270800	9606.ENSP00000231449	0	0	0	0	0	0	0.650	0.370	0.770
IL22RA1	IL7	9606.ENSP00000270800	9606.ENSP00000263851	0	0	0	0	0.042	0	0.650	0.269	0.733
IL22RA1	IFNL1	9606.ENSP00000270800	9606.ENSP00000329991	0	0	0	0	0.042	0	0.650	0.691	0.887
IL22RA1	IFNL3	9606.ENSP00000270800	9606.ENSP00000481633	0	0	0	0	0	0	0.650	0.698	0.889
IL23R	OSM	9606.ENSP00000321345	9606.ENSP00000215781	0	0	0	0	0	0	0.650	0.230	0.718
IL23R	IL4	9606.ENSP00000321345	9606.ENSP00000231449	0	0	0	0	0.058	0	0.650	0.747	0.909
IL23R	IL7	9606.ENSP00000321345	9606.ENSP00000263851	0	0	0	0	0.085	0	0.650	0.444	0.806
IL23R	IFNL1	9606.ENSP00000321345	9606.ENSP00000329991	0	0	0	0	0.060	0	0.650	0.185	0.708
IL23R	RORC	9606.ENSP00000321345	9606.ENSP00000327025	0	0	0	0	0	0.154	0	0.859	0.875
IL36G	IL1RL2	9606.ENSP00000259205	9606.ENSP00000264257	0	0	0	0	0.072	0	0.900	0.804	0.980
IL4	CCL2	9606.ENSP00000231449	9606.ENSP00000225831	0	0	0	0	0.045	0	0.400	0.873	0.921
IL4	CHIA	9606.ENSP00000231449	9606.ENSP00000358755	0	0	0	0	0.078	0	0	0.688	0.700
IL4	NFATC2	9606.ENSP00000231449	9606.ENSP00000379330	0	0	0	0	0	0.095	0	0.699	0.715
IL4	CD274	9606.ENSP00000231449	9606.ENSP00000370989	0	0	0	0	0.059	0	0	0.713	0.718
IL4	TGFA	9606.ENSP00000231449	9606.ENSP00000404131	0	0	0	0	0	0	0	0.720	0.720
IL4	CD1B	9606.ENSP00000231449	9606.ENSP00000357150	0	0	0	0	0.102	0	0	0.715	0.733
IL4	CCR7	9606.ENSP00000231449	9606.ENSP00000246657	0	0	0	0	0.047	0	0	0.734	0.735
IL4	IL22RA1	9606.ENSP00000231449	9606.ENSP00000270800	0	0	0	0	0	0	0.650	0.370	0.770
IL4	CXCR3	9606.ENSP00000231449	9606.ENSP00000362795	0	0	0	0	0.056	0	0	0.782	0.785
IL4	PTGDR2	9606.ENSP00000231449	9606.ENSP00000332812	0	0	0	0	0.195	0	0	0.749	0.789
IL4	MAOA	9606.ENSP00000231449	9606.ENSP00000340684	0	0	0	0	0	0	0.750	0.246	0.803
IL4	IL1R1	9606.ENSP00000231449	9606.ENSP00000386380	0	0	0	0	0.070	0	0	0.798	0.804
IL4	CCL4	9606.ENSP00000231449	9606.ENSP00000482259	0	0	0	0	0.059	0	0	0.802	0.805
IL4	CRP	9606.ENSP00000231449	9606.ENSP00000255030	0	0	0	0	0.085	0	0	0.814	0.822
IL4	TLR2	9606.ENSP00000231449	9606.ENSP00000260010	0	0	0	0	0	0	0	0.834	0.834
IL4	ARG1	9606.ENSP00000231449	9606.ENSP00000349446	0	0	0	0	0.042	0	0	0.880	0.880
IL4	IL23R	9606.ENSP00000231449	9606.ENSP00000321345	0	0	0	0	0.058	0	0.650	0.747	0.909
IL4	CD40LG	9606.ENSP00000231449	9606.ENSP00000359663	0	0	0	0	0.088	0	0	0.910	0.914
IL4	IL7	9606.ENSP00000231449	9606.ENSP00000263851	0	0	0	0	0.086	0	0	0.998	0.998
IL7	HGF	9606.ENSP00000263851	9606.ENSP00000222390	0	0	0	0	0	0	0.900	0.922	0.991
IL7	CCL2	9606.ENSP00000263851	9606.ENSP00000225831	0	0	0	0	0.047	0	0	0.811	0.813
IL7	IL4	9606.ENSP00000263851	9606.ENSP00000231449	0	0	0	0	0.086	0	0	0.998	0.998
IL7	CCR7	9606.ENSP00000263851	9606.ENSP00000246657	0	0	0	0	0.111	0	0	0.693	0.715
IL7	IL22RA1	9606.ENSP00000263851	9606.ENSP00000270800	0	0	0	0	0.042	0	0.650	0.269	0.733
IL7	IL23R	9606.ENSP00000263851	9606.ENSP00000321345	0	0	0	0	0.085	0	0.650	0.444	0.806
IL7	CCL4	9606.ENSP00000263851	9606.ENSP00000482259	0	0	0	0	0.075	0	0	0.825	0.832
IL7	KIT	9606.ENSP00000263851	9606.ENSP00000288135	0	0	0	0	0.087	0	0	0.825	0.834
IL7	KITLG	9606.ENSP00000263851	9606.ENSP00000495951	0	0	0	0	0.045	0	0	0.866	0.866
INSL3	LHCGR	9606.ENSP00000369017	9606.ENSP00000294954	0	0	0	0	0.140	0	0	0.740	0.767
INSL3	RLN2	9606.ENSP00000369017	9606.ENSP00000371040	0	0	0	0	0	0	0.900	0.918	0.991
INSL3	RXFP1	9606.ENSP00000369017	9606.ENSP00000405841	0	0	0	0	0.101	0	0.650	0.994	0.997
IRAK3	TLR2	9606.ENSP00000261233	9606.ENSP00000260010	0	0	0	0	0.342	0.100	0	0.770	0.852
IRAK3	TLR5	9606.ENSP00000261233	9606.ENSP00000496355	0	0	0	0	0.182	0.100	0	0.664	0.731
IRAK3	IL1R1	9606.ENSP00000261233	9606.ENSP00000386380	0	0	0	0	0.136	0.045	0.400	0.781	0.877
ITGA1	SORBS3	9606.ENSP00000282588	9606.ENSP00000240123	0	0	0	0	0.052	0	0.800	0.157	0.826
ITGA1	THBS1	9606.ENSP00000282588	9606.ENSP00000260356	0	0	0	0	0.067	0.045	0.650	0.318	0.758
ITGA1	CDH1	9606.ENSP00000282588	9606.ENSP00000261769	0	0	0	0	0	0	0	0.851	0.851
ITGA1	COL9A3	9606.ENSP00000282588	9606.ENSP00000496793	0	0	0	0	0	0	0.650	0.190	0.704
ITGA1	COL4A3	9606.ENSP00000282588	9606.ENSP00000379823	0	0	0	0	0.044	0	0.650	0.387	0.777
ITGA1	ITGB3	9606.ENSP00000282588	9606.ENSP00000452786	0	0	0	0	0.135	0.114	0.900	0.800	0.982
ITGB3	CAV2	9606.ENSP00000452786	9606.ENSP00000222693	0	0	0	0	0.061	0	0.650	0.178	0.706
ITGB3	THBS1	9606.ENSP00000452786	9606.ENSP00000260356	0	0	0	0	0.146	0.524	0.900	0.656	0.984
ITGB3	SELP	9606.ENSP00000452786	9606.ENSP00000263686	0	0	0	0	0.283	0	0.400	0.847	0.928
ITGB3	ITGA1	9606.ENSP00000452786	9606.ENSP00000282588	0	0	0	0	0.135	0.114	0.900	0.800	0.982
ITGB3	COL4A3	9606.ENSP00000452786	9606.ENSP00000379823	0	0	0	0	0.057	0.051	0.650	0.543	0.837
ITGB3	IGF1R	9606.ENSP00000452786	9606.ENSP00000497069	0	0	0	0	0.068	0.052	0.900	0.326	0.932
ITLN1	RETN	9606.ENSP00000323587	9606.ENSP00000221515	0	0	0	0	0.062	0	0	0.773	0.777
ITLN1	ITLN2	9606.ENSP00000323587	9606.ENSP00000357008	0	0	0.050	0.980	0.110	0.783	0	0.060	0.804
ITLN2	ITLN1	9606.ENSP00000357008	9606.ENSP00000323587	0	0	0.050	0.980	0.110	0.783	0	0.060	0.804
KCNA2	CNTNAP1	9606.ENSP00000487785	9606.ENSP00000264638	0	0	0	0	0.084	0.314	0	0.854	0.900
KCNA2	CNTNAP2	9606.ENSP00000487785	9606.ENSP00000354778	0	0	0	0	0.086	0.300	0	0.976	0.983
KCNJ6	NBL1	9606.ENSP00000477437	9606.ENSP00000289749	0	0	0	0	0	0	0	0.879	0.879
KCNJ6	AURKB	9606.ENSP00000477437	9606.ENSP00000313950	0	0	0	0	0	0	0	0.904	0.904
KIF4A	NCAPG	9606.ENSP00000363524	9606.ENSP00000251496	0	0	0	0	0.843	0	0	0.599	0.934
KIF4A	ANLN	9606.ENSP00000363524	9606.ENSP00000265748	0	0	0	0	0.565	0	0	0.520	0.782
KIF4A	BUB1	9606.ENSP00000363524	9606.ENSP00000302530	0	0	0	0	0.823	0.081	0	0.733	0.952
KIF4A	CKAP2L	9606.ENSP00000363524	9606.ENSP00000305204	0	0	0	0	0.763	0	0	0.366	0.843
KIF4A	AURKB	9606.ENSP00000363524	9606.ENSP00000313950	0	0	0	0	0.773	0	0	0.756	0.942
KIF4A	CDCA2	9606.ENSP00000363524	9606.ENSP00000328228	0	0	0	0	0.809	0	0	0.664	0.933
KIF4A	CDKN3	9606.ENSP00000363524	9606.ENSP00000335357	0	0	0	0	0.787	0	0	0.111	0.803
KIF4A	DTL	9606.ENSP00000363524	9606.ENSP00000355958	0	0	0	0	0.673	0	0	0.204	0.728
KIF4A	NEK2	9606.ENSP00000363524	9606.ENSP00000355966	0	0	0	0	0.649	0	0	0.611	0.858
KIF4A	CEP55	9606.ENSP00000363524	9606.ENSP00000360540	0	0	0	0	0.814	0	0	0.748	0.951
KIF4A	MCM10	9606.ENSP00000363524	9606.ENSP00000418268	0	0	0	0	0.569	0	0	0.348	0.706
KIF4A	CDC45	9606.ENSP00000363524	9606.ENSP00000405726	0	0	0	0	0.598	0	0	0.357	0.730
KIF4A	HMMR	9606.ENSP00000363524	9606.ENSP00000377492	0	0	0	0	0.797	0.091	0	0.388	0.877
KIF4A	TOP2A	9606.ENSP00000363524	9606.ENSP00000411532	0	0	0	0	0.825	0	0	0.537	0.915
KIF4A	CDCA3	9606.ENSP00000363524	9606.ENSP00000442068	0	0	0	0	0.818	0	0	0.617	0.927
KIT	HGF	9606.ENSP00000288135	9606.ENSP00000222390	0	0	0	0	0.059	0	0.650	0.792	0.925
KIT	IL7	9606.ENSP00000288135	9606.ENSP00000263851	0	0	0	0	0.087	0	0	0.825	0.834
KIT	FCER1A	9606.ENSP00000288135	9606.ENSP00000357097	0	0	0	0	0.145	0.045	0	0.678	0.714
KIT	FCGR1A	9606.ENSP00000288135	9606.ENSP00000358165	0	0	0	0	0.069	0.045	0	0.717	0.726
KIT	PDGFC	9606.ENSP00000288135	9606.ENSP00000422464	0	0	0	0	0.091	0	0.650	0.323	0.765
KIT	TET2	9606.ENSP00000288135	9606.ENSP00000442788	0	0	0	0	0	0	0	0.786	0.786
KIT	PROM1	9606.ENSP00000288135	9606.ENSP00000426809	0	0	0	0	0.130	0	0	0.768	0.789
KIT	TGFA	9606.ENSP00000288135	9606.ENSP00000404131	0	0	0	0	0.061	0	0.650	0.609	0.860
KIT	PIK3CB	9606.ENSP00000288135	9606.ENSP00000501150	0	0	0	0	0.108	0.087	0.900	0.580	0.961
KIT	KITLG	9606.ENSP00000288135	9606.ENSP00000495951	0	0	0	0	0.068	0.978	0.900	0.999	0.999
KITLG	HGF	9606.ENSP00000495951	9606.ENSP00000222390	0	0	0	0	0	0	0	0.754	0.754
KITLG	IL7	9606.ENSP00000495951	9606.ENSP00000263851	0	0	0	0	0.045	0	0	0.866	0.866
KITLG	KIT	9606.ENSP00000495951	9606.ENSP00000288135	0	0	0	0	0.068	0.978	0.900	0.999	0.999
KITLG	MMP9	9606.ENSP00000495951	9606.ENSP00000361405	0	0	0	0	0	0	0.750	0.699	0.921
KITLG	PROM1	9606.ENSP00000495951	9606.ENSP00000426809	0	0	0	0	0	0	0	0.713	0.713
KITLG	IGF1R	9606.ENSP00000495951	9606.ENSP00000497069	0	0	0	0	0.042	0	0.650	0.364	0.768
KL	WNT1	9606.ENSP00000369442	9606.ENSP00000293549	0	0	0	0	0	0.095	0	0.721	0.736
KL	IGF1R	9606.ENSP00000369442	9606.ENSP00000497069	0	0	0	0	0	0	0.900	0.485	0.946
KLKB1	PROC	9606.ENSP00000264690	9606.ENSP00000234071	0	0	0.169	0.697	0.207	0.071	0.540	0.119	0.707
KLKB1	SERPINC1	9606.ENSP00000264690	9606.ENSP00000356671	0	0	0	0	0.129	0.045	0	0.742	0.767
KLKB1	SERPINF2	9606.ENSP00000264690	9606.ENSP00000321853	0	0	0	0	0.132	0.045	0	0.803	0.823
KLRC2	KLRC3	9606.ENSP00000371327	9606.ENSP00000371328	0	0	0.049	0.981	0.999	0	0	0.774	0.999
KLRC3	KLRC2	9606.ENSP00000371328	9606.ENSP00000371327	0	0	0.049	0.981	0.999	0	0	0.774	0.999
KREMEN1	WNT1	9606.ENSP00000331242	9606.ENSP00000293549	0	0	0	0	0	0	0.400	0.721	0.825
KREMEN1	DKK3	9606.ENSP00000331242	9606.ENSP00000433112	0	0	0	0	0	0.172	0	0.754	0.787
KSR1	CD209	9606.ENSP00000381958	9606.ENSP00000315477	0	0	0	0	0.063	0.045	0.900	0.522	0.951
LCN2	OLFM4	9606.ENSP00000362108	9606.ENSP00000219022	0	0	0	0	0.618	0	0	0.639	0.856
LCN2	RETN	9606.ENSP00000362108	9606.ENSP00000221515	0	0	0	0	0.144	0	0	0.677	0.711
LCN2	CCL2	9606.ENSP00000362108	9606.ENSP00000225831	0	0	0	0	0.042	0	0	0.781	0.781
LCN2	MMP8	9606.ENSP00000362108	9606.ENSP00000236826	0	0	0	0	0.260	0	0	0.733	0.794
LCN2	SLPI	9606.ENSP00000362108	9606.ENSP00000342082	0	0	0	0	0.440	0.045	0	0.821	0.896
LCN2	HP	9606.ENSP00000362108	9606.ENSP00000348170	0	0	0	0	0.189	0.053	0	0.654	0.711
LCN2	MMP9	9606.ENSP00000362108	9606.ENSP00000361405	0	0	0	0	0.131	0.422	0.400	0.995	0.998
LHCGR	HSD3B2	9606.ENSP00000294954	9606.ENSP00000445122	0	0	0	0	0.069	0	0	0.692	0.701
LHCGR	INSL3	9606.ENSP00000294954	9606.ENSP00000369017	0	0	0	0	0.140	0	0	0.740	0.767
LIPN	CYP4F22	9606.ENSP00000383923	9606.ENSP00000269703	0	0	0	0	0.080	0.068	0	0.863	0.872
LIPN	PNPLA1	9606.ENSP00000383923	9606.ENSP00000378072	0	0	0	0	0.072	0.101	0	0.774	0.795
LRRC4C	NTNG2	9606.ENSP00000278198	9606.ENSP00000376921	0	0	0	0	0.063	0.458	0	0.999	0.999
LRRC6	CCDC65	9606.ENSP00000484634	9606.ENSP00000312706	0	0	0	0	0.111	0	0	0.765	0.782
LRRC6	CCDC39	9606.ENSP00000484634	9606.ENSP00000417960	0	0	0	0	0.088	0.108	0	0.804	0.827
LYVE1	HMMR	9606.ENSP00000256178	9606.ENSP00000377492	0	0	0	0	0	0.091	0.500	0.703	0.853
MAOA	IL4	9606.ENSP00000340684	9606.ENSP00000231449	0	0	0	0	0	0	0.750	0.246	0.803
MAOA	HTR1A	9606.ENSP00000340684	9606.ENSP00000316244	0	0	0	0	0	0	0	0.861	0.861
MAOA	DBH	9606.ENSP00000340684	9606.ENSP00000376776	0	0	0	0	0.054	0	0.900	0.876	0.987
MCCC2	HLCS	9606.ENSP00000343657	9606.ENSP00000382071	0.120	0	0	0	0.089	0	0.750	0.606	0.910
MCM10	NCAPG	9606.ENSP00000418268	9606.ENSP00000251496	0	0	0	0	0.767	0	0	0.316	0.833
MCM10	CDT1	9606.ENSP00000418268	9606.ENSP00000301019	0	0	0	0	0.889	0.136	0.500	0.945	0.997
MCM10	CDC25A	9606.ENSP00000418268	9606.ENSP00000303706	0	0	0	0	0.788	0	0	0.321	0.850
MCM10	AURKB	9606.ENSP00000418268	9606.ENSP00000313950	0	0	0	0	0.585	0	0	0.376	0.730
MCM10	EXO1	9606.ENSP00000418268	9606.ENSP00000355506	0	0	0	0	0.874	0	0	0.653	0.954
MCM10	DTL	9606.ENSP00000418268	9606.ENSP00000355958	0	0	0	0	0.845	0	0	0.475	0.915
MCM10	CEP55	9606.ENSP00000418268	9606.ENSP00000360540	0	0	0	0	0.689	0	0	0.368	0.795
MCM10	KIF4A	9606.ENSP00000418268	9606.ENSP00000363524	0	0	0	0	0.569	0	0	0.348	0.706
MCM10	HMMR	9606.ENSP00000418268	9606.ENSP00000377492	0	0	0	0	0.512	0	0	0.464	0.727
MCM10	CDC45	9606.ENSP00000418268	9606.ENSP00000405726	0	0	0	0	0.812	0.969	0.500	0.999	0.999
MCM10	TOP2A	9606.ENSP00000418268	9606.ENSP00000411532	0	0	0	0	0.484	0	0	0.512	0.737
MCM10	CCNE2	9606.ENSP00000418268	9606.ENSP00000429089	0	0	0	0	0.521	0	0	0.650	0.825
MGAM	HK3	9606.ENSP00000447378	9606.ENSP00000292432	0	0	0	0	0.175	0	0.912	0.069	0.927
MGAM	SLC5A2	9606.ENSP00000447378	9606.ENSP00000327943	0	0	0	0	0	0	0	0.796	0.796
MGAM	CLEC5A	9606.ENSP00000447378	9606.ENSP00000449999	0	0	0	0	0.138	0	0	0.710	0.740
MLPH	EXPH5	9606.ENSP00000264605	9606.ENSP00000265843	0	0	0	0	0	0	0	0.850	0.850
MMP8	OLFM4	9606.ENSP00000236826	9606.ENSP00000219022	0	0	0	0	0.629	0	0	0.633	0.858
MMP8	RETN	9606.ENSP00000236826	9606.ENSP00000221515	0	0	0	0	0.428	0	0	0.576	0.747
MMP8	LCN2	9606.ENSP00000236826	9606.ENSP00000362108	0	0	0	0	0.260	0	0	0.733	0.794
MMP8	BPI	9606.ENSP00000236826	9606.ENSP00000262865	0	0	0	0	0.772	0	0	0.248	0.821
MMP8	CEACAM8	9606.ENSP00000236826	9606.ENSP00000244336	0	0	0	0	0.772	0	0	0.550	0.893
MMP9	HGF	9606.ENSP00000361405	9606.ENSP00000222390	0	0	0	0	0.055	0	0.400	0.674	0.799
MMP9	CCL2	9606.ENSP00000361405	9606.ENSP00000225831	0	0	0	0	0.073	0	0	0.802	0.809
MMP9	CCR7	9606.ENSP00000361405	9606.ENSP00000246657	0	0	0	0	0.174	0	0	0.658	0.706
MMP9	CRP	9606.ENSP00000361405	9606.ENSP00000255030	0	0	0	0	0.059	0	0	0.803	0.806
MMP9	TLR2	9606.ENSP00000361405	9606.ENSP00000260010	0	0	0	0	0.234	0	0	0.752	0.802
MMP9	THBS1	9606.ENSP00000361405	9606.ENSP00000260356	0	0	0	0	0.074	0.298	0.900	0.963	0.997
MMP9	CDH1	9606.ENSP00000361405	9606.ENSP00000261769	0	0	0	0	0.044	0.048	0.750	0.836	0.957
MMP9	CDH2	9606.ENSP00000361405	9606.ENSP00000269141	0	0	0	0	0.043	0.060	0	0.782	0.787
MMP9	PPARG	9606.ENSP00000361405	9606.ENSP00000287820	0	0	0	0	0	0	0	0.765	0.765
MMP9	CLU	9606.ENSP00000361405	9606.ENSP00000315130	0	0	0	0	0.054	0.292	0	0.614	0.718
MMP9	HP	9606.ENSP00000361405	9606.ENSP00000348170	0	0	0	0	0.106	0	0	0.776	0.791
MMP9	S100A12	9606.ENSP00000361405	9606.ENSP00000357726	0	0	0	0	0.239	0	0	0.631	0.707
MMP9	FGF13	9606.ENSP00000361405	9606.ENSP00000396198	0	0	0	0	0.044	0	0	0.707	0.708
MMP9	KITLG	9606.ENSP00000361405	9606.ENSP00000495951	0	0	0	0	0	0	0.750	0.699	0.921
MMP9	LCN2	9606.ENSP00000361405	9606.ENSP00000362108	0	0	0	0	0.131	0.422	0.400	0.995	0.998
MOGAT1	PLPP3	9606.ENSP00000406674	9606.ENSP00000360296	0	0	0	0	0	0	0.713	0.218	0.766
MOXD1	TAAR5	9606.ENSP00000356940	9606.ENSP00000258034	0	0	0	0	0	0	0	0.905	0.905
MS4A4A	C1QB	9606.ENSP00000338648	9606.ENSP00000313967	0	0	0	0	0.711	0	0	0.220	0.764
MUC20	HGF	9606.ENSP00000414350	9606.ENSP00000222390	0	0	0	0	0	0.094	0.500	0.605	0.805
MYBBP1A	H4C6	9606.ENSP00000370968	9606.ENSP00000244537	0	0	0	0	0.063	0.516	0.400	0.197	0.752
MYBPH	TLR2	9606.ENSP00000255416	9606.ENSP00000260010	0	0	0	0	0.062	0	0	0.833	0.836
MYBPH	OCA2	9606.ENSP00000255416	9606.ENSP00000346659	0	0	0	0	0.042	0	0	0.996	0.996
NAA40	H4C6	9606.ENSP00000367024	9606.ENSP00000244537	0	0	0	0	0	0.710	0	0.447	0.833
NAA40	H2AC20	9606.ENSP00000367024	9606.ENSP00000332194	0	0	0	0	0	0.488	0	0.455	0.709
NAIP	NLRP6	9606.ENSP00000428657	9606.ENSP00000309767	0	0	0	0	0	0	0.540	0.913	0.958
NAIP	CASP5	9606.ENSP00000428657	9606.ENSP00000376849	0	0	0	0	0.124	0.184	0.540	0.730	0.899
NAIP	NLRC4	9606.ENSP00000428657	9606.ENSP00000385428	0	0	0.235	0.603	0.163	0.671	0.900	0.988	0.999
NAV1	SCN2B	9606.ENSP00000356265	9606.ENSP00000278947	0	0	0	0	0	0	0	0.769	0.769
NBL1	AURKB	9606.ENSP00000289749	9606.ENSP00000313950	0	0	0	0	0	0	0	0.828	0.828
NBL1	KCNJ6	9606.ENSP00000289749	9606.ENSP00000477437	0	0	0	0	0	0	0	0.879	0.879
NCAPG	EXO1	9606.ENSP00000251496	9606.ENSP00000355506	0	0	0	0	0.629	0	0	0.320	0.737
NCAPG	SMC6	9606.ENSP00000251496	9606.ENSP00000404092	0	0	0	0	0.211	0.494	0	0.403	0.741
NCAPG	CDCA3	9606.ENSP00000251496	9606.ENSP00000442068	0	0	0	0	0.738	0	0	0.305	0.810
NCAPG	CDKN3	9606.ENSP00000251496	9606.ENSP00000335357	0	0	0	0	0.792	0	0	0.150	0.816
NCAPG	NEK2	9606.ENSP00000251496	9606.ENSP00000355966	0	0	0	0	0.589	0	0	0.587	0.823
NCAPG	DTL	9606.ENSP00000251496	9606.ENSP00000355958	0	0	0	0	0.795	0	0	0.205	0.830
NCAPG	MCM10	9606.ENSP00000251496	9606.ENSP00000418268	0	0	0	0	0.767	0	0	0.316	0.833
NCAPG	CDCA2	9606.ENSP00000251496	9606.ENSP00000328228	0	0	0	0	0.794	0	0	0.350	0.860
NCAPG	CKAP2L	9606.ENSP00000251496	9606.ENSP00000305204	0	0	0	0	0.771	0	0	0.431	0.864
NCAPG	CEP55	9606.ENSP00000251496	9606.ENSP00000360540	0	0	0	0	0.825	0	0	0.447	0.899
NCAPG	HMMR	9606.ENSP00000251496	9606.ENSP00000377492	0	0	0	0	0.817	0	0	0.523	0.909
NCAPG	AURKB	9606.ENSP00000251496	9606.ENSP00000313950	0	0	0	0	0.711	0.075	0	0.700	0.913
NCAPG	CDC45	9606.ENSP00000251496	9606.ENSP00000405726	0	0	0	0	0.815	0	0	0.576	0.918
NCAPG	KIF4A	9606.ENSP00000251496	9606.ENSP00000363524	0	0	0	0	0.843	0	0	0.599	0.934
NCAPG	TOP2A	9606.ENSP00000251496	9606.ENSP00000411532	0	0	0	0	0.850	0.088	0	0.780	0.967
NCAPG	BUB1	9606.ENSP00000251496	9606.ENSP00000302530	0	0	0	0	0.908	0	0	0.756	0.976
NEK2	NCAPG	9606.ENSP00000355966	9606.ENSP00000251496	0	0	0	0	0.589	0	0	0.587	0.823
NEK2	ANLN	9606.ENSP00000355966	9606.ENSP00000265748	0	0	0	0	0.484	0.292	0	0.463	0.787
NEK2	BUB1	9606.ENSP00000355966	9606.ENSP00000302530	0	0	0	0	0.819	0	0	0.639	0.932
NEK2	AURKB	9606.ENSP00000355966	9606.ENSP00000313950	0	0	0.120	0.688	0.585	0	0	0.455	0.783
NEK2	CDKN3	9606.ENSP00000355966	9606.ENSP00000335357	0	0	0	0	0.670	0	0	0.191	0.722
NEK2	KIF4A	9606.ENSP00000355966	9606.ENSP00000363524	0	0	0	0	0.649	0	0	0.611	0.858
NEK2	HMMR	9606.ENSP00000355966	9606.ENSP00000377492	0	0	0	0	0.779	0.043	0	0.436	0.870
NEK2	CDCA3	9606.ENSP00000355966	9606.ENSP00000442068	0	0	0	0	0.810	0	0	0.554	0.911
NEK2	CEP55	9606.ENSP00000355966	9606.ENSP00000360540	0	0	0	0	0.816	0	0	0.541	0.912
NEK2	TOP2A	9606.ENSP00000355966	9606.ENSP00000411532	0	0	0	0	0.780	0	0	0.685	0.928
NF2	CDH1	9606.ENSP00000344666	9606.ENSP00000261769	0	0	0	0	0	0.080	0	0.853	0.859
NFATC2	IL4	9606.ENSP00000379330	9606.ENSP00000231449	0	0	0	0	0	0.095	0	0.699	0.715
NKD1	NKD2	9606.ENSP00000268459	9606.ENSP00000296849	0	0	0	0.864	0.072	0	0.900	0.160	0.915
NKD2	NKD1	9606.ENSP00000296849	9606.ENSP00000268459	0	0	0	0.864	0.072	0	0.900	0.160	0.915
NKD2	TGFA	9606.ENSP00000296849	9606.ENSP00000404131	0	0	0	0	0	0.474	0	0.578	0.768
NLGN3	CNTNAP2	9606.ENSP00000351591	9606.ENSP00000354778	0	0	0	0	0.114	0.059	0	0.904	0.913
NLRC4	TLR2	9606.ENSP00000385428	9606.ENSP00000260010	0	0	0	0	0.291	0	0	0.596	0.701
NLRC4	NLRP6	9606.ENSP00000385428	9606.ENSP00000309767	0	0	0	0	0.083	0	0.720	0.998	0.999
NLRC4	CASP5	9606.ENSP00000385428	9606.ENSP00000376849	0	0	0	0	0.137	0.070	0.720	0.911	0.977
NLRC4	TLR5	9606.ENSP00000385428	9606.ENSP00000496355	0	0	0	0	0.153	0	0	0.726	0.758
NLRC4	NAIP	9606.ENSP00000385428	9606.ENSP00000428657	0	0	0.235	0.603	0.163	0.671	0.900	0.988	0.999
NLRP6	NAIP	9606.ENSP00000309767	9606.ENSP00000428657	0	0	0	0	0	0	0.540	0.913	0.958
NLRP6	CASP5	9606.ENSP00000309767	9606.ENSP00000376849	0	0	0	0	0.122	0	0.900	0.671	0.968
NLRP6	NLRC4	9606.ENSP00000309767	9606.ENSP00000385428	0	0	0	0	0.083	0	0.720	0.998	0.999
NOG	PAEP	9606.ENSP00000328181	9606.ENSP00000417898	0	0	0	0	0.044	0	0	0.710	0.710
NOG	FGF13	9606.ENSP00000328181	9606.ENSP00000396198	0	0	0	0	0	0	0	0.714	0.714
NOG	BMPR1A	9606.ENSP00000328181	9606.ENSP00000361107	0	0	0	0	0.055	0	0	0.856	0.858
NRCAM	GLDN	9606.ENSP00000368314	9606.ENSP00000335196	0	0	0	0	0.072	0	0	0.996	0.996
NRCAM	PLXNA1	9606.ENSP00000368314	9606.ENSP00000377061	0	0	0	0	0.049	0.071	0	0.777	0.786
NSG1	EVC2	9606.ENSP00000388823	9606.ENSP00000342144	0	0	0	0	0	0	0	0.749	0.749
NTNG2	LRRC4C	9606.ENSP00000376921	9606.ENSP00000278198	0	0	0	0	0.063	0.458	0	0.999	0.999
NTSR1	PCOLCE2	9606.ENSP00000359532	9606.ENSP00000295992	0	0	0	0	0.049	0	0	0.759	0.761
OCA2	MYBPH	9606.ENSP00000346659	9606.ENSP00000255416	0	0	0	0	0.042	0	0	0.996	0.996
OCA2	ASIP	9606.ENSP00000346659	9606.ENSP00000454804	0	0	0	0	0.042	0	0	0.811	0.811
OLFM2	CACNG2	9606.ENSP00000264833	9606.ENSP00000300105	0	0	0	0	0.065	0	0.720	0	0.727
OLFM4	CEACAM8	9606.ENSP00000219022	9606.ENSP00000244336	0	0	0	0	0.627	0	0	0.370	0.754
OLFM4	LCN2	9606.ENSP00000219022	9606.ENSP00000362108	0	0	0	0	0.618	0	0	0.639	0.856
OLFM4	MMP8	9606.ENSP00000219022	9606.ENSP00000236826	0	0	0	0	0.629	0	0	0.633	0.858
OPLAH	GGT7	9606.ENSP00000480476	9606.ENSP00000338964	0.057	0	0	0	0.083	0	0.900	0.345	0.935
ORM2	CRP	9606.ENSP00000394936	9606.ENSP00000255030	0	0	0	0	0.088	0	0	0.869	0.875
ORM2	HP	9606.ENSP00000394936	9606.ENSP00000348170	0	0	0	0	0.358	0	0	0.929	0.952
OSM	IL23R	9606.ENSP00000215781	9606.ENSP00000321345	0	0	0	0	0	0	0.650	0.230	0.718
OSM	HGF	9606.ENSP00000215781	9606.ENSP00000222390	0	0	0	0	0.074	0	0.400	0.774	0.864
PAEP	NOG	9606.ENSP00000417898	9606.ENSP00000328181	0	0	0	0	0.044	0	0	0.710	0.710
PANK1	ENPP3	9606.ENSP00000302108	9606.ENSP00000406261	0	0	0	0	0.042	0	0.900	0.064	0.902
PANK1	VNN1	9606.ENSP00000302108	9606.ENSP00000356905	0	0	0	0	0	0	0.900	0.315	0.928
PAX8	PPARG	9606.ENSP00000263334	9606.ENSP00000287820	0	0	0	0	0	0.045	0.900	0.946	0.994
PCOLCE2	NTSR1	9606.ENSP00000295992	9606.ENSP00000359532	0	0	0	0	0.049	0	0	0.759	0.761
PDCD1	CXCR3	9606.ENSP00000335062	9606.ENSP00000362795	0	0	0	0	0.309	0	0	0.605	0.715
PDCD1	CD40LG	9606.ENSP00000335062	9606.ENSP00000359663	0	0	0	0	0.142	0	0	0.749	0.775
PDCD1	CD274	9606.ENSP00000335062	9606.ENSP00000370989	0	0	0	0	0.111	0.983	0.900	0.999	0.999
PDE2A	ADCY9	9606.ENSP00000334910	9606.ENSP00000294016	0	0	0	0	0.055	0.126	0.670	0.190	0.750
PDE2A	GUCY1B1	9606.ENSP00000334910	9606.ENSP00000426786	0	0	0	0	0.086	0.126	0.689	0.362	0.820
PDE2A	ENPP3	9606.ENSP00000334910	9606.ENSP00000406261	0	0	0	0	0	0.053	0.900	0.169	0.914
PDE9A	ADCY9	9606.ENSP00000291539	9606.ENSP00000294016	0	0	0	0	0.055	0.126	0.670	0.129	0.731
PDE9A	GUCY1B1	9606.ENSP00000291539	9606.ENSP00000426786	0	0	0	0	0.067	0.126	0.694	0.350	0.816
PDGFC	KIT	9606.ENSP00000422464	9606.ENSP00000288135	0	0	0	0	0.091	0	0.650	0.323	0.765
PDGFC	TGFA	9606.ENSP00000422464	9606.ENSP00000404131	0	0	0	0	0.049	0	0.900	0.370	0.934
PDGFC	IGF1R	9606.ENSP00000422464	9606.ENSP00000497069	0	0	0	0	0.042	0	0.650	0.499	0.817
PFKFB1	HK3	9606.ENSP00000364145	9606.ENSP00000292432	0	0	0	0	0.087	0	0.650	0.247	0.738
PFKFB1	PFKFB2	9606.ENSP00000364145	9606.ENSP00000356047	0	0	0.055	0.971	0	0	0.900	0.059	0.903
PFKFB2	HK3	9606.ENSP00000356047	9606.ENSP00000292432	0	0	0	0	0.105	0	0.650	0.432	0.806
PFKFB2	PFKFB1	9606.ENSP00000356047	9606.ENSP00000364145	0	0	0.055	0.971	0	0	0.900	0.059	0.903
PIK3CB	KIT	9606.ENSP00000501150	9606.ENSP00000288135	0	0	0	0	0.108	0.087	0.900	0.580	0.961
PIK3CB	IGF1R	9606.ENSP00000501150	9606.ENSP00000497069	0	0	0	0	0.074	0.098	0.900	0.695	0.971
PIMREG	AURKB	9606.ENSP00000250056	9606.ENSP00000313950	0	0	0	0	0.652	0	0	0.276	0.737
PIMREG	BUB1	9606.ENSP00000250056	9606.ENSP00000302530	0	0	0	0	0.504	0	0	0.595	0.790
PIMREG	CDCA3	9606.ENSP00000250056	9606.ENSP00000442068	0	0	0	0	0.673	0	0	0.513	0.834
PLA2G4A	PLB1	9606.ENSP00000356436	9606.ENSP00000330442	0	0	0	0	0.080	0	0.650	0.323	0.763
PLA2G4A	CYP2E1	9606.ENSP00000356436	9606.ENSP00000440689	0	0	0	0	0	0.053	0.650	0.183	0.705
PLB1	PLA2G4A	9606.ENSP00000330442	9606.ENSP00000356436	0	0	0	0	0.080	0	0.650	0.323	0.763
PLOD2	FKBP10	9606.ENSP00000282903	9606.ENSP00000317232	0	0	0	0	0.172	0	0	0.914	0.926
PLPP3	SMPD3	9606.ENSP00000360296	9606.ENSP00000219334	0	0	0	0	0	0	0.900	0.173	0.913
PLPP3	SGPP1	9606.ENSP00000360296	9606.ENSP00000247225	0	0	0	0	0.048	0	0.900	0.481	0.946
PLPP3	MOGAT1	9606.ENSP00000360296	9606.ENSP00000406674	0	0	0	0	0	0	0.713	0.218	0.766
PLXNA1	PLXNA3	9606.ENSP00000377061	9606.ENSP00000358696	0	0	0.054	0.971	0.224	0	0.540	0.383	0.763
PLXNA1	NRCAM	9606.ENSP00000377061	9606.ENSP00000368314	0	0	0	0	0.049	0.071	0	0.777	0.786
PLXNA3	PLXNA1	9606.ENSP00000358696	9606.ENSP00000377061	0	0	0.054	0.971	0.224	0	0.540	0.383	0.763
PNPLA1	CYP4F22	9606.ENSP00000378072	9606.ENSP00000269703	0	0	0	0	0.054	0	0	0.885	0.887
PNPLA1	LIPN	9606.ENSP00000378072	9606.ENSP00000383923	0	0	0	0	0.072	0.101	0	0.774	0.795
POP1	RRP9	9606.ENSP00000385787	9606.ENSP00000232888	0	0	0	0	0.179	0	0.900	0	0.914
PPAN-P2RY11	RRP1	9606.ENSP00000377385	9606.ENSP00000417464	0	0	0	0	0.571	0.314	0	0.066	0.701
PPARG	RETN	9606.ENSP00000287820	9606.ENSP00000221515	0	0	0	0	0.044	0	0	0.858	0.858
PPARG	CCL2	9606.ENSP00000287820	9606.ENSP00000225831	0	0	0	0	0.088	0	0	0.717	0.731
PPARG	PAX8	9606.ENSP00000287820	9606.ENSP00000263334	0	0	0	0	0	0.045	0.900	0.946	0.994
PPARG	ACSL1	9606.ENSP00000287820	9606.ENSP00000422607	0	0	0	0	0.060	0.046	0	0.739	0.745
PPARG	MMP9	9606.ENSP00000287820	9606.ENSP00000361405	0	0	0	0	0	0	0	0.765	0.765
PPP1R3B	GYG1	9606.ENSP00000308318	9606.ENSP00000340736	0	0	0	0	0.122	0.559	0	0.313	0.711
PPP1R3B	CLDN23	9606.ENSP00000308318	9606.ENSP00000428780	0	0	0	0	0.044	0	0	0.891	0.891
PRKAR2B	ADCY9	9606.ENSP00000265717	9606.ENSP00000294016	0.046	0	0	0	0.055	0.164	0.500	0.451	0.755
PRKAR2B	CDK5RAP2	9606.ENSP00000265717	9606.ENSP00000343818	0	0	0	0	0	0.605	0	0.436	0.767
PROC	TFPI	9606.ENSP00000234071	9606.ENSP00000233156	0	0	0	0	0.070	0.246	0	0.629	0.717
PROC	KLKB1	9606.ENSP00000234071	9606.ENSP00000264690	0	0	0.169	0.697	0.207	0.071	0.540	0.119	0.707
PROC	SERPINB2	9606.ENSP00000234071	9606.ENSP00000401645	0	0	0	0	0.078	0.045	0.900	0.161	0.916
PROC	SERPINC1	9606.ENSP00000234071	9606.ENSP00000356671	0	0	0	0	0.391	0.045	0.500	0.770	0.924
PROC	F5	9606.ENSP00000234071	9606.ENSP00000356771	0	0	0	0	0.088	0.045	0.900	0.398	0.940
PROC	F8	9606.ENSP00000234071	9606.ENSP00000353393	0	0	0	0	0	0.045	0.900	0.619	0.960
PROC	SERPINF2	9606.ENSP00000234071	9606.ENSP00000321853	0	0	0	0	0.532	0.045	0.900	0.460	0.972
PROC	THBD	9606.ENSP00000234071	9606.ENSP00000366307	0	0	0	0	0	0.094	0.900	0.923	0.992
PROM1	CDH1	9606.ENSP00000426809	9606.ENSP00000261769	0	0	0	0	0.075	0	0	0.704	0.714
PROM1	KIT	9606.ENSP00000426809	9606.ENSP00000288135	0	0	0	0	0.130	0	0	0.768	0.789
PROM1	KITLG	9606.ENSP00000426809	9606.ENSP00000495951	0	0	0	0	0	0	0	0.713	0.713
PTCH1	IFT172	9606.ENSP00000332353	9606.ENSP00000260570	0	0	0	0	0.049	0	0	0.702	0.705
PTCH1	TPCN1	9606.ENSP00000332353	9606.ENSP00000448083	0	0	0	0	0	0	0	0.764	0.764
PTGDR2	IL4	9606.ENSP00000332812	9606.ENSP00000231449	0	0	0	0	0.195	0	0	0.749	0.789
RBM8A	DPH1	9606.ENSP00000463058	9606.ENSP00000263083	0	0	0	0	0.063	0.230	0	0.848	0.880
RBM8A	HNRNPA1	9606.ENSP00000463058	9606.ENSP00000341826	0	0	0.235	0	0.197	0.426	0	0.390	0.756
RBM8A	SNRPE	9606.ENSP00000463058	9606.ENSP00000400591	0	0	0	0	0.366	0.801	0	0.075	0.873
RETN	LCN2	9606.ENSP00000221515	9606.ENSP00000362108	0	0	0	0	0.144	0	0	0.677	0.711
RETN	CCL2	9606.ENSP00000221515	9606.ENSP00000225831	0	0	0	0	0	0	0	0.712	0.712
RETN	MMP8	9606.ENSP00000221515	9606.ENSP00000236826	0	0	0	0	0.428	0	0	0.576	0.747
RETN	CRP	9606.ENSP00000221515	9606.ENSP00000255030	0	0	0	0	0	0	0	0.771	0.771
RETN	ITLN1	9606.ENSP00000221515	9606.ENSP00000323587	0	0	0	0	0.062	0	0	0.773	0.777
RETN	PPARG	9606.ENSP00000221515	9606.ENSP00000287820	0	0	0	0	0.044	0	0	0.858	0.858
RFX2	FOXJ1	9606.ENSP00000306335	9606.ENSP00000323880	0	0	0	0	0.072	0.718	0	0.867	0.962
RGS9	GNAT2	9606.ENSP00000262406	9606.ENSP00000251337	0	0	0	0	0.091	0.459	0.900	0.231	0.957
RHAG	EFHD1	9606.ENSP00000360217	9606.ENSP00000264059	0	0	0	0	0	0	0	0.800	0.800
RHAG	RHCE	9606.ENSP00000360217	9606.ENSP00000294413	0	0	0.123	0.831	0.285	0.900	0	0.899	0.992
RHCE	RHAG	9606.ENSP00000294413	9606.ENSP00000360217	0	0	0.123	0.831	0.285	0.900	0	0.899	0.992
RLN2	INSL3	9606.ENSP00000371040	9606.ENSP00000369017	0	0	0	0	0	0	0.900	0.918	0.991
RLN2	RXFP1	9606.ENSP00000371040	9606.ENSP00000405841	0	0	0	0	0	0	0.900	0.998	0.999
RNASE3	CEACAM8	9606.ENSP00000302324	9606.ENSP00000244336	0	0	0	0	0.765	0	0	0.270	0.821
RNASE3	BPI	9606.ENSP00000302324	9606.ENSP00000262865	0	0	0	0	0.650	0	0	0.226	0.717
RORA	RORC	9606.ENSP00000261523	9606.ENSP00000327025	0	0	0.067	0.924	0.055	0	0.900	0.344	0.934
RORC	RORA	9606.ENSP00000327025	9606.ENSP00000261523	0	0	0.067	0.924	0.055	0	0.900	0.344	0.934
RORC	IL23R	9606.ENSP00000327025	9606.ENSP00000321345	0	0	0	0	0	0.154	0	0.859	0.875
RPGRIP1	AHI1	9606.ENSP00000382895	9606.ENSP00000265602	0	0	0	0	0	0.045	0	0.748	0.749
RPGRIP1	CEP290	9606.ENSP00000382895	9606.ENSP00000448012	0	0	0	0	0	0.095	0	0.948	0.951
RPL10L	CDH1	9606.ENSP00000298283	9606.ENSP00000261769	0	0	0	0	0	0.800	0	0.045	0.800
RPL10L	CCDC105	9606.ENSP00000298283	9606.ENSP00000292574	0.070	0	0	0	0.599	0.569	0	0.175	0.849
RPL10L	SEC61A2	9606.ENSP00000298283	9606.ENSP00000298428	0.086	0	0	0	0.591	0.461	0	0.194	0.815
RPTN	DEPP1	9606.ENSP00000317895	9606.ENSP00000298295	0	0	0	0	0	0	0	0.936	0.936
RRP1	RRP9	9606.ENSP00000417464	9606.ENSP00000232888	0	0	0	0	0.636	0	0.400	0.200	0.810
RRP1	PPAN-P2RY11	9606.ENSP00000417464	9606.ENSP00000377385	0	0	0	0	0.571	0.314	0	0.066	0.701
RRP9	CCDC105	9606.ENSP00000232888	9606.ENSP00000292574	0	0	0	0	0.067	0.767	0	0.128	0.793
RRP9	RRP1	9606.ENSP00000232888	9606.ENSP00000417464	0	0	0	0	0.636	0	0.400	0.200	0.810
RRP9	POP1	9606.ENSP00000232888	9606.ENSP00000385787	0	0	0	0	0.179	0	0.900	0	0.914
RXFP1	INSL3	9606.ENSP00000405841	9606.ENSP00000369017	0	0	0	0	0.101	0	0.650	0.994	0.997
RXFP1	RLN2	9606.ENSP00000405841	9606.ENSP00000371040	0	0	0	0	0	0	0.900	0.998	0.999
S100A12	MMP9	9606.ENSP00000357726	9606.ENSP00000361405	0	0	0	0	0.239	0	0	0.631	0.707
SCN1B	TRPM4	9606.ENSP00000396915	9606.ENSP00000252826	0	0	0	0	0	0	0.720	0.591	0.880
SCN1B	SCN2B	9606.ENSP00000396915	9606.ENSP00000278947	0	0	0.223	0	0.109	0.856	0.720	0.985	0.999
SCN1B	CACNA1H	9606.ENSP00000396915	9606.ENSP00000334198	0	0	0	0	0	0	0.540	0.475	0.748
SCN2B	TRPM4	9606.ENSP00000278947	9606.ENSP00000252826	0	0	0	0	0.042	0	0.720	0.580	0.877
SCN2B	NAV1	9606.ENSP00000278947	9606.ENSP00000356265	0	0	0	0	0	0	0	0.769	0.769
SCN2B	SCN1B	9606.ENSP00000278947	9606.ENSP00000396915	0	0	0.223	0	0.109	0.856	0.720	0.985	0.999
SEC61A2	CCDC105	9606.ENSP00000298428	9606.ENSP00000292574	0.102	0	0	0	0.660	0.443	0	0.240	0.853
SEC61A2	RPL10L	9606.ENSP00000298428	9606.ENSP00000298283	0.086	0	0	0	0.591	0.461	0	0.194	0.815
SELP	CCL2	9606.ENSP00000263686	9606.ENSP00000225831	0	0	0	0	0.069	0	0	0.701	0.710
SELP	CRP	9606.ENSP00000263686	9606.ENSP00000255030	0	0	0	0	0.104	0	0	0.720	0.738
SELP	THBD	9606.ENSP00000263686	9606.ENSP00000366307	0	0	0	0	0.085	0.101	0	0.712	0.743
SELP	ITGB3	9606.ENSP00000263686	9606.ENSP00000452786	0	0	0	0	0.283	0	0.400	0.847	0.928
SELP	CD40LG	9606.ENSP00000263686	9606.ENSP00000359663	0	0	0	0	0.170	0	0	0.944	0.951
SERPINB2	PROC	9606.ENSP00000401645	9606.ENSP00000234071	0	0	0	0	0.078	0.045	0.900	0.161	0.916
SERPINC1	TFPI	9606.ENSP00000356671	9606.ENSP00000233156	0	0	0	0	0.111	0.045	0	0.934	0.939
SERPINC1	PROC	9606.ENSP00000356671	9606.ENSP00000234071	0	0	0	0	0.391	0.045	0.500	0.770	0.924
SERPINC1	CRP	9606.ENSP00000356671	9606.ENSP00000255030	0	0	0	0	0.256	0	0	0.697	0.765
SERPINC1	KLKB1	9606.ENSP00000356671	9606.ENSP00000264690	0	0	0	0	0.129	0.045	0	0.742	0.767
SERPINC1	SERPINF2	9606.ENSP00000356671	9606.ENSP00000321853	0	0	0.197	0.677	0.491	0	0	0.524	0.788
SERPINC1	F8	9606.ENSP00000356671	9606.ENSP00000353393	0	0	0	0	0.070	0.068	0.500	0.809	0.906
SERPINC1	F5	9606.ENSP00000356671	9606.ENSP00000356771	0	0	0	0	0.160	0.068	0.500	0.587	0.817
SERPINC1	THBD	9606.ENSP00000356671	9606.ENSP00000366307	0	0	0	0	0	0	0	0.912	0.912
SERPINF1	FKBP10	9606.ENSP00000254722	9606.ENSP00000317232	0	0	0	0	0.101	0	0	0.717	0.735
SERPINF2	PROC	9606.ENSP00000321853	9606.ENSP00000234071	0	0	0	0	0.532	0.045	0.900	0.460	0.972
SERPINF2	THBS1	9606.ENSP00000321853	9606.ENSP00000260356	0	0	0	0	0	0.087	0.720	0.491	0.858
SERPINF2	KLKB1	9606.ENSP00000321853	9606.ENSP00000264690	0	0	0	0	0.132	0.045	0	0.803	0.823
SERPINF2	SERPINC1	9606.ENSP00000321853	9606.ENSP00000356671	0	0	0.197	0.677	0.491	0	0	0.524	0.788
SGPP1	SMPD3	9606.ENSP00000247225	9606.ENSP00000219334	0	0	0	0	0	0	0.900	0.373	0.934
SGPP1	PLPP3	9606.ENSP00000247225	9606.ENSP00000360296	0	0	0	0	0.048	0	0.900	0.481	0.946
SIRT4	ENPP3	9606.ENSP00000202967	9606.ENSP00000406261	0	0	0	0	0.042	0	0.900	0.048	0.900
SLC15A1	ABCC2	9606.ENSP00000365686	9606.ENSP00000497274	0	0	0	0	0.062	0.070	0	0.701	0.717
SLC22A4	SLC47A1	9606.ENSP00000200652	9606.ENSP00000270570	0	0	0	0	0.060	0.045	0	0.734	0.740
SLC26A8	ANLN	9606.ENSP00000347778	9606.ENSP00000265748	0	0	0	0	0	0	0	0.767	0.767
SLC35D3	ADGRL1	9606.ENSP00000333591	9606.ENSP00000340688	0	0	0	0	0	0	0	0.727	0.727
SLC47A1	SLC22A4	9606.ENSP00000270570	9606.ENSP00000200652	0	0	0	0	0.060	0.045	0	0.734	0.740
SLC47A1	SLCO1B3	9606.ENSP00000270570	9606.ENSP00000261196	0	0	0	0	0.044	0	0	0.763	0.763
SLC51A	CYP8B1	9606.ENSP00000296327	9606.ENSP00000318867	0	0	0	0	0.078	0	0	0.715	0.727
SLC5A2	MGAM	9606.ENSP00000327943	9606.ENSP00000447378	0	0	0	0	0	0	0	0.796	0.796
SLCO1B3	SLC47A1	9606.ENSP00000261196	9606.ENSP00000270570	0	0	0	0	0.044	0	0	0.763	0.763
SLCO1B3	ABCC2	9606.ENSP00000261196	9606.ENSP00000497274	0	0	0	0	0.119	0	0	0.801	0.817
SLCO1B3	ABCB1	9606.ENSP00000261196	9606.ENSP00000478255	0	0	0	0	0.086	0	0	0.836	0.844
SLPI	LCN2	9606.ENSP00000342082	9606.ENSP00000362108	0	0	0	0	0.440	0.045	0	0.821	0.896
SMC6	NCAPG	9606.ENSP00000404092	9606.ENSP00000251496	0	0	0	0	0.211	0.494	0	0.403	0.741
SMC6	TOP2A	9606.ENSP00000404092	9606.ENSP00000411532	0	0	0	0	0.234	0.446	0	0.557	0.796
SMPD3	PLPP3	9606.ENSP00000219334	9606.ENSP00000360296	0	0	0	0	0	0	0.900	0.173	0.913
SMPD3	SGPP1	9606.ENSP00000219334	9606.ENSP00000247225	0	0	0	0	0	0	0.900	0.373	0.934
SNRPE	HNRNPA1	9606.ENSP00000400591	9606.ENSP00000341826	0	0	0	0	0.736	0.268	0	0.231	0.838
SNRPE	DDX20	9606.ENSP00000400591	9606.ENSP00000358716	0	0	0	0	0.065	0.714	0.900	0.309	0.979
SNRPE	RBM8A	9606.ENSP00000400591	9606.ENSP00000463058	0	0	0	0	0.366	0.801	0	0.075	0.873
SORBS3	ITGA1	9606.ENSP00000240123	9606.ENSP00000282588	0	0	0	0	0.052	0	0.800	0.157	0.826
STIMATE	CRACR2A	9606.ENSP00000347195	9606.ENSP00000409382	0	0	0	0	0	0.055	0	0.697	0.701
SYCP2	HORMAD1	9606.ENSP00000350162	9606.ENSP00000355167	0	0	0	0	0.044	0	0	0.753	0.754
TAAR5	MOXD1	9606.ENSP00000258034	9606.ENSP00000356940	0	0	0	0	0	0	0	0.905	0.905
TCTN2	AHI1	9606.ENSP00000304941	9606.ENSP00000265602	0	0	0	0	0	0.065	0.800	0.821	0.963
TCTN2	CEP290	9606.ENSP00000304941	9606.ENSP00000448012	0	0	0	0	0	0.093	0.720	0.924	0.979
TENM1	ADGRL1	9606.ENSP00000403954	9606.ENSP00000340688	0	0	0	0	0.042	0.967	0	0.617	0.986
TET2	KIT	9606.ENSP00000442788	9606.ENSP00000288135	0	0	0	0	0	0	0	0.786	0.786
TFPI	F8	9606.ENSP00000233156	9606.ENSP00000353393	0	0	0	0	0.060	0	0	0.696	0.702
TFPI	PROC	9606.ENSP00000233156	9606.ENSP00000234071	0	0	0	0	0.070	0.246	0	0.629	0.717
TFPI	THBS1	9606.ENSP00000233156	9606.ENSP00000260356	0	0	0	0	0.117	0.294	0	0.718	0.809
TFPI	SERPINC1	9606.ENSP00000233156	9606.ENSP00000356671	0	0	0	0	0.111	0.045	0	0.934	0.939
TFPI	THBD	9606.ENSP00000233156	9606.ENSP00000366307	0	0	0	0	0.064	0.045	0	0.962	0.963
TGFA	HGF	9606.ENSP00000404131	9606.ENSP00000222390	0	0	0	0	0	0	0	0.701	0.701
TGFA	IL4	9606.ENSP00000404131	9606.ENSP00000231449	0	0	0	0	0	0	0	0.720	0.720
TGFA	KIT	9606.ENSP00000404131	9606.ENSP00000288135	0	0	0	0	0.061	0	0.650	0.609	0.860
TGFA	NKD2	9606.ENSP00000404131	9606.ENSP00000296849	0	0	0	0	0	0.474	0	0.578	0.768
TGFA	IGF1R	9606.ENSP00000404131	9606.ENSP00000497069	0	0	0	0	0.049	0	0.650	0.688	0.887
TGFA	PDGFC	9606.ENSP00000404131	9606.ENSP00000422464	0	0	0	0	0.049	0	0.900	0.370	0.934
THBD	TFPI	9606.ENSP00000366307	9606.ENSP00000233156	0	0	0	0	0.064	0.045	0	0.962	0.963
THBD	PROC	9606.ENSP00000366307	9606.ENSP00000234071	0	0	0	0	0	0.094	0.900	0.923	0.992
THBD	CRP	9606.ENSP00000366307	9606.ENSP00000255030	0	0	0	0	0	0	0	0.753	0.753
THBD	SELP	9606.ENSP00000366307	9606.ENSP00000263686	0	0	0	0	0.085	0.101	0	0.712	0.743
THBD	F8	9606.ENSP00000366307	9606.ENSP00000353393	0	0	0	0	0.062	0.046	0.540	0.726	0.872
THBD	SERPINC1	9606.ENSP00000366307	9606.ENSP00000356671	0	0	0	0	0	0	0	0.912	0.912
THBD	F5	9606.ENSP00000366307	9606.ENSP00000356771	0	0	0	0	0.055	0.046	0.540	0.385	0.711
THBS1	CCL2	9606.ENSP00000260356	9606.ENSP00000225831	0	0	0	0	0.194	0	0	0.693	0.742
THBS1	TFPI	9606.ENSP00000260356	9606.ENSP00000233156	0	0	0	0	0.117	0.294	0	0.718	0.809
THBS1	ITGA1	9606.ENSP00000260356	9606.ENSP00000282588	0	0	0	0	0.067	0.045	0.650	0.318	0.758
THBS1	B3GLCT	9606.ENSP00000260356	9606.ENSP00000343002	0	0	0	0	0	0.073	0.400	0.604	0.760
THBS1	SERPINF2	9606.ENSP00000260356	9606.ENSP00000321853	0	0	0	0	0	0.087	0.720	0.491	0.858
THBS1	VLDLR	9606.ENSP00000260356	9606.ENSP00000371532	0	0	0	0	0	0	0	0.907	0.907
THBS1	ITGB3	9606.ENSP00000260356	9606.ENSP00000452786	0	0	0	0	0.146	0.524	0.900	0.656	0.984
THBS1	MMP9	9606.ENSP00000260356	9606.ENSP00000361405	0	0	0	0	0.074	0.298	0.900	0.963	0.997
TJP3	CGN	9606.ENSP00000465419	9606.ENSP00000271636	0	0	0	0	0.186	0	0	0.997	0.997
TJP3	CLDN23	9606.ENSP00000465419	9606.ENSP00000428780	0	0	0	0	0.084	0	0.650	0.371	0.780
TLR2	CCL2	9606.ENSP00000260010	9606.ENSP00000225831	0	0	0	0	0.119	0	0	0.771	0.790
TLR2	IL4	9606.ENSP00000260010	9606.ENSP00000231449	0	0	0	0	0	0	0	0.834	0.834
TLR2	MYBPH	9606.ENSP00000260010	9606.ENSP00000255416	0	0	0	0	0.062	0	0	0.833	0.836
TLR2	NLRC4	9606.ENSP00000260010	9606.ENSP00000385428	0	0	0	0	0.291	0	0	0.596	0.701
TLR2	CD40LG	9606.ENSP00000260010	9606.ENSP00000359663	0	0	0	0	0.116	0	0	0.732	0.753
TLR2	CCL4	9606.ENSP00000260010	9606.ENSP00000482259	0	0	0	0	0.219	0	0	0.709	0.763
TLR2	FCGR2A	9606.ENSP00000260010	9606.ENSP00000271450	0	0	0	0	0.345	0	0	0.685	0.785
TLR2	CD209	9606.ENSP00000260010	9606.ENSP00000315477	0	0	0	0	0.079	0.045	0	0.782	0.791
TLR2	MMP9	9606.ENSP00000260010	9606.ENSP00000361405	0	0	0	0	0.234	0	0	0.752	0.802
TLR2	IRAK3	9606.ENSP00000260010	9606.ENSP00000261233	0	0	0	0	0.342	0.100	0	0.770	0.852
TLR2	IL1R1	9606.ENSP00000260010	9606.ENSP00000386380	0	0	0	0	0.138	0	0	0.852	0.867
TLR2	HSPA2	9606.ENSP00000260010	9606.ENSP00000378199	0	0	0	0	0	0.102	0.900	0.074	0.909
TLR2	FSTL1	9606.ENSP00000260010	9606.ENSP00000295633	0	0	0	0	0	0	0	0.963	0.963
TLR2	TLR5	9606.ENSP00000260010	9606.ENSP00000496355	0	0	0	0.578	0.209	0.071	0.900	0.790	0.982
TLR5	TLR2	9606.ENSP00000496355	9606.ENSP00000260010	0	0	0	0.578	0.209	0.071	0.900	0.790	0.982
TLR5	IRAK3	9606.ENSP00000496355	9606.ENSP00000261233	0	0	0	0	0.182	0.100	0	0.664	0.731
TLR5	FSTL1	9606.ENSP00000496355	9606.ENSP00000295633	0	0	0	0	0	0	0	0.723	0.723
TLR5	NLRC4	9606.ENSP00000496355	9606.ENSP00000385428	0	0	0	0	0.153	0	0	0.726	0.758
TLR5	IL1R1	9606.ENSP00000496355	9606.ENSP00000386380	0	0	0	0	0.119	0	0	0.824	0.838
TNNC1	TNNT1	9606.ENSP00000232975	9606.ENSP00000467176	0	0	0	0	0.254	0.299	0.900	0.833	0.990
TNNT1	TNNC1	9606.ENSP00000467176	9606.ENSP00000232975	0	0	0	0	0.254	0.299	0.900	0.833	0.990
TNNT1	TTN	9606.ENSP00000467176	9606.ENSP00000467141	0	0	0	0	0.173	0	0	0.676	0.721
TNNT1	TPM2	9606.ENSP00000467176	9606.ENSP00000496494	0	0	0	0	0.317	0.281	0.500	0.915	0.976
TOP2A	H4C6	9606.ENSP00000411532	9606.ENSP00000244537	0	0	0	0	0.049	0.630	0	0.306	0.734
TOP2A	NCAPG	9606.ENSP00000411532	9606.ENSP00000251496	0	0	0	0	0.850	0.088	0	0.780	0.967
TOP2A	ANLN	9606.ENSP00000411532	9606.ENSP00000265748	0	0	0	0	0.613	0.292	0	0.533	0.861
TOP2A	CDT1	9606.ENSP00000411532	9606.ENSP00000301019	0	0	0	0	0.460	0.292	0	0.684	0.868
TOP2A	BUB1	9606.ENSP00000411532	9606.ENSP00000302530	0	0	0	0	0.918	0	0	0.790	0.982
TOP2A	CKAP2L	9606.ENSP00000411532	9606.ENSP00000305204	0	0	0	0	0.766	0	0	0.306	0.830
TOP2A	AURKB	9606.ENSP00000411532	9606.ENSP00000313950	0	0	0	0	0.831	0.314	0	0.761	0.970
TOP2A	CDCA2	9606.ENSP00000411532	9606.ENSP00000328228	0	0	0	0	0.707	0	0	0.310	0.789
TOP2A	CDKN3	9606.ENSP00000411532	9606.ENSP00000335357	0	0	0	0	0.800	0	0	0.341	0.863
TOP2A	EXO1	9606.ENSP00000411532	9606.ENSP00000355506	0.058	0	0	0	0.591	0	0	0.515	0.797
TOP2A	DTL	9606.ENSP00000411532	9606.ENSP00000355958	0	0	0	0	0.781	0	0	0.222	0.822
TOP2A	NEK2	9606.ENSP00000411532	9606.ENSP00000355966	0	0	0	0	0.780	0	0	0.685	0.928
TOP2A	CEP55	9606.ENSP00000411532	9606.ENSP00000360540	0	0	0	0	0.829	0	0	0.596	0.928
TOP2A	KIF4A	9606.ENSP00000411532	9606.ENSP00000363524	0	0	0	0	0.825	0	0	0.537	0.915
TOP2A	HMMR	9606.ENSP00000411532	9606.ENSP00000377492	0	0	0	0	0.798	0.046	0	0.534	0.902
TOP2A	SMC6	9606.ENSP00000411532	9606.ENSP00000404092	0	0	0	0	0.234	0.446	0	0.557	0.796
TOP2A	CDC45	9606.ENSP00000411532	9606.ENSP00000405726	0	0	0	0	0.685	0	0	0.746	0.917
TOP2A	MCM10	9606.ENSP00000411532	9606.ENSP00000418268	0	0	0	0	0.484	0	0	0.512	0.737
TOP2A	CDCA3	9606.ENSP00000411532	9606.ENSP00000442068	0	0	0	0	0.728	0	0	0.564	0.876
TPCN1	PTCH1	9606.ENSP00000448083	9606.ENSP00000332353	0	0	0	0	0	0	0	0.764	0.764
TPM2	ACTG2	9606.ENSP00000496494	9606.ENSP00000386857	0	0	0	0	0.297	0.192	0.500	0.487	0.835
TPM2	TNNT1	9606.ENSP00000496494	9606.ENSP00000467176	0	0	0	0	0.317	0.281	0.500	0.915	0.976
TRAF3IP1	IFT172	9606.ENSP00000362424	9606.ENSP00000260570	0	0	0	0	0.082	0.819	0.800	0.984	0.999
TRPC1	TRPM4	9606.ENSP00000419313	9606.ENSP00000252826	0	0	0	0	0	0.071	0	0.848	0.852
TRPC1	CACNA1H	9606.ENSP00000419313	9606.ENSP00000334198	0	0	0	0	0.054	0	0.900	0.391	0.937
TRPM4	TRPC1	9606.ENSP00000252826	9606.ENSP00000419313	0	0	0	0	0	0.071	0	0.848	0.852
TRPM4	SCN2B	9606.ENSP00000252826	9606.ENSP00000278947	0	0	0	0	0.042	0	0.720	0.580	0.877
TRPM4	SCN1B	9606.ENSP00000252826	9606.ENSP00000396915	0	0	0	0	0	0	0.720	0.591	0.880
TTN	TNNT1	9606.ENSP00000467141	9606.ENSP00000467176	0	0	0	0	0.173	0	0	0.676	0.721
TYRO3	CD209	9606.ENSP00000263798	9606.ENSP00000315477	0	0	0	0	0.047	0.045	0	0.718	0.721
UPB1	GADL1	9606.ENSP00000324343	9606.ENSP00000282538	0.045	0	0	0	0.076	0	0.900	0.091	0.909
USP17L2	CDC25A	9606.ENSP00000333329	9606.ENSP00000303706	0	0	0	0	0	0	0.500	0.448	0.712
VCX	VCX3B	9606.ENSP00000370447	9606.ENSP00000370420	0	0	0.048	0.983	0.780	0	0	0.056	0.785
VCX3B	VCX	9606.ENSP00000370420	9606.ENSP00000370447	0	0	0.048	0.983	0.780	0	0	0.056	0.785
VLDLR	THBS1	9606.ENSP00000371532	9606.ENSP00000260356	0	0	0	0	0	0	0	0.907	0.907
VLDLR	CLU	9606.ENSP00000371532	9606.ENSP00000315130	0	0	0	0	0	0.091	0.540	0.864	0.938
VN1R1	ZNF749	9606.ENSP00000322339	9606.ENSP00000333980	0	0	0	0	0.063	0	0	0.952	0.953
VNN1	PANK1	9606.ENSP00000356905	9606.ENSP00000302108	0	0	0	0	0	0	0.900	0.315	0.928
WNT1	KL	9606.ENSP00000293549	9606.ENSP00000369442	0	0	0	0	0	0.095	0	0.721	0.736
WNT1	WNT10B	9606.ENSP00000293549	9606.ENSP00000301061	0	0	0.071	0.867	0.139	0	0.500	0.451	0.751
WNT1	KREMEN1	9606.ENSP00000293549	9606.ENSP00000331242	0	0	0	0	0	0	0.400	0.721	0.825
WNT10B	FOXN1	9606.ENSP00000301061	9606.ENSP00000226247	0	0	0	0	0.048	0.045	0	0.720	0.723
WNT10B	WNT7A	9606.ENSP00000301061	9606.ENSP00000285018	0	0	0	0.891	0.063	0	0.500	0.436	0.712
WNT10B	WNT1	9606.ENSP00000301061	9606.ENSP00000293549	0	0	0.071	0.867	0.139	0	0.500	0.451	0.751
WNT7A	WNT10B	9606.ENSP00000285018	9606.ENSP00000301061	0	0	0	0.891	0.063	0	0.500	0.436	0.712
XCL1	CCR7	9606.ENSP00000356792	9606.ENSP00000246657	0	0	0	0	0.124	0	0.650	0.854	0.951
XCL1	CCL4	9606.ENSP00000356792	9606.ENSP00000482259	0	0	0	0	0.268	0	0	0.684	0.759
XCL1	CXCR6	9606.ENSP00000356792	9606.ENSP00000395704	0	0	0	0	0.205	0	0.650	0.486	0.844
XCL1	CXCR3	9606.ENSP00000356792	9606.ENSP00000362795	0	0	0	0	0.090	0	0.650	0.570	0.851
ZC3H12D	CNR2	9606.ENSP00000386616	9606.ENSP00000363596	0	0	0	0	0.152	0	0	0.899	0.910
ZNF749	VN1R1	9606.ENSP00000333980	9606.ENSP00000322339	0	0	0	0	0.063	0	0	0.952	0.953
