# Supplementary material for: Identification of potential biomarkers associated with immune cell infiltration patterns in Kawasaki disease via bioinformatics
Source: PLoS One. 2025 Jun 2;20(6):e0324337. doi: 10.1371/journal.pone.0324337 (PMC12129191; doi:10.1371/journal.pone.0324337)
Supplement: S11 File — (ZIP) [file pone.0324337.s013.zip]

Archive with 5 entries (4 files):
- 11. Hub Genes/
- 11. Hub Genes/barplot.pdf
- 11. Hub Genes/count.R
- 11. Hub Genes/count.xls
- 11. Hub Genes/string_interactions.tsv
