# Supplementary material for: Identification of potential biomarkers associated with immune cell infiltration patterns in Kawasaki disease via bioinformatics
Source: PLoS One. 2025 Jun 2;20(6):e0324337. doi: 10.1371/journal.pone.0324337 (PMC12129191; doi:10.1371/journal.pone.0324337)
Supplement: S11 File — (ZIP) [file pone.0324337.s013.zip › 11. Hub Genes/count.R]

# 设置工作目录
setwd("F:\\APP\\生物信息\\11、核心基因")

# 读取基因相互作用数据
rt <- read.table("string_interactions.tsv", header=TRUE, sep="\t", comment.char="", check.names=FALSE)

# 确保列名正确，如果第一列和第二列分别是基因1和基因2
gene1_col <- names(rt)[1]
gene2_col <- names(rt)[2]

# 统计每对基因相互作用的次数
tb <- table(c(as.vector(rt[[gene1_col]]), as.vector(rt[[gene2_col]])))
tb <- sort(tb, decreasing = TRUE)

# 将排序后的相互作用次数表写入到文件中
write.table(tb, file="count.xls", sep="\t", quote=FALSE, col.names=FALSE)

# 选择相互作用次数最多的前30个基因
n <- as.matrix(tb)[1:30,]

# 生成水平条形图并保存为PDF文件
pdf(file="barplot.pdf")
par(mar=c(3,10,3,3), xpd=TRUE)
bar <- barplot(n, horiz=TRUE, col="yellow", names=FALSE)
text(x=n-1, y=bar, labels=n)
text(x=-0.2, y=bar, labels=names(n), xpd=TRUE, pos=2)
dev.off()

# 加载igraph包进行网络分析
library(igraph)

# 创建基因相互作用网络
g <- graph_from_data_frame(d=rt[,c(gene1_col, gene2_col)], directed=FALSE)

# 计算度中心性
degree_centrality <- degree(g, mode="all")

# 识别度中心性高于第90百分位数的枢纽基因
hub_genes <- names(degree_centrality[degree_centrality > quantile(degree_centrality, 0.9)])

# 绘制网络图并突出显示枢纽基因
plot(g, vertex.size=degree(g)*5, vertex.label=NA, vertex.color=ifelse(V(g)$name %in% hub_genes, "red", "lightblue"))
