# Supplementary material for: Identification of potential biomarkers associated with immune cell infiltration patterns in Kawasaki disease via bioinformatics
Source: PLoS One. 2025 Jun 2;20(6):e0324337. doi: 10.1371/journal.pone.0324337 (PMC12129191; doi:10.1371/journal.pone.0324337)
Supplement: S11 File — (ZIP) [file pone.0324337.s013.zip › 11. Hub Genes/count.xls]

1	AURKB	48
2	BUB1	38
3	CCL2	38
4	IL4	38
5	TOP2A	38
6	H4C6	34
7	NCAPG	32
8	CEP55	30
9	HMMR	30
10	KIF4A	30
11	MMP9	30
12	CDC45	28
13	H2AC18	28
14	H2AC20	28
15	TLR2	28
16	CDCA3	26
17	CRP	26
18	H3C13	26
19	CCL4	24
20	MCM10	24
21	CCR7	22
22	CKAP2L	22
23	DTL	22
24	EXO1	22
25	H2BC14	22
26	ANLN	20
27	CDKN3	20
28	CXCR3	20
29	H2AC13	20
30	H2BC5	20
31	KIT	20
32	NEK2	20
33	CD40LG	18
34	CDC25A	18
35	CDCA2	18
36	H2AC12	18
37	H2AC8	18
38	H3C3	18
39	HGF	18
40	IGF1R	18
41	IL7	18
42	CDH1	16
43	CDT1	16
44	H2AC21	16
45	PROC	16
46	SERPINC1	16
47	THBS1	16
48	ARG1	14
49	CCL20	14
50	CD209	14
51	CEACAM8	14
52	IL1R1	14
53	LCN2	14
54	THBD	14
55	CACNA1H	12
56	CD274	12
57	CGAS	12
58	CXCR6	12
59	ENPP3	12
60	ITGA1	12
61	ITGB3	12
62	KITLG	12
63	RETN	12
64	TGFA	12
65	ATXN7	10
66	CACNG2	10
67	CCNA1	10
68	F8	10
69	FCGR1A	10
70	FCGR2A	10
71	HP	10
72	IL23R	10
73	MMP8	10
74	NLRC4	10
75	PPARG	10
76	SELP	10
77	TFPI	10
78	TLR5	10
79	CYP2E1	8
80	F5	8
81	GSTM3	8
82	HK3	8
83	HSPA2	8
84	IL22RA1	8
85	SERPINF2	8
86	XCL1	8
87	ACKR3	6
88	ACKR4	6
89	ADCY9	6
90	ADGRL1	6
91	AHI1	6
92	BMPR1A	6
93	BPI	6
94	C1QB	6
95	CACNA1E	6
96	CACNA2D3	6
97	CASP5	6
98	CAV2	6
99	CCDC105	6
100	CCNE2	6
101	CCR4	6
102	CD1B	6
103	CDH2	6
104	CEACAM1	6
105	CEP290	6
106	CHIA	6
107	CLU	6
108	CNTNAP2	6
109	COL4A3	6
110	CYP2C8	6
111	FGF13	6
112	GNAT2	6
113	GUCY1B1	6
114	HTR1A	6
115	IFNL1	6
116	INSL3	6
117	IRAK3	6
118	KLKB1	6
119	MAOA	6
120	MGAM	6
121	NAIP	6
122	NLRP6	6
123	NOG	6
124	OLFM4	6
125	PDCD1	6
126	PDE2A	6
127	PDGFC	6
128	PIMREG	6
129	PLPP3	6
130	PROM1	6
131	RBM8A	6
132	RPL10L	6
133	RRP9	6
134	SCN1B	6
135	SCN2B	6
136	SLCO1B3	6
137	SNRPE	6
138	TNNT1	6
139	TRPM4	6
140	WNT1	6
141	WNT10B	6
142	ABCB1	4
143	ABCC2	4
144	ACSL1	4
145	AMPH	4
146	CA9	4
147	CCDC39	4
148	CCDC65	4
149	CEACAM6	4
150	CHIT1	4
151	CLDN23	4
152	CNR2	4
153	CNTNAP1	4
154	CR1	4
155	CYP4F22	4
156	CYP8B1	4
157	FAM83H	4
158	FCHO2	4
159	FKBP10	4
160	FSTL1	4
161	FTO	4
162	GGT7	4
163	GLDN	4
164	GNG3	4
165	GPR55	4
166	GYG1	4
167	H2AB2	4
168	HNRNPA1	4
169	HSD3B2	4
170	IFNL3	4
171	IFT172	4
172	IL1RL2	4
173	ITLN1	4
174	KCNA2	4
175	KCNJ6	4
176	KL	4
177	KREMEN1	4
178	LHCGR	4
179	LIPN	4
180	LRRC6	4
181	MYBPH	4
182	NAA40	4
183	NBL1	4
184	NKD2	4
185	NRCAM	4
186	OCA2	4
187	ORM2	4
188	OSM	4
189	PANK1	4
190	PDE9A	4
191	PFKFB1	4
192	PFKFB2	4
193	PIK3CB	4
194	PLA2G4A	4
195	PLXNA1	4
196	PNPLA1	4
197	PPP1R3B	4
198	PRKAR2B	4
199	PTCH1	4
200	RHAG	4
201	RLN2	4
202	RNASE3	4
203	RORC	4
204	RPGRIP1	4
205	RRP1	4
206	RXFP1	4
207	SEC61A2	4
208	SGPP1	4
209	SLC47A1	4
210	SMC6	4
211	SMPD3	4
212	TCTN2	4
213	TJP3	4
214	TPM2	4
215	TRPC1	4
216	VLDLR	4
217	ACOX2	2
218	ACTG2	2
219	ACVRL1	2
220	ACY1	2
221	ADAM23	2
222	ADM	2
223	AK5	2
224	ALDOB	2
225	ALG1	2
226	ALPL	2
227	ANKH	2
228	APBA2	2
229	APBB1	2
230	ARHGAP39	2
231	ASIP	2
232	AUNIP	2
233	AXL	2
234	B3GLCT	2
235	BAMBI	2
236	C1QC	2
237	C4BPA	2
238	CA12	2
239	CAVIN1	2
240	CDH6	2
241	CDK5RAP2	2
242	CDKAL1	2
243	CGN	2
244	CHCHD6	2
245	CLEC5A	2
246	CMTM4	2
247	CNNM1	2
248	COL8A1	2
249	COL9A3	2
250	COX11	2
251	CRACR2A	2
252	CYP1B1	2
253	DBH	2
254	DCLRE1B	2
255	DDX20	2
256	DEPP1	2
257	DKK3	2
258	DLL1	2
259	DLL3	2
260	DNAJB7	2
261	DNAJC11	2
262	DNAJC2	2
263	DPH1	2
264	EFHD1	2
265	EVC2	2
266	EXPH5	2
267	FAM20A	2
268	FAM90A1	2
269	FCER1A	2
270	FCGR1B	2
271	FFAR3	2
272	FNBP1L	2
273	FOXJ1	2
274	FOXN1	2
275	FXN	2
276	GABRG3	2
277	GABRQ	2
278	GADL1	2
279	GATA2	2
280	GATM	2
281	GPR84	2
282	H1-6	2
283	HLCS	2
284	HORMAD1	2
285	HOXA10	2
286	HOXA9	2
287	HSD3B7	2
288	IGF2BP3	2
289	IGFBP6	2
290	IL18R1	2
291	IL1R2	2
292	IL36G	2
293	ITLN2	2
294	KLRC2	2
295	KLRC3	2
296	KSR1	2
297	LRRC4C	2
298	LYVE1	2
299	MCCC2	2
300	MLPH	2
301	MOGAT1	2
302	MOXD1	2
303	MS4A4A	2
304	MUC20	2
305	MYBBP1A	2
306	NAV1	2
307	NF2	2
308	NFATC2	2
309	NKD1	2
310	NLGN3	2
311	NSG1	2
312	NTNG2	2
313	NTSR1	2
314	OLFM2	2
315	OPLAH	2
316	PAEP	2
317	PAX8	2
318	PCOLCE2	2
319	PLB1	2
320	PLOD2	2
321	PLXNA3	2
322	POP1	2
323	PPAN-P2RY11	2
324	PTGDR2	2
325	RFX2	2
326	RGS9	2
327	RHCE	2
328	RORA	2
329	RPTN	2
330	S100A12	2
331	SERPINB2	2
332	SERPINF1	2
333	SIRT4	2
334	SLC15A1	2
335	SLC22A4	2
336	SLC26A8	2
337	SLC35D3	2
338	SLC51A	2
339	SLC5A2	2
340	SLPI	2
341	SORBS3	2
342	STIMATE	2
343	SYCP2	2
344	TAAR5	2
345	TENM1	2
346	TET2	2
347	TNNC1	2
348	TPCN1	2
349	TRAF3IP1	2
350	TTN	2
351	TYRO3	2
352	UPB1	2
353	USP17L2	2
354	VCX	2
355	VCX3B	2
356	VN1R1	2
357	VNN1	2
358	WNT7A	2
359	ZC3H12D	2
360	ZNF749	2
