# Supplementary material for: Identification of potential biomarkers associated with immune cell infiltration patterns in Kawasaki disease via bioinformatics
Source: PLoS One. 2025 Jun 2;20(6):e0324337. doi: 10.1371/journal.pone.0324337 (PMC12129191; doi:10.1371/journal.pone.0324337)
Supplement: S12 File — (ZIP) [file pone.0324337.s014.zip]

Archive with 4 entries (3 files):
- 1. Data Normalization/
- 1. Data Normalization/GEOimmune.normalize.R
- 1. Data Normalization/normalize.txt
- 1. Data Normalization/sampleExp.txt
