# Supplementary material for: Identification of potential biomarkers associated with immune cell infiltration patterns in Kawasaki disease via bioinformatics
Source: PLoS One. 2025 Jun 2;20(6):e0324337. doi: 10.1371/journal.pone.0324337 (PMC12129191; doi:10.1371/journal.pone.0324337)
Supplement: S12 File — (ZIP) [file pone.0324337.s014.zip › 1. Data Normalization/GEOimmune.normalize.R]

#if (!requireNamespace("BiocManager", quietly = TRUE))
#    install.packages("BiocManager")
#BiocManager::install("limma", version = "3.8")

library("limma")
normalCount=6               #������Ʒ��Ŀ
tumorCount=6                #������Ʒ��Ŀ

setwd("F:\\APP\\生信（免疫浸润）\\4、数据矫正")          #���ù���Ŀ¼
rt=read.table("sampleExp.txt",sep="\t",header=T,check.names=F)           #��ȡ�ļ�
rt=as.matrix(rt)
rownames(rt)=rt[,1]
exp=rt[,2:ncol(rt)]
dimnames=list(rownames(exp),colnames(exp))
data=matrix(as.numeric(as.matrix(exp)),nrow=nrow(exp),dimnames=dimnames)
data=avereps(data)
data=data[rowMeans(data)>0,]

group=c(rep("normal",normalCount),rep("tumor",tumorCount))
design <- model.matrix(~factor(group))
colnames(design)=levels(factor(group))
rownames(design)=colnames(data)
out=normalizeBetweenArrays(data)
out=rbind(ID=colnames(out),out)
write.table(out,file="normalize.txt",sep="\t",quote=F,col.names=F)        #����ļ�
