# Supplementary material for: Identification of potential biomarkers associated with immune cell infiltration patterns in Kawasaki disease via bioinformatics
Source: PLoS One. 2025 Jun 2;20(6):e0324337. doi: 10.1371/journal.pone.0324337 (PMC12129191; doi:10.1371/journal.pone.0324337)
Supplement: S12 File — (ZIP) [file pone.0324337.s014.zip › 1. Data Normalization/normalize.txt]

ID	GSM1894312	GSM1894313	GSM1894314	GSM1894315	GSM1894316	GSM1894317	GSM1894318	GSM1894319	GSM1894320	GSM1894321	GSM1894322	GSM1894323	GSM1894324	GSM1894325	GSM1894326	GSM1894327	GSM1894328	GSM1894329	GSM1894330	GSM1894331	GSM1894332	GSM1894333	GSM1894334	GSM1894335	GSM1894336	GSM1894337	GSM1894338	GSM1894339	GSM1894340	GSM1894341	GSM1894342	GSM1894343	GSM1894344	GSM1894345	GSM1894346	GSM1894347	GSM1894348	GSM1894349	GSM1894350	GSM1894351	GSM1894352	GSM1894353	GSM1894354	GSM1894355	GSM1894356	GSM1894357	GSM1894358	GSM1894359	GSM1894360
A1BG	15.5000028571429	5.82593593233083	19.521213075188	18.008777481203	15.1658048421053	17.7739248195489	8.59851254135338	15.072609406015	4.90842409774436	13.8131887669173	11.1145310090226	10.9788291571429	27.3964053609023	9.0063163075188	20.8379562706767	11.2227356345865	16.9219511578947	7.5929390075188	22.8680252631579	8.92278737894737	11.6965649676692	21.4574166616541	10.7093937676692	19.4789978421053	6.8401580075188	28.649131406015	8.30864885714286	16.5041671729323	9.11497820300752	12.6359655112782	25.786103	15.2856833984962	32.555354887218	14.0171587443609	13.4741320451128	16.2713886165414	36.7858013533835	28.764777924812	16.6054374887218	20.3939212180451	12.443110962406	20.2110829022556	11.6879039684211	17.2479638496241	10.1663361860902	18.3140049022556	9.83132980150376	12.2667122781955	17.6072899849624
A1CF	0.828317913210526	-3.07663533834586	1.54428910390977	-3.04114006015038	-4.53101035338346	-5.36422756390977	-4.26121538345865	-1.57756482030075	7.16743636842105	4.41175831578947	1.75632390293233	-6.18033948120301	1.88694190586466	-5.88097087218045	-4.09768534586466	-4.81557109774436	-10.912227556391	-1.94707791428571	-1.59913630548872	-2.88501307744361	1.07500965950376	-1.49875427390977	-5.27480706766917	2.52424142413534	0.622253456090226	-2.39013097518797	-7.1850625112782	1.47117776766917	4.84383539849624	6.95958021052632	-1.12666921362406	-3.18138578947368	-9.64000770676692	3.95620353834586	-2.03243149037594	-5.06651902255639	4.10858067218045	10.5443412789474	-1.10855911315789	-2.3372924556391	-5.09600903007519	-3.46885721052632	-3.16976181954887	-2.08077053383459	-3.25378803759398	3.96584201578947	-2.75461638195489	-1.2755889287218	3.28225945488722
A2LD1	80.5080176691729	94.2382872180451	61.6533536090226	42.8748236842105	44.5358478947368	47.0383915037594	68.2072409774436	21.3106261578947	67.2200721052632	67.9862993233083	46.0824126315789	57.2804976691729	111.487747819549	49.9769106015038	53.8557061654135	57.7232423308271	62.8009195488722	98.2340939849624	51.867992631579	56.7098366917293	59.0531461654135	42.9818996240601	44.5611303007519	37.7621770676692	56.3636818045113	64.5229701503759	64.5406044360902	60.8151698496241	70.4926873684211	78.6162384962406	18.6250826766917	48.038872481203	56.9238214285714	70.1220303007519	71.4088756390977	51.9586886466165	58.224875037594	44.0648902255639	73.7433045112782	65.2882398496241	25.7745184962406	50.2705572932331	89.0025601503759	57.7930736842105	57.5876788721805	80.7896236090226	68.9656696992481	52.0951217293233	37.8275042105263
A4GNT	26.2188251278195	26.8651695037594	25.6140746090226	52.4092111278195	16.6088946315789	10.8193330443609	14.1568195413534	58.6293190225564	35.0948510526316	16.9677467443609	18.8870829924812	19.2396558345865	49.490915112782	9.23567997368421	26.2422990451128	23.584087443609	16.1500185037594	20.3756979548872	26.9481849172932	24.8533574210526	8.51715620300752	30.9361990150376	27.4096470225564	13.7621775338346	42.3520856390977	19.521213075188	23.1773889323308	9.13233836917293	76.8041177443609	26.0323132932331	11.3281654037594	38.0726655639098	25.1501878496241	36.549839924812	27.8602827669173	39.0517557894737	26.3744814285714	58.9824854887218	45.1927885714286	28.7449768571429	47.8112181203008	17.367355924812	34.339752556391	32.5285110526316	18.5836034661654	17.116508037594	22.8784580451128	34.6034323308271	12.5717606917293
AAA1	2.14002426842105	-1.58059765691729	-2.12835750646617	-2.1314608943609	8.36515142857143	2.7685181887218	1.3827679306015	1.77915760308271	3.84855799473684	0.936652553834586	-6.82679701503759	-2.00325494338346	4.2799220075188	2.9600917075188	-2.68607534135338	-4.44250836842105	-3.07286668421053	-0.736924431954887	1.74231500710526	3.81909773909774	3.34885608721805	5.072915	-3.23400281203008	2.68544747586466	1.10489834661654	-4.44250836842105	-0.22975780556391	-2.60251478571429	4.58521127819549	1.91450958962406	-3.06265706766917	1.30066132203008	-0.358887122721805	1.08995351883459	0.591983598270677	-1.46625742548872	0.200383770451128	4.58718622556391	4.74072672180451	0.553252396390977	3.84855799473684	-2.95254248120301	-2.81429758345865	3.14855943233083	0.810058059398496	0.917175703533835	2.33624389097744	-0.170286095180451	2.97158906766917
AAAS	32.3484801503759	28.9515199473684	27.2699785112782	15.6199202932331	29.1698327218045	11.1716060360902	3.02942037218045	2.14728820601504	5.57897168421053	33.0299137593985	22.7675580451128	25.9583853308271	23.8033509323308	21.0534932406015	15.8904689097744	28.872291924812	14.7901276766917	35.5891661654135	12.642141481203	29.403600037594	24.8533574210526	40.8883411278196	33.9021193233083	40.8099281203008	6.82239092481203	25.8894049022556	17.8891574360902	17.4095728345865	10.6037865	15.600394037594	1.12040694796992	12.892964518797	21.1855330075188	13.3516723458647	14.7129368571429	48.399315037594	35.9099806766917	28.2450852481203	28.2518675112782	29.7720081503759	35.9370659398496	36.8356184210526	23.562173887218	28.348965037594	13.3577083082707	22.2876558796992	36.5702636842105	-3.86603160902256	27.9358258195489
AACS	44.8677131578947	39.344555112782	40.2013603007519	54.717565112782	32.1767112781955	56.6612830075188	18.3059861052632	41.4278163909774	31.0175789398496	40.3031293233083	20.648257112782	21.0215182030075	39.62911	38.5460886466165	9.36695217669173	27.0569600300752	23.2142276015038	27.0892021654135	18.7211289548872	22.8827092481203	36.9856809022556	53.7681909774436	21.6713980225564	38.5557144360902	28.2652577819549	27.5702947593985	38.8600847368421	20.6812881503759	66.3100605263158	30.4657717969925	20.0962376165414	35.2815873684211	24.7409432180451	71.2059078195489	42.6992554135338	57.0279692481203	83.4585236842105	63.2329687969925	55.7152303007519	37.6403620300752	19.8710293082707	30.9921657518797	48.0549917293233	36.0747539849624	32.0362447218045	46.6989887969925	45.7656055639098	22.5482502706767	43.3280269172932
AACSL	21.626711075188	28.1605247067669	25.3759681654135	45.5035532330827	33.6747027819549	28.3621908120301	28.1030304135338	32.1680870676692	39.437702556391	35.4960312030075	28.4515213458647	34.3750053383459	28.1954971503759	50.1261878947368	28.5637224511278	34.7508626315789	26.2677534135338	20.1219106917293	15.6130617443609	30.4956463533835	27.0369457218045	37.9763890977444	16.5183811428571	33.7941336842105	29.2363174661654	33.5517797744361	35.7454519548872	32.8259806766917	39.2177262406015	12.256202593985	64.7663569924812	22.3326456015038	18.3874484736842	20.6767425789474	50.553675037594	46.1841846616541	51.5728033082707	21.617128518797	18.1730573082707	36.8561672932331	61.7816409774436	28.4113641879699	51.3351690225564	39.990429924812	25.2394946090226	44.2860962406015	19.8091915714286	35.0448765413534	25.7631153759399
AADAC	11.9005669699248	-3.2964092481203	1.24521922466165	-1.98009185864662	5.144301	-5.29727060150376	-4.2565164962406	6.20325221052632	5.72749208270677	4.12782748421053	-3.99410030827068	9.34023656165414	0.369641028887218	-10.1538994586466	8.01932693984962	7.21601253383459	1.73548768644361	9.15643322631579	11.8422121654135	0.866246089849624	2.10945583759398	8.88336577819549	-3.17724382706767	4.77050342105263	12.3386602556391	3.32249721503759	-3.57065507518797	10.6015225796992	5.85920512030075	1.32816174887218	6.85429486466165	12.0685674210526	-0.524667870458647	-6.70866333082707	7.07523351879699	6.46310087969925	-4.63631957142857	15.5470889924812	8.00996170676692	-5.50626641353383	2.7685181887218	9.50371470300752	4.75962540601504	3.37896186616541	2.86171108984962	-0.307959312646617	14.9916378646617	8.74716355639098	-0.0856229383458647
AADACL1	112.436301203008	135.435622631579	80.7896236090226	112.896334135338	125.359054887218	137.541976315789	105.015393308271	126.611738496241	82.9368111278196	107.950205037594	120.517972330827	105.266321203008	93.2759351879699	140.021067969925	122.565170977444	111.870414962406	102.288666917293	94.9530037593985	86.3160832330827	100.457835112782	102.550668721805	122.678602556391	72.3864418045113	120.327827067669	90.6254378195489	92.002637368421	110.731051654135	106.050511503759	194.525745263158	99.613390075188	213.948755112782	115.151554586466	105.10588	96.3673690225564	105.831196165414	128.815269022556	154.613791578947	116.079207819549	94.6651430075188	137.090751879699	118.708149849624	143.720871503759	117.809640526316	98.6911638345865	99.4022327067669	171.989205263158	106.490065714286	121.83886037594	124.088836090226
AADACL4	-7.47095070676692	-10.8929217293233	4.07858917744361	-15.9535230827068	-7.05778917293233	4.97805385714286	9.76638671203007	-17.1781303007519	-10.996161075188	-2.00325494338346	-13.7423445112782	-14.3665922556391	-11.9072517067669	-14.7281853383459	0.522430832383459	-0.731542692631579	-12.9034330075188	-13.7423445112782	1.20633826315789	-8.56745720300752	-9.71218361654135	-8.49060564661654	-11.0582755864662	12.3028616315789	-5.97058259398496	-0.287204307135338	-3.76156458646617	-1.54658315022556	-5.55169403759399	-12.8357253383459	23.0509884285714	-5.11267169924812	-1.26310243300752	-6.99584333834586	-10.4586729699248	-7.52124788721805	1.6163976624812	-6.26863473684211	-18.5570653383459	12.5087070225564	-13.6983957142857	-4.24317141353383	1.81512439874436	-10.5648867819549	-9.19950606766917	-12.498413481203	-5.38638719548872	7.11550008270677	-3.40336787969925
AAGAB	176.733594135338	204.806546917293	330.486777593985	249.011429699248	276.183352631579	192.825142330827	220.86525481203	266.956337593985	152.389740601504	205.803105864662	234.597700827068	274.453254586466	261.606905864662	199.951099398496	319.945042180451	261.330607969925	316.607380526316	129.826429924812	205.157637218045	194.591846917293	266.111703609023	221.889543157895	234.990339022556	232.082254210526	148.348396992481	215.025183909774	210.865167443609	259.125940225564	220.221742030075	257.96706406015	222.81181593985	228.243569398496	139.892132030075	204.321569699248	227.00775037594	224.815337969925	191.229600526316	116.045034887218	141.44998443609	260.418110225564	130.045252330827	176.610859022556	218.12109037594	203.970892857143	164.334616090226	206.91560924812	233.130220977444	143.828946240602	135.086036616541
AAK1	87.6333394736842	76.7086944360902	115.151554586466	109.399614736842	70.6629803759399	81.1388954135338	66.9503515037594	81.7510754887218	85.3621762406015	81.9173645112782	80.6254478947368	153.907946917293	167.982228045113	119.473591804511	137.773771954887	112.333867293233	100.668593383459	94.5235454135338	87.6076440601504	75.0061206766917	56.7469334586466	162.878025338346	58.7017342857143	82.8552603007519	89.3751621052632	113.805011203008	155.695757894737	141.305863609023	129.301285413534	92.8792760150376	59.6270282706767	90.0555505639098	61.3510141353383	182.502268721805	107.757003759399	184.828052481203	165.641196992481	113.336714962406	75.8579826315789	94.2665516541353	165.641196992481	153.36741037594	152.885231804511	69.7630557894737	80.5737730075188	118.191496616541	109.031110827068	163.427639398496	94.1050168421053
AAMP	254.320718947368	265.448227669173	141.764647142857	288.476936691729	268.359176240602	227.774766842105	164.334616090226	200.655663759398	227.938376466165	165.299743834586	143.209251654135	177.238223157895	212.116569548872	224.258663007519	141.584530150376	207.812121954887	164.793983909774	193.367336315789	123.102727293233	160.134353157895	163.260631578947	199.084556240602	165.584806616541	203.263509548872	128.078006015038	115.544361428571	174.066996691729	186.08680406015	181.571018796992	141.124567669173	169.829725112782	234.758547894737	190.309923984962	200.198990300752	208.172528721804	248.319843684211	255.775678120301	225.905052406015	257.242127894737	204.806546917293	398.44761443609	279.431457744361	251.39136037594	207.673549849624	144.648618421053	171.287902255639	280.282314360902	255.15995593985	258.521304962406
AARS	1808.18528421053	1155.50822631579	1152.92254887218	1429.91338045113	827.165483458647	953.49502556391	795.126791729323	893.852893984962	956.776360902256	944.350555639098	732.75095037594	1227.39087368421	1421.25146842105	1399.77642105263	738.977990977444	948.096203759398	1206.34146090226	982.2965	773.643343609023	870.278628571429	770.513160150376	1217.97529548872	1192.50230977444	923.803103759398	642.869401503759	774.529969924812	968.471746616541	1078.58951052632	856.172996240601	689.98347443609	835.070087218045	709.258611278196	742.262211278196	920.835830827068	1167.35866466165	1451.29628345865	1455.30487293233	1792.82190526316	1099.36519699248	970.325947368421	1016.19877293233	1219.85219548872	1446.17392706767	673.690660902256	646.134015789474	769.06814962406	1140.8613037594	988.921507518797	768.177692481203
AARS2	227.938376466165	185.656058796992	211.572571353383	237.730094511278	182.883172781955	155.6385	177.299657443609	171.186596090226	162.034456015038	175.913878646617	115.699137518797	157.693075112782	300.603921428571	232.545448120301	192.970977218045	186.497130977444	186.23657518797	216.592735037594	190.234073909774	201.872427744361	178.564784360902	173.169698421053	188.146375413534	213.514829699248	167.41091962406	162.609226315789	187.049789699248	183.629819172932	228.087198796992	131.186423609023	125.401663909774	164.065127067669	123.030781428571	236.880340075188	195.476757218045	214.718772105263	236.791092255639	126.69459112782	210.724732406015	174.69637406015	199.862656691729	208.543405789474	212.116569548872	186.08680406015	195.405559774436	177.055205789474	203.62667037594	205.928191578947	217.286043684211
AARSD1	197.303729548872	181.399645639098	226.53361962406	239.409138646617	172.715758646617	135.005408496241	162.349003082707	90.6254378195489	171.922564887218	161.989053984962	118.675413007519	138.53925924812	236.545046466165	181.805625714286	117.167846090226	164.232711278195	244.564159172932	207.44935924812	159.979078195489	196.624730676692	238.484593759399	142.441297067669	277.168001278196	168.389353533835	113.621561503759	136.169076315789	176.151348045113	155.392180526316	101.688614511278	176.097324360902	117.963626766917	123.604070075188	150.295370676692	163.206717593985	166.123088421053	197.303729548872	143.031853834586	137.005462105263	254.884881052632	161.178222330827	168.324796992481	161.437002330827	180.906946691729	143.168022030075	221.668161353383	152.631242030075	161.272634210526	163.104469849624	150.066082030075
AASDH	169.007413383459	133.338780977444	236.624713233083	89.4643260902256	116.879454661654	83.7187069172932	116.149683007519	34.1976305263158	69.8952954135338	133.702366766917	116.55002962406	114.133131954887	120.252135112782	79.0928915037594	95.995577518797	98.7229109774436	136.390461729323	137.256598421053	181.571018796992	152.631242030075	103.280764285714	89.6550534586466	87.1399666165414	114.684408496241	105.336612030075	105.565318421053	107.033309097744	105.659493684211	67.8222207518797	143.632140601504	69.5913576691729	64.2112526315789	121.467963233083	80.8367939097744	130.255219924812	91.7890569924812	102.550668721805	67.8019869924812	109.031110827068	132.144176842105	62.9177445112782	136.047527518797	129.914096691729	110.659055037594	175.54300481203	101.371725037594	116.62196	110.593029022556	106.834450977444
AASDHPPT	197.368288947368	155.695757894737	216.288308496241	179.39180481203	233.297851804511	171.403112030075	188.941677067669	124.283803383459	159.293549473684	249.36060037594	248.058534586466	162.034456015038	109.369087593985	117.033509473684	209.476777293233	150.44027112782	167.308140902256	156.671807218045	201.394591052632	148.396692556391	142.936572706767	129.129706616541	115.946046842105	196.341861052632	134.100009398496	175.42816	187.116097669173	183.812756015038	137.335098721805	299.248328120301	191.867897669173	146.757349548872	185.59505	134.407129924812	172.042860150376	140.161191654135	125.28781518797	153.026625789474	167.516049849624	227.702147142857	88.3803206015038	176.900618721805	172.832327744361	172.214053157895	226.621247368421	177.358827819549	224.333354887218	155.141870601504	216.288308496241
AASS	8.40645084210526	8.48893912781955	4.1623282443609	6.79493928571429	9.07428130451128	9.12737862030075	2.03756862631579	3.43947125864662	6.25531140601504	9.33507083458647	6.68074073684211	-0.753281901203008	14.7675192180451	16.7860951203008	15.2052870225564	4.32407444360902	6.99013479699248	5.00525915037594	8.03130653383459	-8.37600929323308	2.89392054511278	17.7932322105263	10.0847583962406	13.0744388496241	10.0686950473684	3.09060863909774	15.8802974210526	10.3278307416541	4.457454	8.32020517293233	21.0688557819549	4.52763762406015	2.96930489022556	3.86992519172932	2.48432097218045	-4.28941506766917	17.7587733082707	-4.15613712030075	4.94415863157895	0.854165913383459	8.89308444887218	6.19462459398496	17.3937900902256	-1.58707944954887	1.59728664857143	8.5615384962406	7.92967636842105	-5.15259352631579	5.01668910526316
AATF	411.07454	461.205709774436	293.821152631579	437.372390977444	317.996489323308	395.84212	274.36142112782	259.765236766917	294.529712706767	271.312633684211	195.600843834586	253.247259924812	400.02343593985	371.200810150376	207.44935924812	320.914504360902	228.897133984962	243.432537669173	192.433737669173	275.693813157895	211.806150150376	299.582753157895	321.849717067669	359.038339774436	316.737698270677	263.642618496241	270.198392932331	327.02634556391	316.980524285714	198.201362030075	216.978114887218	371.048201954887	278.048273233083	336.52018037594	311.181226691729	451.364688721804	417.854630225564	336.876456466165	360.734887218045	318.324633458647	402.930367894737	289.895913157895	351.753798646617	304.364744887218	257.96706406015	318.208217819549	327.934223533835	325.818128496241	374.240318947368
AATK	50.3574878947368	55.6459437593985	34.0681993984962	58.4531409774436	25.4920830526316	52.6457306766917	45.1690342857143	78.8048865413534	40.4979060150376	46.7842393984962	55.6973045864662	45.2072512781955	56.4133943609023	80.1945630827068	41.2742902255639	51.7307630827068	26.5370421879699	30.3387979548872	34.8703796992481	45.7800672932331	35.5425414285714	83.2977116541353	24.1519564736842	62.2152712030075	99.8577191729323	58.9824854887218	39.5208903759398	60.6188813533835	73.555470075188	34.6216889473684	94.353122406015	75.8842838345865	48.6921872932331	65.2656580451128	52.8122639849624	62.4125981954887	65.2882398496241	88.6471984210526	46.6612785714286	57.0279692481203	59.0341796992481	66.0987551879699	47.8702726315789	70.0786012030075	47.5318204511278	81.5256062406015	54.8020015037594	45.7927006766917	83.8978945864662
ABAT	22.098977481203	-1.37834451225564	2.41117831052632	11.7179496338346	6.98384252631579	15.072609406015	9.27002608646617	7.06646919548872	4.89051960150376	14.2380462255639	25.5600683684211	16.5255272556391	2.47508433834586	18.8203035639098	7.54897733834586	2.32451199473684	15.6993359172932	12.5031078496241	7.31304386466165	12.6652752932331	0.472727369022556	16.0290866090226	12.5830728195489	4.14252245037594	41.8166839849624	8.56801809022556	10.789715962406	17.8370112481203	13.0913347293233	18.900032962406	-0.502324199774436	23.7973869172932	22.9755404887218	-2.58149072857143	26.1255288120301	18.0358424511278	18.027959443609	5.5994597518797	9.41849913533835	4.70417990977444	-0.0772390360977444	12.0248380827068	9.35468273157895	10.6702556714286	14.9188534285714	5.66481830827068	10.5371122676692	-0.641293403308271	13.7019651278195
ABCA1	652.866708270677	471.607929323308	627.400178947368	410.930205413534	393.642647518797	126.853603007519	563.936368421053	564.995929323308	581.792339849624	965.090192481203	1607.24301278195	297.72471443609	367.626033233083	523.162697744361	688.760033082707	656.3246	1091.45691203008	834.135054135338	1105.37356766917	946.933361654135	736.335633082707	312.485677593985	603.728309022556	477.937332330827	1079.3181443609	1248.74389097744	501.452616541353	603.125666165414	477.724242857143	510.812606015038	508.262318796992	680.186157142857	1182.22660451128	507.335936842105	367.353443533835	336.759087443609	804.054543609023	563.460494736842	368.070773984962	972.222660902256	365.748254210526	338.784072631579	294.529712706767	834.61797518797	794.663603759398	739.753569924812	359.434772180451	302.695366315789	907.691480451128
ABCA10	5.02759416541353	16.443427075188	12.6995353609023	0.564723758052632	6.85623336842105	6.35568472932331	2.3668078518797	-1.23495993729323	-0.998277766015038	-9.66792121804511	-1.11437122421053	7.20233146616541	10.031579962406	5.01910067669173	8.29205831578947	0.129330299022556	11.1666742857143	2.04128644285714	9.79376795714286	2.44389455864662	-0.97139845924812	-1.79243843684211	3.43050534962406	6.28301178947368	4.20205469172932	-3.82326802255639	4.07858917744361	9.68035145338346	4.41823985714286	13.9608844210526	2.25295180601504	6.5116564962406	4.31752403759399	-1.87884806917293	2.44620119548872	3.06455410075188	7.48733363909774	8.34889	-0.880199454451128	-2.30555768120301	4.74730115789474	13.1356622481203	-1.86277119924812	8.00996170676692	3.42378247067669	0.693702074661654	4.80676172932331	6.81640936842105	10.6120794225564
ABCA11	5.93095705263158	7.01953612030075	19.4122417819549	7.80349340601504	4.17938804586466	19.7219805263158	12.8342060676692	0.438630318045113	9.82247397669173	18.3662192857143	13.8009903082707	9.18378213533835	-3.10211657142857	-7.25093564661654	6.73226263157895	7.94128806015038	14.0626660300752	4.9219282481203	12.3853269097744	7.7645202556391	0.348646079541353	3.04114498120301	5.10182781954887	10.8516097992481	-1.64952564384962	10.8516097992481	8.25543441353383	-1.42286332541353	6.46310087969925	11.8807864887218	-8.33565033082707	11.7070949676692	4.8322319924812	7.52466696992481	4.13406537518797	9.49264902857143	13.9703963909774	-8.29766754135338	0.129330299022556	0.909254828593985	2.31540172255639	0.567228860669173	0.0481059961654135	-10.2837666090226	25.0718517969925	0.934517600526316	2.45911559323308	1.02624174676692	-2.47084803909774
ABCA2	81.0135147368421	57.0279692481203	32.2317361654135	24.3854884210526	55.8784119548872	30.8064565112782	56.480597593985	113.767461654135	64.5011093984962	79.9149190225564	110.798570150376	77.3092521804511	98.4789503007519	78.0818827067669	118.750621729323	109.265849548872	47.410140075188	118.334117067669	80.146887518797	86.3985314285714	71.1032697744361	69.1883665413534	69.442175112782	82.6222772932331	75.16886	90.9151410526316	43.6926362406015	58.2438796992481	86.8705930075188	58.8628452631579	29.0580082406015	78.4135151879699	52.5986906015038	61.8784808270677	64.1741753383459	111.169890225564	103.990541954887	40.4979060150376	52.2559721052632	48.7664166165414	37.0473268421053	63.9804211278195	71.2534513533835	74.768154962406	72.5445197744361	135.685962857143	82.9368111278196	52.9726991729323	68.8404332330827
ABCA3	2.99798924135338	13.2698314736842	8.5195070075188	-1.94707791428571	48.2275887969925	36.5999546616541	6.81290140601504	41.8401821052632	13.9315800676692	14.1928943383459	5.80037509774436	35.1975471428571	15.1606581503759	88.5435108270677	56.5624619548872	16.081156887218	3.03890139849624	13.3700562556391	6.91065378947368	25.0890880150376	2.12835288120301	22.5975134135338	10.2048941729323	21.6965644210526	44.5477237593985	44.1631812781955	22.9540563759398	10.0099774586466	56.1929541353383	19.4249571879699	156.627202556391	10.9522805609023	18.0841120075188	53.9656257142857	35.0731882706767	20.9670096165414	30.9213355413534	51.0842105263158	33.8212836090226	18.9303649849624	89.0315306766917	33.2131057142857	40.4855515037594	47.8244642857143	27.3118818571429	36.0131470676692	22.9910717744361	22.7675580451128	65.0881393984962
ABCA6	3.57898964661654	1.32585692556391	12.9986982631579	0.223941248308271	-4.55910060902256	1.51468495157895	3.21779151052632	15.4170201879699	9.33507083458647	3.99441210902256	8.77329070977444	1.28110753406015	7.9684522481203	10.5491349165414	8.86847731729323	4.51509273684211	1.80108873781955	1.49112279924812	0.226579587443609	-1.64618768571429	10.2769706702256	7.31529784962406	-3.59574518796992	2.86171108984962	5.25642530827068	-2.6588603962406	4.71364256390977	-0.219230009496241	13.9080959849624	8.04632606015038	-0.315970357541353	-0.686231285112782	5.9576765112782	0.785770722932331	14.3579247669173	4.23558261654135	9.50086202781955	10.1465575098496	3.59950952706767	4.3435262481203	20.2471638646617	10.9210567533835	-2.75105637969925	14.7558539473684	5.38856978947368	5.52755090977444	10.3901880864662	11.4213096511278	12.7137529097744
ABCA7	129.416632631579	102.683213233083	105.015393308271	108.215988120301	79.9149190225564	74.9166033082707	105.726039699248	97.8593033082707	132.50261075188	145.060406616541	235.076237218045	75.2341031578947	87.9314858646617	121.245534736842	89.24322	43.2656563909774	115.469599924812	147.299331503759	151.115236842105	98.6624666917293	144.381393383459	134.235367293233	103.560606917293	140.342681428571	367.353443533835	125.522526240602	91.2916956390977	73.9690751879699	187.960493458647	59.1609112030075	54.8871682706767	97.5978578947368	170.854762330827	116.446306691729	83.3806278195489	145.41146556391	172.042860150376	92.2672677443609	122.131037218045	92.0321966917293	107.195385488722	88.0582372180451	83.3248487218045	78.9259266165414	87.4611412781955	111.447903834586	145.868329924812	97.888994962406	158.443536090226
ABCA8	-0.340117700827068	-1.56230488721805	3.32249721503759	5.78987158646617	7.40381744360902	-1.96036998421053	5.73395733082707	1.7723360175188	-0.412389399398496	5.25642530827068	0.160728303300752	6.1004277443609	21.8057504360902	9.67564802030075	-3.93454578195489	2.61148786150376	12.9673949323308	9.48446048496241	4.26230372932331	2.01686202556391	4.52340557894737	9.71044995714286	6.31409023308271	9.53021149097744	9.30525160827068	3.74342	7.00188139097744	5.87001971428571	0.208474441954887	2.57971372240601	15.942310518797	0.78776183075188	1.35549965541353	-1.30435393593985	4.62616087218045	8.35129415037594	5.51633555639098	1.42559249150376	26.2546873609023	10.2347544642857	16.4147570827068	0.384460719097744	9.94801049398496	3.35914320150376	4.39439909022556	-0.462795868556391	1.83428213338346	-1.60811772661654	1.6163976624812
ABCA9	5.2960525037594	3.78027454135338	3.16027630526316	14.6012489323308	-0.82925532924812	17.5996772255639	3.81216953007519	7.86871089473684	11.2252260781955	3.1736492406015	16.0419431729323	5.1951345037594	5.82387434586466	8.51096403759398	12.0303870827068	5.65862884210526	3.90917705112782	-5.55824607518797	7.72224756390977	7.98736318045113	0.27856824462406	3.80547123308271	5.58955935338346	8.73491693233083	13.9136703684211	5.61275157142857	3.24698771203008	8.51096403759398	11.6270437669173	0.828317913210526	6.45238160902256	2.22444772330827	1.67257239706767	-1.37834451225564	12.3906862857143	5.41906569172932	16.1858644210526	6.55403412030075	8.68678409774436	8.78970904135338	7.69119457142857	13.3669333458647	-0.113947175037594	2.35244792330827	3.48393687443609	2.62993265488722	4.39196737593985	8.65680193233083	11.020610281203
ABCB1	109.265849548872	78.013440075188	120.175352180451	68.1273548120301	105.23418075188	46.7842393984962	71.6878469172932	87.3211377443609	33.8127003007519	132.70829443609	55.4963328571429	82.447407593985	84.8630215789474	44.8800581203008	100.758365639098	71.6437687969925	73.8131692481203	102.683213233083	87.3211377443609	82.0404833834586	78.391264887218	46.7558115789474	63.2678219548872	86.1640701503759	40.5186842105263	90.3730809774436	75.2341031578947	109.886256090226	67.5614193233083	69.2277469172932	12.5202161203008	67.0723863157895	51.2348086466165	90.0411273684211	81.7003856390977	89.0315306766917	91.4842935338346	34.428405112782	77.2634872932331	43.5417130075188	15.1920907669173	86.1640701503759	69.7419997744361	68.5025085714286	86.3405539849624	145.454764586466	105.797719924812	58.7377047368421	55.2262933082707
ABCB10	297.267169323308	190.036259699248	382.039936616541	161.577086315789	297.153834285714	180.371729323308	264.116477067669	289.802182330827	236.135971503759	264.700608270677	297.51465593985	195.090915639098	66.8252930827068	71.2059078195489	218.641782406015	204.113727218045	314.460466842105	253.982828947368	318.440799097744	176.551612406015	203.200323533835	80.2186141353383	250.98323593985	190.928756315789	218.499513308271	205.928191578947	203.842986240602	167.982228045113	137.953274962406	414.433971052632	289.71142037594	227.473225639098	231.577927443609	233.535512556391	184.600772330827	125.718603684211	117.387603308271	170.372809022556	259.765236766917	300.020618421053	144.022773684211	166.013941729323	211.426098270677	210.294077218045	186.986628421053	178.564784360902	231.707201616541	182.619643909774	216.447761804511
ABCB11	0.993912235789474	3.44677932706767	8.27129004511278	7.49180645112782	7.00618881203008	-1.79830573383459	9.58653454736842	10.8393998	2.94396513157895	-0.776962218571429	7.60878430827068	-0.378999072759398	23.0902539473684	1.34790599699248	16.5362692030075	8.5615384962406	3.00680935338346	5.36651186466165	-5.03399993233083	-0.933169441278195	-3.47703459398496	2.73349228262406	3.51311766691729	0.182078223045113	-3.40725302255639	0.78089536924812	13.8529408496241	-7.9366154962406	-2.75793996917293	6.44173653383459	11.8754062030075	13.7053921879699	4.66152844360902	3.19649776090226	0.0400117859398496	-4.05492526315789	1.85582556819549	7.63596472932331	5.87653848120301	12.9957842406015	13.1118411278195	4.46390620300752	7.68922216541353	3.77827179774436	2.30853972255639	-6.14964281203008	5.13548678947368	12.1892787518797	16.1399133984962
ABCB4	41.9569265413534	18.7118136917293	36.515267368421	40.0339930075188	36.425200075188	11.1172660488722	16.3071162330827	-7.76510661654135	28.9585013834586	36.9761244360902	10.151513052406	51.0403369924812	15.5139552406015	10.7212313240602	15.0659358571429	25.9647992406015	34.5766845864662	23.3934356616541	44.2479065413534	18.1381271052632	30.331298887218	55.81093	62.6164817293233	31.2309790902256	12.0303870827068	9.41321636992481	27.9428590827068	16.3142800075188	0.953834661879699	13.5865264210526	14.0659169774436	1.79139797866165	5.14860869924812	0.517321154488722	49.5796342105263	25.2217428796992	32.9045236842105	6.05185259398496	21.4344473909774	44.8013330075188	11.7179496338346	42.5185489473684	47.912777443609	7.79427190977444	27.8470289172932	7.36358038345865	30.4111033759398	4.88812006766917	17.5275456315789
ABCB6	96.8722626315789	59.5519947368421	69.1075990977444	98.9916845112782	65.69042	79.4570739849624	50.765112481203	72.318867593985	67.3893144360902	59.4983497744361	72.7644372932331	73.4931495488722	64.3194437593985	86.2155422556391	61.0809633834586	67.2654331578947	113.55524443609	64.9858784962406	80.0200118045113	68.9455193233083	77.1932218796993	86.1640701503759	96.6913198496241	55.0164704511278	101.185565488722	60.3883988721805	51.898000075188	33.1327273684211	94.2382872180451	62.4867109022556	86.1386842857143	49.8296666165414	64.2652030827068	69.0641071428571	104.283265037594	87.1399666165414	97.7385567669173	139.419650977444	77.0275782706767	54.1264945864662	76.3817634586466	81.1140126315789	83.5093514285714	78.8991463157895	75.9294772180451	58.5058122556391	59.2924706015038	90.1253442105263	61.9521978947368
ABCB7	242.257766842105	224.744615639098	282.994477593985	174.19876037594	155.002845112782	196.973899097744	175.42816	132.463671654135	175.60418481203	146.851370300752	148.687073759398	232.384958045113	209.609837593985	162.609226315789	185.090036466165	223.094360225564	286.920006390977	214.037598947368	328.79859443609	229.065073233083	240.509213609023	197.113456466165	345.627000977444	150.934202406015	197.945829774436	167.637388496241	212.961724736842	155.194429172932	100.326761428571	220.468638421053	211.426098270677	194.211125488722	175.42816	119.473591804511	207.673549849624	171.186596090226	185.656058796992	176.264341879699	182.813837969925	176.489335112782	84.2064060902256	153.120925413534	193.585023082707	158.641556165414	171.804475413534	157.653101578947	173.747639699248	142.485281804511	142.753605789474
ABCB8	15.2515361954887	1.01878432626316	14.7200905488722	1.33569020893985	17.9633661578947	-0.902565517969925	8.76152658045113	-1.58376396977444	12.5531178345865	16.0526971729323	-12.9711890977444	9.28362787218045	-3.43530615037594	10.247200306391	-10.2664121503759	7.78958652631579	6.39666971428571	17.5954695263158	13.4631410676692	10.685898143609	19.6162950225564	13.2045387894737	18.0613033458647	23.9822983834586	-4.50889512781955	5.50137269924812	8.96471182857143	-3.90089289473684	3.7478634518797	15.0070394210526	5.29394340601504	0.785770722932331	4.24472340601504	12.256202593985	6.76477240601504	14.0793446541353	9.23567997368421	20.884172481203	8.1932034962406	-1.80126928796992	-0.496560225984962	2.77718505165414	18.8203035639098	4.04339123233083	0.247336883511278	2.23845372781955	5.21034696240601	-8.28607806766917	-1.78635553834586
ABCB9	408.425717593985	111.202876691729	60.3883988721805	82.5264809022556	65.814585037594	76.0954322556391	97.6860990977444	28.0500226917293	198.403522932331	101.97652518797	219.019510075188	61.7816409774436	112.190327443609	40.1271226315789	45.2844793233083	60.9043492481203	245.247075037594	153.958905789474	69.7864194736842	112.258228421053	139.243409849624	40.8562085714286	415.661236165414	89.0315306766917	80.044925037594	175.379418571429	110.051717669173	76.8800488721805	23.432007406015	27.4939637067669	56.7983702255639	65.4033321052632	174.428688421053	36.1055739849624	90.8865196992481	100.422128120301	144.471759548872	1079.3181443609	130.086960225564	106.647545864662	90.5667293984962	116.55002962406	122.792302030075	42.3188254887218	58.6803089473684	31.9359732105263	57.1770636842105	110.939323458647	62.8009195488722
ABCC1	13.7831437669173	3.94330627443609	3.61259103458647	3.14201634285714	7.68515689473684	2.96444270150376	6.76693587218045	9.71044995714286	4.11053667894737	4.54503690977444	1.92582079954887	1.65246512704511	7.93651578195489	-4.68036854887218	-1.63643660135338	3.72009254285714	1.10277091834586	11.3176302255639	5.64829384962406	4.03940310451128	-7.67446128571429	3.95620353834586	6.43743642105263	2.30339966842105	7.61610387218045	7.27818652631579	10.8112336413534	-1.96036998421053	17.0849986992481	0.527779246616541	1.96135944571429	16.8917526315789	7.3907417443609	12.4241102030075	10.7873412781955	5.90704796240601	10.8445045075188	-4.73346510526316	9.52059933082707	0.94178896593985	8.25319043609023	11.5428238578947	7.35939902255639	1.26461312721805	1.82760473240601	2.13758481278196	7.34806869924812	1.95676484842105	9.45792180300752
ABCC10	69.8952954135338	45.4076371428571	41.1637321804511	41.524732481203	41.5866873684211	31.7293977218045	31.3920487518797	26.4917771052632	27.2767830075188	50.4796454887218	32.7449477443609	26.4397227443609	47.2670666165414	27.1311688571429	31.1838746842105	52.9262833082707	45.4076371428571	68.1864232330827	45.5283163909774	47.670942406015	44.8677131578947	35.3110139849624	30.4581776165414	60.5031973684211	17.5350700977444	22.9238178646617	42.4609890977444	34.3317093233083	65.9140866917293	38.3742918045113	2.00263409097744	75.8335298496241	39.5841211278196	54.5242090977444	37.9416056390977	62.0099128571429	72.3864418045113	22.214817443609	50.6003539849624	55.5285905263158	29.6693772180451	56.4483188721805	53.1386027067669	47.1759415789474	41.2079243609023	53.5374060150376	59.5347148120301	52.5019684962406	63.8103206766917
ABCC13	2.39921087669173	18.2261691879699	5.54938686466165	12.099653556391	6.14834418045113	23.6284713909774	5.8679324962406	17.5009126766917	18.900032962406	6.54048045112782	14.2328241353383	3.13994536616541	10.0392477496241	10.5443412789474	5.18704935338346	6.64845794736842	4.09234393533835	3.8835905	2.36192493082707	13.1474184887218	8.73963516315789	7.01073508270677	6.67339793233083	16.0098490300752	6.30070644360902	5.57897168421053	4.8413472556391	11.645892724812	8.77570200300752	10.6802113578947	80.9625390977444	8.36761741353383	1.60947569932331	21.2398828947368	6.81290140601504	1.79614668650376	13.9368439924812	16.7985542857143	6.4768022481203	7.7504125112782	13.5295307744361	6.33825512030075	3.08053962556391	12.330299887218	9.42092457067669	17.8008017443609	9.80370494736842	4.17938804586466	3.88587601353383
ABCC2	5.03205066917293	0.433717841278196	4.80001930075188	-3.67151413533835	-7.21108727819549	-4.40999554135338	0.126486666090226	0.658196038421053	-4.69028977443609	6.20325221052632	13.765129887218	-4.48992120300752	-24.9922402255639	4.51509273684211	-3.32348412781955	-5.98888336090226	1.1373964518797	9.32761689022556	-7.68221628571429	-2.27594459849624	-11.4566773759398	0.686268383458647	0.379342747518797	-13.8353579699248	11.3496963120301	-3.13276031578947	10.0612505962406	0.42593768481203	-7.30590787218045	-1.16393497817293	-4.63140640601504	11.6593716759399	-3.43101160902256	-6.93741291729323	8.02896369924812	6.731141	0.622253456090226	3.85927542030075	-4.94192827067669	0.87917592924812	4.27084567669173	-14.7918788721805	0.234196310954887	-1.66234742030075	-10.7336213383459	-0.604486772781955	-0.222120006601504	-6.90694996240602	-1.9735734924812
ABCC3	92.4046535338346	67.8396293984962	33.3191854135338	73.4712004511278	76.0738321052632	128.239751729323	31.1998538120301	168.098445864662	34.6677692481203	37.4380756390977	33.7941336842105	45.9720272180451	104.853683759398	106.93266481203	37.4574990225564	96.9021327067669	37.4774009774436	31.0261489097744	30.1318189398496	43.8675886466165	58.2941726315789	202.832603609023	40.9658245864662	77.7083415037594	73.2496693233083	36.9856809022556	60.2143036090226	79.3626892481203	197.039533834586	42.2021815037594	146.47683481203	160.977518646617	43.2290236842105	131.186423609023	75.6899544360902	151.605328195489	169.109434962406	107.616165864662	64.805460075188	64.5406044360902	157.743400601504	97.6860990977444	41.7384802255639	62.1452145864662	42.4841579699248	83.8671058646617	79.7947296992481	108.899959924812	101.311809924812
ABCC4	68.2072409774436	41.5374912030075	87.0334323308271	50.659122406015	59.9810680451128	58.7530311278195	40.4979060150376	111.943843082707	42.7118055639098	54.1550387218045	67.6403580451128	101.371725037594	68.7834028571429	52.6304358646617	38.2695772932331	40.383834887218	72.9190554135338	52.0951217293233	65.933592481203	61.1166597744361	48.2416667669173	39.0844237593985	52.992722406015	66.5269362406015	42.5445679699248	58.469912406015	38.1062653383459	30.3791673233083	66.8673015037594	81.7270276691729	103.113599849624	60.5556342857143	50.8424578947368	47.4655019548872	71.2534513533835	48.8634582706767	55.3464821052632	59.4000190225564	44.3235859398496	34.8335966917293	19.702062924812	73.8341017293233	36.0747539849624	56.0294910526316	44.8407648120301	59.6270282706767	41.0004384962406	54.508365037594	47.3373298496241
ABCC5	117.311301503759	100.668593383459	143.675460526316	78.7825078947368	69.7419997744361	59.0713628571429	98.9345429323308	104.919302481203	80.0670918045113	103.016422255639	106.490065714286	61.189377443609	106.12621112782	119.247752556391	112.968785413534	84.5284126315789	107.788962330827	88.6218572180451	120.596132255639	130.755629849624	94.1607213533835	108.929903458647	72.7856985714286	94.4098860150376	340.639087518797	145.683913157895	97.712477593985	108.41841406015	79.3391881203007	80.6720717293233	34.0338478947368	111.236192030075	112.333867293233	139.105474210526	155.6385	129.301285413534	158.035682781955	103.749145714286	91.3503615789474	61.5992695488722	69.8952954135338	93.6250890225564	93.5644784210526	80.8367939097744	95.8755848120301	123.96026443609	108.483806015038	64.8850886466165	85.5253116541353
ABCC6	0.438630318045113	5.78368132330827	2.0437144962406	-3.12903522556391	2.64304053924812	1.01430545087218	1.87748347142857	8.235104	0.10136904775188	7.61109688721805	6.76477240601504	-1.25640238729323	1.28353546646617	4.97147447368421	3.18926809548872	4.77720687969925	6.70819353383459	5.36194218796992	0.475427272150376	5.35757003007519	2.96444270150376	-1.23495993729323	-0.241257503593985	4.11884817819549	13.1474184887218	4.70209821804511	3.06238470225564	3.05560828496241	11.6296730255639	7.2090964962406	11.7829094210526	6.1004277443609	5.71070070676692	6.80379179699248	8.53134165413534	2.62993265488722	8.24883271428572	3.99705121052632	1.5393528056391	7.89969861654135	6.12668304511278	1.71796251398496	3.37671678496241	8.16157663157895	3.69368828270677	8.55699679699248	4.91535284210526	2.37391760676692	13.8956868270677
ABCC6P1	12.3679148721805	-3.60791217293233	6.19462459398496	5.1951345037594	15.0990163233083	9.19076407819549	3.16496499323308	-1.1576631224812	7.73661897744361	6.2597510075188	-4.05492526315789	11.9237284586466	4.2201362481203	-3.26613685714286	0.475427272150376	4.58094471428571	-10.8929217293233	-2.72148479849624	4.61536663157895	8.69165539849624	10.2953500094737	5.07755616541353	-1.26922148721805	6.01711934586466	8.11056121804511	10.8650726639098	6.28065189473684	3.07331590601504	2.07654782255639	4.34113532330827	18.027959443609	-5.17793648120301	-0.633229358345865	13.4773862556391	15.8702841804511	2.59329980235338	1.72753550406015	2.96930489022556	0.891682423112782	10.9676290947368	12.5692122255639	16.6453750977444	6.70819353383459	7.58339537593985	1.76075167609023	17.0095669097744	1.4139181875188	-4.40999554135338	-5.78311053383459
ABCC6P2	29.7164392330827	14.3615452330827	21.0880774360902	35.2720133834586	19.9387529323308	24.3794598947368	21.6072540526316	17.427017518797	35.1127139097744	30.2851200150376	35.0842678195489	20.894019962406	31.4514277593985	49.0286238345865	36.1155754135338	16.1399133984962	27.0432122406015	17.707313037594	19.7219805263158	20.025593887218	25.1257424210526	15.1920907669173	11.2987707834586	28.3555234360902	24.7570412330827	44.1876096240602	22.9029334736842	44.2989445864662	49.0974804511278	22.3374615714286	30.472874443609	27.9497372105263	16.9113246240601	33.1158144360902	6.5466710075188	24.2592786466165	34.9635494736842	18.7165937443609	35.8120188721805	15.6098216015038	15.0790749398496	10.8287074270677	20.4595501654135	28.7923580601504	21.5302660451128	42.7226278195489	28.0118557368421	34.8255166165413	37.8381084210526
ABCC9	0.281164572789474	2.88739380451128	-2.69013654887218	11.4213096511278	5.88579492481203	1.98473252030075	2.15423806842105	8.67720576691729	3.53926078947368	3.93879427067669	8.56801809022556	-3.43101160902256	12.8342060676692	20.6898830601504	2.49649997669173	7.01748367669173	5.00762793233083	0.835874166744361	2.60456391166165	12.4014894360902	6.42616819548872	12.8898281654135	-0.764929489548872	7.07764136842105	5.79203196240602	9.53257780451128	14.0626660300752	-1.90907647142857	10.1566609003759	4.46390620300752	10.0870293240602	1.87971176691729	4.21353038345865	6.35333645864662	10.5846608428571	12.1292947969925	11.0283810075188	11.3521007639098	8.61850803759399	6.1928100075188	9.46080071052632	13.082667075188	4.2556845037594	7.61385160902256	2.80807741413534	6.12472040601504	-1.72969895473684	12.5860673609023	13.3371249924812
ABCD1	92.9382101503759	139.592547894737	50.9180941353383	69.5065712781955	62.8974963157895	57.4595603759399	39.2485808270677	11.8918153909774	41.0507788721805	45.2713438345865	33.4145627819549	28.9860082706767	42.7118055639098	41.4642030827068	23.6504920827068	51.713657443609	44.3606231578947	35.7722089473684	25.2456632105263	47.641857518797	33.0984403007519	85.5779629323308	30.0418403308271	70.0786012030075	48.8908905263158	46.2414378195489	57.4258682706767	20.7588743157895	88.0103344360902	32.564412556391	-8.56745720300752	90.5667293984962	57.397072406015	37.4180905263158	47.108687443609	97.1105006766917	95.8206054887218	30.2465155864662	49.7114181954887	92.0627111278196	49.7429895488722	45.8046455639098	63.4214333834586	45.1559823308271	30.8360899473684	33.2209317293233	44.0758880451128	76.9509429323308	60.0865508270677
ABCD3	76.0028589473684	78.9259266165414	132.997312406015	110.659055037594	97.8305559398496	71.9296797744361	95.3480403759398	122.604894887218	58.7377047368421	99.9475922556391	76.8800488721805	66.1406027067669	57.6724906766917	54.0586778195489	84.8087021052632	66.2862290225564	91.1138290225564	76.3817634586466	98.5380509774436	88.862962556391	108.383884586466	39.9354205263158	62.3766831578947	67.2654331578947	77.9442783458647	59.7607173684211	76.5849366917293	101.814582330827	93.2197103007519	97.448172481203	106.96584406015	65.8690384962406	98.4263112781955	84.1822846616541	75.8335298496241	56.4133943609023	56.3110930827068	74.4741767669173	80.7666821052632	100.007521503759	43.9461831578947	112.400614586466	62.0286109022556	68.8404332330827	101.75184887218	75.279137518797	63.2329687969925	73.6775515789474	76.356079924812
ABCD4	5.59319676691729	6.90640285714286	7.85944438345865	0.73386062143609	4.16866236466165	6.01916157894737	0.530076966172932	0.318927140526316	-0.562358976263158	0.571811904714286	2.52196271300752	8.42036510526316	-1.50178873766917	4.95296781203008	6.58341995488722	9.18625938646617	1.59011028233083	11.828446887218	1.90995666887218	-2.35412514887218	2.2339825112782	8.1751364887218	5.47753012030075	4.82710238345865	2.11681136165414	8.08547256390978	3.09273546992481	2.58904276521053	3.54618087368421	5.50618322556391	0.174178504	-1.73599109255639	4.88185970676692	2.58636291024812	-4.89647772180451	-0.607055456503759	6.07511062406015	1.00926472	-1.87220856315789	3.37226199323308	2.90058329323308	4.6132124887218	8.42981866165414	5.30541306766917	7.87750427819549	8.69841361654135	3.72930273684211	-1.45357637706767	-1.62626897097744
ABCE1	362.407628195489	201.329323759399	595.470436842105	251.92204593985	267.520457293233	195.090915639098	219.44771075188	155.048712781955	149.92463112782	317.319849548872	315.664237894737	227.327848796992	115.770366992481	82.0158019548872	245.427157744361	282.243152406015	591.637233082707	316.49308556391	596.619478947368	367.486307819549	382.478396992481	86.240712556391	350.169425338346	227.00775037594	110.151085037594	184.341621052632	190.09286556391	214.109497443609	71.7519639097744	465.690173684211	169.49099962406	117.809640526316	209.402391278195	169.943770225564	229.556688571429	134.143274586466	115.469599924812	141.08160887218	193.846560150376	257.794267669173	37.6181934586466	235.56727481203	215.822520451128	159.093482932331	340.52705556391	211.426098270677	193.305323157895	152.73271593985	115.399336015038
ABCF1	995.116281203007	756.51820075188	658.31535112782	1140.8613037594	727.653696992481	794.663603759398	451.96365112782	598.966206015038	549.678563157895	585.063480451128	438.041736842105	660.096643609023	1120.08334736842	854.586771428571	549.678563157895	731.195111278195	702.931318045113	774.116568421053	531.235781203007	516.637460902256	599.841354135338	766.771184962406	610.846502255639	568.619763157895	408.596067368421	451.768670676692	710.074306766917	819.568192481203	735.966447368421	480.018864661654	605.570554135338	600.986614285714	455.28530075188	763.304526315789	677.622006015038	1025.39612255639	939.003703759398	842.874201503759	640.551092481203	608.626991729323	658.31535112782	744.848660150376	659.323448120301	442.182378947368	496.483446616541	616.374770676692	616.0466	733.158155639098	551.795978947368
ABCF2	79.5675794736842	69.2729735338346	65.1289772932331	91.1688355639098	59.0341796992481	44.4522678947368	49.3089912030075	30.5771346090226	61.5838365413534	64.4367509022556	44.0405161654135	54.1550387218045	67.5835123308271	68.5632702255639	64.6442955639098	58.1065713533835	40.9658245864662	62.7073898496241	43.0059417293233	59.2924706015038	55.0643251879699	63.0496106766917	60.6682393984962	84.2833662406015	29.3167658571429	54.185284887218	64.5613119548872	59.8985837593985	48.0255755639098	42.4236791729323	5.61275157142857	53.372650075188	47.9267236842105	56.7645345864662	70.5574188721804	95.0665465413534	65.6374172180451	63.8842766917293	77.3092521804511	50.1727876691729	62.1616393984962	56.1640481954887	91.0253823308271	50.8107521804511	57.6068436842105	54.5882811278195	63.5179544360902	62.8201748120301	68.2683037593985
ABCF3	90.0957933082707	91.5620859398496	69.2277469172932	77.1468448120301	58.0872139097744	51.5086704511278	44.0648902255639	16.3728779022556	54.1422487969925	51.8835329323308	40.8672927067669	35.4960312030075	80.4355763909774	83.8978945864662	50.7797022556391	72.0823693984962	59.0713628571429	62.2152712030075	42.7118055639098	61.5992695488722	58.1562429323308	47.6277412781955	56.7645345864662	67.9495805263158	56.1454742857143	53.211322556391	56.6612830075188	77.6850743609023	85.1861364661654	27.0625893759399	4.36234912781955	72.4142680451128	44.1017623308271	50.0693581954887	60.4254253383459	119.952214736842	101.500727969925	72.8974467669173	63.635842481203	59.9810680451128	53.372650075188	77.989102556391	90.1253442105263	49.1978140601504	52.7514709022556	71.4088756390977	75.8108018045113	54.0920438345865	53.3231816541353
ABCG1	68.3516422556391	73.4028018045113	45.5283163909774	57.3826491729323	53.1843387218045	51.8835329323308	53.0769381203008	88.6753141353383	69.0042405263158	63.7106918796992	85.024972406015	52.6605757894737	73.2741836842105	79.3391881203007	56.6946421804511	63.4214333834586	46.3080761654135	52.3156654887218	55.8257070676692	65.2882398496241	58.5732784962406	96.28461	47.8112181203008	53.8557061654135	144.29962924812	100.485554285714	65.1487120300752	92.2372798496241	102.987076015038	48.1136564661654	43.6814066165414	64.2275423308271	100.196722255639	64.2275423308271	62.1238030827068	100.910885639098	126.028949172932	83.2977116541353	58.8087767669173	53.6375914285714	126.853603007519	50.8107521804511	73.3609888721805	72.103154887218	60.8501376691729	84.8087021052632	46.6612785714286	45.5670278195489	88.7045421052632
ABCG4	15.5139552406015	18.0613033458647	16.3000692030075	29.0447118195489	19.0567974736842	39.4042689473684	8.95532430075188	31.1998538120301	17.7739248195489	21.8960066691729	19.5903275338346	19.890094406015	20.1905310150376	44.4003638345865	19.6855865714286	26.8448533458647	19.1765860827068	11.1459414338346	7.25142737593985	22.7303832706767	21.6366722857143	33.5421888721805	29.0878346917293	13.9488367669173	30.6321271578947	30.2311634887218	23.4041267142857	32.0362447218045	22.847141406015	22.7041071428571	7.02199248120301	17.6598868120301	19.0650462481203	44.2479065413534	29.6541419097744	24.2872719022556	18.2425508796992	13.9553063909774	15.7028131954887	14.8746386992481	19.0192023684211	10.9319785112782	34.2579517293233	35.8734171428571	16.0058653759398	18.2870879473684	7.07764136842105	31.3325684962406	30.9921657518797
ABCG5	2.03525241428571	-1.36892119533835	7.45027293233083	6.92604306015038	9.4767751037594	3.1915793443609	0.635425869398496	13.5716589473684	9.11249067067669	-0.210218457669173	1.28110753406015	10.8538806699248	4.09453380150376	3.45949444135338	-4.3120982481203	3.45734825639098	11.4314016496241	10.8884175037594	3.64503881203008	0.449630444887218	8.00578207518797	4.23558261654135	1.83654251879699	2.80807741413534	6.47446570676692	11.6155206090226	5.3074257443609	-0.398452895639098	7.64082989473684	-9.90782088721805	14.9613242255639	-6.31824495488722	12.1410580225564	16.7217101654135	14.3380222631579	9.62364400977444	17.1492647293233	1.35277196969925	-0.26066890075188	-1.50178873766917	0.166180901451128	18.7075686165414	7.91121060902256	5.06799181954887	13.0165283684211	10.4011455729323	8.8011251075188	12.3627307969925	-9.99944510526316
ABCG8	-4.04179015037594	4.57884366917293	8.23949806766917	-3.18530866165414	6.93088513533835	2.7569211743609	8.23757269172932	32.0280924360902	20.4381345112782	-4.51710887218045	5.1087175112782	-1.85328110902256	6.63280183458647	-0.199629486488722	-12.8707004511278	9.90075663383459	4.65935931578947	8.94080947819549	6.3927582406015	-6.53877553383459	12.7513711804511	6.82899294736842	-8.09932310526316	7.85485619548872	18.753623481203	-0.601673690661654	-0.12999249518797	-1.02776708185714	0.168955249390977	8.70067654135338	2.09241642330827	-11.5296376165414	24.7283121654135	10.9757652864662	7.53801263909774	0.0861206639097744	4.17938804586466	6.58341995488722	10.8831753300752	-0.834778239075188	34.3750053383459	2.58904276521053	13.3049368345865	14.1350796390977	8.68215480451128	-4.98366484210526	-7.66527233834586	-2.90273571804511	4.63049915789474
ABHD1	9.76638671203007	8.43449745864662	10.8516097992481	13.8319719097744	-3.02873952631579	2.82220719669173	1.78422271649624	-2.59540240977444	0.708082158947368	-3.17382666165414	18.7699982180451	7.33909339097744	-3.59973567669173	2.54714865150376	0.467333350466165	0.213572005037594	-6.9298522481203	6.43530448120301	7.21359942105263	5.78987158646617	0.0425174966165414	0.934517600526316	4.42021281203008	13.0107828646617	9.68035145338346	17.9322353984962	18.3707923383459	11.7399253022556	-12.498413481203	1.00926472	4.77050342105263	1.83654251879699	-3.33197560902256	24.2487477593985	22.6029538345865	10.7726424804511	3.26959448646617	0.149874369699248	6.30070644360902	-3.77382269924812	3.47489488721805	1.22356863443609	6.24605495488722	-0.35343691243609	9.51560886842105	10.1841617679699	3.04820547969925	5.46849206015038	6.27090927067669
ABHD10	205.928191578947	158.48867887218	288.383536466165	173.531167142857	191.742015789474	131.645560676692	211.881605037594	88.1115590225564	178.677354135338	224.985408345865	195.873626015038	146.951104285714	113.125073909774	125.718603684211	246.890922932331	240.997250676692	446.006681203008	375.396149548872	370.123052030075	389.017954360902	423.085722481203	101.845005488722	314.807517969925	192.628689924812	132.233124135338	157.600403609023	174.819761804511	126.654503007519	141.764647142857	279.043627969925	260.319391578947	112.046356015038	175.972164285714	172.952826390977	206.628919774436	77.5200641353383	80.6254478947368	108.833875112782	224.670339473684	248.146564360902	83.7187069172932	191.108801203008	162.141729097744	145.868329924812	301.835297593985	218.940722706767	188.812998721805	164.013940451128	251.245192932331
ABHD11	11.723611181203	5.68037927067669	3.05061028120301	4.89051960150376	1.28353546646617	4.457454	9.71531633909775	-5.86875866165414	4.38784120300752	4.93082602255639	-1.03125736676692	-2.13461438774436	0.944301871804511	8.15896069924812	6.91292147368421	2.66666982428571	10.7166065278195	16.641759962406	5.9768725112782	5.05927157894737	6.06452165413534	0.642789085639098	10.9966753691729	10.0634575857143	0.993912235789474	3.73950805413534	12.0049137969925	3.74978319473684	3.71343163308271	5.80672845112782	3.56129910300752	19.7647903458647	7.70060706766917	6.79698707518797	7.83404153383459	4.28409354135338	1.49639518120301	4.12360748646617	4.08361420300752	10.2849257443609	4.66152844360902	6.31637903759399	10.4257962007519	1.02131501668421	2.82887957578947	4.63492881954887	6.08535438345865	2.63881669390977	11.807372037594
ABHD12	67.3260660902256	83.2512566917293	38.5342360150376	55.5627042857143	45.2204743609023	56.0629287969925	48.1136564661654	23.672142887218	50.6751771428571	56.4643835338346	40.5529315789474	36.617857593985	57.124677443609	47.6127327819549	38.4155472180451	38.4155472180451	47.741602406015	58.3275817293233	42.4485004511278	40.0588542857143	37.2725061654135	30.3387979548872	45.9591010526316	74.7024254887218	23.4206197669173	38.1704333834586	47.2924254135338	43.0652187969925	43.9184544360902	36.8866070676692	48.6641120300752	58.7889706015038	60.5999509774436	52.4568826315789	50.0943281954887	60.7229193984962	72.254134962406	96.8722626315789	54.1717572932331	60.0708461654135	43.2290236842105	43.4826437593985	63.2500655639098	69.9396506766917	51.5249763157895	45.8305087969925	55.4503721804511	65.7501129323308	64.2275423308271
ABHD12B	4.92433039849624	8.3294635037594	1.91870149022556	5.75646310526316	1.24304807030075	0.348646079541353	-0.418054636781955	8.71415132330827	11.580925406015	3.63407436390977	18.3662192857143	8.56801809022556	2.40645306616541	6.3297164962406	0.958800304661654	3.18726266165414	8.64452927067669	1.93043197383459	3.1334174037594	2.50546056052632	3.91333234135338	2.99798924135338	10.4829009977444	3.18926809548872	12.8990070902256	5.17107978195489	9.46523714736842	6.26882181954887	13.3163737067669	3.98342406015038	11.4794681090226	-1.39933969541353	7.69846877443609	3.65660607894737	7.36358038345865	3.46390754887218	3.70453993984962	6.20762431578947	5.87214423308271	7.90217419548872	15.0438707293233	4.69971577443609	-5.08575491729323	6.68074073684211	5.54011966165414	3.67881046766917	8.43449745864662	-1.2435713262406	11.6073528045113
ABHD13	10.9889228270677	8.91758879323308	16.7430291729323	0.591983598270677	2.3643904037594	18.027959443609	20.4640671428571	17.0812379699248	4.68646373684211	14.0626660300752	26.1885016917293	15.3676298195489	10.9601532180451	8.53616390225564	27.4745782330827	11.4314016496241	13.159123887218	9.24815549172932	10.9105255022556	21.5533877744361	8.5043380075188	5.59319676691729	16.2565724962406	20.0163747368421	13.8716666917293	19.4249571879699	18.4522693684211	17.9673837969925	5.58955935338346	15.7702675112782	8.70303630827068	2.15169777969925	24.070883443609	15.8039639022556	24.1351067969925	4.48403527067669	3.56760851278196	4.19072687969925	12.9068756090226	15.2719923383459	12.3769416240601	18.6836785037594	3.73146843609023	21.7261850225564	19.4533010300752	16.0848953383459	11.6708766706767	9.61360424736842	13.7112686390977
ABHD14A	274.178337894737	206.414491278195	229.148916466165	240.677198646617	289.066910526316	328.555139097744	172.32649406015	202.337999323308	186.23657518797	271.578523984962	171.860427969925	274.178337894737	280.496251654135	325.288960676692	267.520457293233	205.992812932331	133.415886541353	247.815002030075	144.786046842105	199.284792330827	181.571018796992	227.400768947368	132.106065789474	342.79220075188	158.035682781955	218.03414556391	203.337386466165	209.122895112782	241.328728345865	178.087960601504	147.965519398496	226.53361962406	225.129936917293	333.631762406015	297.267169323308	370.266747669173	283.325814285714	331.885446390977	282.243152406015	183.812756015038	341.283977518797	380.539097744361	379.937625714286	398.600009022556	302.385965112782	220.86525481203	345.98415443609	263.751738796992	393.778689172932
ABHD14B	166.065685037594	133.737832105263	184.074359548872	320.42492037594	218.940722706767	173.467609172932	138.36976887218	204.731025338346	222.81181593985	206.628919774436	123.44596962406	197.439675639098	367.221743383459	292.119234586466	259.125940225564	271.225334736842	130.045252330827	189.982979774436	175.046955413534	205.992812932331	237.230833458647	294.750338721804	139.592547894737	253.522760300752	180.840075864662	198.88555481203	180.658568345865	209.814794285714	268.871672781955	148.541869699248	215.390316165414	196.903807293233	185.466684736842	305.129301353383	247.815002030075	397.182082330827	316.607380526316	186.858994887218	317.436931278196	190.036259699248	360.734887218045	328.927173609023	341.916524962406	233.698691353383	285.806107894737	313.752336240601	313.978009473684	222.651794962406	348.064571353383
ABHD15	130.635288721804	156.578443533835	91.0875785714286	98.3022772180451	162.559036992481	170.854762330827	163.68374	184.407264736842	123.671568120301	116.261823082707	124.567519699248	220.385760150376	140.437664360902	184.141122781955	174.19876037594	87.161814887218	78.8991463157895	114.684408496241	89.1345606766917	99.2097617293233	67.1764492481203	156.931874661654	66.8673015037594	185.406783458647	107.417661954887	84.4463971428571	167.516049849624	142.07887924812	180.54310962406	105.894255864662	76.8557106766917	195.744664135338	148.164264210526	79.1175605263158	178.90964443609	188.082729323308	142.402492631579	165.962321203008	128.642195714286	134.792434887218	153.026625789474	150.348356992481	174.819761804511	168.678998646617	102.896117142857	150.641186090226	197.303729548872	165.641196992481	153.760788947368
ABHD2	36.4441898496241	48.3736237593985	24.038357593985	27.1168476992481	42.4955461654135	42.8511661654135	68.5825731578947	117.776159398496	47.518407518797	38.3240881203008	82.6453160150376	49.7114181954887	35.8820310526316	106.12621112782	72.1701660150376	95.6771736842105	22.706678	35.5988754887218	25.3949499699248	33.3628418796992	42.1083205263158	61.4613617293233	25.4668357218045	57.7232423308271	98.1720243609023	77.4752641353383	75.3526787218045	69.5913576691729	129.091374135338	28.6346368421053	95.6491973684211	135.967704285714	63.9598357142857	65.5380410526316	51.1309736842105	73.7195348120301	105.894255864662	53.6891806766917	29.2493371578947	59.4826654887218	112.798637744361	48.5101768421053	40.9539909774436	49.240737443609	42.4236791729323	103.439380977444	45.0822896992481	49.0150831578947	86.6672036842105
ABHD3	344.415667744361	318.787972406015	326.552634135338	99.3374063157895	216.364141578947	224.184154511278	397.806223308271	176.204722556391	123.922903759398	519.122303007519	660.403590977444	158.589477218045	66.6852263157895	69.7864194736842	241.088888270677	273.986150300752	99.5529210526316	169.59873556391	191.742015789474	192.760474887218	145.728920827068	121.398994962406	87.9039281203007	275.500142706767	313.514853533835	317.543706842105	332.377305338346	283.826726992481	164.742461804511	348.709851578947	184.770885639098	222.879116917293	372.939424661654	248.74498518797	332.504889022556	204.392821879699	190.234073909774	198.473517969925	166.43197887218	460.998243609023	117.065345112782	281.01003518797	197.439675639098	231.925079473684	314.099762706767	339.718363533835	202.262468120301	224.893591879699	305.015524736842
ABHD4	55.2107927819549	81.4298658646617	34.8993423308271	60.1217863909774	71.976575037594	50.736217518797	62.6721992481203	62.5751263157895	62.2152712030075	58.018990075188	69.442175112782	51.4092148120301	73.3383844360902	95.2892465413534	85.3621762406015	76.1156972932331	29.3821436992481	39.7282136842105	35.7363481954887	56.8690830827068	37.8898310526316	68.8180536090226	41.9230502255639	105.599378270677	134.70282924812	59.4174978195489	58.5732784962406	94.8970303759398	123.604070075188	25.015446593985	72.2961459398496	96.9951553383459	70.3845612781955	91.7024188721804	66.8673015037594	91.5350669172932	100.577229924812	105.659493684211	80.0200118045113	54.4192892481203	156.671807218045	95.6204328571429	71.8698878947368	123.558452857143	75.7122992481203	104.543200225564	77.3092521804511	94.749374962406	123.886905413534
ABHD5	150.974303759399	322.549310676692	123.635890075188	74.5687988721805	173.406970676692	312.933992556391	599.522177443609	642.512139849624	257.333881729323	164.445553082707	582.926886466165	288.270881879699	204.321569699248	423.085722481203	455.890543609023	414.961659849624	114.500737894737	195.090915639098	240.596610902256	374.805419097744	231.506326466165	550.209433834586	117.776159398496	333.38955443609	1447.4246112782	678.35682406015	413.247319699248	371.914815639098	372.939424661654	276.284041654135	297.935546390977	528.318606766917	422.526080977444	234.259512556391	351.894015714286	326.552634135338	343.119083383459	368.363746390977	206.278951654135	189.138804135338	429.683718045113	210.509337593985	240.103752706767	428.366922556391	224.744615639098	483.118428571429	228.400152857143	215.901516466165	401.994072105263
ABHD6	138.719003233083	146.433582781955	123.258874736842	80.5737730075188	165.145752556391	111.169890225564	97.5398431578947	101.007320601504	92.3226445864662	114.723197593985	83.2512566917293	127.595979172932	115.223054962406	116.045034887218	77.4486553383459	173.798536240601	72.0407730075188	121.283982932331	65.8928153383459	88.4915197744361	92.7991862406015	137.541976315789	80.0200118045113	145.683913157895	102.71276962406	84.2833662406015	116.374703458647	129.914096691729	134.533761804511	117.426125338346	103.590712706767	165.584806616541	117.542136165414	124.814461353383	152.012689849624	127.555363383459	189.982979774436	129.17794593985	146.385677669173	131.556452706767	160.825087293233	134.792434887218	144.022773684211	96.5479931578947	108.085341879699	167.57328443609	134.057982255639	115.737058270677	138.498391654135
ABHD7	7.67791142105263	27.3118818571429	16.0352382255639	9.32288541428571	12.5114916015038	6.60406541353384	34.8335966917293	15.6670227669173	24.5480440300752	27.5217098496241	32.9868961654135	22.8573820075188	53.0610152631579	9.25816459172932	38.502515037594	5.20366156390977	11.096347518797	21.8960066691729	23.6002738721805	11.2090312195489	25.2038926315789	16.6017730150376	21.1030299172932	35.9099806766917	26.2365808947368	29.1617561503759	14.2931473007519	37.3461827067669	18.1235572631579	39.8094307518797	14.8482957443609	32.6335476691729	30.2311634887218	17.4135084962406	26.4652784135338	8.85918409022556	22.6460703233083	25.7570371654135	13.4079349548872	-2.8254195924812	32.7614240601504	6.20762431578947	10.9813023345865	24.441255962406	12.2588388947368	34.7044777443609	24.9143510601504	12.2693036616541	17.9943693533835
ABHD8	186.297833308271	177.00325481203	159.924647744361	227.327848796992	202.337999323308	252.791973458647	223.780409022556	190.692822857143	329.032467293233	216.288308496241	206.19966406015	281.01003518797	312.373193759398	414.433971052632	274.622470601504	265.166488646617	173.691633157895	221.457167218045	148.788447744361	225.988947593985	226.376606165414	352.827373308271	232.232972180451	248.922742706767	311.959447518797	198.815795488722	231.74455075188	209.03703518797	335.065427969925	177.585810451128	276.671685263158	261.805963909774	229.400221879699	235.969036090226	239.07584518797	338.526618721805	347.82380075188	287.872350451128	250.097910827068	261.805963909774	334.45025556391	344.290736691729	250.98323593985	329.513894962406	211.806150150376	204.731025338346	330.605548721804	220.618916390977	336.64650112782
ABHD9	18.8499013383459	16.6596941203008	19.184190556391	9.41580289172932	19.6936618947368	31.8489247669173	15.5811572030075	29.7077321052632	18.9503872255639	19.0607131879699	-1.93044261879699	17.7038366616541	-4.2565164962406	30.8360899473684	17.0652936842105	13.3816069924812	9.02689113007519	14.7392178496241	3.77165409548872	15.942310518797	27.0169387969925	4.50656237593985	13.1677742556391	9.76362643909775	17.0652936842105	38.5460886466165	12.9095814135338	15.4819018947368	33.9802916541353	16.8485522706767	41.2536110526316	42.9363378947368	18.8026305488722	45.0944248120301	1.98266210526316	15.9052336240602	8.17066282706767	20.5098109548872	33.0817573684211	7.98477011278195	60.6882597744361	10.2220092670902	14.7558539473684	51.0842105263158	40.3031293233083	9.82467895488722	5.5872025037594	3.78027454135338	6.07082187218045
ABI1	209.540162857143	213.514829699248	368.829054586466	232.966990902256	243.698723233083	193.90997481203	286.21983593985	252.791973458647	201.05111037594	271.024545789474	283.325814285714	211.362494887218	152.578431804511	171.567064962406	238.064361278195	286.005318345865	305.246180902256	266.01640075188	364.860033533835	312.933992556391	285.409580902256	174.066996691729	213.58777406015	195.032291729323	230.427717067669	244.03568406015	198.403522932331	272.569527969925	198.607822932331	278.425457894737	266.40709112782	204.255238496241	288.683468721805	222.73732556391	223.856445263158	185.71897037594	168.042973609023	194.272581353383	231.669852481203	263.834254135338	217.360439699248	250.98323593985	217.053369774436	209.814794285714	294.019853458647	272.569527969925	218.789109849624	202.452870902256	222.356730902256
ABI2	34.1524321052632	63.2128068421053	37.8692859398496	37.1577297744361	23.6615377819549	33.5183812781955	38.3139613533835	33.6659082706767	43.6814066165414	39.1607179699248	44.737160075188	36.1997446616541	37.9969790977444	26.0587332180451	38.6823837593985	41.1282955639098	37.6819246616541	37.2812657142857	33.9212289473684	42.8983048120301	48.1985815037594	35.9932865413534	38.2286209022556	45.3385282706767	38.3045344360902	47.9973482706767	33.3008483458647	30.882549962406	24.5360008421053	35.3748559398496	27.7056470300752	30.5041078195489	36.1264377443609	45.3657078947368	42.1693963909774	43.3759596240602	55.4151283458647	43.8443562406015	31.6418033834586	71.6437687969925	31.6178559473684	25.0512936992481	43.3280269172932	10.6452487736842	32.4280536090226	27.1239689323308	39.7531590977444	37.3461827067669	39.4042689473684
ABI3	439.253867669173	633.932254887218	253.522760300752	303.580001804511	489.333981203008	456.305303007519	388.579851729323	292.869718496241	339.843276165414	287.424525263158	276.284041654135	539.309421804511	461.381771428571	331.336312180451	356.131844285714	394.385364360902	171.922564887218	416.839393533835	219.44771075188	226.064830225564	201.05111037594	250.192239473684	308.042639924812	316.863516992481	125.63854962406	212.891023458647	344.415667744361	327.527907218045	442.370070676692	264.202047744361	278.634784962406	402.930367894737	343.611680526316	294.421691503759	379.645414210526	417.20018112782	361.009164285714	290.312753233083	290.653844661654	571.395338345865	439.78137593985	447.525208270677	404.024092481203	312.163558571429	240.259340150376	483.29742481203	602.214057894737	481.116010526316	385.343162857143
ABL1	68.2683037593985	44.4243660902256	40.5186842105263	47.9691663909774	40.1794072180451	31.7619913383459	32.958620075188	32.3079331578947	41.0624103007519	39.8788698496241	37.7411757894737	42.6031460150376	57.2117503759399	50.3133355639098	42.3410003759398	60.7061732330827	39.5635003759399	42.6257018796992	32.9763721804511	35.9271134586466	34.1335710526316	59.2555046616541	39.0958460902256	45.9083713533835	31.6950290676692	38.3240881203008	42.00276	37.538292556391	55.3655743609023	24.4353600075188	30.3555090300752	51.1309736842105	36.306749924812	25.1677717894737	36.8045966165414	62.1616393984962	61.5334121052632	47.6563988721805	33.9630229323308	41.4147113533835	48.0816319548872	51.3679421052632	57.6724906766917	31.5093972556391	39.7531590977444	48.6641120300752	41.4278163909774	48.0816319548872	55.1624190225564
ABL2	8.04419293984962	6.55633793984962	1.02624174676692	4.66152844360902	0.594523500669173	8.04189127819549	9.24302384736842	4.6775392406015	1.0046653127594	6.49656986466165	7.90448013533835	0.953834661879699	3.61259103458647	1.5926898393985	9.163205	8.45297595488722	10.0894978245865	4.19072687969925	3.87906667142857	11.073274524812	2.00499416240602	9.91064467067669	-3.56698769172932	11.8367039924812	1.94220019984962	-5.36959717293233	1.94949545203008	-0.0425952456390977	5.637625	5.15726869172932	1.07245145488722	2.5684651406015	-1.7950526443609	2.17788031954887	-0.701540924157895	3.71343163308271	6.68348682706767	1.76747603330827	-1.18850740381203	7.04223556390977	0.611909619360902	-0.980584210924812	8.57245233082707	-0.0343957142781955	7.67044444360902	0.197699397150376	8.51540355639098	2.20054980676692	5.36857729323308
ABLIM1	757.816965413534	670.313584210526	1282.34500075188	1459.58901203008	704.863389473684	761.973236090226	468.134426315789	362.809079774436	747.023226315789	540.525139849624	352.705431503759	714.680919548872	803.064463909774	770.036631578947	493.64622556391	567.554383458647	791.155769924812	562.693373684211	686.151160902256	696.313580451128	570.52887443609	701.416393233083	798.683807518797	517.364206015038	530.434607518797	408.899690075188	752.22542593985	700.17545112782	437.179501503759	533.270890977444	519.334218045113	356.285914135338	448.268219548872	693.729060150376	663.525587218045	874.949492481203	747.807843609023	448.676836090226	956.125641353383	415.319141804511	648.201336842105	601.969041353383	1127.03173684211	583.749871428571	530.694078195489	351.338258646617	780.933671428571	868.556254135338	432.693736842105
ABLIM2	10.0568184879699	0.624939987067669	7.91825135338346	4.45536190977444	4.83904181203008	8.74716355639098	-8.46955085714286	4.41823985714286	-0.721823805526316	12.6388118270677	-9.19275791353383	3.01874497518797	-2.6264973924812	-6.34490515789474	-10.318575556391	-5.80799297744361	6.13296560150376	16.8485522706767	6.22540240601504	3.89098062030075	10.8039870481203	16.1058879323308	5.72529302255639	1.06972970631579	-1.28982527428571	-7.52856459398496	8.62385013533835	2.53554147233083	1.92781451203008	2.8961127962406	-5.02827351879699	-1.59048202172932	7.64972468421053	-6.98888229323308	4.67273818045113	9.27652591052632	8.09471291729323	-4.32613542857143	-7.45318004511278	7.29619911278195	-1.46292178984962	-8.74297386466165	1.45976795103008	-7.87331653383459	-9.98583915037594	6.72095681203008	6.93691607518797	-5.90618645864662	16.4612974661654
ABLIM3	26.720115887218	7.75267301503759	17.8127850451128	-3.76592641353383	-0.607055456503759	5.7407702406015	-3.73964213533835	4.03047324285714	-1.77429477593985	-2.1314608943609	4.63997890977444	-3.68757167669173	17.829408481203	11.2015036067669	-1.90167236240602	26.4652784135338	0.256699839323308	-18.5570653383459	1.23557475338346	8.00347796240601	-5.45643957894737	29.3966872030075	7.80638135338346	11.6879039684211	-1.04421347714286	-4.70458053383459	-3.17382666165414	-0.919405348548872	24.7518370451128	13.7324922481203	7.34806869924812	16.3471805037594	3.20585476766917	-10.318575556391	22.558613481203	21.1177230150376	9.74219941203008	3.44677932706767	5.67349760902256	0.321572310676692	-10.9303002857143	15.9686092481203	6.68074073684211	3.86369274210526	2.35707857894737	22.6142085714286	15.4418285639098	-4.03379458646617	-7.74781772932331
ABP1	6.17549728571429	5.70247560150376	1.08306737353383	17.5801142105263	13.1533417218045	49.4061393984962	23.1069079097744	-3.05194772932331	2.69859082165414	0.713302646541353	148.116574360902	26.3809470150376	13.6322474736842	52.6679139849624	65.6178212030075	6.71256483458647	1.33054397186466	-1.03781697556391	-7.28191221804511	5.05439867669173	17.4170750150376	4.50864737593985	7.6520387443609	4.43585192481203	77.9227566165413	4.64644876691729	20.2793517218045	13.1270413759399	22.2970051729323	5.89635996992481	16.4829876315789	24.8662541353383	33.6747027819549	24.5989087819549	-1.85937041654135	34.3831433082707	54.5242090977444	3.74342	7.06646919548872	23.672142887218	12.6966035338346	20.551869556391	6.4768022481203	28.6194922330827	5.55819533082707	23.3322899924812	-2.91294120977444	1.73548768644361	32.0027514586466
ABR	344.841180902256	413.741764285714	235.477670451128	289.895913157895	329.032467293233	287.119081654135	337.987201729323	525.391506015038	431.928146616541	293.091091052632	392.035110902256	335.065427969925	459.262777443609	571.658721804511	353.354788045113	428.93062406015	154.159626541353	315.782021203008	212.455164962406	291.306625338346	239.846263007519	581.232990225564	236.702020676692	372.939424661654	708.549578195489	428.571457142857	423.443214360902	533.270890977444	636.630643609023	212.03447962406	340.52705556391	473.08122406015	401.994072105263	360.01944962406	355.000264511278	492.591196992481	515.6754	294.317315263158	283.230731879699	405.048642932331	403.426823834586	377.912158421053	328.685679323308	371.048201954887	276.284041654135	458.016430075188	336.759087443609	424.77624481203	436.100286466165
ABT1	47.3077215037594	59.6933188721804	68.8005203007519	87.3509295488722	42.6257018796992	29.8484337142857	45.5670278195489	33.3471498496241	49.7429895488722	64.4166336090226	49.9326123308271	63.8289211278195	45.7927006766917	12.2667122781955	62.3588667669173	64.6880221804511	59.015142481203	91.7370995488722	62.5384463909774	90.4283269172932	60.2834138345865	49.9913408270677	49.0558003007519	43.2921373684211	47.199962556391	48.399315037594	56.6946421804511	60.5386153383459	53.0610152631579	65.027432481203	48.9329627067669	49.1537498496241	72.2961459398496	49.668654887218	62.2152712030075	57.9472986466165	47.3805178195489	65.0881393984962	44.2479065413534	61.3710715037594	43.9035022556391	35.1975471428571	61.3710715037594	50.6003539849624	70.6629803759399	51.6367963157895	44.6854872180451	50.157007443609	52.2696656390977
ABTB1	650.177806766917	1262.07543684211	740.562236090226	933.995594736842	1183.16067368421	1721.96384285714	2201.96748195489	2350.58359924812	1884.39795413534	1271.81629699248	2728.11316165414	1656.04109022556	1324.31226842105	2700.22993157895	2131.03696466165	2041.4044112782	859.055203759399	1220.81823834586	1401.04730451128	2196.57844135338	1473.41331278195	2362.79868345865	1181.26567067669	1995.30032781955	4181.29684210526	2728.11316165414	1815.48033308271	1934.25593759398	3177.04557518797	1276.86862631579	2243.87356090226	3036.69528045113	2182.62436691729	1826.92397894737	1892.26773157895	2218.94145338346	2182.62436691729	2504.94135263158	1736.66917218045	1156.48328195489	3041.67109097744	1869.74318947368	1407.49356466165	2428.65703609023	1596.28983383459	2140.08287819549	1657.75744511278	1890.51027368421	2832.38580451128
ABTB2	24.9456872932331	83.8405515789474	-3.31578689473684	5.8986484887218	6.0061397593985	19.6118988195489	17.3029586090226	14.1132411052632	15.853510443609	20.2388367142857	17.8334015639098	14.8027065789474	17.1226992781955	15.0338741278195	9.77864207142857	18.9971629323308	-5.65279565413534	9.02689113007519	6.52717230827068	5.22789353383459	13.8529408496241	16.0916478045113	6.79277554887218	7.89748336090226	29.3078112481203	19.5858451729323	4.70902184210526	7.31068878947368	35.0448765413534	24.4996413533835	7.69119457142857	33.4064521804511	35.2074360150376	17.4941003609023	17.3863868270677	17.6160118496241	68.983080075188	21.8690626917293	10.736571662406	68.1864232330827	29.9078283233083	5.03205066917293	17.9122646466165	24.3155587142857	6.5466710075188	12.3989336992481	13.2895491654135	36.7957065413534	37.5179651879699
ACAA1	491.739313533835	618.611929323308	433.873980451128	387.651935789474	449.371014285714	448.676836090226	462.764143609023	307.907744135338	427.529090150376	440.329172180451	553.36582556391	282.243152406015	393.778689172932	361.456314360902	309.929792180451	401.994072105263	401.187534887218	343.119083383459	364.723960827068	484.104543609023	469.41169924812	352.300110075188	465.690173684211	423.085722481203	588.811459398496	519.591563157895	388.869680977444	409.729785037594	400.851748270677	413.566081729323	317.543706842105	431.238790977444	533.270890977444	588.811459398496	499.922033834586	487.389960150376	524.674820300752	430.888062406015	486.922677443609	542.06074962406	490.210709774436	421.459713909774	399.720947518797	508.465926315789	464.92992556391	470.793327067669	377.912158421053	525.15310075188	440.144110526316
ACAA2	361.577942030075	213.277091879699	249.011429699248	353.354788045113	243.007787142857	253.982828947368	270.740173082707	330.366177669173	288.270881879699	310.747572406015	199.619394285714	275.107366090226	250.006316015038	317.543706842105	234.913001428571	230.933761578947	299.133352330827	237.319073383459	233.932152255639	234.827804285714	209.814794285714	180.658568345865	348.189338421053	240.596610902256	236.791092255639	245.427157744361	223.780409022556	244.812798721805	209.743103233083	241.328728345865	279.760515488722	261.149536992481	262.835181729323	219.914729849624	277.764969774436	225.43317518797	287.872350451128	406.603612030075	404.024092481203	253.522760300752	277.962325263158	294.317315263158	244.38993924812	247.982052030075	278.634784962406	259.578436691729	294.224709097744	395.703848421053	233.698691353383
ACACA	84.6049228571429	50.8107521804511	80.6506102255639	66.5102112030075	32.8259806766917	29.3886947819549	33.7765218045113	9.04347446541353	24.9805096992481	41.2199232330827	30.1318189398496	36.2964798496241	57.9324671428571	55.7523869924812	30.6703711954887	52.7816889473684	33.2045566917293	45.5162545112782	44.7637604511278	29.3078112481203	37.291415112782	42.6992554135338	36.306749924812	46.1103801503759	16.6707598496241	24.9030485864662	33.9722360150376	42.6603677443609	25.8472760300752	28.090308556391	15.8569203759399	32.5285110526316	29.433543075188	32.8075871428571	36.1155754135338	67.8019869924812	63.7682302255639	24.5422271954887	32.7697688721804	38.5661581203007	4.96684766917293	39.662712406015	53.8839516541353	14.341647887218	31.2474054285714	36.3260755639098	39.0958460902256	19.8630496766917	34.1799842857143
ACACB	69.1883665413534	78.6660968421053	102.322444511278	43.1735546616541	57.0608308270677	18.753623481203	62.6904182706767	46.6348896240602	26.5753624511278	124.567519699248	47.9691663909774	108.998539924812	85.9149079699248	179.699188120301	104.053465413534	105.565318421053	28.4869317819549	94.2382872180451	65.4215403759399	103.343883082707	75.4678090225564	114.723197593985	51.713657443609	86.9539245864662	134.057982255639	80.8630107518797	73.9218663909774	59.7270669924812	186.433214135338	104.853683759398	12.1410580225564	60.3701821804511	105.921795338346	86.7457727819549	84.7295485714286	120.55539075188	181.924483609023	124.647304511278	75.9555181203008	55.1624190225564	94.6078941353383	84.1822846616541	80.2186141353383	118.999140977444	114.796974962406	72.5239471428571	55.0164704511278	35.0628537593985	129.091374135338
ACAD10	159.293549473684	131.392641879699	113.303567894737	116.149683007519	141.21574406015	92.5584371428571	101.248458646617	91.6765145864662	99.5853318796993	104.603193834586	112.258228421053	116.446306691729	168.451860225564	216.82911962406	100.29208075188	105.894255864662	79.8934562406015	107.950205037594	112.868703533835	134.879984511278	122.410121654135	161.989053984962	122.792302030075	124.040296390977	126.445671278195	110.969486842105	113.303567894737	131.43610518797	139.98364406015	101.631920075188	38.5661581203007	124.773998646617	133.702366766917	116.994747819549	106.616001052632	179.516625263158	201.329323759399	147.195721729323	138.456377518797	104.603193834586	97.888994962406	164.386245488722	123.483775263158	138.040951052632	121.398994962406	112.833712255639	148.541869699248	153.073963684211	128.815269022556
ACAD11	204.605629323308	153.314652330827	229.883811428571	121.431643533835	131.351409849624	116.079207819549	78.2119478195489	99.8860631578947	94.6340986466165	131.186423609023	106.585619849624	111.346415413534	169.383381503759	164.569138646617	112.868703533835	146.571910225564	193.720372406015	109.265849548872	206.702777142857	141.357627368421	167.258648120301	151.361099022556	135.180585639098	122.372170150376	141.764647142857	117.619839172932	157.097030225564	112.833712255639	119.171516015038	141.764647142857	85.5498342105263	103.503962030075	119.211652030075	131.146255864662	131.51854593985	219.019510075188	204.321569699248	129.870637669173	114.82922962406	118.601562631579	72.5005154135338	156.877543308271	152.631242030075	106.552616541353	155.742554135338	149.745620902256	140.437664360902	96.4281256390977	86.3985314285714
ACAD8	104.983441804511	117.13024037594	127.438353157895	102.322444511278	102.742738120301	69.0434647368421	83.4021404511278	77.8963290225564	81.4298658646617	116.840687293233	76.7086944360902	73.1184965413534	120.920586090226	83.8163630075188	116.189193609023	106.773979473684	93.3366433834587	91.0000980451128	89.8276018796992	85.131974962406	101.688614511278	101.439772255639	69.529365037594	110.629637819549	128.892273308271	96.3673690225564	90.0699737593985	106.462067293233	102.550668721805	97.3289663909774	66.8048160902256	94.807482556391	88.595707518797	111.624616090226	114.901062406015	146.47683481203	99.2727363157895	81.4054796992481	79.5035981203008	102.25825443609	68.9656696992481	124.170778045113	94.580812631579	104.736107593985	81.3084515037594	120.441108721805	101.039419398496	68.5632702255639	131.976344135338
ACAD9	274.08647481203	262.167439548872	221.457167218045	190.370255714286	211.96022037594	147.341906766917	174.941986315789	121.763543082707	178.150252105263	169.656812932331	159.293549473684	125.63854962406	221.304972255639	223.324671503759	162.197481503759	223.694372706767	173.34491	217.659250526316	176.320358571429	167.15171	219.842665714286	186.734657518797	224.184154511278	209.03703518797	219.617127969925	171.07491887218	219.535883909774	357.737427744361	193.968866240601	116.079207819549	70.768877518797	173.589911428571	194.591846917293	262.99109593985	181.039973308271	273.322301278195	276.671685263158	182.813837969925	154.613791578947	195.873626015038	174.008259022556	239.311641052632	219.693536842105	153.607368195489	154.660191578947	251.473840902256	189.45322406015	186.858994887218	176.733594135338
ACADM	405.048642932331	240.760944887218	547.14517518797	288.886381578947	423.27133	274.53628518797	423.443214360902	257.530063308271	334.802867368421	337.631698646617	396.333568721805	362.943568947368	196.213835488722	99.0916242857143	254.498703308271	294.529712706767	741.848296240601	281.730735037594	663.525587218045	492.850007518797	574.38857443609	217.427722330827	597.216940601504	213.043345714286	155.141870601504	239.236064210526	265.281001729323	253.437787443609	111.236192030075	565.488369924812	266.682599172932	190.160289699248	281.330957218045	227.159582105263	220.385760150376	143.297479924812	143.585387368421	320.319935488722	232.082254210526	354.19614075188	97.6860990977444	195.281252330827	274.53628518797	145.060406616541	331.336312180451	181.684230150376	246.807054962406	198.544911428571	181.684230150376
ACADS	54.7557654887218	72.1464181954887	45.8693803759398	68.7643576691729	69.3140842105263	161.577086315789	35.2167826315789	120.476829172932	45.1315472932331	42.9106641353383	32.0683805714286	42.6992554135338	72.1701660150376	52.2835982706767	42.0725056390977	45.7275068421053	29.1844089774436	39.5737385714286	32.547015112782	55.9665054887218	46.3309815789474	58.5058122556391	32.8168552631579	68.8843783458647	39.9586854135338	60.8151698496241	41.286144962406	55.81093	61.0981265413534	26.1944386616541	114.304708195489	66.8673015037594	59.9810680451128	112.765796616541	48.1706134586466	80.170102406015	66.7846679699248	101.910716691729	65.7107852631579	70.1011233082707	131.272029323308	80.2886114285714	56.5624619548872	98.9916845112782	61.6892890225564	58.4158369172932	61.8412401503759	84.5787464661654	70.4053003759398
ACADSB	17.5620841879699	2.27539531428571	26.6486062255639	7.48544590977444	16.292789	15.6199202932331	11.7583540992481	0.868813040150376	5.17551772180451	3.81684830451128	11.1942868383459	7.65887211278196	12.0020197518797	15.5680433458647	4.96684766917293	15.9878758120301	1.4496671	5.79596185714286	10.579936056391	4.19072687969925	10.3901880864662	10.8650726639098	7.8179294887218	12.2452497368421	9.76362643909775	3.96125051879699	12.4746364360902	21.5100914360902	6.37169985714286	16.7179368045113	11.8367039924812	7.89101027819549	8.74716355639098	10.0568184879699	8.25805545112782	5.85534963157895	0.663435669721804	-1.1381136096391	17.9240942556391	7.24516667669173	7.48733363909774	2.7814940243609	8.1932034962406	6.81290140601504	10.4754520759398	17.3179215864662	12.6195535639098	-3.98139128571429	17.3216355789474
ACADVL	716.724212030075	594.918546616541	490.631644360902	501.227445864662	468.134426315789	456.859201503759	367.353443533835	467.542627067669	477.534323308271	473.08122406015	487.175257894737	499.645034586466	643.477869924812	731.195111278195	457.07122556391	619.677347368421	561.07325037594	524.422130075188	473.897258646617	621.284112781955	600.114988721804	426.497078120301	584.508470676692	560.848871428571	481.568671428571	526.8469	450.237614285714	465.876223308271	547.637733082707	350.943926616541	688.425497744361	634.597656390977	491.739313533835	527.550979699248	554.427544360902	665.531593233083	810.326916541353	825.653215037594	599.841354135338	493.291980451128	513.007636090226	641.556057142857	480.437395488722	429.683718045113	471.21792556391	568.381621804511	593.115818796992	699.764333082707	605.570554135338
ACAP1	1036.14601879699	779.983390977444	1028.24825263158	1191.51108947368	878.822389473684	707.749354887218	861.736555639098	667.658420300752	825.653215037594	791.155769924812	876.101743609023	649.821637593985	958.682184962406	759.05199924812	563.936368421053	568.1322	659.323448120301	801.625787969925	756.51820075188	880.475337593985	943.039145112782	741.017971428571	804.924606015038	704.090072932331	1312.10797518797	858.62662481203	681.688556390977	691.51377443609	770.970271428571	609.257778947368	416.339508571429	855.663294736842	855.663294736842	876.640968421053	791.155769924812	1183.16067368421	1138.14400225564	722.571006015038	1018.99002330827	628.677061654135	873.836267669173	741.397136842105	1075.32576541353	858.62662481203	760.34410075188	668.80985112782	918.385508270677	648.541554887218	708.915296240601
ACAP2	173.229353383459	352.300110075188	345.98415443609	134.792434887218	219.382206090226	169.221905338346	536.708685714286	345.134446616541	472.873302255639	361.73750481203	624.898096992481	249.262082030075	190.370255714286	283.427870150376	531.235781203007	573.292566917293	227.327848796992	425.156746842105	422.890267293233	404.376930526316	404.376930526316	174.428688421053	229.641529849624	447.335617293233	535.960454887218	636.630643609023	371.633376842105	447.876435338346	336.64650112782	460.628941353383	315.555267443609	483.498641353383	401.014601353383	484.306857894737	432.098355639098	223.094360225564	258.696161353383	328.319533082707	396.667204135338	481.116010526316	169.109434962406	281.330957218045	293.091091052632	438.041736842105	480.660220300752	508.02882631579	408.756784962406	332.247878721805	518.350063157895
ACAT1	463.56000075188	211.499083834586	419.863257067669	221.827062030075	395.84212	331.610524586466	263.348861804511	147.539880075188	238.319452030075	549.158687969925	512.240844360902	225.28279037594	217.828849398496	90.6868552631579	166.651013007519	161.739167593985	523.162697744361	413.913746992481	412.063931278195	343.254075488722	405.360912556391	126.532499699248	448.676836090226	251.313664962406	189.138804135338	251.313664962406	241.833872481203	158.338141578947	92.0922102255639	357.28999406015	188.58094481203	140.387346541353	311.733905338346	170.794963233083	233.213127443609	131.645560676692	111.796359398496	336.759087443609	161.53329924812	226.376606165414	94.494170075188	117.465263834586	139.419650977444	147.141353007519	331.469952932331	249.011429699248	216.592735037594	176.610859022556	179.020411428571
ACAT2	202.57265556391	149.795913984962	219.233598571429	206.061809849624	185.838252105263	124.246354586466	138.456377518797	104.146591729323	106.997533082707	192.306514511278	166.123088421053	109.821915789474	133.780154210526	85.0522411278195	76.8557106766917	113.514696015038	203.474506466165	176.551612406015	171.186596090226	139.419650977444	185.913127669173	98.6624666917293	263.439227518797	124.283803383459	76.2083804511278	127.555363383459	125.522526240602	157.992341954887	92.1208496992481	202.899509398496	98.5380509774436	103.530473609023	132.420748796992	108.998539924812	140.741666390977	92.7991862406015	74.5926603007519	127.400523082707	133.249251578947	140.161191654135	119.394304135338	94.2139727067669	114.133131954887	130.429486390977	154.159626541353	124.647304511278	136.749063458647	136.430283308271	121.283982932331
ACBD3	347.194169473684	335.99109887218	532.976090225564	366.221352105263	431.426601503759	324.551212406015	435.206154887218	304.364744887218	309.037955263158	442.004806015038	509.665009774436	377.044798270677	183.510942406015	200.865945263158	347.943533233083	332.755798646617	636.951658646617	458.856363157895	616.0466	446.515118796992	572.193033834586	235.076237218045	464.367642857143	343.739676165414	289.386603533835	252.884045488722	305.91248443609	369.85328037594	260.148192631579	483.29742481203	293.821152631579	229.476995037594	332.628636616541	172.387763609023	330.722639699248	206.564032932331	207.319480902256	325.68807075188	297.51465593985	522.420318796992	195.476757218045	408.262469097744	411.07454	300.476318796992	458.424917293233	313.179192180451	317.201998646617	217.964440601504	300.603921428571
ACBD4	37.08804	38.219164962406	50.030484962406	35.6282882706767	53.153025112782	0.532820375112782	27.7251489097744	13.1533417218045	3.93393164661654	38.6622936090226	40.8209660902256	59.0713628571429	40.2912511278195	20.7834150075188	34.0595002255639	32.2401818045113	50.4328207518797	38.3438127819549	45.4497063157895	37.4876688721804	37.538292556391	53.2754132330827	51.0989547368421	47.7976636090226	19.5621103082707	5.76801530075188	30.6633172932331	32.4529455639098	10.5657977691729	51.6215934586466	4.66829490977444	32.9211412781955	42.0619323308271	34.0872283458647	36.3569430827068	65.1289772932331	33.6832014285714	31.2855455488722	58.0559269924812	22.8366463533835	35.2361428571429	23.2833751203008	20.1594539774436	27.3239160977444	24.038357593985	22.8366463533835	42.4730622556391	21.4574166616541	19.371482406015
ACBD5	0.823173760977444	-3.56279895488722	-5.70696562406015	-3.13276031578947	-1.69390534210526	-3.90978760150376	6.30070644360902	-1.32723786654135	4.93337557894737	6.09797572180451	5.60190390225564	-6.39443522556391	7.4312732556391	1.54181629165414	8.02896369924812	10.5992644827068	3.05560828496241	4.43813837593985	8.64452927067669	11.6535510834586	5.07755616541353	3.92537895263158	8.6519702556391	3.28225945488722	-6.21730090977444	7.48123978195489	8.06499114285714	4.83453281954887	-0.431862396969925	9.84060734360902	0.14210427387218	8.5615384962406	3.29360455789474	-3.18138578947368	-5.90618645864662	6.56112303007519	4.44245172932331	5.59523921052632	0.835874166744361	9.64422875112782	-7.1850625112782	21.1947967443609	2.46153021654135	-3.36800088721805	4.52995516541353	4.95077232330827	4.86777469924812	-4.88176577443609	1.31611324075188
ACBD6	121.138992857143	83.7696916541353	101.531321954887	167.308140902256	94.4426636842105	102.924628646617	113.621561503759	60.139120075188	118.562972406015	101.34312518797	69.2070772180451	82.9368111278196	91.5084097744361	134.325238571429	114.975569172932	97.6269947368421	117.065345112782	140.866388571429	97.5978578947368	102.958554586466	102.322444511278	105.13618962406	129.870637669173	118.999140977444	84.4200664661654	82.7496272180451	103.050394360902	88.4400381954887	43.5942888721804	92.6207855639098	103.964945639098	128.040963984962	101.439772255639	146.624986992481	106.189695789474	123.136432105263	144.915649022556	113.040064285714	157.992341954887	96.6616834586466	142.659859398496	133.96384924812	131.772899924812	91.8594237593985	115.770366992481	137.256598421053	130.675097142857	124.492983308271	99.0916242857143
ACCN2	12.443110962406	-4.04617242105263	22.7365399849624	5.80672845112782	-8.75460159398496	-1.28405337902256	-3.21787586466165	-0.866309788172932	-1.04421347714286	12.9186761804511	-0.630175100902256	3.66290780075188	12.9986982631579	4.38573333082707	-8.98703507518797	-0.74534248924812	19.2639440526316	15.991144112782	3.51772523308271	14.4245631428571	15.9979648421053	3.86142607293233	14.8898192030075	-0.0213227347593985	-2.43544246090226	1.5665419293985	-4.32613542857143	1.27140466977444	2.54714865150376	0.738950222105263	-7.34473414285714	-3.04438693984962	2.4912457412782	-0.0800403627819549	6.68599990225564	8.86847731729323	4.16010783308271	3.29600378947368	6.18363554887218	4.23980513533835	4.77977420300752	-1.67519233684211	11.5583549924812	11.3646414458647	-3.77003321052632	-4.83548201503759	6.35089137593985	5.96213567669173	2.94396513157895
ACCN3	7.1131655037594	0.0318486792481203	1.28562532857143	4.47332930827068	1.27140466977444	1.91677106368421	7.56552822556391	5.62870407518797	0.337554569172932	4.58718622556391	-0.568598100451128	-8.4071104887218	-4.21764862406015	-4.69529891729323	-2.76610812255639	-0.418054636781955	9.89562780075188	3.71795195338346	12.2370404887218	8.48205511278196	12.6331534135338	10.7570772203008	9.80609637744361	16.8958998120301	-2.24479848045113	1.65499511591729	5.61275157142857	4.35776115789474	2.45911559323308	-2.09495757721053	2.21720498721805	2.07885424736842	7.64317637593985	-3.80357127819549	0.482855001203008	14.4245631428571	2.85555643796992	5.45125845864662	12.1662146240602	1.78892956733083	-7.0803630075188	3.40773621578947	6.47446570676692	3.98115460300752	6.86529680451128	-0.995259547293233	0.247336883511278	5.15726869172932	-2.31988964661654
ACCN5	0.334817081390977	7.06422272180451	-10.4385050827068	-3.31211366917293	4.54270072932331	8.72799204511278	0.0533160997744361	2.37633113308271	-7.19429847368421	9.46755885714286	-1.19106824026316	-5.30282696240601	11.7370553992481	15.8904689097744	2.98717206015038	-0.522123341714286	10.9626152458647	-6.20482735338346	-13.4798373684211	6.61960261654135	4.24686706766917	-4.53101035338346	-5.73494221804511	0.854165913383459	23.3658788045113	7.83670643609023	-6.12395210526316	3.25407579323308	-3.10914691729323	-2.1251694718797	2.72469358794737	5.99501247368421	-0.305508412932331	-2.63689497218045	7.64082989473684	-13.3583193984962	-5.45011464661654	11.020610281203	11.3121651548872	-1.07868232586466	3.53493894962406	4.77720687969925	2.77718505165414	15.8104173759398	-1.90567195037594	-2.04533147330827	8.13233138345865	2.00055023759398	3.10123356090226
ACCS	290.864646315789	226.220203383459	309.929792180451	515.435296240601	280.707866090226	124.975858571429	162.50570037594	177.175772857143	150.391301203008	179.020411428571	114.60762075188	221.889543157895	284.666462857143	1051.39812631579	234.338866090226	255.352404962406	264.700608270677	706.026096992481	771.866669924812	339.582180676692	252.271782857143	665.531593233083	233.769846090226	290.013236015038	180.483409473684	216.055239097744	561.620666917293	222.503487518797	261.805963909774	169.277081353383	530.957467669173	191.622271353383	293.918498721804	686.608708270677	612.761914285714	303.258833082707	1102.69227518797	171.348043458647	294.750338721804	650.536759398496	248.146564360902	224.744615639098	661.788971428571	323.945477819549	281.22892518797	546.888842105263	229.316741804511	254.320718947368	243.095399398496
ACD	183.378906616541	192.628689924812	132.832590225564	228.643024360902	180.771662105263	170.909939097744	128.975449097744	142.031803007519	123.212853082707	144.648618421053	112.436301203008	154.210116240602	224.099767368421	147.862083834586	108.52493075188	116.149683007519	108.454993082707	146.993417142857	91.2638377443609	133.579986992481	130.675097142857	160.668117293233	114.169394736842	151.506026616541	131.895586691729	130.918789473684	121.138992857143	129.540756466165	240.831716992481	96.3125976691729	62.7819715037594	167.204877142857	153.120925413534	170.268043609023	176.320358571429	237.653621879699	281.839388646617	229.883811428571	169.163608947368	157.191368646617	265.546409548872	206.061809849624	209.476777293233	178.087960601504	130.554993984962	171.685448947368	190.797312857143	150.391301203008	240.760944887218
ACE2	-1.1975876375188	15.2986520225564	4.20658615037594	5.10642652631579	4.8614524962406	25.6692769473684	13.8956868270677	18.501282481203	-7.3530632481203	2.7290386037594	5.48625880451128	6.97580436842105	17.7268561052632	13.0195054210526	11.0681350503759	11.5660407593985	12.0658572030075	24.1293303157895	7.93651578195489	6.35089137593985	3.62139439849624	7.04000130075188	4.36015060150376	14.2049367067669	7.14524245864662	12.2507610150376	10.0214636165414	13.2103065037594	-0.284569776616541	10.0988326578947	5.44680944360902	-20.0235484210526	5.28928080451128	5.83679815037594	3.53256966842105	-16.5994576691729	10.323269733985	3.02270063759399	18.0911321353383	4.46390620300752	10.9727674864662	11.4768191345865	20.5562436992481	17.4745861278195	4.98443530827068	8.67285733834587	15.3434621729323	18.520612075188	14.9224120075188
ACER2	22.3227399849624	16.0597282932331	42.2581635338346	32.4859623308271	40.7522496992481	35.7261856390977	29.7077321052632	41.3558673684211	17.3179215864662	29.433543075188	30.813840556391	30.7023963458647	26.106307075188	2.24122356917293	21.9107933834586	26.6486062255639	52.0058303759399	24.2426221804511	52.0058303759399	59.4662864661654	46.4199364661654	22.4752514962406	52.4568826315789	22.788484518797	9.95600887894737	17.9907360601504	29.3677442556391	26.915361593985	17.2875176390977	88.0103344360902	22.9755404887218	32.9492406015038	27.738840075188	18.7819469172932	36.1727721804511	19.1024904360902	16.1239041578947	10.2873337879699	23.1824853233083	26.954912	32.0773436090226	9.13233836917293	14.7745475488722	31.5937680827068	42.4009132330827	28.0272750977444	6.18363554887218	27.4875436917293	23.0399879172932
ACER3	29.0801363383459	38.6326215789474	24.0946837293233	12.4606185864662	13.5506052105263	20.9890652781955	30.9921657518797	22.1705999849624	58.224875037594	30.8683820977444	40.1146153383459	43.4826437593985	59.2924706015038	87.4611412781955	59.3614047368421	45.4497063157895	35.657420075188	36.515267368421	52.5504968421053	37.7012262406015	36.5316264661654	63.3824134586466	71.0168386466165	11.0309914736842	11.3066130864662	23.0787642631579	25.9469725338346	49.8296666165414	44.5477237593985	39.0958460902256	6.98585805263158	58.2620844360902	13.495572443609	12.472169112782	29.3886947819549	21.9253615338346	46.1103801503759	14.0112276240602	57.3308002255639	34.9446508270677	26.0029140676692	27.7251489097744	35.7363481954887	29.4112115037594	37.4284940601504	26.7259579849624	25.8715041654135	8.72315007518797	27.8325007894737
ACHE	3.04343876315789	8.46234673684211	-9.64000770676692	10.6550522255639	4.49541872180451	20.1546796390977	3.36525276315789	-0.25553741406015	3.53700092255639	4.72501957142857	2.7814940243609	16.7568201804511	8.81291187293233	3.85693333533835	13.3873672180451	2.31092006917293	6.54887115037594	4.07858917744361	14.2567653082707	2.30602211503759	4.90842409774436	9.07195976992481	10.3382955723308	5.39292079699248	-0.00820190466165414	12.2092589548872	1.33330844424812	10.3528930120301	-1.34795447026316	4.20205469172932	20.0877156616541	6.15297254887218	5.37297993984962	12.9673949323308	0.630144057593985	13.6928430075188	1.96416671195489	2.91788117969925	7.01323289473684	11.9216995112782	6.82698357142857	14.2294729473684	5.63330615789474	3.76781456015038	6.43954854887218	9.18845393984962	3.16496499323308	12.2289949473684	8.32447980451128
ACIN1	663.843639849624	718.730538345865	623.910794736842	596.317415789474	499.922033834586	513.254684210526	401.187534887218	494.997897744361	498.940557894737	514.510251879699	503.02672406015	446.515118796992	494.273309774436	543.128184962406	431.928146616541	534.303989473684	358.355264135338	384.11742924812	383.051745413534	448.676836090226	389.017954360902	473.51512556391	334.082820225564	716.326263157895	703.305576691729	530.694078195489	550.698657142857	506.341728571429	537.48522481203	358.355264135338	444.599469924812	567.838870676692	534.519109022556	719.579781954887	697.11847368421	684.19302406015	846.146978195489	557.020014285714	705.58574962406	488.873020300752	697.11847368421	722.168376691729	624.898096992481	606.566648872181	570.8262	656.922322556391	656.922322556391	445.672833834586	601.969041353383
ACLY	689.568236090226	632.190405263158	371.633376842105	490.210709774436	379.166873233083	381.714037293233	310.972028646617	363.367589398496	329.141510676692	328.190223984962	318.097237593985	349.757850075188	405.512577443609	392.182752781955	352.183356766917	453.163733082707	459.675418796992	348.853156766917	380.539097744361	374.949546390977	440.504986466165	528.069420300752	373.207978496241	327.02634556391	307.570249699248	307.126832631579	361.318543383459	425.811037744361	566.553867669173	305.129301353383	453.163733082707	452.937032330827	386.071436165414	476.957954135338	365.451063233083	547.902269172932	548.165686466165	378.308775413534	278.425457894737	436.487766165414	328.927173609023	461.575341353383	394.087319849624	285.409580902256	302.180948195489	436.663818796992	332.377305338346	337.987201729323	356.285914135338
ACN9	191.931913458647	148.877837218045	295.51805887218	209.743103233083	199.619394285714	186.297833308271	209.336414135338	128.078006015038	217.427722330827	239.670603383459	303.805361203008	190.994353533835	102.648592781955	109.920133984962	130.918789473684	154.804457744361	199.219062781955	200.079476165414	411.247739172932	184.956316616541	236.211822781955	172.442596390977	211.004778571429	119.580273609023	286.629714511278	278.838613157895	170.909939097744	123.376324887218	74.3095227819549	286.51838924812	147.772357443609	149.199847218045	258.251501654135	169.330946842105	154.261392180451	107.452381804511	82.2863266165414	118.414303383459	232.384958045113	134.744480902256	76.3309517293233	118.454032255639	185.913127669173	184.770885639098	224.258663007519	168.451860225564	175.211293233083	241.167467593985	83.8405515789474
ACO1	262.734221804511	255.352404962406	297.51465593985	325.288960676692	216.666330827068	188.522509699248	199.951099398496	286.21983593985	187.440831353383	182.042880827068	158.542683609023	308.931252406015	250.98323593985	306.790044736842	271.494903533835	287.424525263158	183.320523233083	183.688905789474	214.265479097744	191.686529924812	188.215174360902	364.604524887218	160.927733383459	257.333881729323	225.592652932331	149.026178120301	296.393662481203	313.623116766917	259.961443984962	207.052899774436	238.232741729323	225.207436090226	208.032546390977	280.496251654135	228.087198796992	361.870730902256	330.486777593985	251.744671052632	212.676001428571	187.960493458647	276.556166390977	321.023568796992	260.60220112782	256.134271428571	201.459160451128	267.353716691729	292.650937218045	208.888659849624	208.099650150376
ACO2	120.252135112782	143.632140601504	88.8094408270677	130.294093007519	121.283982932331	178.087960601504	72.6605069924812	94.7220145112782	68.8005203007519	77.6109028571429	78.8735372932331	114.60762075188	105.659493684211	111.702766090226	58.1224561654135	72.7644372932331	60.7229193984962	70.7217810526316	54.478252481203	60.9211970676692	62.9588338345865	91.7890569924812	84.1822846616541	118.956729699248	84.2833662406015	80.7439480451128	69.8093116541353	73.5770362406015	69.2512115789474	64.4166336090226	127.955342406015	86.5566513533835	73.227012556391	68.8629121052632	93.534972631579	158.589477218045	150.348356992481	192.054837368421	133.702366766917	89.5207395488722	230.184836466165	140.781960526316	122.751642255639	65.1100107518797	55.9995339849624	90.2923184962406	119.952214736842	109.236087218045	98.1411993233083
ACOT1	15.6166370676692	19.9595639924812	11.8611413082707	11.0283810075188	4.61139407518797	10.0267190353383	10.9056471330827	2.79887130488722	15.6632711578947	18.3788116315789	16.8115854962406	-2.27594459849624	6.8315277518797	16.0290866090226	-0.370054422390977	16.4539288045113	12.6798987744361	22.277367518797	11.8476002330827	5.97258252631579	15.4787965864662	3.61922231503759	18.5508773233083	20.3983290300752	-5.78311053383459	-2.29317206917293	6.67339793233083	16.641759962406	9.75414744285714	17.4095728345865	-4.99784057142857	0.00592975684210527	8.92729714285714	1.30562850451128	5.37933078195489	13.3163737067669	14.0233511578947	10.5516472045113	18.5960615714286	12.8846414586466	8.11460005263158	16.8848336090226	19.6416238496241	20.108736962406	18.840899887218	15.7664932030075	17.6921906390977	2.97870315488722	15.8005706766917
ACOT11	12.854176556391	16.0419431729323	-1.14165194138346	0.630144057593985	10.3624107879699	2.81780016766917	1.64521763478947	4.79054714285714	3.58803043984962	6.88004618045113	5.91304348120301	14.4556046315789	26.9342315112782	14.9554731428571	17.1529474135338	7.78726721052632	14.0917359398496	5.43595095488722	4.27084567669173	19.987691075188	4.43119545112782	17.9828110300752	-2.25182991353383	6.23038336842105	10.5319110789474	-2.34048643533835	5.85534963157895	4.93740647368421	28.9297848947368	13.6660717744361	-1.83429047142857	4.19072687969925	15.0175181428571	12.3797166691729	7.85944438345865	14.1773702781955	45.9083713533835	3.57898964661654	0.961111040601504	5.05046106766917	16.0880308421053	3.6874603556391	11.0886683669173	28.3773897669173	-3.92668916541353	12.7831199323308	15.5105191654135	11.8976252556391	38.0403244360902
ACOT2	16.4223352330827	14.4526199172932	17.9162553759399	9.54921603533835	14.4215470451128	22.9189723684211	31.1678912180451	4.90842409774436	13.4928301278195	24.2700220150376	16.5399455338346	15.3934033308271	10.1867716256391	18.8071716766917	21.4101984511278	9.01742897293233	14.7869810977444	31.9125518345865	21.5155412706767	11.9426597669173	19.1590926917293	5.25642530827068	9.92042069398496	28.2891306992481	5.46040561654135	21.3356329774436	28.1527786992481	23.2473853157895	7.43382098496241	19.0238090526316	2.9219901037594	20.5098109548872	10.413172537594	19.9167727744361	17.3029586090226	14.6678938947368	11.4314016496241	8.93825064887218	23.7332335037594	12.0581235037594	36.5702636842105	15.9563510977444	16.5470372030075	18.6873922330827	14.7492212030075	18.0798901578947	19.3337331654135	11.3703407308271	10.2849257443609
ACOT4	61.316634962406	48.3314536842105	10.8165694045113	6.55858945864662	36.3151454887218	15.7664932030075	43.5694756390977	0.630144057593985	16.4505730526316	54.7712397744361	69.9396506766917	39.344555112782	40.5424358646617	60.7821289473684	27.3239160977444	48.8634582706767	47.3805178195489	91.5889706015038	25.0272325789474	25.3348494210526	52.8773327067669	37.5285121804511	9.62842730075188	39.6736581954887	3.05304615037594	41.1068180451128	48.5494711278196	52.992722406015	2.6620781806015	38.4155472180451	14.1716439924812	16.0526971729323	14.7282055714286	14.2328241353383	48.8509760902256	16.960598593985	3.01199223157895	39.8680472932331	35.2361428571429	50.5092782706767	0.800290918796992	37.8607519548872	19.4249571879699	52.0625507518797	39.1496586466165	41.2079243609023	31.5256837368421	62.0661986466165	39.5635003759399
ACOT6	-5.84393591729323	2.40887787518797	5.37737348120301	-4.55412860902256	-1.00369626962406	-1.78635553834586	0.758205498586466	10.2822427533835	0.632786189398496	1.51957527323308	-4.84043581954887	-0.00256152353383459	3.36525276315789	19.4081816165414	-8.83770727819549	6.73682365413534	10.2980020526316	10.0024349345865	-0.800765865766917	7.15417718796992	0.438630318045113	-9.30487212030075	13.2135451729323	-6.83949696992481	1.78892956733083	4.24895216541353	0.983931512015038	10.2572246691729	2.43209793684211	-9.42686945864662	24.0432514586466	3.32249721503759	11.0385949902256	-4.8258737443609	0.192552084045113	-5.37487145864662	-2.18851923759398	9.21624401203007	-0.0800403627819549	-2.47811261353383	18.8240915413534	-7.13550427067669	1.72481690932331	-1.08759340767669	9.10511346240602	3.32924458345865	3.07331590601504	10.0392477496241	9.23818105037594
ACOT7	66.6042113533835	56.7645345864662	34.4685191729323	48.9875933834586	37.576942406015	30.3942974135338	49.9913408270677	19.7149972030075	51.8402181954887	43.8443562406015	39.0958460902256	49.3372955639098	60.7626827067669	33.2388292481203	39.3745790225564	39.0958460902256	51.8243428571429	46.888592481203	38.672015112782	29.4944306390977	33.7941336842105	46.02914	66.6256165413534	35.0731882706767	28.0705175112782	33.1603915789474	34.6123695488722	38.1062653383459	29.1097919548872	25.1445813308271	22.6781732255639	55.2431209022556	32.1591854887218	27.2348469022556	34.339752556391	59.8128069924812	55.8616019548872	69.5065712781955	40.8209660902256	42.7226278195489	52.6907103007519	38.3550591729323	50.4189231578947	41.4642030827068	21.7450921954887	44.3364846616541	63.6911106015038	41.1972516541353	39.3651478195489
ACOT8	83.3806278195489	82.3124789473684	71.3645639849624	75.8108018045113	105.921795338346	66.1623268421053	88.8094408270677	97.6557715037594	106.520364285714	89.910042406015	78.391264887218	73.0988283458647	79.8934562406015	132.790422857143	68.2072409774436	79.5035981203008	75.0737192481203	75.3239555639098	68.7834028571429	77.4486553383459	64.7868136842105	69.0434647368421	88.1905019548872	103.439380977444	108.249160977444	64.2275423308271	78.013440075188	78.7116468421053	50.736217518797	64.8464489473684	30.8360899473684	91.2638377443609	94.494170075188	71.2534513533835	94.1050168421053	105.13618962406	118.076452406015	103.530473609023	94.2382872180451	93.7227148120301	147.087764736842	98.6911638345865	109.302207669173	104.053465413534	85.3621762406015	54.1074793233083	81.9697386466165	95.8206054887218	62.5032639097744
ACOT9	157.136163759398	373.207978496241	119.247752556391	134.453069022556	165.962321203008	124.402733909774	259.672777218045	100.758365639098	224.333354887218	174.997556315789	240.831716992481	121.467963233083	142.984982180451	106.353265789474	166.374729774436	189.658720601504	146.152285864662	207.052899774436	209.609837593985	176.382423308271	181.979309774436	164.232711278195	229.791051729323	154.660191578947	247.311422180451	385.489028045113	202.510246842105	188.941677067669	124.773998646617	174.25083887218	85.2123127067669	211.295408571429	277.168001278196	165.099842481203	154.002451278195	149.07139406015	194.272581353383	153.460283383459	141.810414962406	475.853764661654	124.567519699248	126.532499699248	129.699152330827	136.517333759398	161.887403007519	170.052411052632	127.355313609023	252.005545639098	157.405187443609
ACOX1	110.211785864662	157.191368646617	70.0786012030075	65.6374172180451	65.205602556391	89.0564632330827	129.374743909774	160.452527744361	126.654503007519	98.3948506766917	270.364809699248	110.939323458647	95.0970490225564	168.954386616541	215.102882781955	209.271353383459	72.2737157894737	93.2460589473684	109.98429481203	158.949220451128	101.156421278195	212.116569548872	83.5637178195489	159.819833157895	385.489028045113	213.043345714286	159.450026616541	139.464549849624	282.896251278196	96.3673690225564	70.2310881203008	229.556688571429	138.53925924812	133.338780977444	136.430283308271	150.892253759398	124.975858571429	110.629637819549	59.9164954135338	129.914096691729	109.949012180451	131.032120225564	89.0315306766917	77.8472428571429	108.797495263158	187.565794511278	107.822687894737	67.661907443609	139.553869774436
ACOX2	9.85088416766917	11.7555575218045	11.9107398721805	-18.5570653383459	-8.43892251127819	0.41521465606015	15.2052870225564	-0.79257749	22.8315833834586	-17.8968508270677	26.1000686842105	-9.45437084210526	-4.92653397744361	30.8968153007519	-4.07334110526316	4.14252245037594	-0.771290464962406	16.1564482556391	-7.41107123308271	-1.00096026977444	-5.94959146616541	-2.94439965413534	0.703305436090226	0.668399718789474	-12.6828647368421	-12.1976052105263	-0.649178390135338	-8.89554460902256	20.3673715864662	-5.50086731578947	0.298931105789474	-1.88626538571429	4.03728617142857	6.86935815789474	11.0987798195489	2.57971372240601	-2.47431539699248	-4.76157064661654	4.45992335338346	11.7667698218045	-5.96302921052632	-10.2356489022556	-9.4816505037594	12.256202593985	3.98115460300752	13.6928430075188	23.5087749323308	3.53256966842105	-1.50178873766917
ACOX3	106.22177112782	91.7890569924812	90.5084234586466	86.4701636842105	65.1100107518797	64.5791643609023	73.4931495488722	27.0499854360902	103.149497067669	54.4933851879699	60.015764887218	80.5994221804511	79.3174715789474	86.3160832330827	55.5285905263158	66.4919290225564	43.9184544360902	58.9454852631579	40.0026039849624	66.971227443609	50.7797022556391	87.3779714285714	87.2948634586466	75.6899544360902	90.5965084210526	62.1044751879699	75.0287305263158	64.0762032330827	62.6904182706767	44.8928623308271	14.3579247669173	79.4570739849624	85.4203227819549	91.1688355639098	95.1804090977444	123.778079849624	112.968785413534	72.061482481203	84.3381351879699	91.2916956390977	96.025412481203	82.882307443609	90.742962406015	88.3803206015038	56.5126085714286	108.116320827068	106.773979473684	84.9671845112782	61.743530075188
ACP1	601.969041353383	477.724242857143	747.023226315789	773.17890075188	631.494211278196	725.040210526316	474.520259398496	724.61452556391	639.611715789474	686.151160902256	447.703420300752	651.870584210526	633.549078947368	527.807737593985	443.503187969925	465.300159398496	835.622860150376	595.470436842105	560.020053383459	529.729847368421	640.226034586466	491.739313533835	1053.67472255639	590.447801503759	365.748254210526	428.93062406015	542.06074962406	541.024914285714	439.422726315789	735.167545112782	2073.07812556391	345.001220300752	378.028650827068	479.394207518797	412.571113533835	352.705431503759	310.048244887218	626.13075037594	658.673564661654	456.679488721804	514.039919548872	630.08347518797	596.317415789474	552.838388721805	701.797810526316	503.669395488722	530.694078195489	777.675994736842	529.973952631579
ACP2	212.600117293233	291.622434360902	103.964945639098	93.534972631579	146.47683481203	127.912381654135	134.407129924812	112.046356015038	142.07887924812	122.245261503759	76.1379942857143	90.8044503759399	120.441108721805	159.144777368421	96.2306651127819	141.163696165414	163.629848721805	152.297766165414	100.668593383459	124.001098195489	98.2340939849624	120.73580481203	228.243569398496	156.989039548872	68.7397308270677	101.78439037594	149.459928195489	114.573139774436	133.873544360902	88.3275616541353	86.9807230827068	221.238882556391	165.962321203008	184.011985263158	134.36571481203	185.537948345865	196.151355413534	181.454893007519	87.5219576691729	341.631378421053	181.862816015038	110.151085037594	154.457834962406	96.3436363157895	188.024754962406	111.381010827068	181.519019473684	140.252709323308	141.810414962406
ACP5	204.872328195489	220.779401503759	195.153388270677	319.237591729323	217.114141578947	259.308725263158	234.758547894737	154.412352180451	273.042522105263	237.482299774436	128.600244135338	257.96706406015	205.862253082707	225.518286541353	186.559135263158	356.589132330827	202.510246842105	270.01254518797	224.744615639098	193.305323157895	232.384958045113	317.201998646617	315.904703609023	244.735271654135	114.796974962406	169.943770225564	211.142932781955	187.378720300752	122.170304210526	146.016841954887	828.964702255639	153.958905789474	223.694372706767	234.338866090226	218.428836541353	276.860135488722	406.930701052632	292.427726315789	286.21983593985	273.322301278195	246.632641278195	381.714037293233	262.363506240602	165.353623233083	145.162686616541	232.873425639098	203.903639548872	288.581287218045	262.363506240602
ACP6	55.381782406015	28.3773897669173	46.0559263909774	19.3376008045113	32.7886358646617	10.7346439007519	60.8347459398496	15.7564844586466	35.8217676691729	57.0445332330827	44.2860962406015	23.4538467142857	61.7234445112782	62.597825037594	49.4061393984962	34.8427238345865	48.1835630075188	45.4076371428571	42.119925112782	53.2431987969925	50.1424615037594	38.96009	43.3618087218045	35.4960312030075	178.204994586466	79.9409289473684	33.4306922556391	44.8800581203008	37.6597802255639	39.061990075188	-0.342268813759398	43.3280269172932	45.0587907518797	58.965762481203	50.8734245112782	50.6166158646617	48.4123158646617	57.5702080451128	39.9462607518797	20.8016998496241	83.794362406015	24.3329918421053	16.5219636842105	42.1693963909774	43.1143431578947	49.4357784210526	37.6923336842105	23.2781988345865	49.3509762406015
ACPL2	55.0320248120301	54.9326863909774	67.198652406015	96.7203342105263	60.1024034586466	48.1301532330827	54.8020015037594	16.153301406015	61.6533536090226	72.1701660150376	49.0286238345865	32.4367318045113	17.0688812105263	37.5985746616541	36.4153511278195	56.8690830827068	38.692584962406	44.9056389473684	37.8381084210526	49.5650515789474	37.1472520300752	29.7481318496241	31.2551622781955	41.3451081203008	211.142932781955	57.2982447368421	54.9173598496241	40.9759415037594	37.0473268421053	72.4356910526316	22.8573820075188	35.6282882706767	43.5065560902256	60.0527888721805	58.2088369172932	67.720287518797	38.2695772932331	8.39246960902256	43.4704379699248	57.8847487218045	14.0826190451128	44.6365372180451	52.8122639849624	23.5728950977444	54.1550387218045	48.9734154887218	47.8702726315789	44.5477237593985	84.6320014285714
ACPP	64.3971481954887	63.3824134586466	41.7852842857143	20.3983290300752	52.6457306766917	27.5915961954887	84.8087021052632	56.5270721052632	47.0131427819549	42.6603677443609	81.9424781203007	24.5584799849624	37.6819246616541	70.5356706766917	100.607359022556	58.7377047368421	45.8957248120301	53.9810171428571	25.4133322330827	74.7244740601504	48.1835630075188	82.8552603007519	33.5259558646617	78.8991463157895	115.699137518797	33.1866190977444	68.9053193233083	51.9417857142857	187.823793233083	47.0383915037594	40.5081894736842	104.118079172932	98.597225112782	64.7066351879699	70.5811689473684	78.1374871428571	67.3728842105263	5.86563369924812	33.5869772932331	66.9503515037594	84.9137854135338	40.9658245864662	38.7034154135338	92.1208496992481	110.151085037594	57.966422481203	78.2581993984962	49.0422545864662	160.714774210526
ACPT	13.9642426917293	36.6277318796992	14.658555481203	58.1224561654135	35.7722089473684	206.278951654135	13.9735863007519	100.849584511278	19.3582473007519	20.3800325338346	14.7027181503759	35.8820310526316	31.7936110827068	52.5986906015038	20.4505778796992	25.0272325789474	11.575745693985	18.1235572631579	15.8667613458647	11.5557094571429	24.6045658947368	43.4345283458647	17.6275851804511	27.0104416390977	27.3176428270677	56.3291927819549	16.1500185037594	42.5678213533835	65.933592481203	17.1100212255639	165.52656112782	28.3352700676692	32.7275767669173	75.5816738345865	22.9857113533835	36.814584887218	51.5904576691729	62.1044751879699	49.9472819548872	28.8867753909774	123.412677218045	58.5207266165414	22.3521015037594	61.3911012030075	36.8248468421053	41.690695037594	27.6592143308271	31.2071011879699	59.1220109022556
ACR	11.1867104067669	3.85693333533835	11.4959481105263	-0.721823805526316	1.47377715902256	12.0827341578947	12.4975111654135	-4.74283318796993	-0.106134087466165	8.28292856390977	-3.28860672180451	6.49888990977444	3.55294409097744	4.36234912781955	1.0644787293985	21.4198006165414	3.15518858120301	1.56420748947368	8.70067654135338	18.0166952481203	6.19037478195489	-1.29595010742105	18.2788858721804	11.5102455218045	-0.44307775512782	15.5744499022556	7.24271296992481	8.23261109774436	15.942310518797	8.90483949323308	-7.65463858646617	9.71299495112782	7.36577622556391	-4.16880429323308	-0.522123341714286	4.6132124887218	9.47443134135338	-1.28405337902256	5.38149033082707	6.98197793984962	7.72450111278195	1.73768184012782	14.8583799473684	15.9453679774436	5.22570355639098	7.92733736090226	-1.15436904665414	13.3816069924812	5.75201513533835
ACRBP	229.148916466165	258.064054210526	142.659859398496	1007.01057443609	257.70630924812	642.179757142857	182.44388593985	932.279573684211	330.872218421053	162.559036992481	204.462418270677	349.621690526316	815.646315789474	608.341214285714	420.226657218045	342.277638721805	126.073025037594	233.130220977444	89.24322	327.393179924812	139.941248947368	743.541483458647	235.882156165414	226.621247368421	305.807393909774	333.96050962406	246.807054962406	297.72471443609	897.128217293233	201.806890902256	747.392004511278	998.628484210526	262.089136992481	540.525139849624	673.304967669173	511.526796992481	819.568192481203	923.803103759398	535.208005263158	449.540866165414	882.667971428571	812.903960150376	585.063480451128	671.358028571429	180.709541203008	457.818494736842	383.965876541353	636.309312030075	443.887233834586
ACRC	59.3111029323308	38.850522481203	74.5426691729323	43.0280503007519	36.7556360150376	54.371905112782	36.425200075188	21.9349655864662	43.8320457142857	61.8971287218045	49.6107793984962	57.5338147368421	30.6087263984962	30.8444933684211	30.0726779699248	33.8731330075188	62.5561409022556	26.7003117368421	83.8671058646617	45.6836904511278	60.3883988721805	27.3458810676692	55.0164704511278	44.4243660902256	36.928592631579	25.0272325789474	50.4328207518797	30.8524284135338	40.4398973684211	69.3140842105263	3.41718185714286	34.4868645112782	43.8193448120301	20.3582314887218	60.6188813533835	45.6446291729323	40.0828669924812	43.6439363909774	36.1907542105263	55.0967871428571	10.3207992843609	49.9913408270677	51.3936742105263	30.6013961954887	51.5399233834586	42.1435692481203	25.4790101654135	28.5559327593985	32.8168552631579
ACRV1	-1.62626897097744	0.166180901451128	1.38729416924812	-4.63631957142857	-0.162350255533835	24.070883443609	5.96213567669173	-0.305508412932331	-5.08092686466165	-6.76353858646617	8.73491693233083	-2.14440765037594	4.81129330075188	3.05775257293233	1.14508242473684	-1.1664561953985	-4.05492526315789	-1.31279350218045	6.50517390225564	8.68215480451128	9.90590713082707	5.52515186466165	0.223941248308271	1.63071102932331	-6.7706942556391	10.4059351210526	0.708082158947368	-1.16070425362406	-0.465511957157895	-3.50890761654135	-5.34244581203007	-2.23080628796992	5.1087175112782	-2.95254248120301	-5.86875866165414	9.77864207142857	6.28301178947368	4.29742137593985	-4.99784057142857	11.1357100676692	2.52900045052632	0.728857803082707	10.614073137594	1.76552389977444	-1.95724835864662	0.797921885969925	-5.39875787969925	-0.479642922180451	10.3775392406015
ACSBG1	32.3396240601504	40.9759415037594	18.1940290977444	48.95983	4.68646373684211	43.9184544360902	29.6693772180451	76.1848453383459	18.8653878045113	34.3126660902256	20.2030330300752	26.9418263383459	55.2947703759398	52.300112481203	25.1912276917293	32.8696303759398	20.7541021353383	12.440248037594	22.9029334736842	27.7453411278196	14.1744579548872	60.5386153383459	35.1506243609023	11.9005669699248	38.0726655639098	22.1950769097744	18.1163130075188	20.8110713759399	71.4704754135338	28.1745206917293	29.0304601879699	23.2032551353383	18.9341213157895	29.0509462330827	39.2390878947368	41.0732365413534	38.5460886466165	44.3364846616541	48.0109684962406	33.4220437593985	30.9512442631579	54.432032406015	29.5497040300752	20.2654058646617	23.0835281578947	44.4243660902256	37.5285121804511	54.2453803759399	17.4315013684211
ACSF2	62.7242265413534	53.3861864661654	45.2339921804511	20.8895167744361	47.5722039097744	24.1799400300752	40.5529315789474	19.0935274135338	18.0689372706767	35.0533366165414	31.3179823609023	29.403600037594	70.2722285714286	40.2349487218045	25.6380451954887	38.6517195488722	30.8968153007519	33.2045566917293	38.8933788721804	48.3016436842105	63.1237708270677	59.6270282706767	57.4783155639098	51.2348086466165	45.1819059398496	27.9428590827068	39.7054768421053	26.2365808947368	47.4655019548872	46.7952442105263	9.74914105037594	53.0451746616541	46.2963306766917	28.7449768571429	49.9326123308271	47.1344636842105	80.9625390977444	58.965762481203	43.0405294736842	50.9180941353383	52.8291680451128	39.1830276691729	60.9043492481203	61.5992695488722	36.306749924812	33.7282193984962	27.4165788345865	29.3750498421053	49.3089912030075
ACSF3	22.4133869473684	15.9085763684211	17.8928613233083	32.1443480451128	9.66125549473684	19.4832687218045	12.5031078496241	13.8716666917293	12.7945110225564	24.0946837293233	26.7647039097744	5.59523921052632	56.2098097744361	28.1898227142857	26.4917771052632	26.7647039097744	12.8686454360902	13.1986559699248	18.0243256766917	14.341647887218	14.2409476541353	7.45872719548872	19.4294784887218	32.4020066165413	18.6836785037594	12.6450052406015	18.0243256766917	12.1517186766917	11.2662749022556	18.0013025338346	7.19557684210526	25.0042849699248	20.1946658195489	16.9796693308271	26.9481849172932	23.5678596315789	26.5892459849624	19.1797182631579	10.7826690007519	11.9368359097744	44.388055112782	30.004122518797	18.8113692255639	16.7860951203008	25.9896259849624	13.7890693458647	3.09697232330827	38.830670075188	25.9647992406015
ACSL1	422.683931503759	1204.38733609023	236.791092255639	188.339435263158	620.005344360902	696.313580451128	2169.49228796992	2458.2114962406	1709.68649323308	1478.78032932331	5805.68518045113	888.477179699248	348.336564887218	1038.27287669173	1149.36091428571	1023.25959323308	431.752594736842	421.282719473684	961.382605263158	1115.41974661654	628.324186466165	1366.82766917293	823.032806015038	815.211354135338	5777.27990977444	2976.87084511278	1621.71697443609	1587.18101052632	830.490346616541	992.998421052632	1781.78146165414	1925.48406165414	3475.47097067669	380.100926766917	1299.98763609023	813.365633082707	1226.38022406015	1173.61647819549	840.182911278196	1950.74347593985	921.943227067669	680.90297443609	426.984573759398	1065.08871503759	967.775253383459	883.78507518797	577.895518045113	989.574837593985	937.046057894737
ACSL3	140.342681428571	151.918567368421	125.678000902256	121.061680075188	145.010465488722	88.1115590225564	152.34256112782	109.886256090226	120.175352180451	128.600244135338	168.848999398496	116.225826466165	72.0208371428571	67.8396293984962	118.266940225564	116.879454661654	86.44693	132.790422857143	110.182081428571	95.127760075188	118.301459548872	101.472266240601	64.6016618045113	114.723197593985	358.905648721805	262.734221804511	140.821600526316	149.795913984962	115.873339849624	135.520558796992	122.994153157895	139.195808120301	122.452142406015	114.533507669173	124.694257894737	95.1804090977444	99.765222481203	112.114326390977	72.9643740601504	199.284792330827	80.5502809774436	109.236087218045	110.116190977444	90.4549571428571	117.274631203008	128.277401654135	102.775807969925	126.199217819549	102.384340526316
ACSL4	57.4595603759399	78.5692677443609	62.0487615789474	22.5066593233083	80.6720717293233	33.2721453383459	145.971065864662	69.442175112782	71.0168386466165	85.4460172180451	235.638273233083	69.8534541353383	17.3290128571429	48.3861615037594	68.6590554135338	70.9695451879699	66.663845112782	51.1779433082707	71.0168386466165	100.29208075188	65.4033321052632	38.1062653383459	66.8048160902256	72.2961459398496	170.429977894737	131.645560676692	101.34312518797	78.3025566165414	43.4125123308271	121.992401278195	134.792434887218	86.6672036842105	166.819575338346	57.8979918796992	84.3381351879699	47.1882377443609	66.4485242857143	60.1024034586466	66.5102112030075	140.614004511278	67.8222207518797	54.1422487969925	56.7469334586466	76.1379942857143	90.1505409774436	93.782337443609	71.6215742857143	79.5451153383459	89.6265764661654
ACSL5	165.192757067669	159.339494661654	122.326321503759	106.93266481203	134.36571481203	97.4779969924812	109.265849548872	149.459928195489	96.3436363157895	131.032120225564	111.346415413534	128.239751729323	145.635082105263	152.8349	160.769811503759	159.192742781955	130.755629849624	185.913127669173	137.996923684211	126.69459112782	147.299331503759	125.557309774436	138.719003233083	119.657173233083	75.3041585714286	115.836919699248	143.24970556391	149.408291203008	128.642195714286	102.041128571429	116.109338721805	123.44596962406	109.09437406015	140.706110601504	119.547392105263	160.034862556391	142.441297067669	88.7332471428571	98.7773028571429	190.309923984962	117.809640526316	130.045252330827	146.801291428571	101.75184887218	130.994188646617	169.383381503759	139.892132030075	133.207525263158	141.08160887218
ACSL6	6.84988054135338	6.06452165413534	-3.47323814285714	7.25142737593985	-5.63945027067669	0.927222210075188	-0.848656294676692	-0.499633628721805	0.978973549781955	7.80096662406015	2.29425722180451	3.05999220150376	-0.880199454451128	8.78283585714286	6.15994114285714	-1.2435713262406	8.68215480451128	5.96019656390977	1.98693101428571	4.97585093233083	11.1459414338346	5.60814590977444	1.58296738278195	8.47756260150376	-3.08037812781955	0.645673086691729	8.32447980451128	4.8413472556391	1.43510985210526	11.7693839097744	15.6735393684211	5.7407702406015	1.37543870037594	9.46523714736842	1.44017184075188	3.35059046917293	0.976392516473684	-0.0934531479699248	0.532820375112782	-2.53673230150376	-1.64952564384962	1.29102352406015	-2.27594459849624	-4.88176577443609	6.58341995488722	7.53372879699248	3.59736234511278	4.42021281203008	3.55915832631579
ACSM2B	-4.96319122556391	-7.01839007518797	-2.5918102	-1.25013153345865	3.07559316315789	0.609495864218045	-1.94996	-1.04685152014286	6.67136073684211	-1.41723322165414	-4.84505405263158	-4.02957793233083	3.35283218796992	-6.22439148120301	-0.980584210924812	-1.13538399833083	2.16160466541353	-0.194574971684211	4.42265323308271	1.8129453392406	3.71600841954887	6.22316181954887	5.55142536842105	4.29742137593985	-5.55824607518797	4.73366747368421	-2.1088985137594	0.298931105789474	0.668399718789474	-0.505257677142857	3.83259860526316	2.89392054511278	0.559137802203008	-2.47431539699248	2.04816692105263	2.43209793684211	0.525263498090226	2.65271788451128	-1.25640238729323	-5.49436293984962	4.17530599774436	-3.1135740075188	-4.90594685714286	3.98584077894737	6.11556801503759	5.03885276691729	-0.22975780556391	-8.84787779699248	0.690966112105263
ACSM3	17.2051276015038	9.35468273157895	34.8255166165413	3.99940372556391	3.23328846766917	9.26225995112782	11.4822690601504	9.27411310902256	2.98717206015038	17.6716283157895	17.001683037594	7.62497078947368	10.3696273669173	0.0343033437593985	15.2625189699248	10.478071281203	17.8247196090226	17.7189389699248	18.3021536541353	28.1242722330827	18.3750030451128	8.44146882706767	17.5499610300752	13.9203919323308	16.2210688045113	7.4833345112782	19.4958990827068	13.2870348345865	2.78979442278195	28.6194922330827	3.52378130827068	15.7942597518797	14.8097513157895	4.35038206766917	20.4808889172932	11.9426597669173	8.84610180451128	6.25273782706767	3.10344570075188	12.0685674210526	11.2850771496241	6.43530448120301	9.36984563533835	14.7960737819549	23.1929112406015	14.286614924812	4.97805385714286	5.56710279699248	9.42817767969925
ACSM4	-3.76592641353383	-11.0147765112782	2.16598688120301	0.951503673007519	-3.31211366917293	-1.78295057593985	2.46361576466165	2.61625115909774	-0.776962218571429	5.66251217293233	-4.61280156390977	2.25295180601504	-3.01002158646617	0.616927060330827	3.41222981729323	-5.94412128571429	-10.318575556391	-4.72882032330827	-3.67151413533835	1.33054397186466	-8.02459368421053	2.08520805263158	-4.97908045112782	-5.75947421804511	7.47703206015038	-8.71034068421053	-1.32169899360902	-4.83037560150376	4.32197197744361	-5.20404407518797	-11.7721177894737	-0.797914613842105	-7.76510661654135	-2.57781656165414	2.47508433834586	-4.11905563909774	-5.94412128571429	1.44256932894737	-2.76610812255639	4.10955867556391	0.00892923060150376	0.412761195601504	-11.4829929398496	4.37424568421053	7.69119457142857	2.97870315488722	5.67584979699248	-8.72122539097744	-2.51910652556391
ACSS1	629.707360902256	469.41169924812	417.20018112782	1048.49696165414	552.838388721805	510.575929323308	356.987350451128	358.050929924812	448.268219548872	435.392077443609	375.126196240601	419.711117067669	734.285940601504	407.733055112782	423.944065488722	560.557239849624	458.2104	482.46754962406	359.303860526316	431.238790977444	432.329614285714	566.016947368421	532.976090225564	559.486008270677	299.582753157895	440.144110526316	471.782280451128	513.007636090226	573.05112406015	324.067644135338	421.100632781955	550.698657142857	378.308775413534	536.499367669173	438.743028571429	613.036857142857	770.970271428571	778.550663909774	697.11847368421	491.739313533835	698.943121052632	608.626991729323	546.114284962406	447.335617293233	377.325516992481	446.158172180451	514.992796992481	532.693808270677	546.114284962406
ACSS2	164.232711278195	239.759625864662	150.590585714286	118.334117067669	148.116574360902	144.022773684211	167.204877142857	249.542732857143	172.952826390977	153.654602105263	211.881605037594	147.141353007519	197.694098270677	307.448097969925	196.27426924812	282.138560300752	132.463671654135	163.958889774436	145.683913157895	187.960493458647	204.731025338346	288.581287218045	117.065345112782	210.080373308271	263.348861804511	190.309923984962	190.234073909774	203.474506466165	325.05467112782	144.29962924812	172.598034736842	322.424003082707	265.825060075188	236.373184661654	202.452870902256	272.476488345865	304.804329548872	164.68966556391	152.062918345865	214.658467218045	251.163060300752	212.455164962406	159.979078195489	189.072283007519	207.381557218045	212.891023458647	176.029838270677	154.307116090226	244.29836037594
ACSS3	20.7730855488722	11.9216995112782	15.3012462105263	-4.58363578195489	1.21569581924812	11.7260969285714	0.327245337706767	29.7325070451128	35.2623648120301	13.5330032255639	21.9612733157895	12.330299887218	11.4696150894737	23.7625373233083	26.5310917142857	16.4365540676692	-4.2987435037594	21.1030299172932	11.8918153909774	19.184190556391	12.941880075188	19.2599024511278	4.49767636090226	12.4888555714286	17.0401405263158	14.700049962406	9.31266107142857	36.1055739849624	36.2487301503759	8.86642292105263	45.9591010526316	14.2534814135338	6.85623336842105	16.2893217443609	19.354103037594	33.6218206766917	49.5378588721805	18.520612075188	10.9343649774436	14.0451656466165	18.1692090225564	34.321262406015	22.6142085714286	14.9681928721805	18.8578583458647	35.8313859398496	26.8585676766917	2.14492321353383	27.2284604962406
ACTA2	273.986150300752	269.72902037594	47.9823188721804	187.823793233083	165.801123533835	108.01421112782	243.355600676692	488.873020300752	169.656812932331	210.294077218045	239.153900075188	420.377544736842	328.05491556391	140.252709323308	221.981463834586	203.337386466165	41.6104760150376	149.745620902256	47.3964158646617	117.921402330827	158.48867887218	303.805361203008	43.3280269172932	202.262468120301	253.890056240601	282.677783984962	232.082254210526	218.940722706767	337.987201729323	81.5784378947368	598.966206015038	363.51155887218	87.7454303759398	102.288666917293	305.469791654135	327.393179924812	143.925717218045	281.22892518797	80.240782556391	149.700652781955	178.150252105263	115.328798646617	207.812121954887	204.534087443609	144.557407819549	171.129142556391	315.904703609023	454.285951879699	419.148863458647
ACTB	22802.7017293233	28791.2047368421	13852.8363759398	22229.8440526316	18602.1496240602	23762.3686090226	18991.1148270677	21393.9977969925	20115.4822406015	17725.4735714286	17725.4735714286	20517.5731804511	19375.2966390977	21658.7223308271	19857.467	27219.0478195489	12713.3092030075	19497.6168947368	12957.5799022556	15776.5953609023	14683.9928270677	30359.4860150376	14826.9836165414	20804.4646015038	29390.9778195489	22972.011443609	20804.4646015038	21790.2801503759	25964.6784962406	13630.5150977444	21658.7223308271	35102.2533834586	19984.1494887218	22091.823924812	20517.5731804511	27693.4990225564	29688.6918045113	24999.7730827068	16899.5729398496	23140.9212330827	24083.5397593985	23463.7410827068	21104.4329699248	18367.7043383459	15776.5953609023	23140.9212330827	18154.1320451128	16477.1566616541	21952.7236015038
ACTG1	11151.3585263158	12348.1681578947	9723.13638345865	16477.1566616541	13703.4906616541	12525.755481203	11617.5452631579	11667.5845714286	12713.3092030075	12023.6156165414	10793.0875714286	11106.4870902256	12173.7638270677	14751.3147142857	13282.5305413534	13921.9225413534	9208.28269172932	11423.5253308271	7911.9825037594	9557.62740601504	9557.62740601504	11468.6925112782	9275.40590225564	14458.3723909774	12128.8706992481	10972.6736917293	11982.1463233083	13993.8800601504	17184.8780676692	8512.21677443609	12588.4106541353	16082.0762105263	11468.6925112782	12128.8706992481	11617.5452631579	15776.5953609023	16576.4580676692	16082.0762105263	11570.3816766917	12779.5865413534	14989.8589323308	16477.1566616541	12957.5799022556	11382.7072556391	10972.6736917293	13770.0325864662	12294.8803308271	12240.0249097744	14908.1788571429
ACTL6A	288.886381578947	312.067942556391	444.599469924812	428.366922556391	373.674933233083	299.68335	318.550025338346	235.809099924812	241.833872481203	397.182082330827	269.535867293233	292.214054661654	246.632641278195	180.129114210526	219.084298195489	228.817532330827	394.236464511278	321.723849849624	360.877715263158	322.073296466165	269.068702556391	296.393662481203	272.194594586466	306.674199924812	155.6385	238.73290037594	249.733840225564	305.015524736842	203.263509548872	342.536328270677	214.86069037594	231.014379699248	273.715807744361	251.744671052632	286.824401578947	236.373184661654	205.230517518797	261.805963909774	238.232741729323	287.523672330827	125.718603684211	286.005318345865	255.596143759399	227.088604586466	259.481972631579	245.247075037594	220.779401503759	162.197481503759	211.643531954887
ACTL6B	6.77337251879699	3.79873626541353	17.1421556015038	24.922387037594	36.6958037593985	91.4307893984962	1.55211471360902	62.2308481203007	29.2427478270677	5.16456294736842	5.4728885112782	9.7518005924812	13.4837463759398	43.2530387218045	38.7141158646617	7.63388947368421	-0.268478666368421	13.0373611052632	8.64026942857143	2.09458911729323	9.37267063157895	23.7752500676692	10.9240653007519	16.3175318947368	22.9646488195489	20.3756979548872	3.36320794285714	7.70562327819549	56.6770494736842	7.24516667669173	82.1843838345865	23.9765703383459	26.118371556391	64.4166336090226	8.42981866165414	34.3917655639098	21.900413924812	37.9855522556391	35.4757961654135	15.5779366541353	82.9621042857143	24.2541928195489	8.07632753383459	51.2936197744361	11.1274393781955	27.3036831879699	7.41994613533835	5.39491646616541	14.3110937669173
ACTL8	-0.415146978015038	-7.05778917293233	24.8842406766917	5.46666457894737	-1.62028465112782	-8.89554460902256	-5.39875787969925	3.05775257293233	2.66463667195489	8.61569072932331	10.1096182844361	5.02759416541353	-6.29651129323308	4.58094471428571	1.30807457894737	6.09797572180451	8.71198323308271	-3.30831578947368	-1.06137455969925	9.72751595488722	14.941767962406	2.12835288120301	12.3516625112782	11.3150534398496	11.7424751390977	-4.97375239097744	-0.689411902120301	0.467333350466165	10.3480973392481	9.51080263082707	6.26224993233083	13.7232259849624	-1.77726601503759	8.10846883458647	16.5005826917293	14.3019350451128	11.6430300045113	6.98384252631579	6.22540240601504	8.67031584962406	-7.03327557142857	10.0185331819549	9.55390207067669	2.52424142413534	6.65791783458647	7.86871089473684	0.0504802210526316	10.0817911691729	8.76854692706767
ACTN1	2088.50632631579	2753.18718947368	2010.7581593985	3575.19627819549	2185.53996616541	3086.69876165414	3352.65688571429	3770.16861578947	4108.40163909774	1783.64678496241	3056.3475887218	2401.42462556391	2912.73406992481	4728.8324887218	3487.81097969925	4062.37126691729	1797.11227142857	2017.56234962406	1698.14182481203	2836.49528345865	2501.20704360902	5527.68331578947	1918.75056842105	2711.68703157895	4418.25878195489	3798.69338421053	3425.49502556391	4078.25964135338	6227.10597744361	2078.10387368421	2840.8680518797	5791.3679924812	2621.84792706767	4157.09336090226	2580.60132105263	5070.08939849624	4651.61178947368	2663.36777293233	2736.60470827068	2533.39795037594	4391.93912781955	3160.61533233083	3381.95966992481	2832.38580451128	1978.93206315789	2940.3769	2247.32108571429	3103.34551954887	3234.84342481203
ACTN4	627.099563157895	561.620666917293	206.414491278195	343.878036842105	451.161732330827	359.038339774436	498.006603759399	642.179757142857	512.758092481203	267.159020451128	378.46108556391	391.235543233083	502.601757142857	847.218265413534	511.297878195489	635.301001503759	239.501897518797	341.387196616541	245.596536015038	345.497477744361	339.718363533835	798.683807518797	328.555139097744	431.605484962406	598.3557	463.750294736842	372.641580451128	534.519109022556	979.000514285714	221.238882556391	419.332371428571	850.282642857143	403.097386466165	378.171368796993	374.510169172932	783.203295488722	1113.7385518797	506.113272180451	379.788288646617	472.235227067669	551.795978947368	438.564045112782	348.189338421053	391.875724210526	270.740173082707	613.979118045113	432.098355639098	482.682193233083	559.759394736842
ACTR10	469.183762406015	290.43954887218	579.606527067669	355.125776917293	401.187534887218	383.223406015038	409.402657969925	301.835297593985	359.181298646617	360.734887218045	490.004115037594	307.448097969925	252.967920601504	185.71897037594	265.074917293233	309.037955263158	393.338006616541	380.100926766917	447.335617293233	343.611680526316	394.236464511278	221.457167218045	359.858933759398	296.508348646617	393.778689172932	269.350768045113	298.78388	267.050626315789	255.256211353383	434.840296240602	457.07122556391	324.677780150376	337.257329323308	289.71142037594	348.59322556391	176.204722556391	173.642028571429	151.066844360902	294.224709097744	303.474303759398	181.632836541353	244.978380225564	261.330607969925	263.642618496241	406.120001804511	329.250024962406	253.617830676692	215.312598947368	291.074435413534
ACTR1A	605.28014962406	575.750313533835	411.07454	513.49275112782	505.468020300752	475.199755639098	521.725933082707	541.024914285714	585.908593984962	436.994533082707	421.282719473684	502.819987969925	622.876184962406	658.673564661654	480.88897593985	629.046067669173	378.895902030075	546.114284962406	379.645414210526	428.571457142857	443.341642857143	587.412303007519	378.895902030075	566.788790225564	675.800470676692	562.693373684211	491.292363157895	571.395338345865	832.536988721805	402.930367894737	652.866708270677	744.410465413534	508.465926315789	594.586979699248	570.52887443609	791.155769924812	899.810989473684	621.960181954887	533.270890977444	535.208005263158	670.313584210526	646.498918796992	644.163817293233	635.618973684211	475.853764661654	594.918546616541	562.434887969925	483.67145037594	516.406777443609
ACTR1B	475.640273684211	381.714037293233	440.504986466165	405.976471729323	475.640273684211	397.65722887218	347.82380075188	288.581287218045	293.205332781955	415.661236165414	257.149330601504	296.613310075188	399.539218646617	436.294942857143	383.965876541353	381.275346917293	302.695366315789	403.426823834586	319.358168421053	342.40694962406	319.945042180451	395.84212	279.043627969925	460.095404511278	313.863827067669	338.639216917293	392.349292857143	346.269969473684	416.339508571429	316.49308556391	200.798894887218	408.756784962406	384.71846	499.147595488722	410.930205413534	484.306857894737	439.96472406015	388.107359849624	450.580984210526	319.358168421053	457.612276691729	521.218518045113	532.976090225564	515.435296240601	454.494144360902	423.443214360902	512.500388721804	474.520259398496	526.8469
ACTR2	3148.95067819549	2844.90539924812	3832.84785714286	3375.2544037594	3363.34000075188	2692.27198195489	3289.38928195489	3097.67453157895	3668.45458195489	2757.87253458647	4100.90994360902	2935.74807368421	2238.02767067669	1986.44866917293	3940.73456917293	3940.73456917293	4256.49238345865	4181.29684210526	4000.83980451128	3993.68270526316	3910.50901804511	2166.86924210526	3743.73314962406	3177.04557518797	2802.43718721804	3036.69528045113	3519.91804511278	3918.66073759398	3311.04190150376	3557.21143834586	3002.53603759398	3862.21913533835	2235.38301052632	3783.26803533835	3016.53332857143	2700.22993157895	2580.60132105263	1871.8787887218	2555.74572406015	3123.1771556391	2185.53996616541	2862.58516466165	2291.2999481203	2051.32904887218	3407.29177894737	4246.47337593985	2647.94272706767	2309.35658496241	2827.0436481203
ACTR3	373.066057518797	453.163733082707	599.522177443609	739.387501503759	955.442208270677	792.896041353383	826.124760902256	944.99415112782	596.317415789474	780.933671428571	1199.63347969925	1410.04626165414	495.204938345865	529.729847368421	999.336345112782	496.711281203008	1304.20183533835	550.209433834586	1521.82202631579	1070.45162857143	763.304526315789	615.507040601504	1365.74750451128	588.811459398496	1041.01455864662	698.576215037594	902.894238345865	613.379940601504	406.930701052632	1427.26630526316	935.225836842105	495.413403759398	1368.01289849624	262.266385037594	869.105559398496	437.741309774436	387.651935789474	654.880618045113	673.690660902256	939.542254887218	409.060976992481	787.88840075188	516.863993984962	929.222406015038	876.101743609023	461.381771428571	842.291056390977	508.702156390977	521.725933082707
ACTR3B	7.34354479699248	7.71500937593985	8.55699679699248	7.16743636842105	16.5219636842105	14.6648520902256	7.01748367669173	4.69767606766917	8.92729714285714	5.87214423308271	10.9549158105263	9.97137073233083	7.68745508270677	9.62842730075188	5.92643112781955	9.87296134285714	12.7361098721805	6.90203369172932	3.6699600075188	11.2959884105263	8.33183466165413	9.58418876766917	7.69119457142857	13.3223882706767	5.81083307518797	7.50156730827068	6.65094583458647	11.8422121654135	3.40141071052632	5.7316035037594	5.79414387218045	13.8567050902256	10.3182912308271	4.80676172932331	1.86775053593985	4.67059882706767	4.78194469172932	2.59577335301504	8.1866820075188	5.90506516541353	3.59736234511278	8.1751364887218	7.14978466165414	11.8017136466165	10.0916078823308	10.3054361435338	11.4768191345865	7.61109688721805	6.46310087969925
ACTR5	120.699930225564	117.205702330827	141.674448646617	84.3884369172932	83.1401203007519	51.9586886466165	80.1208108270677	31.5859037067669	52.1790308270677	91.8594237593985	70.8554460902256	78.756155112782	119.037279097744	110.659055037594	76.2811947368421	80.9159070676692	99.4022327067669	83.7696916541353	82.6222772932331	69.9396506766917	94.839537368421	91.8884842857143	81.8203880451128	100.069884586466	57.6245551879699	55.4658633834586	130.214203308271	85.3088290225564	46.0559263909774	74.5926603007519	31.1360267142857	50.6751771428571	88.2657265413534	87.2687811278196	110.116190977444	105.831196165414	106.801463533835	94.3825793233083	99.5529210526316	88.5721803007519	69.7017363909774	133.292150601504	84.3884369172932	80.7896236090226	115.043409473684	120.517972330827	94.580812631579	83.6917145864662	83.6394793233083
ACTR6	201.329323759399	119.394304135338	632.555635338346	73.7651033834587	184.205393984962	118.522051503759	209.195913533835	42.4236791729323	159.764752030075	302.281209548872	286.21983593985	123.85512443609	53.8415976691729	55.1771386466165	143.081515338346	133.124814360902	485.428933082707	328.190223984962	694.817295488722	405.647977443609	487.175257894737	46.1841846616541	415.319141804511	116.55002962406	128.435396766917	174.371955488722	169.886240827068	88.1115590225564	27.2071947744361	662.783606015038	129.617906240602	82.7790526315789	222.429586616541	120.849659097744	147.772357443609	60.3193706015038	38.0606513533835	53.7530905263158	172.952826390977	196.762298571429	5.00525915037594	84.8630215789474	117.84632037594	102.683213233083	317.543706842105	103.839156090226	140.614004511278	115.361911879699	81.7741210526316
ACTR8	75.9555181203008	69.5516253383459	48.4823069924812	75.9043845112782	52.375799924812	68.1084778947368	62.451164962406	52.018324887218	70.1864615037594	50.212754887218	63.7106918796992	62.2152712030075	45.2597892481203	81.7510754887218	50.0178494736842	73.8977038345865	52.5179994736842	75.7343843609023	49.9913408270677	61.9710469924812	51.898000075188	72.680375037594	47.1620178947368	77.1468448120301	43.632020075188	52.9421948120301	65.790967593985	93.8378365413534	78.391264887218	60.3193706015038	22.4969843458647	68.9455193233083	51.8530389473684	68.3958832330827	49.9022362406015	63.635842481203	77.3092521804511	70.5574188721804	44.1876096240602	69.4183228571429	58.8278176691729	58.6128126315789	55.4503721804511	43.2410409022556	45.2469288721805	56.4133943609023	71.1032697744361	55.6973045864662	73.2741836842105
ACTRT1	54.1717572932331	83.1132105263158	44.4003638345865	321.723849849624	326.20115556391	875.527339097744	78.013440075188	579.029463909774	174.371955488722	102.958554586466	70.4053003759398	197.368288947368	271.024545789474	308.16291593985	148.975257067669	161.124720526316	34.8800472180451	74.9785857894737	28.0429415338346	108.049346992481	78.9758260902256	428.194592481203	55.7152303007519	177.533563759399	253.709421203008	186.08680406015	132.628348345865	236.702020676692	476.957954135338	85.7552713533835	777.209742105263	120.773442857143	129.58062406015	258.426398120301	102.355363684211	261.245032406015	576.838261654135	343.018780902256	356.84461112782	220.693340451128	642.512139849624	255.958868421053	90.3477968421053	286.106723834586	148.302698721805	183.561883007519	172.763560075188	219.617127969925	370.78059406015
ACVR1	217.828849398496	242.938916165414	312.825265639098	240.002319398496	296.713449774436	330.223254210526	279.043627969925	219.693536842105	203.200323533835	241.248886240602	250.879460225564	245.158829398496	196.624730676692	215.312598947368	364.723960827068	295.941012255639	250.792835789474	261.047172330827	270.923597894737	253.522760300752	227.327848796992	318.440799097744	223.247626240602	287.523672330827	218.940722706767	182.813837969925	290.43954887218	218.428836541353	292.427726315789	366.054846992481	181.454893007519	325.05467112782	283.826726992481	209.540162857143	358.753896015038	322.307816090226	295.51805887218	199.888784661654	234.827804285714	326.552634135338	211.426098270677	273.134379172932	397.020590676692	251.560652857143	313.752336240601	208.954788345865	326.670589699248	209.476777293233	284.556467142857
ACVR1B	55.9106435338346	56.3110930827068	45.9720272180451	46.1730739097744	40.6015472180451	42.7802768421053	33.6572321804511	19.6895143834586	55.0794237593985	41.0375908270677	56.3110930827068	34.2950881954887	54.3553858646617	56.7469334586466	39.9028921052632	52.3156654887218	24.7876884661654	38.1990913533835	32.3396240601504	36.5606130075188	39.1949184962406	46.067537368421	19.7057351503759	60.6882597744361	115.25907	54.2453803759399	47.8702726315789	63.9236316541353	77.7740507518797	43.7177281954887	19.6811697293233	80.1945630827068	51.6675269924812	65.3062084210526	46.6989887969925	63.0496106766917	79.0220944360902	33.1072873684211	37.0370551879699	61.8412401503759	39.7747892481203	40.0339930075188	53.3080171428571	39.9354205263158	51.8835329323308	55.8450805263158	37.3020812781955	54.5401066165414	75.0287305263158
ACVR1C	1.24776477691729	6.94574638345865	2.21720498721805	10.247200306391	11.5482731827068	-2.85860238421053	8.83199626842105	6.70140757142857	-8.95427660150376	-2.4288267	6.4768022481203	6.2056917443609	35.4298761654135	12.0420936165414	-2.46370100300752	1.8077741918797	-7.24297651879699	7.89101027819549	0.58422668924812	10.8193330443609	-0.919405348548872	9.83606169924812	-2.24130930977444	18.3874484736842	13.1561261729323	11.9216995112782	-2.41748485639098	5.67584979699248	21.4344473909774	3.2517050481203	14.4556046315789	-6.83283342857143	-7.1850625112782	9.1698414112782	9.50086202781955	19.4533010300752	-3.32348412781955	2.41591410676692	-2.14440765037594	2.8918077037594	-1.35039314136842	-6.17388477443609	9.90075663383459	3.05560828496241	1.14508242473684	-1.69390534210526	-10.6022840902256	3.24471097593985	2.86171108984962
ACVR2A	30.2851200150376	14.6302698721805	45.844249924812	26.0209307969925	35.1424520300752	26.1000686842105	19.474756518797	20.9536169323308	7.3284062406015	35.2623648120301	30.1699991654135	26.9029257218045	10.6064815578947	27.529144593985	44.0648902255639	26.6739881203008	40.5764138345865	22.2722329398496	43.6926362406015	34.7044777443609	25.5413339548872	8.42501163909774	14.7675192180451	22.3989307293233	26.4588872406015	22.6993492255639	21.4432713759399	41.1540689473684	16.5219636842105	56.9238214285714	21.582719481203	4.34113532330827	34.7778506766917	29.7325070451128	35.9099806766917	22.5215113233083	24.7641421729323	15.5744499022556	31.262463962406	22.2389783759399	12.5860673609023	28.4515213458647	33.1072873684211	28.3692371879699	46.8754872932331	38.08451	40.8883411278196	11.6155206090226	32.6929
ACVRL1	9.07672447368421	16.6017730150376	2.37178502781955	3.24939216315789	-2.17875833383459	-3.28860672180451	4.19518781954887	-3.99022751879699	15.6361108646617	-0.695479181263158	10.7411501654135	-0.426461477729323	-4.58841984210526	14.4905899849624	9.46755885714286	4.92661466917293	-1.39643321894737	14.8648119699248	-7.99354198496241	3.08649901654135	-4.05901366917293	5.14635187969925	-4.84043581954887	1.37543870037594	-4.63631957142857	-2.94797009774436	-3.62006087969925	-3.54578830827068	-6.04068151879699	5.28704738345865	-4.59350291729323	-5.87480387218045	11.656155681203	-2.40063458345865	-8.53665218045113	17.9599343984962	4.10149936165414	2.37633113308271	-6.29651129323308	15.6632711578947	-2.81429758345865	-7.00338097744361	-6.59517973684211	-6.83949696992481	-6.00131384210526	0.73386062143609	16.328934887218	-6.67252932330827	-3.93841239097744
ACY1	54.4642390977444	44.6741544360902	34.9723426315789	32.8075871428571	31.8782515864662	40.2013603007519	21.1855330075188	6.30945139097744	17.1100212255639	27.9205182857143	0.495566927669173	6.72342790977444	26.1825586466165	27.598112593985	-5.84393591729323	24.7042121503759	7.89969861654135	23.4099490827068	17.2128944285714	17.1963685037594	11.9030916616541	18.5335382330827	29.2869377894737	38.2809536090226	5.97470454135338	1.4159862643609	33.2554351879699	11.4662457443609	25.7510879849624	7.93651578195489	-14.6594779699248	21.2972176015038	25.5713036992481	8.12089084962406	14.7296093609023	40.1050821052632	43.9184544360902	41.3795022556391	23.0622163082707	25.2816671578947	17.3975311879699	14.9586095037594	39.1188139849624	-0.210218457669173	27.6315004210526	26.093054887218	54.371905112782	21.626711075188	18.840899887218
ACYP1	116.62196	72.7644372932331	163.260631578947	90.0699737593985	89.1866742105263	60.9582754135338	73.6031871428571	45.4076371428571	63.4409915037594	113.268607819549	83.3806278195489	60.4057621052632	95.8755848120301	58.6293190225564	81.9173645112782	78.1856247368421	118.782029097744	74.2640842105263	122.452142406015	62.6164817293233	90.0156442105263	84.1230552631579	103.314053609023	105.165521654135	73.1644151879699	84.0456757894737	80.4640067669173	83.1132105263158	33.7845712781955	126.971544135338	53.9468578195489	49.085287368421	87.4926531578947	77.7998160902256	79.3861203759399	97.6860990977444	84.2064060902256	66.8881793984962	75.7838882706767	84.8630215789474	57.8120330827068	83.9229172932331	99.8288506015038	88.4400381954887	97.5068954135338	68.6225965413534	77.8963290225564	87.161814887218	70.3395479699248
ACYP2	77.729817443609	74.450845037594	115.737058270677	96.4281256390977	83.8978945864662	71.1855109022556	89.40247	38.0726655639098	73.2496693233083	68.2899729323308	59.2170022556391	73.6540084962406	60.6188813533835	38.7249646616541	39.2070745864662	66.7006258646617	94.6078941353383	90.6586608270677	75.7343843609023	68.2072409774436	107.886734661654	35.8120188721805	96.7203342105263	81.1699891729323	64.2275423308271	52.2408432330827	76.4282623308271	68.1084778947368	46.1504132330827	93.3366433834587	27.2071947744361	49.4357784210526	65.6178212030075	54.9326863909774	81.0135147368421	48.5360227067669	47.898292556391	102.648592781955	71.557622631579	75.4447021052632	67.5184401503759	80.3372884210526	80.4640067669173	91.1688355639098	79.4836133834586	66.563769924812	74.1946821052632	74.0150357894737	87.0851333834586
ADA	1090.65060075188	791.155769924812	641.899456390977	1282.34500075188	832.017260150376	856.635505263158	574.090542857143	426.497078120301	924.349042105263	759.05199924812	485.227387218045	574.38857443609	1057.43106917293	496.911087218045	550.698657142857	634.597656390977	847.218265413534	1137.17439398496	824.675533834586	536.222076691729	687.681132330827	483.498641353383	1097.01617669173	710.435752631579	458.856363157895	572.193033834586	487.389960150376	679.795666917293	508.465926315789	375.396149548872	515.435296240601	646.800797744361	596.930740601504	624.898096992481	566.016947368421	881.04130075188	744.848660150376	925.50057518797	770.970271428571	712.361360902256	992.295287218045	1166.35693759398	1119.31105263158	666.657980451128	550.427957894737	823.604339097744	883.530205639098	940.681084210526	643.176410526316
ADAL	59.3799203759398	37.8898310526316	52.3594109774436	33.9722360150376	44.4522678947368	33.264945112782	28.4384737293233	19.4369716842105	42.2115901503759	44.2726715037594	32.5202221804511	26.5050677293233	36.7345651879699	30.6087263984962	38.8084261654135	31.4591682180451	64.9458591729323	30.7390157218045	54.4933851879699	43.6926362406015	48.4123158646617	39.2587930075188	60.9211970676692	50.2000607518797	32.0610203909774	31.1678912180451	35.657420075188	26.8448533458647	40.2812001503759	39.3346444360902	19.281228406015	52.6457306766917	55.9487997744361	24.3329918421053	48.5101768421053	33.2388292481203	35.7261856390977	22.4196556616541	19.3803179323308	31.5859037067669	13.0250770526316	24.038357593985	35.3580952631579	28.8574700827068	35.9099806766917	28.9145653007519	36.9856809022556	38.598372481203	33.6218206766917
ADAM10	25.4498192330827	37.5876592481203	51.0552954135338	48.038872481203	30.7102545639098	18.6575514661654	77.9227566165413	69.1883665413534	51.0552954135338	54.6219517293233	113.904549849624	54.308422556391	10.7488504781955	15.777632593985	82.4219981203008	66.8673015037594	61.4106695488722	66.663845112782	84.3884369172932	57.8669810526316	44.0277308270677	24.7570412330827	49.0018731578947	34.1698359398496	65.4434530827068	58.2438796992481	50.9600208270677	63.14175	32.8593626315789	90.6586608270677	32.555354887218	53.8557061654135	43.2786797744361	23.3545268796992	37.291415112782	19.9433698045113	12.9790570451128	25.8354596390977	32.0948215037594	59.7116427819549	-2.78398138195489	35.7817619548872	23.9218056165414	19.947149556391	52.6143239097744	52.0951217293233	24.4888827744361	13.3399156616541	29.8721426691729
ADAM11	-4.28541086466165	3.17177266165414	-4.33105336090226	1.39642913105263	4.72691898496241	-13.4798373684211	-1.33031837180451	-5.36422756390977	-10.9303002857143	12.5941729849624	-1.97695468571429	-17.6991445864662	-4.22094130075188	15.5374471954887	-1.82771750977444	8.22996429323308	-4.2075862406015	4.19518781954887	1.71796251398496	0.681147261503759	6.9638994962406	-1.01854673511278	7.52466696992481	10.4609157842105	1.8129453392406	-2.34382769172932	-2.31263663007519	-7.78216148120301	3.1334174037594	-2.20842281278195	61.8217009774436	2.96444270150376	1.03614144819549	-9.14691889473684	-1.0995390962406	3.36773829022556	-15.0745656390977	-2.45626579849624	-15.8429408270677	-2.79508573458647	-6.20482735338346	0.532820375112782	-1.45976264616541	-12.9034330075188	8.16625360902256	2.10945583759398	9.8929938	2.84724819172932	50.4328207518797
ADAM12	3.58803043984962	20.7307228947368	10.6606546285714	15.5937602781955	10.124941906015	4.33262130075188	7.53583903759398	17.1378886240601	3.68313353909774	9.2506738443609	2.48669843984962	22.4799754135338	8.21829037593985	9.68035145338346	0.456927984887218	6.4594415037594	4.3347057593985	5.81275555639098	19.7955311654135	4.77494187218045	13.9922172706767	23.3716330676692	10.6606546285714	2.45255817067669	8.32447980451128	16.5613299548872	3.05999220150376	4.89733257142857	24.3155587142857	19.5251230075188	19.7057351503759	12.6277640902256	7.41994613533835	4.72501957142857	10.2075332166165	11.5892401165414	19.1542349172932	1.6163976624812	16.7930470676692	7.75984977443609	43.4125123308271	3.14437564962406	11.7118006195489	13.5103818646617	20.5929372932331	4.40312896240602	5.76801530075188	1.97301736744361	9.73463722631579
ADAM15	227.088604586466	472.004482706767	160.289148721805	245.427157744361	246.978421578947	186.497130977444	178.264581879699	333.124639548872	352.827373308271	216.978114887218	271.135375639098	282.357778947368	347.697183533835	595.767320300752	257.70630924812	330.223254210526	182.44388593985	377.593950300752	207.115943834586	266.111703609023	232.082254210526	430.356410526316	175.54300481203	379.026391353383	281.114856315789	133.829293082707	369.139437669173	292.427726315789	589.34067593985	142.843303609023	227.702147142857	515.898909022556	258.426398120301	328.190223984962	350.825631954887	449.192247368421	423.944065488722	315.421166992481	341.283977518797	339.060968571429	488.670517293233	390.774713533835	269.257619473684	430.210612781955	319.135381503759	440.504986466165	345.001220300752	325.949248796992	522.154114285714
ADAM17	245.596536015038	259.125940225564	210.576097669173	233.620832706767	256.57560518797	277.576400075188	484.758558646617	364.041319849624	465.510048120301	290.653844661654	385.92909924812	338.784072631579	424.622578646617	355.714624285714	452.156734586466	420.377544736842	311.733905338346	346.269969473684	312.485677593985	230.933761578947	514.738467669173	392.644034135338	332.119239172932	267.25223556391	389.143067293233	438.915288721805	327.934223533835	456.305303007519	427.874032781955	328.433750300752	371.791941353383	397.492267368421	299.582753157895	350.555456466165	276.770498646617	288.383536466165	253.982828947368	297.615554135338	296.393662481203	226.848455413534	392.500101503759	263.834254135338	329.513894962406	331.22414443609	344.415667744361	395.407083533835	279.760515488722	303.258833082707	259.033513909774
ADAM19	717.501666917293	531.976357894737	350.943926616541	689.186482706767	664.546155639098	517.587965413534	618.611929323308	449.540866165414	630.80074887218	582.61525037594	858.089396240602	525.895815789474	598.966206015038	765.900793984962	703.703739849624	762.847829323308	410.075568721805	393.498176015038	393.778689172932	503.47122481203	474.752535338346	903.521027819549	461.381771428571	736.335633082707	1429.91338045113	789.253106015038	621.960181954887	780.933671428571	1046.45972180451	376.741066240602	413.065631804511	722.571006015038	569.158642857143	606.827213533835	814.812008270677	774.116568421053	1092.19467669173	941.310498496241	616.98487593985	553.084830827068	851.354120300752	584.508470676692	698.576215037594	526.377206766917	440.704678947368	573.05112406015	425.32698593985	441.085626315789	847.218265413534
ADAM2	9.72011986917293	28.348965037594	20.948352518797	24.5811639548872	8.90995393984962	22.3834466616541	11.6509142962406	24.9085858796992	12.099653556391	22.4036436842105	15.749133518797	15.7848631503759	30.9045342180451	40.3031293233083	20.0795689172932	6.40546490977444	19.4332946842105	17.872279593985	8.81096415263158	7.85485619548872	13.1021962631579	4.06983390977444	10.6218749135338	13.7831437669173	36.7764521804511	17.5387117368421	26.0394534586466	-0.58825838518797	17.0057770676692	13.4285195789474	24.3047897368421	24.5700355864662	10.0634575857143	35.9653881954887	17.2652381203008	18.1730573082707	13.3371249924812	34.321262406015	10.7847655827068	12.9934463984962	20.4505778796992	21.9253615338346	13.3163737067669	32.8787343609023	2.77484752917293	10.443053662406	2.09458911729323	26.2188251278195	10.4179843195489
ADAM23	13.5295307744361	-9.41213121052632	18.8378588421053	40.8994728571429	-0.241257503593985	-4.33521618796992	7.26178795488722	-12.4049023533835	18.7982005864662	13.2639650225564	-14.1001236842105	-0.243976030691729	9.69521923308271	1.06188940445865	4.17530599774436	3.90016087067669	46.1730739097744	7.58094547368421	24.3618932631579	12.7137529097744	16.6200106240601	7.36149084210526	17.8762772631579	-3.41051808270677	-4.89146489473684	-0.67836725243609	2.10945583759398	11.4768191345865	-7.77268603007519	-1.43794235969925	-4.24743797744361	-14.1001236842105	-10.9527406466165	-6.53248370676692	20.3673715864662	15.0041807218045	-4.7241769924812	-4.79056006766917	37.8063397744361	18.8539333759398	-0.750647712631579	17.5387117368421	23.5678596315789	-7.59470039097744	-6.43357623308271	-10.912227556391	-13.4019738345865	-9.04907240601504	0.609495864218045
ADAM28	16.3546621729323	2.10207731503759	19.987691075188	2.13758481278196	8.06938509774436	0.0247369383458647	15.3140945263158	-6.51119956390977	8.32697891729323	19.7824219699248	6.01916157894737	22.4247411729323	9.81155365037594	15.5744499022556	22.0210803082707	22.4969843458647	18.3989605338346	17.4707274135338	23.6176809172932	21.9717396466165	15.7201438496241	43.6926362406015	12.8135316090226	10.7991183789474	3.60367952631579	1.85827721744361	15.942310518797	15.3836773834586	-1.09065821097744	9.45792180300752	3.30027812932331	11.7829094210526	16.1672589172932	8.09471291729323	14.4970743533835	16.944804556391	26.8524667819549	-1.35643964669173	11.020610281203	9.26225995112782	-8.48039569924812	10.5914643533835	19.6118988195489	-1.86277119924812	11.8665019323308	3.33801353759399	16.0631790451128	-3.42311051879699	13.7053921879699
ADAM29	16.7045976503759	2.43668103458647	6.90432772932331	1.92343557954887	6.76693587218045	-0.656488732631579	3.94330627443609	17.1640083759399	-9.52281769924812	-0.238386892285714	8.5195070075188	5.37497345112782	10.4913612263158	-2.18494034586466	-14.6594779699248	9.60827472255639	2.66666982428571	13.8747513834586	10.7093937676692	5.30541306766917	3.71343163308271	10.8165694045113	4.1381211406015	3.40581016015038	-2.37941290526316	-5.17793648120301	1.8202630314812	27.1696304736842	5.06354064661654	2.52900045052632	9.84060734360902	9.01742897293233	8.68215480451128	-5.14709789473684	3.67230437669173	0.345827839684211	9.72987287218045	6.69918914285714	4.70209821804511	5.55589706766917	15.3080564661654	9.00366595864662	-0.672517159601504	13.6322474736842	5.4728885112782	6.30290965413534	3.04589297443609	18.1163130075188	0.262436883834586
ADAM32	0.868813040150376	0.893866700774436	3.85693333533835	5.08414682706767	4.34812460902256	0.785770722932331	1.02377969142857	2.87034020902256	-2.16525327593985	8.90483949323308	1.62367141774436	0.202954506917293	0.234196310954887	0.90663312024812	1.73287566744361	-4.3213667518797	1.12505349180451	3.51107069699248	2.31740558045113	1.04627637394737	3.90016087067669	4.57659957894737	5.90506516541353	7.61610387218045	4.16010783308271	3.21997802255639	6.08535438345865	1.2378487018797	-3.39130502255639	4.78623806766917	6.95958021052632	0.423440505864662	4.24895216541353	-1.22565165578947	3.26513154962406	3.31993720150376	1.47117776766917	5.07058514285714	2.15423806842105	2.66896773007519	1.74002804313534	3.30027812932331	-0.241257503593985	10.9757652864662	6.30507642857143	2.03525241428571	-3.37888915037594	1.75380863744361	-3.25776937593985
ADAM33	3.92303998345865	1.93043197383459	1.10489834661654	-8.27613754887218	-3.08037812781955	14.9455443308271	-5.90618645864662	-5.18343096992481	5.29829757894737	3.65660607894737	2.21720498721805	-4.0853517518797	13.179144593985	3.7416959112782	-0.0639367598721805	10.5469002045113	-5.54610636842105	-5.23568036090226	-1.25640238729323	5.24272884962406	4.76379784962406	5.24986185714286	-3.78209858646617	5.10182781954887	1.89901117	9.77604229774436	-0.698174070218045	3.32709117293233	10.0422694631579	-3.15848878195489	5.43821727819549	-0.840514578654135	0.924717379473684	19.4705467443609	8.48205511278196	10.7920077406015	10.736571662406	10.579936056391	0.713302646541353	1.12737322774436	4.28409354135338	6.55633793984962	-4.43306354887218	2.63202631909774	5.87214423308271	1.10489834661654	-4.58841984210526	-4.0250402406015	0.863770654586466
ADAM6	-0.179755543992481	0.131752695112782	5.39064059398496	4.45992335338346	10.1813683376692	19.8941136390977	0.703305436090226	-4.16880429323308	6.19678515037594	8.83424286917293	4.30220669172932	-12.4362913609023	2.14002426842105	15.1951372932331	5.31817767669173	1.3127311343609	-1.06989973657143	-5.73494221804511	6.72342790977444	15.2780078120301	3.61512755714286	-6.27522859398496	8.6749595037594	6.36750830075188	4.13186408796992	6.86064597744361	-5.17793648120301	13.1561261729323	1.74459705052632	1.11763039917293	14.9554731428571	6.36048457894737	1.07245145488722	4.54503690977444	1.95180954857143	8.3179127518797	-0.315970357541353	1.93779231962406	6.01278305263158	1.93304999225564	3.43050534962406	12.3963566992481	-1.08165483657143	4.29535504511278	2.4912457412782	16.1898962030075	-4.97375239097744	28.3555234360902	2.26424772781955
ADAM8	988.332327819549	1046.45972180451	304.010527218045	309.494091353383	690.373436842105	609.924697744361	962.107104511278	1242.13924511278	1002.86646015038	902.894238345865	1921.1429887218	581.015757894737	600.114988721804	974.866790977444	991.529427819549	941.310498496241	343.739676165414	680.186157142857	487.805193233083	783.644622556391	473.897258646617	1093.94288270677	395.84212	1072.8867037594	1921.1429887218	1236.12983458647	906.57097593985	1030.38273609023	1736.66917218045	573.787752631579	644.456403759399	2090.87027067669	1374.22485112782	1061.20614586466	1048.49696165414	1179.45663082707	1927.96682556391	1047.09697218045	741.397136842105	952.335173684211	1185.0035924812	760.34410075188	698.943121052632	1185.0035924812	1041.63276240601	1156.48328195489	906.57097593985	1113.7385518797	1826.92397894737
ADAM9	10.3696273669173	26.4588872406015	21.3790402255639	14.4062851654135	10.736571662406	15.922443075188	9.91572255789474	11.3597882075188	10.3082380484962	16.1630859097744	24.7701016090226	17.2441729323308	14.9613242255639	34.0076227067669	28.7923580601504	23.8293209022556	11.0461821533835	20.4071257518797	24.1120011353383	15.4856735338346	18.8539333759398	26.0587332180451	24.9689236766917	26.7450716691729	38.3742918045113	42.4609890977444	19.4832687218045	18.5126172330827	8.20944409022556	13.179144593985	5.21034696240601	27.9977263834586	19.9832574135338	17.9599343984962	14.5625523684211	31.5691795488722	31.9033846015038	3.21034185413534	26.3321598421053	27.1098023834586	3.33354630300752	38.2809536090226	14.732646518797	4.64898907518797	26.6086432932331	30.1379893759398	12.9848792706767	8.29205831578947	34.2230701503759
ADAMDEC1	-1.95380886541353	0.961111040601504	8.98993158421053	1.12505349180451	5.86122966165414	2.34278513308271	1.6163976624812	7.38669580451128	-3.73574263909774	0.504934224804511	-5.83751144360902	6.49224963909774	3.91900168045113	-2.61968815639098	-0.0425952456390977	-1.68453440774436	-0.891451162857143	2.34965007669173	5.11985609022556	11.8611413082707	-3.82326802255639	-1.87546572406015	5.3074257443609	3.01636617894737	0.681147261503759	-3.52922068421053	5.36404335338346	5.25832459398496	3.81474892481203	14.8385347368421	0.519840292992481	-0.462795868556391	9.13735895112782	3.89763400676692	3.47287641954887	4.4468062406015	15.8504714210526	-0.731542692631579	-6.78468860902256	0.681147261503759	-4.55412860902256	0.17658078887218	0.332162555233083	3.91333234135338	-7.04201471428571	4.31752403759399	-1.05786674983459	0.589372238345865	9.88281596992481
ADAMTS1	16.3871270827068	25.2932532330827	18.7118136917293	1.99419107593985	1.84390760992481	-2.39373984360902	8.08099066165414	12.2693036616541	2.99376182180451	14.1505603082707	-2.18851923759398	-0.880199454451128	2.97870315488722	4.49974885714286	1.05504170006015	-3.72381051879699	-11.5521486616541	14.607351	-3.20127485714286	1.63570862481203	-9.56885589473684	6.65987527067669	-0.866309788172932	9.60378887518797	3.12185086315789	6.14834418045113	8.9739079924812	10.8779948075188	15.9750331428571	15.7331899172932	13.6841456165414	4.27777872180451	4.77050342105263	-6.02062401503759	16.8590155413534	8.15688535338346	9.75414744285714	2.74984792932331	-4.6169867443609	3.49994116541353	5.35101919548872	4.4468062406015	4.91290478947368	15.0175181428571	-3.02873952631579	18.4370822180451	3.24024924661654	-0.596485470451128	-1.85937041654135
ADAMTS15	17.4020717744361	-5.01731989473684	1.76747603330827	20.5379792180451	13.1184280150376	7.48733363909774	11.346727487218	13.1325866992481	22.342072075188	16.8485522706767	7.45248586466165	8.52197779699248	9.74648568796992	2.44154715338346	3.31157083233083	15.1540453984962	2.74756730819549	11.0681350503759	-1.21369656130075	9.82467895488722	20.3108880526316	1.94949545203008	12.1463833684211	9.49817684962406	13.4079349548872	21.9349655864662	-6.76353858646617	14.3908417218045	4.15797118421053	17.8571432105263	67.4343118796993	4.71835733834586	12.2616215112782	15.632623443609	14.2600553834586	7.35509615037594	11.6912812616541	23.348993887218	7.2090964962406	10.8216418045113	0.487998291323308	21.0215182030075	7.67557512781955	11.0858880112782	14.9946932481203	0.85695093518797	11.4397829383459	18.2549808947368	14.6272087593985
ADAMTS17	6.14425748120301	13.9344179699248	21.1996868646617	9.82467895488722	34.695437593985	52.4247127067669	10.4511263007519	46.7125260150376	3.33134769323308	-1.73320595285714	1.19729255246617	5.3838872406015	13.0992547293233	14.6364611503759	16.7713914210526	4.17104286766917	15.0175181428571	17.9789001879699	10.0445351796992	16.7462456842105	6.47446570676692	13.0107828646617	0.911698626300752	12.7513711804511	29.1913543383459	22.7982991353383	-4.84043581954887	33.4997645864662	12.3906862857143	2.58385544962406	41.1865346616541	24.8724758947368	11.4768191345865	12.7513711804511	18.9891057067669	29.9564692857143	16.8214193684211	12.472169112782	10.6399752278195	12.2035719398496	52.910397593985	12.6568761503759	6.05185259398496	23.8241666691729	18.2549808947368	18.737137443609	11.9107398721805	26.0096462556391	23.2473853157895
ADAMTS2	-9.0236712556391	-6.79241486466165	-3.62006087969925	0.195084517819549	-10.996161075188	-3.57483022556391	-6.16752342105263	-2.67790936541353	-6.14260304511278	-7.4610307518797	4.53424039849624	1.10489834661654	-3.21347815037594	10.3925458421053	-0.527354305887218	-3.76592641353383	-2.45626579849624	-0.479642922180451	3.29803337218045	-2.85470654736842	2.82220719669173	-1.81113000451128	-1.76463285909774	-7.04986378195489	1.30066132203008	-1.0995390962406	-1.10855911315789	-1.31279350218045	-3.36398003007519	-4.86602785714286	-1.08165483657143	-0.0318159688270677	4.91290478947368	8.86642292105263	0.790424187067669	-5.50086731578947	0.40283627918797	-7.24297651879699	-5.72948006766917	-11.9072517067669	-1.32723786654135	-1.63930470225564	4.92661466917293	-1.10243689676692	0.00892923060150376	-7.14251283458647	-2.78791287293233	4.51919395488722	1.21117971037594
ADAMTS3	-1.29891347991729	-1.45053358511278	-1.1975876375188	1.26461312721805	-9.34423792481203	-5.17352537593985	8.82976633233083	-11.6528996616541	-14.9338895488722	-5.80198960902256	-5.86356934586466	-1.3188882312782	4.50656237593985	-4.26553769924812	-5.26381608270677	-10.4024483834586	4.15098387669173	8.28032336090225	0.337554569172932	-17.8968508270677	10.7117737082707	23.5953701503759	-0.55942806031579	-7.74781772932331	-5.24102656390977	-6.4656137368421	-5.54610636842105	-8.95427660150376	-7.61174367669173	-2.59540240977444	24.2541928195489	6.31853382706767	3.21534373759398	1.93541718759398	9.37743731729323	-10.3694206541353	0.637955961654135	2.32197836015038	1.8129453392406	-6.07240933834586	12.788709443609	-7.28908007518797	-5.83751144360902	-13.1918178947368	-10.3527866090226	6.35333645864662	-12.6164754887218	-3.20534688721805	-10.7336213383459
ADAMTS4	-5.74117695488722	-6.48705193984962	-6.6652002406015	7.05730073684211	8.53134165413534	-2.14440765037594	2.98508086842105	20.5793551503759	3.91333234135338	10.5914643533835	15.0070394210526	7.63388947368421	36.2090559398496	9.46949726766917	11.2987707834586	4.32197197744361	-1.85328110902256	2.31740558045113	1.97799519398496	-4.73346510526316	0.452156459548872	17.0688812105263	-4.7140617518797	1.19226162315789	-8.13524039097744	10.9127738120301	-0.664270432932331	10.7166065278195	13.1731131578947	0.364177080842105	67.6403580451128	17.2510797443609	2.38784206466165	5.83482652631579	-13.3583193984962	25.8830952781955	31.4080168796992	26.9418263383459	-3.99805239097744	22.6403053007519	-6.06612796992481	47.9973482706767	-5.68482851879699	9.64422875112782	0.270138133157895	8.82049554887218	0.364177080842105	-9.2516377518797	22.7365399849624
ADAMTS6	3.23328846766917	7.56552822556391	36.2671812781955	8.64026942857143	3.53256966842105	9.66391793984962	11.945438112782	5.72529302255639	28.1605247067669	3.6874603556391	11.9342023383459	14.3746500827068	45.6563659398496	8.39492335338346	26.4278890601504	18.5411901879699	17.4431786090226	17.9563598721804	4.2509109924812	6.49656986466165	7.83670643609023	9.77366824511278	-4.85039591729323	10.1440219557143	5.18020028571429	7.56301676691729	17.0772431503759	7.38669580451128	6.75828703759398	8.82976633233083	20.5193166165414	4.60915868421053	8.16848645112782	10.9319785112782	11.0587678924812	1.60735881225564	8.58899488721804	6.95055706015038	5.03442357894737	12.4774017669173	2.15918175413534	6.38347003007519	6.67339793233083	7.96416760150376	5.59523921052632	9.69301558421053	10.3577723684211	21.2157056390977	13.0428118345865
ADAMTS8	15.047308443609	11.8754062030075	4.04554272330827	15.3534436240601	11.1195606691729	-0.995259547293233	2.36192493082707	12.2641912631579	11.1942868383459	0.389792032067669	3.18726266165414	0.901720074887218	21.8855757368421	6.85212337593985	12.6932637218045	12.1720710977444	16.5538469323308	2.31092006917293	3.54853816541353	12.8427675488722	7.4942379924812	8.06721952631579	1.29334683541353	9.77366824511278	11.4746964736842	9.76362643909775	3.59950952706767	7.7623047443609	7.64764109774436	-1.5498483481203	29.3966872030075	3.98342406015038	1.44492192165414	19.9387529323308	0.73386062143609	6.88444482706767	30.8683820977444	23.5953701503759	16.0352382255639	16.1597786090226	28.0630256616541	0.12123791	1.98266210526316	-11.0357649097744	18.3299976766917	0.477693894353383	-2.63341533458647	12.469413518797	8.42272381203007
ADAMTSL3	10.4557902406015	14.8062422932331	2.58175322932331	38.2286209022556	13.0913347293233	21.5533877744361	40.383834887218	48.1136564661654	9.22621808571429	16.1961950676692	4.06760601052632	9.62076515488722	56.1454742857143	-0.426461477729323	4.42705569172932	12.702485962406	11.656155681203	20.0163747368421	11.8834517368421	8.45297595488722	5.68519608270677	27.7509785413534	34.4980630827068	12.7108825263158	16.2602622406015	18.5126172330827	15.5937602781955	20.318971	15.3738623383459	22.5975134135338	26.9029257218045	13.3700562556391	7.45872719548872	39.764252481203	21.3745394887218	7.73415411278195	10.8538806699248	12.256202593985	7.26440821804511	20.8565913684211	45.3798022556391	12.4293806691729	7.32598019548872	15.8637551804511	22.9646488195489	25.5474559172932	28.8140867293233	21.9507132631579	11.0709902390977
ADAMTSL4	12.0080820150376	34.1976305263158	9.99016036090226	-0.281971198180451	11.1328335796992	10.2899432276692	18.3530028796992	4.2556845037594	11.4342469383459	3.21034185413534	19.1285328195489	2.66666982428571	5.38638506766917	14.0021686616541	9.89028835413534	19.3627329172932	3.55079455338346	20.8201188345865	5.20152415789474	4.21353038345865	17.3781193834586	11.1473190409774	9.40381974135338	14.7268017819549	3.85927542030075	1.27630660804511	18.1235572631579	12.4858349398496	10.0024349345865	11.0044721691729	-1.78295057593985	18.5800778947368	18.027959443609	5.03641597744361	9.64936297443609	31.8081574887218	18.8071716766917	5.48415833082707	3.05061028120301	33.3979463909774	3.83259860526316	10.7239123368421	9.13456886842105	10.7826690007519	5.65640508270677	14.7459635864662	10.3278307416541	15.2752049548872	12.2862027819549
ADAMTSL5	19.2267237744361	10.0568184879699	6.7469254887218	5.67122557894737	20.1500664962406	-2.46008845037594	9.27868611578947	11.8234523458647	11.4161686466165	21.234502593985	16.3508731804511	13.6783798270677	27.7453411278196	-1.90907647142857	8.62609030827068	13.717356112782	4.84810484210526	0.574407830451128	13.9956738947368	6.75616972180451	4.7660332481203	16.7066034887218	15.8297902105263	14.9681928721805	15.8667613458647	15.8842021954887	10.2953500094737	33.8634660150376	10.0568184879699	11.7179496338346	16.6304919398496	18.6761326766917	0.540261391879699	12.3828057218045	7.193141	5.76609590225564	13.9875657067669	17.0252523609023	15.9812909398496	13.5951438796992	-0.0958365706015038	14.623662556391	2.18827624210526	0.147070369924812	19.735115112782	24.5932809548872	11.4662457443609	14.6046668947368	20.8746964285714
ADAP1	110.593029022556	145.41146556391	58.5928765413534	77.2391215789474	112.868703533835	85.8070187218045	103.90251593985	87.4611412781955	103.314053609023	167.467100451128	115.399336015038	100.13776075188	98.597225112782	132.184954962406	99.9475922556391	146.339730225564	42.1816896240601	115.737058270677	89.2652107518797	81.6791891729323	78.5145768421053	108.899959924812	60.2834138345865	123.96026443609	163.369804586466	132.745426466165	68.8843783458647	94.1607213533835	198.344256541353	89.0564632330827	83.8163630075188	207.252885112782	159.979078195489	190.09286556391	112.046356015038	150.44027112782	150.251292255639	118.708149849624	109.461233684211	146.667310300752	253.982828947368	143.031853834586	81.8921115037594	166.168722481203	102.25825443609	179.887260676692	162.349003082707	145.776656165414	177.810216917293
ADAP2	299.800277142857	674.07777593985	203.200323533835	202.060300676692	357.430290150376	299.800277142857	357.899155714286	266.223174285714	458.424917293233	274.910300451128	237.053735789474	299.133352330827	298.347458496241	378.615200977444	261.606905864662	451.161732330827	274.453254586466	480.88897593985	290.548332857143	306.790044736842	270.449528947368	406.440427293233	340.895938421053	442.74822481203	151.865701954887	236.953127293233	396.866513684211	272.666378947368	303.022446691729	307.448097969925	283.538359323308	474.961566165414	501.452616541353	316.242438947368	372.367972706767	407.420414135338	424.77624481203	294.750338721804	264.202047744361	901.695028571429	310.747572406015	327.02634556391	212.455164962406	280.282314360902	430.536057142857	426.497078120301	268.451330902256	357.737427744361	417.022559699248
ADAR	2247.32108571429	4357.43303759399	1163.47554360902	1454.18662105263	1506.58298646617	1407.49356466165	1656.04109022556	1950.74347593985	1694.70037368421	1395.0974556391	1736.66917218045	1648.08489548872	1763.94727218045	2066.05931203008	1713.2600406015	2391.93070526316	1466.48422857143	1402.38449924812	1251.89582556391	1621.71697443609	1502.31461353383	2138.13248270677	1265.13242556391	1643.56753684211	2424.9828037594	3300.25624360902	2232.67295789474	2199.04959398496	2232.67295789474	1015.51825864662	1494.03466766917	2075.73457969925	2232.67295789474	1657.75744511278	1711.21706766917	2388.02368796992	2493.3034556391	1698.14182481203	1371.57007293233	3335.06692105263	1871.8787887218	1512.24111052632	1588.69345338346	1366.82766917293	1312.10797518797	1638.74529473684	1451.29628345865	2655.86499022556	1869.74318947368
ADARB1	185.656058796992	205.015043909774	260.783650300752	247.311422180451	157.097030225564	153.413522556391	134.921415413534	110.116190977444	134.143274586466	168.848999398496	112.66117443609	231.822860601504	236.373184661654	265.364554360902	186.677679097744	224.333354887218	286.005318345865	182.265920526316	247.135801954887	187.241986315789	223.946853533835	359.434772180451	224.333354887218	167.914672556391	119.996512180451	107.263891203008	173.005618345865	210.443000676692	174.371955488722	159.093482932331	95.3191591729323	130.384828646617	106.252297142857	154.412352180451	196.341861052632	226.53361962406	265.074917293233	121.763543082707	185.537948345865	166.264757067669	151.814459022556	204.392821879699	236.211822781955	120.628811052632	127.955342406015	127.089796090226	169.829725112782	121.612893759399	171.567064962406
ADARB2	4.71125906015038	-11.5998523082707	18.2593360451128	19.9167727744361	-11.7721177894737	-4.59350291729323	3.49994116541353	19.8753340075188	15.6130617443609	-1.97027484210526	27.9626941278195	10.2195836641353	-4.53101035338346	47.898292556391	5.57646969172932	16.2320983383459	24.8102687518797	6.50517390225564	-9.010651	24.4527917293233	0.922282801052632	-7.68221628571429	-6.4656137368421	-3.54578830827068	4.96475960902256	12.7541808120301	2.83301428105263	-12.3172644360902	-15.8429408270677	12.5717606917293	16.9187780300752	9.97137073233083	36.6088094736842	31.8707790451128	11.3150534398496	37.3952727819549	10.6015225796992	-0.621886982255639	-12.3745850902256	13.2017436240601	2.61382029518797	5.40821035338346	17.1226992781955	-12.1976052105263	1.25721720924812	-0.213187620466165	9.94533120676692	9.61078896541353	7.13199382706767
ADAT1	442.946003007519	338.122302030075	325.05467112782	356.987350451128	301.615239172932	372.809394661654	238.567522781955	408.262469097744	385.489028045113	320.069933157895	347.943533233083	412.746667744361	486.535463157895	476.71512481203	355.000264511278	385.019211203008	237.132761353383	420.734886090226	273.322301278195	296.933373383459	371.359847969925	465.690173684211	341.51652962406	423.78015	411.247739172932	467.349660150376	337.631698646617	475.640273684211	645.473927067669	252.271782857143	310.972028646617	451.364688721804	318.787972406015	390.313295714286	291.527709924812	430.356410526316	441.2728	337.138790676692	423.78015	323.317001954887	471.21792556391	386.366905338346	390.485207067669	283.230731879699	245.158829398496	336.64650112782	384.408846015038	343.018780902256	424.622578646617
ADAT2	22.1175795488722	23.0190070075188	40.8777918796992	23.8191584360902	11.796569037594	26.3442074210526	28.4255709473684	8.15423860150376	22.8524345639098	25.5052242857143	13.162113518797	16.9219511578947	5.66070465413534	40.5303083458647	21.4000196466165	11.9916360827068	33.9992632330827	19.3208090225564	35.6875242857143	21.7112236165414	17.3103360075188	25.7745184962406	8.24427629323308	24.2872719022556	11.8834517368421	14.116155924812	25.2816671578947	10.521735518797	22.6083211954887	32.5993112030075	5.38638506766917	29.9398313082707	7.77823173684211	27.1951087894737	19.7909684736842	12.2532329398496	14.341647887218	26.2482238270677	22.4969843458647	14.0659169774436	19.7824219699248	29.8333565338346	29.1097919548872	21.3356329774436	17.0772431503759	22.5533768796992	36.8866070676692	41.0375908270677	17.1226992781955
ADAT3	54.7383212030075	54.0586778195489	38.2090779699248	159.339494661654	58.3101605263158	15.5438870300752	52.7072338345865	30.4884025639098	40.2480487969925	31.8009981954887	30.4884025639098	48.5920781203008	89.4898073684211	28.9446525789474	15.2986520225564	44.4762015789474	39.4280859398496	38.5460886466165	34.7778506766917	38.830670075188	51.6993053383459	39.2900369172932	44.9959859398496	48.1582659398496	24.8216893909774	35.755279924812	31.3745495338346	29.1097919548872	43.5182854887218	28.7226837443609	15.3275073007519	34.7422405263158	45.1819059398496	30.1379893759398	52.8291680451128	62.8201748120301	67.7809869172932	48.3314536842105	50.0433507518797	41.4401660902256	74.4741767669173	23.1556097142857	60.0333590225564	25.1309807142857	29.699712518797	46.6734495488722	56.0445406766917	32.4106045112782	44.0170740601504
ADCK1	156.719022706767	78.3259305263158	105.165521654135	90.3214764661654	84.9671845112782	138.210032255639	40.2349487218045	42.0832284962406	62.761904887218	63.2128068421053	41.560489924812	74.2398742857143	102.355363684211	82.6453160150376	59.2924706015038	73.1644151879699	85.5997984962406	80.8630107518797	72.9423069172932	57.7738893984962	69.5913576691729	112.221431654135	63.4017987969925	63.9054733082707	60.3883988721805	40.5764138345865	54.4049806766917	68.5419001503759	53.290917518797	58.2620844360902	44.2989445864662	84.2582903007519	79.4836133834586	67.5614193233083	94.6340986466165	108.963453984962	99.8577191729323	101.531321954887	105.073731353383	62.8974963157895	95.8206054887218	100.849584511278	87.6888652631579	90.5084234586466	69.6119785714286	77.1258416541353	72.8742051879699	111.311768345865	56.6283341353383
ADCK2	185.913127669173	448.268219548872	419.332371428571	612.109690977444	295.829998571429	262.363506240602	399.539218646617	250.192239473684	400.505389398496	427.162898496241	223.946853533835	408.756784962406	264.789218496241	566.553867669173	512.500388721804	319.596715413534	343.878036842105	415.319141804511	326.20115556391	328.555139097744	340.639087518797	367.221743383459	301.615239172932	456.859201503759	250.278555263158	377.186242105263	329.141510676692	390.161929022556	541.803971428571	302.059817969925	239.846263007519	420.377544736842	373.066057518797	425.32698593985	395.407083533835	571.395338345865	409.561592030075	313.063628345865	463.351498496241	333.003122706767	516.146163909774	453.74692556391	486.341453383459	371.633376842105	368.070773984962	401.187534887218	546.596493233083	417.20018112782	414.780512105263
ADCK4	155.596113007519	207.95089481203	178.264581879699	152.578431804511	150.791946842105	142.61452924812	203.62667037594	158.840222481203	184.141122781955	165.353623233083	158.998461503759	175.046955413534	155.392180526316	256.57560518797	196.151355413534	204.945484210526	179.39180481203	219.44771075188	172.442596390977	239.07584518797	207.44935924812	222.879116917293	235.809099924812	156.216824135338	240.677198646617	228.985384360902	161.124720526316	181.216026090226	225.663125413534	140.387346541353	59.9648858646617	230.683206766917	216.666330827068	189.259809924812	198.344256541353	241.74594406015	229.476995037594	188.760448270677	198.683430451128	164.886691428571	197.039533834586	164.996684962406	247.717565413534	228.897133984962	215.102882781955	175.913878646617	201.259043684211	171.129142556391	212.891023458647
ADCK5	61.6533536090226	40.3484330827068	62.9780102255639	34.0164936090226	30.1927687593985	30.5133329022556	39.3135896992481	22.5697924736842	40.383834887218	49.2098762406015	45.1315472932331	20.8895167744361	61.4791803007519	49.9183061654135	41.0947761654135	36.48356	69.293482481203	67.8857736090226	54.4192892481203	57.6245551879699	91.8182881203007	32.8873929323308	63.1598243609023	45.6563659398496	40.0941715789474	37.8164909774436	37.3225797744361	56.9618254135338	22.5165072932331	33.9909472932331	25.7973633984962	35.7722089473684	43.7578256390977	22.4247411729323	36.1055739849624	49.2255131578947	45.9458987218045	33.1944953383459	62.3588667669173	58.2785171428571	29.3750498421053	35.8217676691729	40.7271770676692	18.7490966842105	61.7618457142857	35.4478327067669	55.6822438345865	28.348965037594	58.5207266165414
ADCY2	-1.76136930488722	-0.342268813759398	-8.86056997744361	-3.39915940601504	-9.50851868421053	-8.82520411278196	-3.35959530075188	-9.1589975112782	0.775738953834586	13.1384903157895	0.298931105789474	-9.78809330075188	1.78422271649624	1.15009908490977	-0.321549059007519	4.07858917744361	-5.46747143609023	3.12875203082707	-3.42311051879699	5.82593593233083	-1.32723786654135	4.48185046616541	5.37497345112782	2.62993265488722	-0.0748108909774436	2.43668103458647	5.072915	1.5926898393985	8.06023769172932	-6.18586503759398	3.99169256766917	-6.6452154887218	-4.34382812030075	2.63881669390977	2.20054980676692	-0.731542692631579	-1.58376396977444	3.08858900827068	-2.5297524481203	-2.00325494338346	-1.17275643432331	5.34197576691729	3.6104875075188	-3.32764094736842	8.32447980451128	-2.15500698345865	-2.32342306240602	-4.88683209022556	-4.6657934962406
ADCY3	448.859656390977	357.574659473684	307.448097969925	394.385364360902	308.491873684211	341.147547969925	534.983579699248	351.338258646617	445.468706766917	344.032781278196	1107.10237669173	268.070958345865	459.082691729323	408.262469097744	376.113816917293	422.166999473684	349.119139022556	407.088033909774	371.200810150376	368.363746390977	341.780895338346	629.046067669173	388.107359849624	339.185652481203	198.142891804511	240.760944887218	365.304166315789	323.685282406015	425.811037744361	296.277871503759	643.809527067669	408.899690075188	448.859656390977	337.507787067669	431.752594736842	520.527262406015	467.349660150376	332.628636616541	315.421166992481	447.703420300752	346.379897368421	345.857884511278	434.067063909774	254.972080300752	339.986580225564	246.632641278195	405.647977443609	227.856418120301	315.068085789474
ADCY4	67.9682487969925	73.8977038345865	31.9359732105263	14.1474786541353	20.894019962406	8.46465904511278	50.4960662406015	53.211322556391	49.9913408270677	63.0874015037594	100.973196691729	24.6577119172932	37.5985746616541	80.8367939097744	53.211322556391	48.9206547368421	36.0432202255639	45.3519603007519	31.8173882481203	108.765209172932	52.8466272932331	53.6216778947368	43.7450134586466	72.1885611278196	244.38993924812	90.9737311278195	36.515267368421	45.5537616541353	51.1597894736842	23.9881295488722	12.0248380827068	48.4123158646617	117.619839172932	60.7229193984962	55.3655743609023	56.0969381954887	94.6940601503759	35.2720133834586	16.5980549849624	70.9272136842105	26.0859984360902	49.668654887218	28.8574700827068	57.2643706766917	51.6367963157895	74.9588081954887	22.3122248646617	35.6875242857143	74.7911072180451
ADCY5	4.51919395488722	11.2141026609023	11.8394503383459	9.2506738443609	5.07963432330827	9.46755885714286	1.95893851503759	18.9635987819549	10.8240359120301	-1.19431352599248	11.9916360827068	12.3162042706767	20.9670096165414	20.5193166165414	5.02329380451128	-16.5994576691729	8.28032336090225	20.561045518797	2.73828628566917	2.28688398270677	12.6305178646617	10.7436860218045	9.37971383458647	4.61139407518797	10.7647434233083	-5.86875866165414	14.8224777218045	12.7361098721805	16.5094749511278	-2.75105637969925	24.9863154285714	17.4777825263158	1.91870149022556	6.14618002255639	17.6118363909774	1.93541718759398	13.266632924812	18.3059861052632	9.01742897293233	8.61569072932331	31.5691795488722	1.10773350917293	-6.31824495488722	14.3842202556391	5.01910067669173	4.09234393533835	10.127595753609	4.51300291729323	7.73661897744361
ADCY6	14.5193645864662	4.56778620300752	8.16400557894737	1.67490365518797	7.89305408270677	2.04591192631579	2.94850161203008	9.84813665639098	5.38149033082707	7.12724814285714	1.71119356037594	0.54774048556391	2.63202631909774	-2.7730955112782	8.95036817293233	2.41829140676692	8.37475669172932	1.5267366906015	3.42607408270677	8.52420744360902	-0.0107038851879699	1.83937919796992	0.0988210618270677	0.147070369924812	9.91572255789474	7.49180645112782	7.76679093233083	-0.900014001879699	10.2953500094737	6.32067733834586	22.224154924812	2.62537935308271	-1.55642824135338	6.05605438345865	1.20896775556391	10.2953500094737	4.6023837443609	-0.783339943909774	6.03242530075188	-2.96700233834586	6.19946787218045	-4.47586393233083	14.3871326917293	9.31266107142857	5.1087175112782	-7.51190062406015	-0.476761448796993	5.35101919548872	7.2938424887218
ADCY7	244.564159172932	249.655456165414	186.858994887218	199.560544135338	209.540162857143	168.848999398496	194.030998646617	259.207193233083	184.88873962406	209.122895112782	276.770498646617	174.135906992481	196.973899097744	236.545046466165	207.523128571429	188.636412857143	120.327827067669	177.412765263158	115.011758045113	153.607368195489	146.202784661654	147.816577819549	120.66527593985	234.758547894737	239.501897518797	231.577927443609	265.825060075188	251.843849323308	170.156159323308	171.01934962406	309.494091353383	288.082176165414	202.198177293233	220.221742030075	225.43317518797	270.276923383459	246.632641278195	193.169901879699	210.509337593985	359.858933759398	221.098238195489	222.879116917293	226.53361962406	257.149330601504	189.658720601504	287.424525263158	284.666462857143	275.977365112782	282.243152406015
ADCY8	-6.32588733834586	7.89305408270677	0.0452043376691729	8.11689342105263	3.16496499323308	19.281228406015	-1.27216121203008	19.0567974736842	10.0024349345865	4.73615511278195	0.0640439623684211	-0.134982137293233	3.62975204887218	-4.4148642406015	-5.89985281203008	-5.50086731578947	1.5950921237594	1.17620884506015	-2.84700441729323	4.95986032330827	2.47993179766917	-1.54066412496241	0.597143766165414	6.02319921804511	-4.57415102255639	1.54724788045113	5.27877843609023	8.86147657518797	3.13994536616541	-5.71319879699248	18.5555762556391	-1.37834451225564	3.20840752781955	3.98584077894737	0.993912235789474	2.23845372781955	7.32376336842105	13.0576349172932	0.94178896593985	10.1640152142857	-7.0959967593985	7.72949945864662	15.9944606992481	-5.25821958646617	-6.24270709774436	0.927222210075188	-0.571523039781955	3.86579368796992	-0.613598060954887
ADD1	2599.75572030075	2479.68791729323	2493.3034556391	2627.87403233083	2362.79868345865	2291.2999481203	1576.73834736842	2404.40205413534	1927.96682556391	1497.92258120301	1304.20183533835	2340.01492180451	2410.99784511278	2814.73710827068	1776.86537969925	2441.68604135338	1734.76394736842	1798.71783458647	1706.29336917293	1795.36416390977	1763.94727218045	3203.34962105263	1720.19787142857	1957.78809323308	2066.05931203008	1817.20441879699	2075.73457969925	2073.07812556391	2789.90056240602	1324.31226842105	3462.65298721804	2053.75163157895	1576.73834736842	2250.10217894737	1874.12379699248	2976.87084511278	3193.59506390977	2213.27546015038	2049.13360225564	1484.53890075188	1859.22164511278	2356.40873684211	2566.42442481203	1473.41331278195	1360.82118345865	1758.54058195489	2114.85028195489	1832.81960676692	1760.13187368421
ADD3	891.531090225564	689.568236090226	1333.27644586466	1208.22583458647	1125.45468496241	1232.42181654135	1195.19677894737	921.943227067669	943.039145112782	1052.14856015038	1016.19877293233	1195.19677894737	800.616797744361	570.260431578947	1172.73841804511	969.115346616541	1489.9833406015	1080.93874962406	1657.75744511278	1273.8906075188	962.107104511278	952.904212030075	1209.17071729323	911.70104887218	1134.00363007519	1041.63276240601	1143.32159473684	919.678060150376	561.920122556391	1762.0661593985	804.512011278195	760.739479699248	1211.26691954887	637.904006766917	1267.31443233083	732.75095037594	666.657980451128	757.816965413534	1074.56038045113	992.998421052632	436.294942857143	1179.45663082707	1114.63587593985	906.57097593985	1032.63173308271	690.373436842105	1116.24173383459	797.503795488722	733.158155639098
ADH1A	8.88336577819549	2.95094627142857	0.597143766165414	-9.83000990225564	-7.99354198496241	19.197739481203	1.73768184012782	-7.9366154962406	23.2634424887218	6.79088531578947	-5.96302921052632	0.886627122406015	-0.664270432932331	1.30807457894737	-2.85064344511278	4.36234912781955	11.2276791135338	-1.33616633759398	5.34661310526316	10.5443412789474	2.18023003007519	6.24605495488722	3.00962757293233	9.51560886842105	13.219088593985	1.25478902902256	1.99853066315789	7.22711437593985	6.62839239097744	-0.944732137233083	-8.59926565413534	6.12668304511278	-1.88626538571429	3.75465643233083	7.29166165413534	12.958804518797	-1.59603407654135	6.14425748120301	5.83283156390977	7.49180645112782	-2.78791287293233	12.5665595112782	4.30891409774436	3.36320794285714	8.06499114285714	-8.01453728571428	9.01300971578947	-9.35850287969925	-11.1004030902256
ADH4	-0.0958365706015038	7.31726291729323	15.6361108646617	1.91677106368421	2.33127227894737	-4.15613712030075	15.424637406015	9.38673182857143	8.90995393984962	14.7427158796992	3.70453993984962	33.089697443609	12.330299887218	40.9539909774436	21.9058157819549	5.85323332330827	26.1255288120301	7.5039407518797	19.197739481203	9.82247397669173	15.2986520225564	14.1773702781955	16.3692269849624	22.0254371954887	13.1053540977444	16.0526971729323	14.1286157894737	16.0200316616541	-2.94797009774436	13.9922172706767	-0.596485470451128	7.98477011278195	13.0492489924812	7.30462672180451	17.1026671428571	21.1078089022556	8.235104	0.988935217669173	4.66152844360902	18.505157887218	4.38573333082707	19.6936618947368	12.2917299924812	22.7982991353383	9.07921470451128	7.28253887969925	14.6272087593985	5.20800972180451	1.74678729541353
ADH5	32.8507530827068	20.9536169323308	45.4770653383459	39.4579022556391	38.1370132330827	37.9969790977444	37.1577297744361	37.2293331578947	54.0270231578947	46.7276888721805	28.7160327669173	16.3104382781955	20.2030330300752	39.5314102255639	40.0026039849624	46.5146430075188	26.2132967218045	29.7643692857143	33.5183812781955	27.7637625037594	31.9952594135338	28.4936333308271	19.8053152030075	26.3184435488722	37.9763890977444	34.5851864661654	47.3077215037594	47.7976636090226	51.3228521052632	39.9793083458647	24.9689236766917	7.91121060902256	25.2038926315789	41.0375908270677	22.0784903533835	16.3428473609023	30.6703711954887	22.9135732330827	39.1291296992481	43.2656563909774	14.412529443609	49.4764451879699	21.3449492330827	36.1155754135338	45.699400075188	31.7619913383459	25.2746013533835	36.6378163909774	26.3380730827068
ADH6	12.8627726842105	25.4010548270677	3.16496499323308	17.1421556015038	17.9322353984962	76.6120923308271	19.1195031578947	25.2092483759399	-1.55302989263158	11.3968397218045	9.0063163075188	15.489057518797	12.3933354962406	25.6570650300752	4.01957514736842	29.3677442556391	3.20119059924812	12.6054723383459	0.0933326360902256	21.3402873233083	11.7528446293233	36.5236790977444	8.92278737894737	12.4774017669173	20.5293876390977	20.9215804887218	19.5777782105263	17.5426653759399	11.4872953022556	10.3671744285714	10.0765581819549	9.98784529398496	15.2452936165414	30.7320533609023	2.54508692443609	29.3375815112782	42.812922406015	5.65242654135338	32.6246578195489	26.9621387067669	13.1956969172932	14.3715071428571	4.73106898496241	8.8738609962406	42.0832284962406	20.5750583984962	24.0094149398496	6.84739890225564	23.6615377819549
ADH7	-4.28062442857143	14.8714103834586	2.42723156917293	0.016748360556391	8.92729714285714	6.98682995864662	-6.07240933834586	1.17902482776917	0.963394108195489	-5.34756556390977	-5.05595479699248	7.12724814285714	-2.34382769172932	19.0981442030075	-7.00338097744361	-3.20127485714286	8.85469573383459	-2.50205909699248	-0.318813904195489	-0.213187620466165	0.868813040150376	-4.19023688721805	6.15768665413534	0.891682423112782	-0.14076650918797	4.41823985714286	1.28110753406015	5.54470547368421	12.3853269097744	4.61139407518797	38.7034154135338	-4.14757108270677	3.57236344210526	15.4856735338346	-1.3245049812782	1.51688151135338	14.1744579548872	-1.12058465759399	6.30507642857143	1.46387294878947	-1.00924025451128	-3.02110478947368	-4.88683209022556	4.95077232330827	7.1131655037594	-8.71034068421053	6.41953463157895	2.42047476541353	-4.89647772180451
ADHFE1	109.064611052632	131.272029323308	99.060425112782	46.7842393984962	82.2863266165414	101.659530526316	56.8690830827068	122.131037218045	44.8677131578947	91.3752563157895	83.3248487218045	75.6241991729323	111.311768345865	109.689426390977	87.2159984210526	82.4739595488722	87.9314858646617	108.963453984962	128.642195714286	80.6506102255639	108.600131052632	92.2070180451128	102.288666917293	94.4679762406015	64.2652030827068	90.7751108270677	57.4112983458647	97.3289663909774	81.3550898496241	75.4244360902256	62.8201748120301	95.9075969172932	52.4724845864662	106.388966541353	65.8928153383459	124.85411924812	81.3550898496241	63.3059757894737	45.920137443609	51.1779433082707	77.4752641353383	113.007370902256	78.8991463157895	89.0315306766917	130.132338571429	131.146255864662	123.339203684211	65.9969259398496	102.322444511278
ADI1	22.6243210526316	8.7626536924812	45.0441135338346	14.6932136691729	47.2924254135338	57.2296580451128	18.7035373759398	20.9429396165414	42.1816896240601	30.7977536766917	60.4254253383459	100.326761428571	36.7858013533835	48.5101768421053	59.3285720300752	22.4294579398496	33.9296804511278	37.9000030827068	50.991274962406	23.7684182556391	23.8499147969925	23.2142276015038	72.1267168421053	29.3886947819549	76.1156972932331	36.9569184962406	52.1628055639098	11.4477181481203	20.7208582105263	87.8497644360902	6.35089137593985	27.4939637067669	55.2599930827068	11.6535510834586	43.8938386466165	19.5391164360902	51.4935003759399	43.9461831578947	45.3103743609023	20.6161012030075	55.8616019548872	44.5477237593985	27.9008355037594	111.592119924812	45.8046455639098	31.7936110827068	39.3020754135338	29.0963597293233	24.1739799323308
ADIPOQ	14.7835697142857	23.2943006992481	10.9522805609023	55.7343733082707	27.2348469022556	45.324542631579	27.6592143308271	55.8450805263158	40.2812001503759	26.6086432932331	20.108736962406	20.2654058646617	47.108687443609	26.106307075188	25.7322997443609	33.9212289473684	17.367355924812	18.3176067669173	30.2005902255639	39.2587930075188	27.3176428270677	40.4398973684211	21.040264593985	38.4814339849624	19.8231530902256	28.7724528120301	32.0442885488722	29.0801363383459	62.9780102255639	26.8776815639098	56.1640481954887	52.9571931578947	23.2781988345865	11.8234523458647	20.7588743157895	46.1730739097744	45.3941237593985	21.0776181203008	18.1808327368421	29.433543075188	19.3755360526316	24.1629177067669	42.4365104511278	30.9684555639098	19.268122443609	34.9989777443609	9.74107214210526	64.2465890225564	38.0276515037594
ADIPOR1	637.248927067669	2395.12352556391	868.556254135338	4574.70071428571	2671.65712481203	6996.37511278196	1045.05497969925	11882.2090300752	1961.88933157895	1685.84591052632	1338.92036466165	6893.98409022556	4472.13077443609	4472.13077443609	2836.49528345865	2894.46507894737	387.012485789474	1014.22426015038	692.646733082707	1516.45078345865	1022.56520526316	3160.61533233083	650.871346616541	3317.08379323308	2375.19929097744	3425.49502556391	1876.17844285714	3369.42945488722	7734.2677443609	1792.82190526316	13630.5150977444	3041.67109097744	2504.94135263158	6096.56821052632	2241.00579699248	2781.54968496241	3425.49502556391	6445.89658646616	2652.08229097744	2017.56234962406	4901.73206766917	5986.41748120301	2332.03548909774	3239.9263075188	2267.80081052632	5423.84845112782	1828.91365864662	3123.1771556391	3575.19627819549
ADIPOR2	407.582941503759	384.269236766917	284.11895556391	272.843786992481	269.63468443609	204.321569699248	244.645320601504	251.744671052632	232.780712030075	264.893607593985	288.886381578947	247.982052030075	344.841180902256	259.033513909774	255.352404962406	342.168165413534	318.208217819549	330.872218421053	238.985076165414	291.527709924812	275.58761887218	229.959385112782	254.159656842105	238.815300676692	282.994477593985	207.812121954887	225.663125413534	213.728998796992	301.401195037594	243.095399398496	152.109408721804	347.558358496241	213.654602481203	262.631804586466	276.375785488722	329.992267293233	378.308775413534	220.86525481203	226.848455413534	216.978114887218	261.245032406015	235.638273233083	271.404167067669	238.064361278195	250.097910827068	357.899155714286	237.132761353383	301.401195037594	300.148781503759
ADK	87.3779714285714	75.8842838345865	109.920133984962	114.434481954887	106.773979473684	112.474137293233	140.529222105263	54.3232181203008	106.08485075188	112.010556390977	102.227588345865	98.2340939849624	111.169890225564	102.166206842105	92.8792760150376	98.4263112781955	147.299331503759	142.61452924812	129.826429924812	129.58062406015	168.571295639098	130.045252330827	157.841578345865	128.600244135338	81.092492556391	88.6218572180451	96.5210580451128	102.71276962406	93.782337443609	95.8476637593985	27.2898653383459	88.1115590225564	92.8254519548872	98.2653569172932	87.2687811278196	101.879946541353	98.7773028571429	102.808126390977	135.923993082707	118.750621729323	90.2624760150376	103.560606917293	108.732970075188	91.9745230075188	89.160377518797	74.5926603007519	84.8356293233083	57.6916664661654	98.0467356390977
ADM	792.013884210526	2958.45120902256	244.564159172932	265.281001729323	1009.81801353383	795.126791729323	2943.75344135338	3076.82881729323	3633.64566917293	2559.33509398496	6873.54712030075	1145.01736992481	775.062906766917	758.200406766917	1230.36503082707	1902.91809022556	441.644189473684	1196.95943759399	578.185953383459	1026.84200451128	959.385855639098	2368.48228195489	1094.74823233083	1150.33829097744	980.228369172932	1840.79234360902	2066.05931203008	1682.41825789474	738.601815789474	704.863389473684	2522.36162932331	4499.15536090226	5258.6575037594	870.880158646617	1884.39795413534	1299.02684511278	2282.6291962406	1237.2344406015	931.65312481203	4659.96414285714	2259.29223383459	540.761884210526	518.602280451128	1141.74525789474	603.728309022556	1447.4246112782	668.80985112782	1950.74347593985	1059.02364736842
ADM2	37.0273941353383	22.7092488571429	27.4489543383459	12.1977506015038	36.7137405263158	37.6722414285714	19.7607585789474	24.9518285037594	38.3956202255639	27.4236870225564	32.1529418796992	46.837742481203	34.0595002255639	17.0772431503759	19.077460518797	29.433543075188	27.0695247142857	27.3176428270677	17.7778087218045	26.132144924812	24.0042692556391	19.2224452406015	19.3582473007519	22.9238178646617	9.10511346240602	32.6335476691729	38.146992406015	26.2878645864662	11.945438112782	25.4985486541353	9.63919857142857	38.5557144360902	37.6819246616541	24.5480440300752	28.2518675112782	25.0324823684211	43.1617706766917	31.6691024962406	46.5001821804511	31.9542529924812	33.8634660150376	37.1089960150376	18.4522693684211	22.214817443609	24.8533574210526	11.3545891368421	12.1662146240602	21.5439232857143	27.0828636917293
ADNP	175.54300481203	154.002451278195	192.054837368421	179.516625263158	240.424735037594	182.042880827068	169.536977894737	203.337386466165	152.432873308271	188.339435263158	224.586558646617	210.791765864662	166.538881353383	190.632275112782	226.927419774436	180.709541203008	113.268607819549	140.206676090226	179.826979398496	155.847293834586	113.729980451128	187.565794511278	112.51035406015	176.900618721805	204.186690902256	152.205583609023	236.291216090226	162.928732932331	203.200323533835	227.628844962406	137.422955112782	201.932549548872	163.427639398496	129.914096691729	185.34483924812	198.142891804511	162.660519473684	183.444503007519	163.848657368421	170.429977894737	146.433582781955	219.617127969925	203.337386466165	157.352629323308	149.026178120301	154.502259774436	197.500905263158	152.78254112782	176.610859022556
ADNP2	169.70929443609	143.49533	213.877093383459	155.953446766917	150.892253759398	101.940579398496	148.788447744361	142.61452924812	131.272029323308	174.066996691729	162.716412180451	148.348396992481	174.583975789474	164.232711278195	155.33473443609	179.142473834586	149.307276390977	161.124720526316	193.90997481203	162.034456015038	179.020411428571	137.501449323308	165.754671954887	144.612481879699	176.794530075188	110.695808120301	180.371729323308	184.141122781955	200.728104285714	171.234503834586	130.994188646617	135.435622631579	106.801463533835	149.07139406015	187.901602631579	187.049789699248	135.479008120301	130.002700075188	129.658601353383	133.917898796992	117.13024037594	144.208506766917	174.25083887218	116.486690451128	143.399980827068	138.763573984962	162.559036992481	164.793983909774	162.988899548872
ADO	413.566081729323	306.026002556391	493.291980451128	307.01838962406	478.72815112782	230.511736691729	344.715442330827	195.94220556391	333.512341203008	337.138790676692	267.520457293233	298.78388	195.744664135338	194.525745263158	416.839393533835	364.860033533835	538.523247368421	333.858063834586	598.09345112782	376.113816917293	390.920846917293	242.013293909774	337.987201729323	334.694500977444	160.825087293233	216.136241503759	276.468617669173	306.127300902256	189.138804135338	429.683718045113	281.626615037594	300.603921428571	335.448036842105	285.726445864662	318.440799097744	251.843849323308	232.153609699248	138.36976887218	324.067644135338	348.853156766917	179.206290526316	328.433750300752	342.914061954887	292.752099699248	392.995450150376	269.72902037594	352.300110075188	254.884881052632	293.614334661654
ADORA1	10.7515092383459	17.106178962406	16.2960870902256	17.001683037594	10.8957345902256	38.5867197744361	13.1325866992481	60.9582754135338	13.6660717744361	13.4741320451128	4.32841482706767	21.9612733157895	19.628594112782	20.0921950601504	8.38779731578947	25.9339474285714	0.308638563984962	10.8621129593985	0.433717841278196	11.3621663721805	10.9449984022556	16.1564482556391	1.6702883312782	9.90590713082707	13.5506052105263	7.41076015037594	10.4330811233083	36.7345651879699	24.1519564736842	6.55633793984962	82.6712151879699	18.8697129172932	15.465872037594	18.9303649849624	4.66609428571429	19.0690860676692	19.5526963082707	21.1078089022556	17.4898256691729	18.3662192857143	34.8078917293233	35.0260154887218	14.2380462255639	11.020610281203	15.9844500075188	28.0500226917293	16.1058879323308	18.7575913233083	23.9989045639098
ADORA2A	366.496906616541	307.126832631579	476.47705037594	733.500260902256	423.944065488722	407.420414135338	278.72319	249.916454586466	326.066795864662	356.70668887218	340.52705556391	263.083098045113	418.505978496241	366.371461729323	315.555267443609	309.263668195489	321.270483383459	305.360232857143	239.07584518797	270.923597894737	284.556467142857	349.357997293233	307.801313233083	390.645719022556	340.394674285714	193.305323157895	252.518482330827	343.611680526316	437.907961654135	256.226540676692	357.145797368421	362.407628195489	321.849717067669	429.100996240601	461.575341353383	475.640273684211	477.337890225564	303.022446691729	527.302029323308	309.263668195489	536.499367669173	497.580439097744	644.456403759399	372.06279593985	402.15835	302.180948195489	508.465926315789	440.329172180451	564.732304511278
ADORA2B	24.4939637894737	22.9335635639098	29.403600037594	13.8747513834586	30.1318189398496	21.6669087443609	36.5702636842105	59.1803347368421	42.6603677443609	45.8046455639098	47.9823188721804	33.0121442105263	37.538292556391	25.9083063909774	38.1898086466165	26.7574206766917	21.568292962406	63.3483738345865	15.922443075188	28.4113641879699	27.5081559849624	21.4486055639098	15.4691550676692	59.000152406015	57.7232423308271	27.9497372105263	29.2724162857143	7.25965730827068	50.9600208270677	36.5606130075188	43.9774063909774	46.0559263909774	43.3039822556391	21.1217016165414	42.4609890977444	31.3832955263158	34.1050815037594	44.9441741353383	10.8393998	16.443427075188	71.6215742857143	38.8084261654135	9.53257780451128	71.6878469172932	40.6555803759398	83.1977836842105	21.3894904887218	26.4107985112782	59.3614047368421
ADORA3	51.6069720300752	21.1266683759399	18.5335382330827	18.3214885639098	21.6713980225564	11.6372788075188	28.6069686541353	8.84857612706767	20.3318890977444	39.1076112030075	60.869404962406	38.2511357894737	30.9138979473684	49.0974804511278	68.3101203007519	16.4721619172932	13.4309209924812	20.2154292481203	19.311694593985	55.81093	14.0978626466165	22.8366463533835	8.22045130827068	25.0100941879699	363.231279924812	120.100920526316	25.9268941503759	15.8332084962406	105.015393308271	40.5529315789474	25.7047321879699	68.2683037593985	66.563769924812	46.7125260150376	33.6832014285714	23.398866593985	107.822687894737	33.24751	5.96428320300752	7.97097103759399	22.9697146992481	21.7358651052632	13.6626635037594	69.4640068421053	50.2000607518797	39.3949971428571	27.2971541954887	18.753623481203	120.175352180451
ADPGK	578.751140601504	638.244405263158	445.672833834586	400.328502330827	513.767465413534	415.140263684211	384.408846015038	370.266747669173	352.954186917293	490.631644360902	567.554383458647	335.586064887218	293.416170451128	348.189338421053	397.806223308271	517.837193233083	267.703366090226	385.786231052632	259.207193233083	380.700309323308	314.56937037594	314.930476240601	261.606905864662	547.374144360902	654.237247368421	470.382741353383	527.807737593985	541.569393233083	366.941732932331	342.40694962406	327.527907218045	474.107827819549	490.210709774436	578.185953383459	521.218518045113	383.824551203008	472.235227067669	444.599469924812	486.535463157895	598.3557	564.995929323308	413.247319699248	405.196477293233	416.339508571429	552.273613533835	477.337890225564	524.422130075188	519.805993233083	467.93477518797
ADPRH	78.8498707518797	105.894255864662	41.3451081203008	51.7909512030075	39.5421418796993	40.0130535338346	42.4009132330827	33.0299137593985	41.1745122556391	46.0824126315789	42.9930580451128	47.641857518797	62.3588667669173	75.979877518797	46.4199364661654	72.7856985714286	20.3983290300752	52.018324887218	34.1050815037594	48.2719920300752	48.7068336842105	63.0683235338346	30.2384614586466	81.5048169172932	46.160977443609	47.0642498496241	40.4506941353383	60.1775645112782	57.3308002255639	57.2804976691729	63.8458439097744	59.7976923308271	45.4624055639098	80.146887518797	58.9454852631579	94.6078941353383	87.4926531578947	54.9326863909774	57.9837198496241	83.3806278195489	71.1447867669173	66.8048160902256	51.5399233834586	33.2310267669173	55.1117661654135	80.240782556391	46.4199364661654	70.3395479699248	109.333695488722
ADPRHL1	0.932200697894737	-2.5705728481203	5.78785130075188	-5.06651902255639	0.919992377744361	0.559137802203008	-1.55940803864662	-1.85003245714286	7.79911038345865	6.95742431578947	-2.00653034766917	2.27761277518797	8.08992193233083	-5.21426372932331	4.70417990977444	2.26424772781955	-3.95136166917293	-1.37834451225564	0.0343033437593985	10.2647361678947	3.97238032857143	2.81315973864662	0.800290918796992	1.65746467338346	-2.01333846090226	11.7399253022556	2.68544747586466	9.97650192932331	1.65746467338346	-0.641293403308271	-5.01286013533835	8.53407580451128	5.87653848120301	-1.3245049812782	6.41694644360902	8.11915183458647	6.41953463157895	2.37859167142857	8.41311995488722	9.52525973834586	-2.59540240977444	-2.72937883684211	-2.26892464135338	14.1928943383459	12.330299887218	7.82920380451128	2.66666982428571	-1.71706340526316	3.25840666390977
ADPRHL2	363.909899774436	648.201336842105	310.747572406015	438.915288721805	409.729785037594	315.904703609023	413.247319699248	355.563778947368	409.561592030075	332.504889022556	322.307816090226	345.734629774436	385.92909924812	512.240844360902	395.407083533835	446.515118796992	345.734629774436	396.866513684211	300.148781503759	374.510169172932	386.849378571429	464.752747368421	343.611680526316	500.791641353383	484.986082706767	459.465996992481	483.118428571429	352.425334210526	438.743028571429	331.469952932331	317.996489323308	488.43567518797	473.279083458647	531.485878195489	469.41169924812	424.77624481203	435.951303759399	334.45025556391	584.782760902256	695.540401503759	600.39864962406	431.928146616541	492.591196992481	497.150052631579	509.188829323308	517.837193233083	492.151452631579	937.046057894737	577.350258646617
ADRA1B	17.1421556015038	12.2974859849624	11.5102455218045	-0.0261293678496241	1.32816174887218	38.4596206766917	6.32508493984962	6.5116564962406	13.7291704962406	-3.22996402255639	17.4393536165414	-5.09600903007519	1.8129453392406	27.2699785112782	9.36180910902256	5.64631188721805	-3.81244798496241	-12.1440261729323	-2.96373557894737	-3.74351463157895	8.3179127518797	-1.06137455969925	-9.59754189473684	3.89763400676692	20.5193166165414	5.20800972180451	15.3241296691729	6.87150791729323	15.6566701804511	-4.96319122556391	13.9431860902256	3.90016087067669	9.03460286616541	15.5680433458647	-4.2565164962406	13.5593661052632	12.1056925338346	27.3811926616541	9.13735895112782	10.1440219557143	1.53401354789474	25.8715041654135	-5.14709789473684	6.27351269924812	3.2802030593985	23.3600114887218	8.66787697744361	-4.34382812030075	13.568607518797
ADRA2A	37.9206793984962	47.598124887218	37.1089960150376	99.1195187218045	111.447903834586	215.60069406015	64.2992423308271	239.311641052632	72.1267168421053	74.1444147368421	23.7684182556391	83.6667251879699	114.054103458647	129.960078045113	78.5898596992481	63.656175112782	50.7199996240602	53.5018653383459	63.4606533834586	51.0247467669173	61.7083267669173	127.240520075188	56.4643835338346	76.3309517293233	75.146977518797	104.736107593985	50.8588283458647	90.0156442105263	160.404116766917	39.5085712781955	298.683228796992	87.7181317293233	76.4282623308271	122.326321503759	61.8217009774436	100.457835112782	87.2428296240601	168.098445864662	123.558452857143	64.5229701503759	186.08680406015	120.327827067669	71.1855109022556	139.065740150376	86.6405708270677	64.8256582706767	74.4741767669173	110.448768947368	118.708149849624
ADRA2B	14.5224116090226	31.4927827368421	11.7094364593985	50.765112481203	10.9757652864662	22.0690098646617	10.161307598797	39.9586854135338	37.6597802255639	30.9512442631579	26.1764487293233	32.1022456390977	31.4436987443609	45.7275068421053	40.4979060150376	20.0962376165414	32.3673545112782	8.79914734586466	26.3442074210526	20.6259801203008	20.4331768721805	34.1799842857143	19.4533010300752	24.3854884210526	30.3942974135338	24.922387037594	22.9078450676692	22.2970051729323	54.2310130075188	26.6221941428571	61.1720847368421	21.2446851353383	27.9358258195489	40.2013603007519	17.808620406015	28.1453779323308	46.9143593233083	28.8867753909774	27.8944278195489	28.4638353533835	52.5986906015038	47.1759415789474	26.6739881203008	30.4340552406015	22.0690098646617	45.4216991729323	31.9784118345865	30.6241904887218	26.2878645864662
ADRA2C	40.1482264661654	175.326491578947	10.2323749650677	550.917851879699	571.079833082707	2479.68791729323	74.1196745112782	1278.03118045113	461.772539849624	96.6913198496241	26.9220741578947	627.724469172932	338.122302030075	828.527191729323	486.535463157895	244.564159172932	12.256202593985	68.070897518797	17.9240942556391	65.6374172180451	71.7966387969925	432.693736842105	49.085287368421	311.407683157895	377.186242105263	650.536759398496	146.061989398496	252.697762330827	1393.76176616541	157.600403609023	2350.58359924812	315.320237669173	448.061271428571	1183.16067368421	236.373184661654	474.520259398496	239.928798270677	1662.37506992481	638.912543609023	125.522526240602	2036.42201503759	813.875784962406	245.158829398496	1292.55907368421	365.89612887218	484.758558646617	196.083383684211	357.430290150376	509.404370676692
ADRB1	0.400183792586466	-8.62093457894737	3.16256524586466	8.37475669172932	16.2283106165414	2.73828628566917	13.0222177518797	-3.76592641353383	9.07428130451128	4.03047324285714	4.15343523157895	3.55294409097744	8.62609030827068	1.29102352406015	-5.74670457142857	0.324717024661654	10.0290664924812	0.226579587443609	-11.2078644511278	8.25543441353383	7.77363789473684	-0.654245143360902	-4.23446837593985	-1.86924821353383	8.05787818796992	1.17389705232331	0.795654677842105	6.4768022481203	-8.41658281203008	5.73395733082707	-4.63631957142857	14.1989676616541	-8.08104689473684	-19.2163427819549	2.29425722180451	-1.17275643432331	-2.54710942706767	12.8712863834586	5.18244585714286	-2.84320611654135	6.6259492406015	8.63314206015038	-16.8505606766917	-3.80825739849624	2.91065629097744	3.36773829022556	4.38573333082707	-2.85064344511278	19.276843406015
ADRB2	833.586262406015	615.246062406015	379.026391353383	314.807517969925	558.09515112782	412.746667744361	692.98060075188	631.139855639098	345.627000977444	688.058520300752	524.422130075188	606.566648872181	561.342922556391	318.909088646617	766.771184962406	432.517836090226	610.550405263158	767.234242857143	707.447915037594	434.660437593985	555.175915789474	491.530417293233	461.975506766917	557.817066165414	294.85939075188	491.920627819549	472.659490225564	583.465111278196	516.637460902256	588.242620300752	595.180756390977	490.004115037594	377.756666766917	484.986082706767	529.214233082707	531.745047368421	465.103884962406	313.863827067669	318.324633458647	452.156734586466	391.720923533835	367.095218721804	412.93268075188	446.926588721805	579.339430827068	1080.14110676692	563.460494736842	511.526796992481	592.234555639098
ADRB3	-2.37561712781955	-5.39242933082707	7.26178795488722	-5.19350786466165	-0.710116442157895	8.38107032330827	14.4305039022556	-5.85771945864662	1.21569581924812	-3.25776937593985	4.6023837443609	-0.429194507766917	0.54564211443609	12.3271995488722	10.8264013947368	9.00850358646617	1.90562697496241	6.67612143609023	1.50737498090226	-9.27793721804511	2.76638486037594	4.50185970676692	13.9461743233083	1.04376760921805	0.645673086691729	-10.8315680150376	6.73879563909774	-4.99784057142857	6.86935815789474	6.82239092481203	10.8370082947368	-3.16612960902256	-2.97809205263158	3.1056451593985	-6.5665344962406	-1.33914618777444	-1.60238994398496	-11.1841529699248	-1.56872292406015	-0.888493773909774	8.03130653383459	8.05295334586466	6.12872583458647	10.4156175857143	11.2141026609023	0.999158070601504	-3.72381051879699	-3.56279895488722	1.37020717593985
ADRBK1	2172.07133233083	2207.37379774436	1830.80912105263	2262.20963233083	2166.86924210526	1788.6015518797	2428.65703609023	2552.2002962406	2493.3034556391	2151.05274962406	2472.60556165414	2501.20704360902	2566.42442481203	3091.92385037594	2300.05089172932	2451.54251578947	1804.28543007519	1934.25593759398	1852.86697443609	2365.84960526316	2138.13248270677	2958.45120902256	1876.17844285714	2465.38444736842	2652.08229097744	2428.65703609023	2378.53371654135	2330.40117293233	3166.85046842105	1876.17844285714	1869.74318947368	2898.75630827068	2522.36162932331	2318.18699849624	2614.6643962406	3261.90300902256	3627.67145488722	2172.07133233083	2624.63118571429	2417.95834736842	3228.78895338346	2810.9471962406	2504.94135263158	2757.87253458647	2117.61183157895	2291.2999481203	2679.45179473684	2133.41087443609	2692.27198195489
ADRBK2	9.72987287218045	-0.32937463	-3.41506357142857	10.1813683376692	0.991441786165414	-0.0107038851879699	13.4223693609023	31.5256837368421	-2.60548424586466	5.26518	12.0303870827068	29.1384075864662	13.0717986015038	4.14060674511278	2.29167728646617	29.9813335112782	13.0492489924812	3.93393164661654	-1.82424510225564	11.0094396879699	26.2610890225564	30.5299088947368	23.5087749323308	15.4170201879699	3.9318147962406	17.9512566090226	28.0500226917293	12.0194160676692	10.2724162378195	-1.58707944954887	19.2136855639098	8.34092062406015	19.8710293082707	14.484556887218	24.0432514586466	22.1997970902256	39.8788698496241	8.22293939849624	4.14474542255639	37.7955942857143	19.6369187067669	18.6036682255639	16.2173369774436	20.6688188646617	8.48660572932331	7.479311	-0.0827931793609022	0.80756942156391	22.6993492255639
ADRM1	691.064688721804	722.571006015038	464.561472932331	713.170615037594	596.930740601504	768.650832330827	575.463457142857	458.856363157895	584.782760902256	582.349509774436	577.097872180451	628.026955639098	700.17545112782	786.994477443609	539.062863157895	595.767320300752	442.564480451128	610.244587969925	387.332815714286	493.291980451128	483.67145037594	653.910994736842	620.661656390977	698.943121052632	550.209433834586	513.49275112782	569.687222556391	571.079833082707	673.690660902256	381.275346917293	429.683718045113	691.064688721804	571.658721804511	545.545654887218	699.356973684211	772.301605263158	815.646315789474	970.325947368421	668.80985112782	664.873857894737	902.289692481203	784.204733834586	772.301605263158	669.952373684211	458.856363157895	595.470436842105	777.209742105263	696.692018796992	750.716527067669
ADSL	2223.99257593985	1368.01289849624	2898.75630827068	2958.45120902256	1830.80912105263	1463.7286593985	1682.41825789474	1178.44966165414	1952.92487744361	1846.95229398496	1179.45663082707	1527.41374586466	1894.20418646617	1344.68853082707	1531.97799172932	1689.40565864662	2814.73710827068	2078.10387368421	2117.61183157895	2044.12521729323	2270.9188481203	1456.84427218045	2417.95834736842	1683.96502857143	1089.00064661654	1322.05461353383	1512.24111052632	1396.3870518797	863.450501503759	1976.51208045113	1219.85219548872	1200.60022255639	1517.81506842105	1709.68649323308	1721.96384285714	1378.92579849624	1334.42092631579	1383.71046842105	1850.59999924812	1536.11728496241	1165.34214962406	1846.95229398496	1990.64323684211	1349.28710601504	1874.12379699248	1360.82118345865	1680.79969097744	1370.54184360902	1418.77177218045
ADSS	438.915288721805	403.564647142857	523.649046616541	450.237614285714	425.811037744361	378.895902030075	358.753896015038	354.050730676692	345.382889849624	436.833784962406	419.711117067669	388.426303684211	321.961787819549	362.666503458647	382.185287443609	367.095218721804	462.380003759399	492.850007518797	534.519109022556	452.547166165414	403.564647142857	400.505389398496	476.47705037594	415.836358571429	387.012485789474	340.895938421053	387.012485789474	416.009250676692	364.041319849624	488.234153383459	406.603612030075	380.539097744361	399.19629556391	435.034584210526	395.555492932331	397.806223308271	345.001220300752	279.244115263158	350.169425338346	413.741764285714	256.773337142857	475.640273684211	371.497523909774	348.336564887218	447.525208270677	422.890267293233	434.475527067669	315.664237894737	442.564480451128
ADSSL1	15.9686092481203	7.741141	15.3402568195489	22.0063329849624	11.3442583007519	18.1198557518797	18.6575514661654	4.11053667894737	13.3223882706767	16.8998410977444	16.4294783984962	21.5155412706767	20.8425918421053	18.1984721654135	14.6932136691729	18.8952374661654	12.1265438646617	18.9264530150376	15.959547593985	20.3673715864662	11.8449014511278	10.685898143609	16.626997406015	23.938484593985	10.0214636165414	19.4705467443609	25.9583853308271	21.2051055714286	11.981019593985	15.7738301729323	2.42047476541353	27.1098023834586	16.7674836766917	25.1557672105263	16.0880308421053	22.4859303082707	23.8719309849624	8.99905302255639	14.5760204962406	12.3132093609023	5.86122966165414	20.8984211052632	23.2738023308271	17.1529474135338	17.504127481203	12.9554612255639	20.9936210827068	11.580925406015	15.3870284210526
AEBP1	114.901062406015	123.102727293233	119.071605488722	161.887403007519	140.902232631579	48.0549917293233	51.0247467669173	29.8412163759399	73.1644151879699	61.9905369924812	39.9793083458647	133.579986992481	149.026178120301	80.7005902255639	41.3086685714286	181.979309774436	142.61452924812	118.414303383459	113.58967556391	122.864516541353	110.969486842105	178.449078345865	204.392821879699	118.266940225564	72.9190554135338	57.1108094736842	63.5400848120301	111.97459406015	61.3911012030075	64.7663569924812	36.6378163909774	67.0528090977444	70.3159083458647	49.7996059398496	103.016422255639	154.559549022556	156.43122481203	70.1864615037594	83.1674394736842	133.168428571429	132.420748796992	115.112426466165	124.040296390977	42.7580489473684	46.015042406015	38.2922796240601	94.6078941353383	85.131974962406	96.1156327067669
AEBP2	71.7108133082707	76.8557106766917	153.958905789474	118.750621729323	117.542136165414	87.1111762406015	107.063383609023	115.946046842105	105.298466766917	131.600003684211	143.675460526316	149.114885263158	123.376324887218	97.3289663909774	218.723164285714	139.027986090226	175.42816	139.065740150376	150.541462180451	145.209598120301	145.115687368421	97.5398431578947	113.767461654135	114.304708195489	84.6572659398496	105.534602781955	127.516332857143	155.288410601504	119.247752556391	154.307116090226	142.260465112782	103.625690902256	85.1861364661654	220.54138962406	146.893517443609	97.5687966917293	136.304108195489	160.404116766917	97.8305559398496	169.221905338346	113.336714962406	203.775877293233	153.711568796992	110.90523593985	145.822188496241	176.900618721805	186.986628421053	148.018021578947	132.959706090226
AEN	81.7510754887218	56.4976321804511	73.9908857894737	29.5335633233083	68.6987921052632	38.2392409774436	71.2534513533835	23.4206197669173	33.6487915789474	75.5109610526316	81.7270276691729	46.6215321052632	59.8808979699248	52.7816889473684	46.3579920300752	74.2398742857143	99.2727363157895	106.353265789474	74.8331951879699	37.8381084210526	68.7173482706767	41.9122239097744	81.6791891729323	67.1348560150376	51.1779433082707	71.7108133082707	52.6752521804511	30.3092239699248	27.9428590827068	44.0648902255639	47.7693758646617	44.7637604511278	65.5964353383459	22.558613481203	42.096055112782	38.502515037594	66.2630852631579	18.5915556315789	56.4976321804511	51.972102481203	31.2144213909774	45.4497063157895	47.2670666165414	93.5942630075188	72.3864418045113	29.3532690150376	67.8857736090226	17.0619009323308	65.1289772932331
AES	1972.37893458647	1892.26773157895	2285.5646406015	3072.70729924812	2276.93835338346	2395.12352556391	2140.08287819549	1521.82202631579	2117.61183157895	2324.23670300752	1308.75613834586	2122.36922030075	2802.43718721804	2075.73457969925	2133.41087443609	2133.41087443609	2036.42201503759	2692.27198195489	2026.73817744361	2058.95376466165	2058.95376466165	2518.40597744361	2078.10387368421	2472.60556165414	1303.18394360902	1694.70037368421	1848.81713458647	1687.59241428571	2180.20493383459	1901.08757744361	1836.81690676692	2235.38301052632	1778.39418421053	2196.57844135338	2309.35658496241	2627.87403233083	2384.9534962406	1934.25593759398	2599.75572030075	2015.21599473684	2573.95556842105	2732.8073593985	2953.29596090226	2347.87898120301	1968.18616165414	1704.68717443609	2889.98243759398	1898.52311203008	1983.39186691729
AFAP1	30.8214447142857	16.4630926390977	19.2941477518797	20.2654058646617	8.95036817293233	5.1219715037594	2.3597541887218	14.9224120075188	0.221479609323308	21.558202593985	17.9828110300752	15.069667556391	15.0990163233083	16.4147570827068	24.6933304586466	33.5610106015038	15.3012462105263	11.956935443609	23.2142276015038	17.785662443609	14.3077387593985	12.8367612631579	9.95862423984962	7.38875063909774	2.6832926918797	7.9754947368421	17.8571432105263	7.14978466165414	8.81096415263158	2.6088007406015	7.67557512781955	17.3478702631579	2.51250998120301	12.1977506015038	13.4989157669173	38.0951130827068	28.4936333308271	32.2004187218045	3.96784967443609	17.4170750150376	9.88504567293233	17.5662537067669	11.1486966481203	18.6081636541353	6.57453907518797	14.0888159699248	21.4344473909774	1.92343557954887	8.96043747142857
AFAP1L1	9.08917495413534	-1.60518460278195	15.959547593985	-1.34795447026316	12.8770472406015	-1.37519908105263	-2.41437085413534	-5.84393591729323	10.1175840119549	14.1415781052632	10.0713511721805	-7.75608272932331	15.6035651278195	-3.92668916541353	-2.37561712781955	-2.72937883684211	-5.67241698496241	-11.7018388571429	5.92214719548872	20.663252518797	0.750038698045113	13.574892037594	9.82705692706767	1.77915760308271	15.3434621729323	3.58583638571429	2.20264584962406	-0.127051298045113	5.40376496992481	11.6022664406015	27.0695247142857	15.4418285639098	-4.7140617518797	0.817751140977444	5.58553687969925	4.93550291729323	-5.05595479699248	-5.20404407518797	-2.16525327593985	7.35021515037594	8.58186144360902	1.79614668650376	5.49487359398496	-6.93741291729323	0.447083580902256	7.36149084210526	8.04419293984962	6.17124980451128	10.8565894142857
AFAP1L2	39.2900369172932	30.1779882406015	46.3427512781955	53.0273814285714	21.6861891654135	13.967435112782	22.6190087669173	7.4897082556391	26.2800385112782	49.6833810526316	28.7724528120301	24.2644685639098	32.3673545112782	15.9115193759399	28.9002238646617	36.1640384210526	41.2311590977444	48.9465756390977	48.1835630075188	37.4180905263158	60.5204494736842	34.0959184210526	40.2812001503759	32.4446784962406	4.28190643609023	30.6241904887218	18.0726865338346	26.720115887218	32.7362678195489	24.6217630601504	7.96629267669173	49.8594	20.3498935037594	18.7781521052632	32.2153621052632	29.0801363383459	30.6087263984962	25.1797595789474	25.6019227218045	33.3284087969925	0.688417787067669	39.6526848120301	53.9296321052632	3.96784967443609	34.1885885714286	31.9279651353383	31.9279651353383	-1.31598816917293	22.1410161503759
AFAR3	-1.57168979932331	7.10418101503759	2.16836718796992	-0.395783672458647	8.46926305263158	-7.31290089473684	2.73605946390977	-4.10174521804511	-24.9922402255639	2.12159605789474	-8.26645821804511	7.26178795488722	-1.38098951729323	-2.21488634661654	-6.02677026315789	3.10783237744361	9.9951016075188	-0.404103893789474	-2.23080628796992	5.64398477443609	2.72469358794737	-12.4658190676692	-16.0598535338346	-1.47645915774436	6.91292147368421	1.17164615002256	8.05295334586466	-2.44261278947368	20.3498935037594	-3.99410030827068	2.00055023759398	1.18970172352632	-6.63811406766917	2.14002426842105	1.45716410030075	4.25994584210526	-0.900014001879699	5.3838872406015	7.20455792481203	7.01953612030075	-0.387203101270677	-1.53236808390977	-1.11116640443609	-0.686231285112782	11.1766202729323	10.0713511721805	1.35549965541353	-3.99805239097744	8.85263251353383
AFARP1	9.51307511654135	2.52196271300752	1.72753550406015	3.13783867593985	7.39532011278196	5.11526542105263	-2.50553022406015	14.6012489323308	-2.43225253458647	6.19678515037594	3.75672149548872	-0.356006801390977	4.22262	11.5783971766917	-0.219230009496241	-5.38063381954887	-5.74670457142857	6.02319921804511	2.42494120601504	1.33795298348872	14.8552274962406	-2.99051477443609	-8.99936754887218	6.40753487969925	4.66152844360902	0.12123791	-6.74393176691729	5.42113294736842	7.98477011278195	-12.3745850902256	7.41779413533835	-1.04685152014286	-1.73904962932331	11.679455656391	7.41315660902256	1.91870149022556	8.55234690225564	-1.0968584056391	-2.94439965413534	-0.334593821578947	10.1150487232331	12.1118327744361	2.98943896390977	4.47098543609023	-1.1576631224812	-1.52958271473684	6.08360447368421	6.85429486466165	9.81693788421053
AFF1	42.9363378947368	115.433550676692	47.4901816541353	23.8772941954887	36.1264377443609	38.8824604511278	78.371449924812	51.6367963157895	62.7819715037594	49.9183061654135	85.8070187218045	64.8664263909774	35.9271134586466	70.1668090225564	83.5904757142857	103.653682481203	47.5852984962406	45.8173220300752	58.1917354887218	50.659122406015	29.2724162857143	60.3346303759399	78.1095569924812	44.4133342857143	63.9804211278195	73.2966628571429	82.6453160150376	84.4200664661654	85.626802406015	55.127610075188	50.8872863909774	79.5952488721804	72.6605069924812	61.8007731578947	60.4057621052632	49.7996059398496	52.0478978195489	57.0775073684211	66.8048160902256	123.922903759398	85.1861364661654	41.2311590977444	59.3438780451128	63.0324844360902	53.7681909774436	79.435544962406	73.8977038345865	94.8970303759398	68.7397308270677
AFF3	101.248458646617	114.093073533835	144.071739398496	139.065740150376	108.01421112782	48.2275887969925	77.5855846616541	33.3008483458647	70.4926873684211	83.2216922556391	55.3297703007519	148.733385864662	97.266144887218	115.836919699248	89.40247	117.542136165414	166.756492481203	78.0580939849624	237.230833458647	130.591805864662	161.938807969925	187.763783834586	169.277081353383	63.4606533834586	65.1289772932331	30.1927687593985	92.7991862406015	103.439380977444	33.4145627819549	74.4968612781955	41.7384802255639	44.2121379699248	91.3503615789474	15.8802974210526	111.83040518797	77.7541493233083	118.334117067669	41.7742191729323	105.467037218045	85.8070187218045	33.8372366917293	115.582746466165	128.975449097744	30.4111033759398	48.399315037594	27.9902488646617	68.6987921052632	27.9358258195489	33.7492855639098
AFF4	92.3226445864662	96.7567422556391	67.8396293984962	68.9656696992481	80.2684572932331	48.0816319548872	94.9530037593985	95.8755848120301	87.2428296240601	90.9478991729323	113.087480601504	83.8671058646617	84.8869110526316	83.5637178195489	100.457835112782	108.215988120301	54.371905112782	74.2398742857143	54.0769067669173	54.6493289473684	66.3713382706767	78.2581993984962	53.153025112782	62.5384463909774	109.949012180451	91.0000980451128	94.983137518797	104.42005887218	125.482315037594	100.821156992481	92.8514342105263	91.8884842857143	70.000427443609	97.7385567669173	80.8882785714286	81.7510754887218	82.5984531578947	48.7352536090226	98.0179730075188	88.8368230827068	68.3713044360902	110.242403082707	86.0803239097744	85.4460172180451	77.6372569924812	100.642259323308	107.325439473684	59.3799203759398	90.9737311278195
AFG3L1	71.2534513533835	65.790967593985	67.0723863157895	63.0324844360902	49.9022362406015	51.4788940601504	41.3086685714286	22.0690098646617	39.3020754135338	64.9458591729323	42.2960872932331	46.1383389473684	60.3701821804511	44.7637604511278	50.1727876691729	58.224875037594	40.8327535338346	43.7341488721804	50.7797022556391	55.3297703007519	44.8928623308271	62.7420460902256	34.8900384210526	65.3264652631579	49.9183061654135	46.160977443609	58.1372552631579	65.0060297744361	28.6415843458647	45.2339921804511	25.1309807142857	47.8702726315789	47.518407518797	52.861370075188	64.9672667669173	74.9166033082707	68.3313003007519	53.1991802255639	44.6741544360902	63.635842481203	39.8680472932331	72.4142680451128	76.9035415789474	45.8305087969925	60.5779497744361	63.788020075188	51.4378193233083	45.0320783458647	63.1598243609023
AFG3L2	552.554990977444	405.647977443609	486.115978195489	586.196227067669	506.58187518797	412.93268075188	385.92909924812	288.17320112782	372.367972706767	348.980113984962	268.871672781955	374.805419097744	452.333715789474	434.067063909774	338.639216917293	481.374930075188	386.366905338346	497.580439097744	311.181226691729	460.628941353383	336.876456466165	348.853156766917	481.374930075188	366.806881428571	252.005545639098	256.046512105263	352.183356766917	356.442046917293	309.718578646617	295.413883233083	326.799502105263	334.20127556391	299.010885112782	452.741826315789	391.078552631579	420.064341879699	431.752594736842	395.84212	497.150052631579	352.827373308271	451.364688721804	388.426303684211	392.995450150376	388.736826466165	397.492267368421	363.781613834586	376.269346390977	450.057911278195	451.364688721804
AFMID	20.9852055413534	48.1835630075188	24.8398958270677	44.0170740601504	46.6348896240602	83.1401203007519	22.0254371954887	80.6506102255639	66.563769924812	33.9542233834586	47.641857518797	43.9606504511278	59.588805037594	77.5651109774436	51.251177443609	39.8902794736842	22.2048946240601	43.5558559398496	33.6050821052632	42.4009132330827	51.5904576691729	38.7476072932331	31.2855455488722	61.0476093233083	30.4581776165414	52.7514709022556	35.6971747368421	46.8638288721804	89.886927518797	27.2833286466165	191.229600526316	59.2924706015038	41.1865346616541	64.6654419548872	58.6450598496241	68.2287061654135	58.5388768421053	147.299331503759	52.7973590225564	62.5751263157895	76.4515561654135	94.0757397744361	26.5188271804511	52.910397593985	49.9183061654135	105.659493684211	29.7481318496241	87.3211377443609	68.9247917293233
AFTPH	374.240318947368	416.674842180451	323.068961729323	353.103008345865	392.182752781955	352.03942	368.363746390977	465.300159398496	309.391570601504	339.843276165414	396.499202932331	419.332371428571	414.123932631579	377.756666766917	368.363746390977	397.65722887218	335.330087894737	335.846875338346	348.189338421053	382.778093609023	396.667204135338	384.71846	302.059817969925	441.085626315789	378.171368796993	396.145332255639	364.860033533835	393.922807894737	450.237614285714	334.802867368421	425.811037744361	325.418059323308	411.247739172932	365.146050676692	442.182378947368	377.458439473684	426.133968646617	450.580984210526	315.555267443609	425.658575864662	207.812121954887	400.02343593985	307.126832631579	320.66859443609	297.153834285714	447.703420300752	301.16749443609	273.220304736842	384.269236766917
AGA	300.148781503759	138.936274962406	290.013236015038	140.479423308271	118.334117067669	139.329293458647	123.376324887218	75.1922626315789	143.585387368421	242.683462180451	150.689875639098	90.9478991729323	109.62507962406	92.3794218796993	124.975858571429	104.221889924812	290.10473	185.656058796992	351.894015714286	162.449986541353	256.855104511278	94.0507281203007	133.415886541353	142.441297067669	101.631920075188	188.146375413534	91.1390009022556	132.586115037594	127.167044887218	249.916454586466	76.2567254887218	149.07139406015	164.68966556391	112.549404736842	140.072508045113	92.8514342105263	172.32649406015	101.940579398496	134.100009398496	168.623456390977	62.5751263157895	109.369087593985	202.060300676692	67.0528090977444	206.061809849624	134.921415413534	153.561748571429	132.062730601504	96.3673690225564
AGAP2	13.9521942481203	13.7261867067669	22.7248078646617	0.405401622887218	27.6116497293233	25.6380451954887	15.9979648421053	5.76609590225564	7.506466	25.7322997443609	15.0041807218045	7.69846877443609	16.1672589172932	37.3952727819549	22.0784903533835	25.0582651578947	10.8565894142857	23.5037450526316	22.7779006015038	11.1537468082707	34.5397221052632	15.6361108646617	17.3290128571429	9.71531633909775	11.0094396879699	17.0735648571429	11.1066593263158	8.24883271428572	38.0503256390977	13.8162120526316	1.37020717593985	7.9754947368421	22.9029334736842	3.81216953007519	11.1459414338346	37.8164909774436	-5.16789979699248	11.2507182082707	36.8356184210526	19.5000933684211	20.6259801203008	10.8216418045113	5.38856978947368	31.6269783007519	18.6688916992481	21.2857940977444	17.9633661578947	0.507336311135338	20.1042853308271
AGAP3	17.3478702631579	6.18830184210526	7.5929390075188	9.95038637669173	7.41994613533835	13.0857553458647	11.9368359097744	-1.42593208278195	11.2688335338346	10.4938560721805	20.2248492631579	7.98272273684211	10.1918882816541	11.8258680075188	6.90863693984962	14.607351	2.08520805263158	5.80037509774436	15.2345520300752	12.6195535639098	13.0943521879699	10.8728113729323	14.1928943383459	8.47950123308271	-0.980584210924812	9.8142702037594	17.6758079097744	9.96374389774436	28.1954971503759	5.57897168421053	10.2522722684211	28.0354017593985	15.0508821503759	17.427017518797	5.67584979699248	21.4144284511278	41.8649593984962	8.40386730075188	17.7701759097744	22.4859303082707	8.08547256390978	14.3871326917293	17.7502488195489	11.4367574699248	14.9322648270677	17.8451769097744	7.37741447368421	22.3326456015038	14.752684556391
AGAP6	109.920133984962	138.257546541353	121.503052330827	176.551612406015	156.531051278195	150.107254736842	151.814459022556	172.654983759399	164.625742255639	152.109408721804	101.34312518797	123.74385593985	153.654602105263	183.688905789474	153.026625789474	140.614004511278	134.407129924812	133.462553082707	143.446283984962	140.387346541353	160.927733383459	168.904973609023	126.163124962406	200.198990300752	126.69459112782	169.439677293233	190.309923984962	210.294077218045	193.035096466165	135.005408496241	131.556452706767	154.113097142857	79.8429645864662	230.511736691729	148.116574360902	171.403112030075	165.850963984962	144.471759548872	160.927733383459	121.398994962406	231.74455075188	131.936160300752	158.589477218045	154.359117518797	117.13024037594	174.066996691729	153.654602105263	166.264757067669	177.299657443609
AGAP7	0.0861206639097744	14.925570518797	0.594523500669173	2.57049820789474	4.67493648120301	4.15343523157895	-7.55365513533835	3.36773829022556	12.2667122781955	6.30290965413534	12.8795991428571	-11.1428265864662	9.8776908443609	10.8753501353383	2.64080089112782	26.5249841203008	5.65862884210526	-1.49008316566917	-4.10654884210526	6.29845203759398	12.1410580225564	-1.43794235969925	10.0589358285714	13.892311075188	4.44013365413534	7.41550229323308	14.0539913834586	12.9735692406015	2.48920541443609	8.8011251075188	19.594499481203	11.1992240481203	-0.265959524744361	22.0402001278195	24.4145143233083	12.6825146466165	18.505157887218	-0.897288013233083	-4.02049472932331	3.20359738421053	20.9852055413534	4.23323320300752	5.24755434586466	-0.197230506285714	-5.16789979699248	4.73615511278195	-0.134982137293233	11.4794681090226	8.97043545338346
AGAP8	664.216861654135	601.969041353383	675.484184210526	704.479063909774	563.693370676692	549.678563157895	508.702156390977	764.158869172932	774.116568421053	742.690859398496	513.007636090226	703.703739849624	733.158155639098	911.70104887218	1006.36025263158	929.222406015038	486.535463157895	604.930598496241	620.005344360902	570.260431578947	657.279548120301	771.866669924812	470.580996240602	773.17890075188	502.601757142857	824.675533834586	816.117234586466	948.764890977444	805.8832	515.435296240601	689.186482706767	785.119109774436	510.575929323308	981.622709774436	660.403590977444	654.591137593985	897.5621	617.640208270677	649.524511278196	519.591563157895	856.172996240601	660.096643609023	724.172954135338	619.283035338346	598.628551879699	735.557460902256	774.529969924812	657.948264661654	846.730889473684
AGBL2	3.16496499323308	12.8571240827068	13.8009903082707	3.15518858120301	17.8247196090226	4.91535284210526	5.86563369924812	17.106178962406	2.47993179766917	2.31740558045113	3.57684367067669	5.53392118045113	-1.21962685496241	9.51307511654135	6.525158	0.109880625917293	8.85918409022556	3.72709342932331	7.47275978947368	5.27666054135338	-0.935969138654135	2.17558492781955	7.03793129323308	14.0233511578947	4.5211767593985	2.71292182609023	3.07224217706767	-6.21031054887218	4.85031020300752	-0.913894717360902	8.34367369172932	14.6012489323308	1.5665419293985	13.0400471654135	11.096347518797	-4.91121978947368	3.65660607894737	-9.2516377518797	4.56536536090226	6.85212337593985	30.6633172932331	-7.32048552631579	-7.3530632481203	11.7693839097744	0.412761195601504	4.56536536090226	8.08099066165414	7.48123978195489	8.22293939849624
AGBL5	79.8934562406015	73.8341017293233	86.6125104511278	108.833875112782	86.1386842857143	135.308381278195	65.0676522556391	86.8469219548872	88.595707518797	76.9760764661654	59.000152406015	70.7038671428571	114.133131954887	120.66527593985	70.5811689473684	82.5984531578947	72.7209830075188	83.4334295488722	62.2308481203007	92.348752481203	88.2151677443609	96.3673690225564	81.2804069924812	76.6618894736842	70.6224896992481	91.5620859398496	76.8800488721805	73.7876241353383	104.796499699248	48.0109684962406	153.907946917293	80.0200118045113	74.4274445864662	95.5059910526316	85.5253116541353	117.58512037594	115.043409473684	144.876795714286	104.663462857143	53.7681909774436	101.631920075188	97.448172481203	111.003549774436	108.350042255639	102.51498962406	87.6333394736842	80.8630107518797	96.2306651127819	102.288666917293
AGER	23.9765703383459	15.0273959699248	29.5853605413534	7.54897733834586	18.6723897894737	12.0219932180451	15.8667613458647	9.01742897293233	19.9433698045113	17.1852514962406	29.9653923308271	11.7613860834586	17.1026671428571	14.0917359398496	11.6402486864662	18.2749177443609	27.770850075188	23.398866593985	25.2816671578947	27.9428590827068	32.4106045112782	15.8980491353383	16.8958998120301	11.0935018496241	20.1129570300752	17.4941003609023	23.1875535714286	15.5712007819549	18.008777481203	18.645274481203	23.0787642631579	22.6243210526316	22.6894790977444	14.3715071428571	12.9934463984962	19.8710293082707	22.214817443609	8.83199626842105	11.8725179548872	9.94801049398496	21.6567911428571	13.0052640676692	11.540194243609	16.0129661428571	19.6855865714286	27.0569600300752	18.6997457142857	17.6160118496241	18.6328902030075
AGFG1	35.891155037594	48.8908905263158	77.4974432330827	26.5310917142857	60.352712556391	25.4133322330827	41.013159924812	40.1593997744361	35.3925064661654	47.2798909774436	79.7445747368421	70.2103342105263	26.2073397969925	42.0832284962406	71.8211357894737	51.1779433082707	86.1640701503759	51.4092148120301	103.653682481203	87.2428296240601	57.5702080451128	44.1294208270677	67.8222207518797	54.0270231578947	133.292150601504	54.3400356390977	44.2479065413534	41.3217496240602	32.8259806766917	105.631213609023	56.3636818045113	40.0941715789474	79.0452328571429	23.3600114887218	59.2379735338346	41.4023307518797	37.3121285714286	32.0442885488722	54.0136069172932	52.0783003007519	32.798030075188	73.7433045112782	68.8843783458647	54.5242090977444	63.9054733082707	51.1140861654135	69.293482481203	47.4780021804511	46.6348896240602
AGFG2	35.4757961654135	35.7926736842105	19.5132254586466	55.2947703759398	25.4730492255639	7.69119457142857	31.9862560902256	28.6860977443609	25.6323439172932	23.5465183759399	27.6521269849624	23.8092033909774	30.8289586992481	24.6518253834586	34.2321193984962	26.0394534586466	24.2097256691729	22.5482502706767	18.737137443609	16.944804556391	24.963655075188	26.8901768571429	27.9077959097744	25.7130916315789	23.0243198421053	19.8753340075188	29.1030428195489	33.3628418796992	44.7879532330827	38.4915530075188	36.9761244360902	36.1727721804511	15.7134900526316	32.6484840601504	26.7064923684211	35.3003451879699	29.1030428195489	16.4975593157895	33.8634660150376	20.494886924812	21.3106261578947	17.9943693533835	27.7189463007519	18.8952374661654	21.3449492330827	34.6491789473684	32.9320404511278	18.2261691879699	31.5691795488722
AGGF1	247.982052030075	166.651013007519	197.814372180451	190.433301052632	190.692822857143	139.592547894737	163.045274887218	114.500737894737	181.039973308271	196.552586917293	218.12109037594	129.540756466165	114.684408496241	111.664905413534	148.924939473684	169.007413383459	221.098238195489	278.527972932331	211.727012932331	206.628919774436	220.86525481203	102.355363684211	187.763783834586	192.306514511278	169.536977894737	161.739167593985	207.115943834586	185.090036466165	105.758969699248	257.242127894737	172.155084887218	159.339494661654	179.699188120301	178.087960601504	161.437002330827	108.52493075188	98.0179730075188	118.999140977444	172.893540150376	162.197481503759	107.263891203008	150.541462180451	153.607368195489	159.606983157895	193.367336315789	168.788206616541	160.404116766917	173.406970676692	151.658333383459
AGK	350.292226390977	176.029838270677	172.715758646617	166.701580225564	192.189516917293	163.427639398496	166.970450977444	176.900618721805	130.472062255639	221.098238195489	174.371955488722	188.875269849624	172.042860150376	75.2119210526316	178.449078345865	151.066844360902	190.568316090226	187.763783834586	166.374729774436	112.400614586466	139.892132030075	154.706577819549	168.678998646617	158.084091729323	110.731051654135	162.088825789474	146.52570962406	159.047825789474	125.28781518797	111.272856766917	125.28781518797	148.068369398496	155.798457067669	160.769811503759	158.035682781955	162.197481503759	92.8792760150376	255.596143759399	165.244922857143	173.691633157895	120.699930225564	181.216026090226	151.918567368421	136.563282030075	174.583975789474	179.142473834586	199.485826842105	142.571321353383	141.98403443609
AGL	56.3110930827068	29.6161936766917	83.4021404511278	23.2089835338346	41.9335631578947	23.7625373233083	38.7570965413534	21.7657746315789	27.0756931954887	49.5796342105263	54.6055563157895	26.8384402330827	18.0911321353383	19.7057351503759	38.7978621804511	38.0726655639098	80.9159070676692	48.318374962406	93.5046981203008	47.6974709022556	71.0835397744361	18.432744556391	59.8626483458647	33.5421888721805	51.8835329323308	32.6750345112782	30.5299088947368	27.7984627368421	16.7250944586466	77.6372569924812	27.5702947593985	22.0939756466165	46.381742556391	28.3148713082707	37.6269109022556	22.7142450977444	20.7356402180451	16.443427075188	38.1898086466165	44.6741544360902	12.7418095338346	29.787814	39.4579022556391	30.1246857518797	59.2751781954887	38.5342360150376	39.4280859398496	31.3492525413534	28.893567887218
AGMAT	84.0975915789474	76.0954322556391	149.549062030075	224.184154511278	113.805011203008	113.692557969925	163.260631578947	70.9695451879699	244.29836037594	104.083676616541	88.6753141353383	120.66527593985	197.238369924812	118.22827112782	123.604070075188	144.786046842105	148.302698721805	188.024754962406	160.874463684211	128.642195714286	184.828052481203	167.204877142857	158.641556165414	77.7541493233083	64.4808997744361	69.5065712781955	136.470784511278	157.501214210526	68.249707593985	169.70929443609	71.2733779699248	89.2139005263158	92.002637368421	79.6180768421053	112.258228421053	106.997533082707	85.626802406015	100.29208075188	153.168948270677	72.030805075188	133.037252706767	138.413236015038	165.244922857143	126.073025037594	103.050394360902	40.7990948120301	108.454993082707	142.304485864662	85.5498342105263
AGPAT1	97.5687966917293	107.325439473684	83.3557594736842	94.3825793233083	70.8133672180451	84.8630215789474	61.5838365413534	55.7343733082707	72.8306479699248	82.7243698496241	92.14778	68.4172205263158	82.909617443609	78.6388973684211	69.0042405263158	88.4915197744361	53.1217769924812	75.5109610526316	46.3198890977444	62.1982468421053	54.0136069172932	102.896117142857	59.5347148120301	102.067720827068	106.707798947368	76.4997896992481	67.5184401503759	89.963974887218	154.847614586466	60.2834138345865	70.4524791729323	138.167541879699	82.7790526315789	111.272856766917	106.388966541353	135.263190150376	122.030666917293	130.341264661654	92.4625996240601	80.4867586466165	163.576444962406	98.8372115037594	132.628348345865	88.6218572180451	89.6550534586466	99.0243446616541	102.288666917293	107.551197819549	120.289703834586
AGPAT2	71.4704754135338	121.612893759399	69.7017363909774	83.9473569924812	98.597225112782	100.107467293233	144.118612406015	65.8345109774436	165.697920150376	129.914096691729	132.371836090226	85.4727821052632	116.149683007519	151.918567368421	101.688614511278	115.801401654135	71.4918296992481	115.361911879699	71.1032697744361	123.376324887218	111.766548195489	126.163124962406	91.1390009022556	146.993417142857	239.928798270677	109.529163609023	126.28039556391	104.053465413534	213.948755112782	88.4400381954887	109.265849548872	235.310657218045	158.283732406015	114.133131954887	161.835874210526	136.563282030075	223.780409022556	87.9039281203007	116.012860225564	135.086036616541	145.060406616541	118.750621729323	127.048823533835	141.262434887218	129.301285413534	119.247752556391	132.586115037594	147.539880075188	213.277091879699
AGPAT3	12.5941729849624	30.6241904887218	4.74294778947368	18.6836785037594	23.672142887218	32.0866268496241	32.1842231578947	11.2329463909774	35.4478327067669	19.8584050526316	7.69846877443609	26.5370421879699	25.2217428796992	15.413955481203	26.2482238270677	27.1630471578947	17.6758079097744	37.1187921804511	18.3911768195489	20.9720611879699	21.582719481203	19.9549697293233	29.403600037594	14.7459635864662	9.35468273157895	27.6116497293233	24.4711463609023	21.900413924812	31.8253333233083	21.3449492330827	23.584087443609	47.598124887218	29.1305371578947	18.4812823533835	17.2616365789474	27.6521269849624	25.6323439172932	20.1546796390977	11.9966127669173	44.1876096240602	11.7644683293233	20.8379562706767	21.7699597368421	19.3337331654135	17.0688812105263	23.4711907142857	23.9170206165414	14.0021686616541	24.070883443609
AGPAT4	61.2952854887218	67.8222207518797	59.5699995488722	49.0018731578947	56.5270721052632	32.7886358646617	43.6692109774436	24.9341029398496	42.2458467669173	56.1640481954887	34.9083787218045	34.1524321052632	46.3579920300752	40.6675936090226	54.0769067669173	40.8452129323308	55.5451971428571	26.9095523609023	58.1224561654135	35.3580952631579	29.2493371578947	20.4203730225564	28.4327635338346	48.1136564661654	38.9275185714286	50.645927443609	48.7068336842105	42.0133132330827	33.0121442105263	25.8290578571429	12.2370404887218	44.3123778195489	24.4302717518797	30.3470542330827	30.2384614586466	50.0558651879699	46.1960219548872	11.287688381203	39.0403752631579	41.524732481203	26.2482238270677	34.2767788721805	52.7656203007519	43.2177872932331	26.9418263383459	58.7889706015038	64.3194437593985	23.6952952406015	39.2390878947368
AGPAT5	92.2372798496241	74.0999014285714	97.5398431578947	120.441108721805	90.5399433834586	41.7162314285714	101.659530526316	2.51019982203008	119.105717669173	119.285036691729	60.3346303759399	70.791155112782	38.9275185714286	41.9569265413534	98.5674916541353	118.782029097744	94.749374962406	115.25907	87.7691685714286	68.0473254135338	108.998539924812	59.60764	107.950205037594	94.983137518797	45.2991508270677	48.2719920300752	103.413547819549	78.8048865413534	54.041272406015	88.9491482706767	47.4534304511278	77.7740507518797	53.1991802255639	82.5264809022556	87.1399666165414	65.9140866917293	61.4106695488722	51.3228521052632	89.2652107518797	111.381010827068	71.9118954887218	90.9478991729323	89.9895077443609	60.3701821804511	83.2733790977444	89.7159685714286	76.0277311278195	77.5855846616541	82.9621042857143
AGPAT6	35.1506243609023	28.8867753909774	31.3179823609023	48.9734154887218	61.4613617293233	42.1309491729323	43.1143431578947	31.7860743984962	53.1991802255639	40.4398973684211	20.3939212180451	18.4848507819549	56.5431773684211	51.9115646616541	36.3764733082707	28.5559327593985	36.4344363909774	41.5374912030075	51.4660820300752	35.1707142105263	44.7016379699248	38.0726655639098	44.2607247368421	48.7954820300752	56.5795023308271	50.7941045864662	37.4682005263158	34.0959184210526	76.5451837593985	36.9465997744361	43.7933909022556	37.7305326315789	32.5377863909774	52.7514709022556	38.8933788721804	37.3020812781955	62.5226746616541	45.2469288721805	20.013160518797	33.9992632330827	27.6116497293233	18.3176067669173	46.7125260150376	54.9326863909774	38.1172958646617	33.5791382706767	23.1271651804511	33.1944953383459	25.6323439172932
AGPAT9	444.071993233083	534.983579699248	301.061990601504	186.917657067669	521.478112030075	325.288960676692	778.127128571429	833.032081954887	708.915296240601	768.177692481203	1503.39167293233	387.95751075188	273.898808796992	667.658420300752	908.772642105263	730.395533834586	312.067942556391	481.116010526316	412.422050601504	669.187206015038	703.305576691729	849.332790977444	329.763358496241	412.93268075188	1857.05146616541	1540.34144360902	571.395338345865	868.079128571429	692.290778195489	454.494144360902	596.930740601504	1329.5977962406	571.079833082707	554.659289473684	666.657980451128	539.786795488722	663.843639849624	340.26239518797	246.521333909774	668.023021052632	482.247227819549	465.300159398496	287.119081654135	392.035110902256	509.404370676692	775.903755639098	407.420414135338	401.536613308271	703.305576691729
AGPS	139.800619473684	158.998461503759	130.086960225564	137.732555864662	116.62196	125.796646390977	132.371836090226	60.4844310526316	151.211198045113	120.773442857143	158.641556165414	93.3907878195489	74.9785857894737	33.7941336842105	103.779724887218	105.831196165414	166.487876315789	151.964636090226	131.351409849624	99.1798851879699	153.073963684211	96.1779364661654	163.427639398496	105.831196165414	84.6049228571429	77.3562692481203	128.277401654135	135.355202706767	107.093571052632	154.261392180451	121.467963233083	129.301285413534	113.336714962406	110.448768947368	90.9151410526316	53.3564945112782	100.642259323308	155.392180526316	77.729817443609	135.520558796992	33.24751	66.971227443609	85.7552713533835	60.1775645112782	78.5145768421053	82.1843838345865	84.6320014285714	73.3808984962406	74.9785857894737
AGR2	5.65640508270677	1.30066132203008	2.88104077142857	4.12119680902256	8.85918409022556	3.45949444135338	2.14949841428571	2.48210760654135	-7.57733553383459	2.62537935308271	13.313534075188	4.40090931578947	0.966177863954887	-12.4362913609023	2.22669373383459	4.21813904511278	-1.96036998421053	8.30634684210526	18.4973027819549	2.88317555864662	3.22845556541353	1.95180954857143	2.51250998120301	2.92823602255639	1.55211471360902	1.05024616944361	9.02689113007519	3.41222981729323	3.81684830451128	3.75891027894737	-4.02049472932331	6.12472040601504	-5.43865969172932	3.3837839406015	-4.39995578195489	1.02131501668421	11.8125909022556	10.9601532180451	2.0212891037594	2.55162830075188	0.701007626165414	2.71958650075188	9.46291516240601	2.59791621478196	17.106178962406	10.7488504781955	-3.00605946616541	-2.20478236616541	13.750027481203
AGR3	8.37214051879699	3.35706920977444	8.69383770676692	9.75657263157895	18.1692090225564	3.81684830451128	-1.50742455511278	14.3715071428571	5.00980260150376	19.3989346390977	3.04114498120301	11.5320608601504	6.74919202255639	0.542763700150376	13.1873478646617	13.419453037594	15.2986520225564	4.44013365413534	8.99434231729323	12.5665595112782	-0.297371382781955	12.1207583082707	11.1642306330827	8.62857877443609	9.1102749481203	0.400183792586466	2.97614259924812	7.40186606015038	6.78863035338346	13.6899719323308	5.51406681203007	7.88666643609023	1.50737498090226	5.25832459398496	13.4164816917293	11.7528446293233	7.07073528571429	16.2103539473684	18.7904092556391	6.97580436842105	21.9107933834586	9.19797186842105	12.2345337067669	9.48210848947368	15.8702841804511	1.96868023210526	-2.29608764135338	14.9851780601504	23.8719309849624
AGRN	62.5226746616541	140.072508045113	40.2591423308271	70.9046013533835	46.1103801503759	64.1144263909774	38.4596206766917	73.3609888721805	60.7626827067669	37.3121285714286	41.1415981203007	53.4361333834586	45.1559823308271	78.4857933834586	32.0027514586466	54.0920438345865	38.0726655639098	38.3550591729323	23.8560188646617	39.2782461654135	40.4167912030075	69.4183228571429	34.6864946616541	58.3275817293233	44.7121819548872	69.332795112782	40.3956885714286	58.8975645112782	54.6493289473684	30.7755743834586	114.133131954887	62.9177445112782	44.9174830075188	61.7816409774436	36.6958037593985	59.3438780451128	81.6526403759399	39.6053935338346	54.508365037594	98.4789503007519	80.0670918045113	68.0473254135338	47.1489080451128	58.2785171428571	31.7936110827068	49.167617443609	50.7797022556391	104.020258120301	67.9274372180451
AGRP	-1.35039314136842	12.2092589548872	7.01953612030075	-1.85003245714286	1.1373964518797	2.53360306992481	0.0587958703834586	7.68259623308271	1.32339197293233	-2.94072881954887	6.1928100075188	-1.61153108789474	3.16713613157895	3.96784967443609	-0.974597409503759	-1.11723257631579	-0.273550198007519	6.53619592481203	-0.0748108909774436	16.8590155413534	0.126486666090226	-2.59540240977444	3.47046064511278	7.01073508270677	-3.2964092481203	-0.820779097744361	-1.84358402180451	-3.46443434586466	6.75616972180451	11.5683475676692	-0.908122424736842	1.01668127849624	-0.207422921676692	4.19518781954887	15.3275073007519	-3.32006291729323	8.46018944360902	-3.93841239097744	1.40135930458647	9.49264902857143	4.49541872180451	11.5836738270677	1.84139619112782	8.31085360150376	2.96444270150376	7.46574115789474	1.08536252384962	-4.02049472932331	2.09458911729323
AGTPBP1	260.958211428571	259.393267067669	237.230833458647	146.571910225564	217.199748571429	203.547285789474	329.032467293233	332.377305338346	195.873626015038	299.68335	445.672833834586	211.076672932331	162.297039849624	146.893517443609	230.259381729323	264.305738345865	245.325081428571	229.791051729323	332.504889022556	265.364554360902	286.21983593985	230.772642481203	188.339435263158	281.730735037594	511.297878195489	333.261119699248	276.770498646617	307.448097969925	233.04711593985	315.421166992481	370.78059406015	307.690044360902	344.290736691729	291.194143909774	242.761281954887	185.090036466165	186.23657518797	200.265122406015	167.308140902256	180.596913157895	162.141729097744	205.862253082707	175.269519849624	185.537948345865	328.190223984962	312.60370556391	206.628919774436	151.605328195489	263.534015112782
AGTR1	6.63514209022556	6.235018	14.3715071428571	5.54698414285714	7.20233146616541	12.5830728195489	7.77363789473684	23.7388186541353	-0.258184245413534	6.98780186466165	2.00965288947368	18.1123152180451	18.3140049022556	4.54716665413534	13.5951438796992	-0.502324199774436	8.32697891729323	16.3142800075188	10.2075332166165	7.11786676691729	-0.370054422390977	8.69841361654135	8.03130653383459	2.6711932793985	17.2128944285714	5.56269306015038	-1.69055666789474	4.44013365413534	2.6088007406015	5.02540869172932	6.27090927067669	1.88949219684962	8.11056121804511	3.69781809548872	12.7361098721805	8.53616390225564	1.1997807756391	7.71264868421053	10.2647361678947	7.0550962481203	37.1879963909774	11.2636438406015	-0.146106705759398	14.7459635864662	10.9319785112782	10.1223382247368	5.59135008270677	8.88797911052632	4.28867802255639
AGTR2	7.33705417293233	6.77109815789474	5.28308222556391	-9.1348329924812	2.93268516541353	0.0752759292932331	-0.27918099537594	20.6852466842105	4.52340557894737	6.36947870676692	16.0526971729323	10.3775392406015	-6.06612796992481	7.47703206015038	7.81105872932331	12.8135316090226	-6.45328868421053	-0.103560402180451	2.42047476541353	12.2345337067669	0.637955961654135	9.92252660150376	9.05969344511278	4.09010747293233	9.69301558421053	1.30562850451128	9.1246418593985	17.2203907819549	20.5379792180451	0.386880775323308	12.4125515112782	11.945438112782	-3.14302121804511	22.6949460601504	0.234196310954887	4.96237439849624	10.7570772203008	0.999158070601504	-1.73599109255639	6.79277554887218	4.96237439849624	14.4938383759399	21.6473169323308	-1.26592375165414	4.65303237593985	13.8833626541353	4.56536536090226	-0.74813187075188	16.0200316616541
AGTRAP	273.134379172932	456.679488721804	174.530945413534	231.416273533835	346.66160887218	438.388585714286	380.977420150376	545.797097744361	546.114284962406	260.866205037594	595.767320300752	316.737698270677	358.355264135338	550.209433834586	380.100926766917	445.104344360902	162.349003082707	317.650527819549	184.074359548872	331.885446390977	253.247259924812	313.623116766917	236.135971503759	471.425457894737	876.640968421053	683.495351879699	331.22414443609	376.581213909774	576.341803759399	287.635622631579	555.175915789474	799.183276691729	680.90297443609	504.346442105263	494.273309774436	485.227387218045	577.895518045113	431.238790977444	421.459713909774	684.939104511278	603.435166165414	498.006603759399	307.570249699248	692.290778195489	461.772539849624	555.957733082707	469.41169924812	440.504986466165	793.337481954887
AGXT	0.800290918796992	-3.64425230827068	-9.4816505037594	12.9504042706767	3.92119605263158	22.7193138421053	0.90663312024812	-8.29766754135338	-5.9247334962406	0.760491401571429	2.65735763338346	-12.3446278345865	-1.61153108789474	-6.11730712030075	-4.97375239097744	16.7568201804511	7.96416760150376	4.25994584210526	-11.1841529699248	2.65057040729323	8.18888333082707	0.016748360556391	-7.99354198496241	-7.62749239097744	-7.01080420300752	15.0990163233083	3.36105020977444	8.46234673684211	10.526609518797	-9.77436838345865	40.1271226315789	2.06232744586466	-6.96676914285714	10.9813023345865	-1.08759340767669	5.26518	-1.15436904665414	2.91542369172932	5.61506239849624	4.04339123233083	-5.39242933082707	5.57897168421053	10.6753490300752	-2.17197612857143	-1.02776708185714	-1.33360573451128	4.78194469172932	-10.4209937669173	14.9455443308271
AGXT2L2	194.154119022556	199.084556240602	194.968023458647	185.59505	187.184090150376	153.907946917293	194.342097218045	187.116097669173	202.337999323308	177.909783533835	170.688428421053	125.401663909774	202.392771503759	206.702777142857	141.408889548872	176.204722556391	194.211125488722	214.86069037594	184.341621052632	219.617127969925	203.842986240602	162.297039849624	184.141122781955	214.037598947368	189.59082	175.105006466165	149.92463112782	174.754179774436	159.655474135338	120.55539075188	157.191368646617	188.275843984962	181.805625714286	213.801980526316	197.113456466165	189.325177593985	193.650249323308	170.854762330827	205.371616541353	164.445553082707	244.735271654135	170.052411052632	175.798604887218	208.67967075188	191.622271353383	200.798894887218	176.670375864662	194.83748112782	211.362494887218
AHCTF1	94.7763945112782	85.3621762406015	122.452142406015	44.2860962406015	51.7307630827068	48.7954820300752	80.5080176691729	70.684052556391	76.6386381203008	80.7666821052632	105.375825338346	59.201057593985	49.2255131578947	74.2398742857143	112.190327443609	127.167044887218	107.516381503759	85.5253116541353	131.772899924812	132.541970902256	96.4881309022556	71.0835397744361	121.099157894737	81.7270276691729	140.072508045113	106.801463533835	114.434481954887	118.999140977444	73.9908857894737	109.920133984962	12.4212181353383	109.949012180451	108.249160977444	103.90251593985	132.420748796992	90.8304968421053	99.916005112782	77.1468448120301	69.6806363157895	81.6526403759399	66.6042113533835	77.0275782706767	76.3309517293233	72.1464181954887	115.873339849624	85.4460172180451	93.782337443609	96.9278497744361	108.181860676692
AHCY	890.839015789474	741.397136842105	822.49252556391	1038.97774736842	745.323609774436	686.608708270677	867.096215037594	418.350585263158	708.165241353383	899.125820300752	634.964316541353	563.460494736842	791.155769924812	657.948264661654	706.769182706767	821.042734586466	1089.85273609023	720.070189473684	581.792339849624	723.322184210526	750.716527067669	628.677061654135	905.90595037594	913.99292406015	437.372390977444	552.838388721805	746.514818045113	643.176410526316	503.247229323308	643.477869924812	491.739313533835	704.863389473684	671.358028571429	689.568236090226	727.653696992481	902.894238345865	843.492412030075	1314.41691954887	827.165483458647	794.663603759398	627.724469172932	937.046057894737	1031.19393533835	647.849077443609	777.675994736842	715.506446616541	793.794771428571	584.024619548872	649.821637593985
AHCYL1	854.586771428571	1090.65060075188	779.983390977444	904.113095488722	843.492412030075	777.209742105263	894.387094736842	1002.86646015038	724.61452556391	815.646315789474	674.755046616541	879.882434586466	1148.47248120301	1060.39883233083	1135.57781879699	1397.4645406015	760.34410075188	965.755408270677	970.898603007519	744.021564661654	976.14475112782	1388.69949473684	741.397136842105	753.835343609023	563.936368421053	696.692018796992	798.16912406015	909.327394736842	1295.80195864662	695.540401503759	982.972976691729	933.422668421053	629.046067669173	775.062906766917	927.411445112782	1275.73102706767	1259.7636075188	876.640968421053	657.603668421053	833.032081954887	692.646733082707	934.608987218045	733.500260902256	685.790444360902	747.392004511278	856.635505263158	640.551092481203	564.417281203008	876.101743609023
AHCYL2	89.0315306766917	93.8088027067669	65.790967593985	74.9588081954887	48.7497260902256	40.7271770676692	34.0427295488722	24.0485426015038	25.9083063909774	41.1637321804511	30.882549962406	44.0042311278196	72.5005154135338	52.9262833082707	65.027432481203	73.8341017293233	19.0152108195489	37.5876592481203	35.5144168421053	26.1383920300752	47.1210884210526	48.5494711278196	35.755279924812	52.4402411278195	27.6116497293233	16.7823803458647	42.9106641353383	65.1852484210526	76.2811947368421	42.1913464661654	-5.12363669172932	45.9458987218045	38.5128741353383	49.1537498496241	55.5787064661654	113.621561503759	119.913313308271	31.517697	52.6304358646617	68.8005203007519	46.7394478947368	89.2652107518797	64.8464489473684	22.7675580451128	58.8975645112782	74.7462492481203	46.2113541353383	30.8360899473684	90.3730809774436
AHDC1	57.7738893984962	68.8404332330827	45.7523482706767	40.6675936090226	61.3911012030075	63.8103206766917	36.7764521804511	54.6055563157895	49.0699763909774	35.4583456390977	42.119925112782	61.0981265413534	99.5198739097744	38.7570965413534	61.6892890225564	49.7584488721805	40.0026039849624	43.6692109774436	36.2671812781955	56.1929541353383	40.9105856390977	93.7527342105263	45.6563659398496	46.3687445112782	27.624596593985	29.5016872105263	47.3805178195489	56.2280101503759	50.3283290225564	46.8515546616541	10.4885534909774	49.5945892481203	30.8968153007519	42.6379912781955	29.3012052030075	83.0867192481203	68.4361236842105	33.8372366917293	46.7842393984962	45.9333758646617	56.3793457142857	48.2871662406015	92.4625996240601	52.0058303759399	29.2493371578947	41.0255664661654	55.3975198496241	53.6050983458647	44.2362057142857
AHI1	34.3657584962406	26.1885016917293	62.1238030827068	-1.67519233684211	-12.718395037594	2.0720386075188	16.3395565639098	-18.5570653383459	14.9521277819549	11.6879039684211	8.03986090225564	5.63526312781955	-15.5637238345865	-7.62749239097744	6.85429486466165	16.9903391954887	50.0558651879699	40.0026039849624	78.5692677443609	32.9045236842105	43.8807790225564	3.31565152330827	82.2098439849624	-8.08104689473684	-1.76790957255639	9.84060734360902	11.7149303112782	-3.04821541353383	-8.88348032330827	56.0445406766917	-9.1348329924812	2.01686202556391	17.8008017443609	6.31409023308271	-7.56109193984962	13.5951438796992	9.84568517669173	-12.5852826315789	13.1926133308271	-4.16456460902256	-10.318575556391	4.61760893984962	0.482855001203008	10.8983046842105	27.5430084511278	9.67798553458647	26.9342315112782	1.16712590766917	1.24065316661654
AHNAK	730.783403007519	671.358028571429	486.535463157895	265.074917293233	330.366177669173	313.295145714286	332.504889022556	373.207978496241	273.134379172932	334.082820225564	259.033513909774	318.672396015038	455.092538345865	567.011654887218	283.726493082707	402.60081037594	576.341803759399	327.527907218045	468.938793984962	319.945042180451	351.894015714286	297.72471443609	449.540866165414	334.567938947368	184.011985263158	260.053879849624	290.10473	280.282314360902	539.062863157895	330.995836315789	233.620832706767	384.408846015038	239.153900075188	252.005545639098	279.85828112782	479.394207518797	444.435710526316	341.283977518797	202.642456917293	245.511318421053	212.527028120301	297.72471443609	262.089136992481	339.986580225564	377.044798270677	529.214233082707	366.496906616541	252.271782857143	309.148316240602
AHNAK2	0.0194457993233083	-4.19023688721805	-3.69936454135338	11.5013407203008	-2.28998962932331	-11.8803802030075	-21.935047593985	-10.4024483834586	-6.31076909774436	9.04090902030075	-3.64784593233083	-9.38515010526316	26.8116530977444	-11.4566773759398	-3.4434602406015	12.2035719398496	-3.54578830827068	-2.09850424285714	21.3204939097744	-12.1698690676692	1.66000790207519	-13.4798373684211	8.34889	2.34278513308271	3.00242708646617	-1.75208286398496	-1.2755889287218	7.64082989473684	7.95236991729323	33.264945112782	-1.49286944329323	-4.75153481954887	15.2279379548872	4.92865914285714	-2.59921967744361	7.11070912781955	8.42036510526316	6.90203369172932	-8.31552134586466	9.21128707969925	-6.79988318045113	-17.8968508270677	-9.06091769172932	-11.7982547067669	-1.55642824135338	-2.19527572857143	-8.51246630075188	0.795654677842105	-3.48097104511278
AHR	2410.99784511278	3244.81657067669	2618.7431518797	3627.67145488722	3526.19927894737	3708.6138556391	4778.42462406015	5750.20842105263	4708.217	3846.80469097744	4078.25964135338	4911.5059924812	6640.04126315789	5233.91036090226	6082.15390977444	5011.10584210526	3462.65298721804	2935.74807368421	3519.91804511278	3322.71740601504	3462.65298721804	6757.51666165414	3107.69721729323	3681.50366541353	4220.89757142857	4427.65296992481	4708.217	6160.92172932331	6209.66457894737	3545.07286992481	4698.09103007519	3903.29728721805	3640.48438195489	4304.36706766917	4100.90994360902	5750.20842105263	4631.80638345865	3918.66073759398	3895.33763308271	3798.69338421053	5207.55765413534	4817.91935338346	4669.08514285714	5070.08939849624	3976.81674586466	4678.20861654135	4220.89757142857	3648.18011879699	4024.26718195489
AHSA1	563.936368421053	536.499367669173	576.341803759399	805.8832	583.749871428571	599.522177443609	539.062863157895	482.46754962406	549.947332330827	417.022559699248	312.067942556391	483.498641353383	546.888842105263	458.016430075188	435.753055639098	392.995450150376	397.65722887218	498.475405263158	358.625163007519	429.100996240601	398.600009022556	519.591563157895	508.262318796992	480.23674887218	368.070773984962	297.615554135338	515.208796992481	472.235227067669	423.085722481203	498.475405263158	404.196615413534	490.631644360902	358.050929924812	498.006603759399	486.713307518797	596.057545112782	545.797097744361	509.404370676692	636.630643609023	576.579221804511	737.737122556391	563.460494736842	604.60697518797	545.545654887218	323.80669887218	435.034584210526	642.179757142857	552.554990977444	489.782012781955
AHSA2	325.191378120301	472.873302255639	612.761914285714	198.815795488722	255.596143759399	299.362968721805	352.567857593985	309.391570601504	253.617830676692	380.249717443609	226.140307969925	185.969127067669	388.107359849624	290.21614556391	240.424735037594	387.332815714286	630.41695112782	665.217316541353	962.760787218045	691.064688721804	357.899155714286	376.113816917293	550.698657142857	256.57560518797	320.319935488722	319.135381503759	356.131844285714	356.285914135338	221.376815413534	680.90297443609	270.198392932331	318.909088646617	362.123746015038	212.03447962406	236.058263609023	369.139437669173	271.312633684211	217.828849398496	258.696161353383	244.125237067669	240.103752706767	270.01254518797	430.038114285714	270.095395864662	305.360232857143	266.01640075188	347.314668120301	309.391570601504	194.716416165414
AHSP	549.678563157895	950.631203759399	1075.32576541353	3818.74057593985	3155.24224285714	4348.55290225564	318.440799097744	7016.39614285714	3526.19927894737	584.024619548872	733.158155639098	6873.54712030075	3804.8610593985	3633.64566917293	2223.99257593985	1590.13130451128	525.391506015038	1507.97503609023	1218.90297969925	1880.41485639098	1372.86251954887	711.99702556391	2235.38301052632	3381.95966992481	2229.8092406015	2145.41564210526	1201.51570977444	2675.72636616541	3840.05867819549	4188.20203007519	20804.4646015038	1224.70343759398	1921.1429887218	4204.47247368421	931.062276691729	954.162042857143	1311.08913984962	4901.73206766917	3228.78895338346	1762.0661593985	1890.51027368421	3587.49087593985	1275.73102706767	3128.37734135338	1857.05146616541	3218.32041203008	1579.80332781955	3776.55329849624	3688.04356466165
AICDA	12.8342060676692	4.94867330075188	14.6166013759398	9.45280013383459	5.83679815037594	1.4496671	-0.287204307135338	21.2816519548872	6.21669904511278	14.0078461578947	14.4305039022556	-3.90978760150376	7.64972468421053	7.22291656390977	-1.1664561953985	-2.61605263157895	13.144815	2.5315958656391	6.97754587969925	-14.9338895488722	-1.07601509552632	-1.39933969541353	5.97031521804511	8.52681084210526	8.30362779699248	0.29365254924812	3.50659040225564	-0.167687973661654	0.288669700849624	-1.40507085827068	20.7834150075188	3.09918533609023	9.90810283308271	-3.01002158646617	6.99240216541353	5.65439519548872	6.21919836090226	2.74314000676692	0.686268383458647	18.0879649548872	10.161307598797	10.0099774586466	1.86307966962406	10.2297987599399	1.60227033639098	1.26168616699248	18.6250826766917	8.76378080451128	11.452935075188
AIDA	1418.77177218045	1665.64163082707	2193.98537443609	1377.68836691729	1729.32199473684	1417.52467443609	1289.73391203008	2340.01492180451	1270.44097744361	1612.31958120301	1485.73274887218	2663.36777293233	1258.74762932331	1842.74144360902	2321.06927819549	1584.20255864662	2692.27198195489	1704.68717443609	3182.43884962406	2155.97266240601	2180.20493383459	949.359221804511	1966.04043458647	1576.73834736842	1226.38022406015	1510.60073984962	1600.98182406015	1209.17071729323	886.771160902256	2151.05274962406	2810.9471962406	878.346717293233	1557.7505406015	1076.23394360902	2051.32904887218	1165.34214962406	985.066583458647	1224.70343759398	1598.07140827068	2199.04959398496	1009.13378496241	1931.98378345865	1687.59241428571	1402.38449924812	1966.04043458647	1296.87971954887	2078.10387368421	1567.81075789474	1073.73348571429
AIF1	1416.38492706767	1813.74658045113	1786.94348796992	1552.20535263158	1835.02048120301	1720.19787142857	1564.7296593985	1159.96322180451	1004.94310977444	1131.54078345865	1348.07777669173	967.09337518797	852.441872932331	482.682193233083	531.976357894737	1061.20614586466	1645.04181654135	1723.89852781955	1651.27812857143	1736.66917218045	2296.78194736842	1179.45663082707	1769.36753533835	1165.34214962406	713.548281203007	1089.00064661654	1481.66972781955	938.317272180451	896.519584962406	1923.37998045113	972.222660902256	896.519584962406	1478.78032932331	933.995594736842	1274.74273533835	790.672591729323	760.739479699248	708.549578195489	848.327053383459	1459.58901203008	724.61452556391	676.17332481203	898.61930075188	797.503795488722	1613.99408270677	878.346717293233	779.983390977444	1034.07459699248	807.345403007519
AIF1L	39.6947401503759	34.7683758646617	31.4000396842105	115.299287293233	50.7055542105263	40.5303083458647	36.2872218796992	66.8673015037594	43.6439363909774	34.7422405263158	31.9542529924812	43.6692109774436	37.5676380451128	33.3191854135338	28.8282172706767	29.5335633233083	43.8675886466165	34.3474844360902	48.2562833834586	44.0042311278196	38.8718096992481	46.2113541353383	44.7637604511278	36.0530890225564	72.8306479699248	42.096055112782	36.1362947368421	27.338654481203	57.6068436842105	44.9056389473684	89.6265764661654	42.4485004511278	43.01669	49.4764451879699	29.892498443609	42.8256566917293	38.6415067669173	39.9354205263158	66.3882514285714	39.5421418796993	53.4204990225564	45.324542631579	45.4624055639098	63.9804211278195	35.4960312030075	39.9586854135338	24.7876884661654	44.9441741353383	49.7268818045113
AIFM1	157.299911052632	120.73580481203	116.699424887218	141.034673684211	120.773442857143	124.365244586466	98.1411993233083	123.170019398496	118.266940225564	120.699930225564	91.6511335338346	117.88172924812	144.876795714286	99.4022327067669	81.5048169172932	113.621561503759	104.18674	104.252172481203	89.772814887218	91.5350669172932	91.3503615789474	137.773771954887	115.011758045113	112.080300601504	79.6692028571428	93.4162741353383	99.2097617293233	111.003549774436	116.699424887218	92.0321966917293	129.129706616541	115.399336015038	87.8792280451128	115.836919699248	119.473591804511	140.479423308271	152.012689849624	169.109434962406	101.910716691729	118.414303383459	136.047527518797	130.172893984962	136.210307218045	86.7938713533835	84.5527831578947	102.041128571429	103.933797669173	100.668593383459	112.221431654135
AIFM2	18.4522693684211	8.1368782556391	23.7752500676692	13.5622787894737	15.9085763684211	2.87921350827068	12.9124271503759	-3.62435560150376	3.86369274210526	11.8310555639098	15.7877941578947	-3.96457738345865	-2.44556648947368	11.1692916548872	4.81787331578947	4.34812460902256	11.6819394210526	7.92253480451128	6.93478572932331	-1.32169899360902	23.5411674887218	7.57900570676692	19.7955311654135	16.8182564135338	6.57689138345865	2.95570703834586	16.2855231052632	15.6462116390977	0.361442537593985	14.5122219022556	-1.04080887581203	13.7890693458647	-2.03243149037594	23.2833751203008	25.5775507518797	11.189326618797	25.3759681654135	15.5000028571429	15.8400643984962	10.1894597242857	-2.79173149473684	14.4000798270677	14.6201243007519	12.7361098721805	-7.45318004511278	13.8776382706767	24.3912316917293	-1.39323293533835	7.92967636842105
AIFM3	21.3745394887218	17.9201715714286	13.2579945263158	1.8844730162406	3.18266799548872	23.8772941954887	15.1570083157895	14.4715774736842	12.4637343082707	17.5152653684211	26.6938990676692	8.78065992932331	22.3570742255639	13.3728893458647	24.9805096992481	14.274463075188	11.4397829383459	21.0491718947368	13.6143449548872	35.891155037594	23.0453999548872	28.8282172706767	20.9033602030075	14.4062851654135	12.2667122781955	4.55830294736842	1.32816174887218	10.052102075188	43.632020075188	7.04411634586466	10.2148241428571	15.3676298195489	21.6613982556391	13.2962363308271	15.3370931052632	28.4936333308271	26.3926695338346	-3.8431490075188	6.86935815789474	29.4796372481203	8.47756260150376	12.0685674210526	8.5474499924812	25.1382106766917	18.981580556391	29.2945096315789	6.93478572932331	5.83893839849624	23.3055559097744
AIG1	48.9329627067669	70.7038671428571	47.5587128571429	20.6161012030075	59.1609112030075	54.6353657894737	79.7445747368421	66.663845112782	46.4876594736842	62.451164962406	67.7809869172932	73.1644151879699	122.326321503759	60.7984890977444	73.698412556391	88.7045421052632	31.9632858195489	54.9663010526316	56.2755720300752	63.0324844360902	43.5417130075188	67.4708780451128	44.4638708270677	64.3572587218045	60.0708461654135	58.6803089473684	63.8631857894737	75.2119210526316	58.469912406015	49.4621079699248	19.3208090225564	63.6911106015038	52.2696656390977	71.3846876691729	54.1975863157895	65.790967593985	38.850522481203	102.71276962406	38.0403244360902	64.8664263909774	105.985617368421	49.3509762406015	62.7073898496241	42.970554962406	60.1024034586466	51.0989547368421	58.8278176691729	58.2785171428571	60.885554887218
AIM1	82.4219981203008	108.249160977444	86.2915458646617	88.5173793233083	104.384670075188	83.8163630075188	89.5727587969925	169.656812932331	55.2431209022556	85.5779629323308	107.161406466165	129.699152330827	205.230517518797	197.238369924812	119.804162330827	121.099157894737	97.8006669172932	64.1934829323308	98.2024254135338	87.6076440601504	91.0000980451128	95.208677368421	93.9938193233083	121.358381954887	215.745590827068	208.172528721804	101.845005488722	68.2899729323308	141.537312706767	108.929903458647	117.240896466165	85.9676377443609	131.392641879699	92.002637368421	114.573139774436	137.042681353383	109.595172706767	136.126617218045	97.3878284962406	143.209251654135	110.343808646617	138.586841578947	95.9617297744361	95.0665465413534	163.958889774436	93.7527342105263	124.133328796992	140.741666390977	114.093073533835
AIM2	185.59505	278.329116390977	97.8593033082707	19.3755360526316	132.878494887218	141.21574406015	362.257792180451	171.860427969925	225.592652932331	161.938807969925	457.07122556391	96.149847443609	119.508751804511	72.5239471428571	94.0757397744361	150.892253759398	157.841578345865	168.265717142857	134.66046556391	277.260785714286	245.511318421053	186.363719699248	271.024545789474	146.301166541353	347.435156917293	828.964702255639	262.910076090226	135.045897218045	71.7308482706767	150.44027112782	201.731311578947	177.860577894737	560.557239849624	81.8651930075188	155.095952781955	114.37260887218	122.09813924812	118.956729699248	23.4605420601504	719.129770676692	72.4768057142857	69.3140842105263	80.0941469924812	64.5406044360902	192.189516917293	66.9944361654135	73.8535263157895	201.459160451128	127.595979172932
AIMP2	639.232421804511	612.109690977444	462.971830827068	778.127128571429	614.310713533835	577.350258646617	451.161732330827	357.574659473684	556.76982481203	395.84212	475.199755639098	554.928830075188	606.566648872181	573.05112406015	447.525208270677	539.541229323308	473.08122406015	684.939104511278	421.459713909774	437.372390977444	410.075568721805	487.389960150376	579.606527067669	530.957467669173	364.44541406015	455.45357443609	596.930740601504	575.22437518797	490.210709774436	400.851748270677	465.876223308271	493.050798496241	412.422050601504	459.262777443609	488.234153383459	579.029463909774	600.986614285714	699.764333082707	570.009133834586	586.792463157895	527.302029323308	632.894112030075	691.900029323308	470.992106766917	527.094540601504	557.572790225564	547.902269172932	613.379940601504	478.961086466165
AIP	1173.61647819549	1145.8789075188	1146.75030451128	1702.95131278195	1429.91338045113	1449.82215413534	1097.79624661654	1129.66076691729	1290.74123984962	1238.16984736842	952.904212030075	1206.34146090226	1523.09796992481	1552.20535263158	1264.1307443609	1226.38022406015	939.542254887218	1462.29488120301	1099.36519699248	1387.46416992481	1531.97799172932	1540.34144360902	1133.13992857143	1449.82215413534	900.431230075188	1064.2298112782	969.115346616541	1028.99501654135	1201.51570977444	1125.45468496241	1152.11661353383	1103.70170150376	1129.66076691729	1771.26577368421	1346.95730150376	1312.10797518797	1419.97678421053	1362.14953834586	1646.73202556391	1095.4327406015	1467.76604736842	1723.89852781955	1579.80332781955	1523.09796992481	1341.24848345865	1331.99034887218	1682.41825789474	1188.65010902256	1495.29981954887
AIRE	2580.60132105263	3840.05867819549	2728.11316165414	4304.36706766917	4246.47337593985	4339.69198496241	4491.22642857143	6873.54712030075	4427.65296992481	4320.59392481203	4491.22642857143	5805.68518045113	6160.92172932331	6410.70314285714	6160.92172932331	4947.43747368421	3340.51680827068	3256.33389097744	4418.25878195489	3442.70449323308	3895.33763308271	5863.12090225564	3340.51680827068	4519.95711278195	5513.62208270677	5644.66793984962	5333.40829323308	6445.89658646616	7080.53593984962	4084.95258796992	5437.0637518797	4220.89757142857	4847.86839849624	4357.43303759399	4078.25964135338	5475.70967669173	4446.31506766917	5127.26278947368	4719.50102255639	4566.23401503759	6160.92172932331	5876.00081203008	4584.38917293233	6478.48814285714	4211.66072932331	4491.22642857143	4738.56456390977	3840.05867819549	4330.32881954887
AJAP1	16.0229070977444	4.61988166917293	7.01748367669173	8.21399311278195	7.15417718796992	6.05605438345865	6.42409686466165	6.28756109022556	-0.919405348548872	4.70637069924812	10.8908255819549	10.6037865	2.19539245338346	15.7028131954887	17.7541896090226	10.0686950473684	5.31817767669173	2.24832178496241	11.6849102947368	6.85212337593985	6.66426733834586	13.7204338947368	-4.74283318796993	2.48669843984962	4.00147802330827	9.76638671203007	4.82279442105263	4.18633123308271	38.3742918045113	4.67971943609023	31.5514046842105	16.6707598496241	16.081156887218	15.4453078796992	-1.44400874586466	6.14425748120301	13.5923131353383	9.21887839022556	5.43821727819549	9.59605125789474	9.4767751037594	4.09945547518797	15.304912556391	14.8616635714286	8.30362779699248	8.42501163909774	10.031579962406	10.9178476180451	22.9697146992481
AK1	59.8808979699248	53.9810171428571	69.4640068421053	27.1764409548872	55.1930779699248	85.5498342105263	22.4752514962406	85.8368165413534	65.933592481203	82.7790526315789	43.6814066165414	81.5559758646616	126.199217819549	114.573139774436	73.8535263157895	45.6563659398496	77.5855846616541	48.9875933834586	77.989102556391	47.410140075188	58.1224561654135	45.4624055639098	94.1880286466165	50.3133355639098	78.0339378947368	62.1789548120301	61.5683321804511	56.3110930827068	54.5561401503759	62.3380342105263	186.800234210526	50.2705572932331	47.1344636842105	54.4491298496241	69.2729735338346	71.2932165413534	53.2754132330827	76.7311566165414	86.6125104511278	32.4859623308271	108.668112105263	83.9719827819549	80.3591023308271	103.37492481203	47.3661835338346	61.6353357894737	87.0572318045113	65.0060297744361	69.085890075188
AK2	328.555139097744	382.400618120301	309.718578646617	331.751088195489	322.424003082707	265.448227669173	313.39225924812	171.287902255639	343.370072932331	298.347458496241	286.410571052632	282.677783984962	292.752099699248	204.03924924812	262.089136992481	235.809099924812	319.722242255639	358.905648721805	312.933992556391	324.188760977444	313.39225924812	325.418059323308	317.996489323308	262.266385037594	371.914815639098	238.064361278195	267.520457293233	236.624713233083	170.636299398496	335.846875338346	164.938366390977	222.429586616541	281.839388646617	243.287332932331	303.580001804511	200.865945263158	226.376606165414	252.884045488722	259.85697406015	350.401132556391	192.57238	225.207436090226	293.614334661654	271.225334736842	262.266385037594	233.698691353383	253.33409481203	238.567522781955	265.364554360902
AK2P2	122.530646917293	131.146255864662	123.102727293233	162.716412180451	181.159801353383	154.159626541353	200.865945263158	264.305738345865	224.422310225564	185.406783458647	191.686529924812	240.509213609023	256.950897669173	198.344256541353	245.925520300752	200.334559849624	192.234345112782	138.498391654135	186.08680406015	170.909939097744	132.790422857143	238.567522781955	160.769811503759	216.52113	222.279412255639	208.543405789474	190.854486917293	267.520457293233	231.344194887218	155.288410601504	162.449986541353	204.392821879699	163.629848721805	214.658467218045	144.612481879699	163.15422924812	151.361099022556	162.928732932331	184.956316616541	165.099842481203	219.44771075188	256.401802255639	206.978373984962	224.744615639098	219.693536842105	202.127748796992	216.978114887218	123.068812706767	196.552586917293
AK3	623.910794736842	316.737698270677	881.560070676692	376.581213909774	496.483446616541	340.639087518797	394.385364360902	383.824551203008	383.824551203008	470.580996240602	462.177317293233	374.117430902256	312.163558571429	364.604524887218	516.406777443609	493.050798496241	577.635801503759	576.341803759399	661.095139849624	674.438492481203	658.673564661654	358.20094556391	704.863389473684	523.891983458647	417.700637593985	447.142909022556	420.377544736842	549.947332330827	557.312344360902	756.054466917293	478.339069172932	367.486307819549	370.123052030075	561.920122556391	427.162898496241	422.166999473684	332.872379172932	455.092538345865	475.853764661654	433.209876691729	322.073296466165	348.709851578947	674.438492481203	391.078552631579	631.139855639098	564.417281203008	592.522463157895	452.333715789474	453.163733082707
AK3L1	10.8240359120301	9.74219941203008	10.6702556714286	14.4215470451128	11.6022664406015	11.2353019691729	9.72011986917293	9.99016036090226	9.17940659699248	15.1860528947368	17.2837003759399	10.2372648904511	20.2248492631579	17.116508037594	15.5374471954887	12.5202161203008	7.34354479699248	5.09924221804511	9.9662910962406	8.44867289473684	12.1180826466165	12.9153443684211	6.57453907518797	14.2685749548872	18.7699982180451	12.5860673609023	9.4871694443609	14.2380462255639	14.116155924812	9.2455640887218	22.160836037594	15.0659358571429	11.2717573759398	22.0642369323308	10.1071684934586	8.02201182706767	5.62197472180451	13.3669333458647	8.84358774210526	13.7920111503759	6.20119597744361	12.8342060676692	8.06721952631579	12.2345337067669	12.2035719398496	16.0098490300752	15.2752049548872	12.2945630676692	11.0231630879699
AK5	18.3911768195489	11.9784157894737	42.3410003759398	12.9735692406015	23.8191584360902	7.71753629323308	21.3106261578947	3.55915832631579	13.0078805789474	18.1895499398496	7.2671672481203	13.0373611052632	20.7256739699248	16.2776977819549	10.2522722684211	18.1895499398496	35.2533418045113	14.7098017518797	29.1097919548872	23.8450049548872	19.6895143834586	25.7808891503759	16.5005826917293	5.92876836090226	15.7813732932331	5.00525915037594	20.1002357969925	21.8007411503759	14.4811488721805	23.9989045639098	19.1457226165414	3.63407436390977	13.8498189849624	12.6798987744361	11.6624812195489	37.9855522556391	10.0002387601504	9.76135277218045	6.55138832330827	5.65862884210526	4.90165654887218	23.2533971578947	29.6541419097744	5.80037509774436	11.828446887218	4.62198239849624	17.7038366616541	22.5433695338346	2.3337976406015
AKAP1	15.3503327894737	2.57282752932331	11.8258680075188	1.43789981954887	12.7945110225564	16.3728779022556	10.7288874315789	4.99570930827068	11.679455656391	7.06854843609023	9.84324164736842	23.7497985639098	6.25066085714286	11.7179496338346	15.2856833984962	8.87889200827068	21.4629820827068	3.23554903458647	21.3252506390977	33.0211721052632	10.7065150827068	18.1083287819549	22.4133869473684	7.12503439097744	3.26745591578947	-4.01577637593985	16.5111272781955	-4.7241769924812	4.49087006015038	27.7578573383459	-3.00605946616541	7.38669580451128	16.8998410977444	1.40877350451128	5.91555239849624	11.3521007639098	11.287688381203	3.00242708646617	16.1500185037594	9.4063093	2.65508746902256	5.34661310526316	21.6567911428571	13.5506052105263	15.5139552406015	-9.55186614285714	12.1920092255639	1.25478902902256	4.3457752556391
AKAP10	44.1294208270677	18.7211289548872	43.5558559398496	82.8032163157895	44.7760653383459	41.8774469924812	155.596113007519	33.1603915789474	71.8698878947368	54.041272406015	146.52570962406	93.1329391729323	115.469599924812	22.4133869473684	60.3193706015038	118.414303383459	141.937286466165	163.369804586466	69.7219628571429	46.015042406015	96.3673690225564	96.149847443609	91.2916956390977	103.182095413534	81.3307520300752	98.9345429323308	137.462338195489	53.5725752631579	79.435544962406	43.0405294736842	30.4026448345865	127.240520075188	26.5249841203008	27.7775260451128	35.8430709774436	37.3461827067669	32.7532310526316	50.5388433082707	42.0725056390977	119.508751804511	99.4878568421053	22.7248078646617	67.2200721052632	41.9230502255639	57.3826491729323	105.165521654135	37.2192596992481	38.1795409774436	85.4980851879699
AKAP11	93.3907878195489	102.71276962406	191.801389022556	121.573643308271	136.430283308271	93.8088027067669	147.387273533835	108.085341879699	96.2306651127819	168.513075037594	147.299331503759	142.984982180451	85.1582506015038	100.457835112782	191.931913458647	160.927733383459	195.281252330827	156.531051278195	267.520457293233	186.025168195489	196.624730676692	62.3048268421053	140.072508045113	131.813086240602	94.1880286466165	121.398994962406	103.314053609023	109.657867218045	68.6787093233083	224.670339473684	125.177482556391	77.9442783458647	130.716733609023	115.873339849624	134.57433556391	88.3549471428571	89.3186893233083	77.6372569924812	140.479423308271	163.576444962406	53.9296321052632	153.168948270677	125.177482556391	106.96584406015	192.970977218045	107.452381804511	149.700652781955	105.435460300752	114.403496541353
AKAP12	5.44885915037594	4.53424039849624	2.20527507142857	7.14524245864662	8.34602818045113	-1.81779163233083	5.63526312781955	11.1766202729323	0.581548734962406	-1.40507085827068	5.93750054135338	10.1663361860902	8.96043747142857	2.7615684962406	7.04223556390977	-11.5296376165414	11.1409184676692	6.9638994962406	4.40520312781955	4.94641639097744	7.90650233834586	8.27817594736842	3.88587601353383	2.93733914887218	2.13069263458647	3.83019414210526	3.83259860526316	2.35474356616541	2.04128644285714	-1.82099961578947	17.5426653759399	12.1083182631579	1.08765948714286	10.6968497481203	18.3750030451128	1.52441235473684	7.3907417443609	9.51808953082707	11.1791329766917	5.20366156390977	4.70209821804511	8.02462721052632	6.99726835338346	5.96841836090226	-1.06411474679699	7.079486	9.83359747368421	4.70417990977444	10.4011455729323
AKAP13	682.367918045113	703.703739849624	461.381771428571	472.433233834586	563.460494736842	522.154114285714	477.337890225564	577.097872180451	481.374930075188	451.364688721804	492.850007518797	600.39864962406	752.010566917293	745.650094736842	509.404370676692	695.154930827068	326.670589699248	406.120001804511	409.402657969925	443.503187969925	364.723960827068	658.673564661654	396.499202932331	632.555635338346	838.461751879699	834.135054135338	675.112392481203	726.831421052632	780.469109774436	353.490629473684	478.138590977444	565.488369924812	549.158687969925	617.904310526316	449.007302255639	796.983993233083	900.99727518797	489.098495488722	499.147595488722	503.669395488722	550.427957894737	552.554990977444	515.435296240601	458.424917293233	438.743028571429	643.176410526316	644.456403759399	612.405327067669	571.395338345865
AKAP2	16.0129661428571	12.4157046090226	2.23646012330827	12.0468216165414	18.6328902030075	18.4073696541353	17.4898256691729	8.28530943609023	17.5350700977444	8.5043380075188	15.1985428947368	17.178273887218	14.8097513157895	8.64026942857143	13.266632924812	14.7200905488722	15.0508821503759	17.9633661578947	15.0889768195489	9.57164356766917	6.91699179699248	12.9303270300752	20.4026940827068	18.8452698796992	7.14060129323308	12.7108825263158	17.0363225639098	15.2083981654135	3.87906667142857	11.8394503383459	26.3926695338346	19.0314730902256	23.1875535714286	7.66543751879699	18.6997457142857	8.96925705789474	34.6677692481203	29.0732689699248	1.2378487018797	38.7978621804511	22.9540563759398	20.948352518797	10.1813683376692	13.4079349548872	9.81693788421053	7.77823173684211	11.3621663721805	19.2522474210526	14.0888159699248
AKAP5	-8.86056997744361	12.5941729849624	2.2734634518797	0.540261391879699	3.12875203082707	-7.97272543609023	4.09691054135338	0.0400117859398496	11.0587678924812	-11.1841529699248	-2.95641572932331	-7.13550427067669	7.6730950075188	-7.08797990225564	0.815410700075188	-1.50742455511278	-7.97272543609023	6.87584796992481	-0.26066890075188	8.39942742857143	10.579936056391	2.14728820601504	3.38823467067669	-11.8510832030075	7.59933182706767	4.93740647368421	-1.21962685496241	5.84717078195489	1.3423726742782	9.15158035037594	0.342815632932331	-1.2435713262406	3.35522889097744	0.306032332233083	0.184853725481203	5.9576765112782	-0.390171221691729	-3.26205660150376	-0.832229365082707	9.55141510902256	-2.19220337819549	-9.11238295488722	13.7863287142857	3.17783015864662	2.72216312533835	-9.64000770676692	10.885940524812	-0.582529134984962	8.50021569172932
AKAP7	111.870414962406	74.0786310526316	158.035682781955	35.8313859398496	67.8857736090226	46.2827191729323	64.9858784962406	24.2209913233083	25.5660532556391	102.51498962406	67.4343118796993	52.6907103007519	13.5923131353383	35.1217247368421	59.9492571428571	53.4850106766917	133.502782932331	108.085341879699	140.252709323308	86.0803239097744	120.957981954887	19.8498236616541	109.62507962406	58.5207266165414	37.6722414285714	49.4198815037594	46.7276888721805	36.2190883458647	19.0527173909774	156.43122481203	22.0690098646617	34.2145137593985	53.6216778947368	57.7091956390977	74.6141841353383	31.3019123458647	21.7215677593985	22.3021077894737	41.7162314285714	82.6453160150376	5.64829384962406	41.2742902255639	46.1383389473684	36.2964798496241	113.125073909774	57.8473828571429	78.5692677443609	42.2840918796992	29.699712518797
AKAP8	274.74008593985	263.933977293233	310.516842105263	221.597513533835	229.791051729323	192.687625413534	175.972164285714	197.945829774436	185.155712932331	220.779401503759	158.283732406015	121.023117518797	220.15562518797	199.888784661654	183.004785112782	313.623116766917	379.788288646617	237.653621879699	356.589132330827	272.025145714286	280.496251654135	218.565228345865	316.018234586466	229.556688571429	187.241986315789	165.299743834586	187.763783834586	205.157637218045	211.215181353383	185.656058796992	206.132270150376	208.398606315789	205.157637218045	223.694372706767	244.645320601504	316.49308556391	223.557971804511	185.155712932331	199.416992330827	205.803105864662	162.50570037594	247.311422180451	204.872328195489	205.590571278195	237.574251052632	234.990339022556	207.812121954887	256.773337142857	213.728998796992
AKAP8L	96.5210580451128	126.936066315789	82.8297745112782	119.580273609023	110.273884511278	128.040963984962	64.5229701503759	58.3826119548872	92.5584371428571	93.4756107518797	70.4717112781955	80.2886114285714	132.541970902256	120.476829172932	44.2121379699248	83.5904757142857	88.7854081203008	88.5721803007519	83.2512566917293	98.3948506766917	108.929903458647	110.798570150376	94.4426636842105	123.376324887218	123.376324887218	78.756155112782	84.1488970676692	114.403496541353	140.206676090226	52.4724845864662	118.191496616541	103.343883082707	72.4142680451128	93.8704045864662	77.0275782706767	157.892246090226	171.234503834586	125.836167293233	94.2139727067669	66.5102112030075	105.467037218045	84.3128653383459	127.400523082707	79.7445747368421	70.1455766165413	110.593029022556	93.7227148120301	107.354585037594	110.151085037594
AKIRIN1	240.760944887218	268.070958345865	295.413883233083	232.082254210526	265.166488646617	298.683228796992	529.214233082707	331.469952932331	556.508814285714	285.726445864662	394.859341428571	305.129301353383	308.042639924812	258.251501654135	467.727681203008	367.221743383459	367.095218721804	408.596067368421	284.666462857143	382.185287443609	477.724242857143	286.824401578947	365.006702330827	370.399830676692	417.854630225564	410.930205413534	384.566292030075	404.873243458647	369.725404736842	395.84212	366.806881428571	348.59322556391	275.693813157895	302.918049699248	299.911036165414	239.759625864662	235.56727481203	225.592652932331	269.63468443609	272.29215924812	255.508232556391	243.945713909774	254.79068924812	371.791941353383	286.736858195489	303.258833082707	292.752099699248	348.59322556391	279.85828112782
AKIRIN2	759.57900075188	1160.95687368421	499.390306015038	917.781992481203	844.555706015038	828.527191729323	1054.38162030075	1036.93779924812	857.133576691729	776.377195488722	1255.67998496241	937.700964661654	667.316246616541	1041.01455864662	1112.02480827068	1013.51831729323	552.273613533835	779.983390977444	695.154930827068	579.876187969925	748.229263157895	1219.85219548872	516.637460902256	837.09182556391	2185.53996616541	1578.36080676692	970.325947368421	1047.09697218045	1329.5977962406	655.581436090226	1014.22426015038	1458.02565263158	1121.79746616541	974.132907518797	978.298987969925	1043.83290225564	1248.74389097744	862.882702255639	631.858146616541	1434.96473609023	903.521027819549	997.946212781955	776.760066165413	744.410465413534	664.546155639098	1074.56038045113	832.536988721805	829.932822556391	1061.91083533835
AKNA	2461.56068947368	2001.83770225564	1645.04181654135	2112.64101954887	1927.96682556391	2153.44323909774	1318.7925593985	1620.11893834586	1552.20535263158	1540.34144360902	1505.05538947368	1502.31461353383	2314.99419097744	1773.27059097744	1456.84427218045	1561.85583308271	1269.93564210526	1702.95131278195	1171.93311804511	1374.22485112782	1256.68415112782	2221.67458045113	1145.8789075188	1964.04116315789	1890.51027368421	1786.94348796992	1502.31461353383	2259.29223383459	2647.94272706767	1089.00064661654	1229.26150526316	2438.00175714286	1552.20535263158	2223.99257593985	1754.83283909774	3363.34000075188	2806.87070827068	1840.79234360902	2026.73817744361	1480.05575789474	2508.22352706767	2102.88087443609	2172.07133233083	1731.09485488722	1386.30348195489	1999.77952781955	2151.05274962406	1699.72079022556	2362.79868345865
AKNAD1	-2.0000311818797	8.47538733082707	-2.83640932857143	5.6667807518797	7.32161193984962	1.7516681556391	8.90017958195489	10.9343649774436	-2.40063458345865	-1.09065821097744	2.04128644285714	5.88115498496241	3.41222981729323	6.24835478947368	-5.39875787969925	14.8416251278195	0.316436079097744	10.5117613796992	-0.179755543992481	7.45872719548872	3.33134769323308	-0.74813187075188	14.7619438345865	-11.3460761353383	6.93691607518797	1.3827679306015	-7.74781772932331	7.35939902255639	5.9768725112782	3.73375634586466	5.27240618796993	0.683938882481203	-4.37110822556391	-9.42686945864662	7.83171341353383	3.33134769323308	-9.42686945864662	7.67044444360902	4.95733792481203	3.26513154962406	9.60123032706767	1.98266210526316	-3.97317427819549	0.666200656278195	8.01440151879699	8.17066282706767	-1.22565165578947	18.0689372706767	16.4505730526316
AKR1A1	922.614743609023	900.99727518797	778.550663909774	647.156697744361	560.020053383459	639.232421804511	723.322184210526	429.485518045113	686.608708270677	607.134272180451	567.274633082707	612.405327067669	659.323448120301	681.244766165414	612.109690977444	669.578777443609	826.124760902256	818.518717293233	677.622006015038	683.15452406015	654.591137593985	504.77774962406	1023.95759849624	605.570554135338	377.044798270677	434.660437593985	636.630643609023	454.494144360902	422.683931503759	591.382933834586	489.333981203008	628.026955639098	634.597656390977	682.712623308271	699.764333082707	647.156697744361	672.496579699248	908.772642105263	729.619494736842	986.909154135338	568.619763157895	674.438492481203	694.064703759399	569.435548120301	650.177806766917	598.628551879699	686.973635338346	673.690660902256	720.882347368421
AKR1B1	1405.04602030075	1050.67310676692	1028.99501654135	1898.52311203008	1538.97479548872	1357.39363759398	1153.79585639098	1314.41691954887	1377.68836691729	1632.30431353383	1141.74525789474	1544.86597744361	2185.53996616541	1802.31250150376	1591.82240827068	1316.66909924812	935.843688721804	1382.5605075188	869.735226315789	1105.37356766917	1001.39790902256	1514.97632255639	1126.31576992481	1786.94348796992	962.107104511278	1167.35866466165	1452.81187443609	1476.08179473684	1242.13924511278	989.574837593985	1131.54078345865	1333.27644586466	1100.09807894737	1752.72929774436	1750.88540676692	1942.48466616541	1694.70037368421	2135.33126616541	1912.6961112782	1128.72844360902	1976.51208045113	2169.49228796992	1709.68649323308	1699.72079022556	1573.63157593985	1750.88540676692	2122.36922030075	1923.37998045113	1776.86537969925
AKR1C3	583.465111278196	334.694500977444	240.002319398496	105.073731353383	473.897258646617	173.229353383459	330.223254210526	293.821152631579	269.350768045113	126.073025037594	484.986082706767	352.03942	331.469952932331	66.3713382706767	598.966206015038	137.005462105263	165.584806616541	684.573587218045	511.297878195489	415.319141804511	329.141510676692	68.249707593985	173.747639699248	218.940722706767	252.093504887218	275.786939774436	226.621247368421	406.770513533835	124.323660300752	653.910994736842	149.745620902256	111.033748120301	217.360439699248	275.399204360902	282.036556691729	61.0112784962406	61.1354615037594	78.4135151879699	236.545046466165	86.6890578195489	27.9008355037594	101.281662105263	164.232711278195	286.410571052632	293.416170451128	189.658720601504	332.119239172932	398.123878421053	69.8344519548872
AKR1C4	35.2720133834586	32.0773436090226	30.5372690977444	30.6783153684211	50.1261878947368	19.7393903007519	20.824133443609	18.3662192857143	16.5875592406015	10.0713511721805	33.4220437593985	26.9701963759398	12.7598161353383	7.48733363909774	28.6069686541353	4.78194469172932	27.4745782330827	33.9296804511278	27.9902488646617	29.8643398120301	19.8408597669173	-1.45357637706767	17.9403286315789	21.8103109774436	19.4789978421053	29.6232779172932	21.700832962406	37.291415112782	11.4928684917293	45.2072512781955	11.3176302255639	10.247200306391	9.16782512932331	25.7631153759399	16.2893217443609	16.5183811428571	16.0385238345865	11.2015036067669	20.384490112782	3.02270063759399	0.78089536924812	11.9342023383459	16.7930470676692	10.0894978245865	18.7904092556391	12.0581235037594	28.7160327669173	20.1177194135338	17.4777825263158
AKR1CL1	0.377123455714286	-1.94374742030075	3.2127804518797	-8.83770727819549	-0.465511957157895	-3.69141532330827	12.0556994511278	3.70453993984962	7.45248586466165	3.50208183834586	5.58089242105263	10.3106316190226	-2.28646386766917	-5.5291765037594	-6.42745558646617	1.29577577894737	-5.60941103007519	-0.356006801390977	0.530076966172932	-1.96337981353383	0.50013836012782	-1.20058934044361	-2.15851830225564	-1.28125441406015	-0.604486772781955	-0.550599290902256	2.76638486037594	4.73615511278195	-1.46292178984962	4.78419239849624	13.1561261729323	-1.94012959097744	6.53398576691729	-3.7902537593985	1.29334683541353	21.140979593985	2.43475679924812	11.6022664406015	-5.94959146616541	5.13085208270677	3.57898964661654	5.92417667669173	-0.736924431954887	-1.31598816917293	-3.93071518796992	4.84598527819549	13.8069349022556	-2.36469893157895	-4.02049472932331
AKR1D1	8744.2650075188	10747.1583984962	7474.68018796993	11151.3585263158	10417.8628947368	10539.9217518797	10220.3544887218	16899.5729398496	12348.1681578947	10254.9461278195	11382.7072556391	11468.6925112782	14683.9928270677	15498.8937894737	13420.7262255639	13158.7232255639	8198.73339849624	8891.31342857143	8601.42318796993	8227.41059398496	8807.19928571428	16370.1226015038	7991.98333082707	11667.5845714286	11779.9162631579	13496.1837443609	11667.5845714286	17184.8780676692	16981.714443609	7621.04368421053	12348.1681578947	12655.5573233083	11331.5362030075	12240.0249097744	9418.28658646617	13993.8800601504	15991.4437518797	11982.1463233083	10376.6683609023	12348.1681578947	14063.5540451128	13770.0325864662	10937.6107593985	13158.7232255639	9912.5332556391	11779.9162631579	11779.9162631579	9912.5332556391	11929.6508345865
AKR1E2	6.88919961654135	1.38032510165414	-1.29595010742105	9.35468273157895	-2.70084723082707	-5.9763737593985	-2.1314608943609	10.3106316190226	1.18710789069925	-8.03326372932331	-0.0772390360977444	1.09975091654135	7.13419630827068	7.14760939097744	1.37543870037594	2.05782483007519	10.2123806842105	19.2599024511278	0.736603111518797	-4.04179015037594	-0.213187620466165	5.18704935338346	-0.780370094887218	-0.659016164947368	34.8993423308271	6.47888571428571	-2.63341533458647	-2.89198825639098	6.35333645864662	9.99016036090226	7.52706721052632	-0.510253326015038	-2.65511455263158	-1.64285945112782	6.11346830075188	10.635199387218	-10.6557925037594	1.77657556894737	-5.73494221804511	7.20455792481203	11.4872953022556	-4.54959441353383	1.34531678398496	-3.88796328571429	12.4858349398496	6.82472140601504	-0.148874208894737	4.32618633082707	7.79911038345865
AKR7A2	1177.5135443609	1190.51971804511	1399.77642105263	1940.30384661654	1561.85583308271	1312.10797518797	1368.01289849624	1440.56473984962	1266.26425037594	1523.09796992481	1055.12476917293	1727.47603458647	2199.04959398496	2314.99419097744	1470.66763684211	1487.12201503759	1180.38070902256	1667.26185864662	1357.39363759398	1408.70778571429	1107.10237669173	1716.87868421053	1154.75829022556	1477.43188646617	1014.89157518797	1081.72615639098	1455.30487293233	1242.13924511278	1561.85583308271	1066.63621729323	1199.63347969925	1466.48422857143	1416.38492706767	1314.41691954887	1266.26425037594	1927.96682556391	1964.04116315789	997.21037443609	1961.88933157895	940.117248120301	1202.40187969925	1677.28496390977	1641.85438270677	1745.48766165414	1389.89433383459	1530.47061729323	2010.7581593985	1182.22660451128	1778.39418421053
AKR7A3	93.1603091729323	107.294355488722	116.776447969925	184.956316616541	159.238042180451	140.387346541353	99.4022327067669	128.277401654135	91.6765145864662	111.624616090226	89.24322	154.947597142857	142.07887924812	169.221905338346	107.124937443609	85.5498342105263	88.4093733834586	97.9581407518797	80.4867586466165	100.545944661654	74.0150357894737	131.230256992481	103.990541954887	118.601562631579	112.695700300752	91.7890569924812	118.076452406015	84.5527831578947	110.485167293233	111.202876691729	121.992401278195	122.131037218045	130.960040827068	89.1065190977444	97.8305559398496	151.412037969925	148.975257067669	123.339203684211	144.118612406015	98.0467356390977	162.660519473684	159.979078195489	132.106065789474	156.055687142857	119.694557067669	151.309952857143	154.457834962406	128.078006015038	144.513789172932
AKR7L	5.71267744360902	12.5114916015038	-1.22565165578947	6.48335516541353	10.4206900526316	5.73858618796992	19.1635150300752	15.3676298195489	7.5202427518797	6.79698707518797	7.91825135338346	14.3842202556391	8.54308704511278	3.61512755714286	7.46793540601504	8.93593962406015	5.79798769172932	13.2726313909774	10.3158189756391	-6.43971983458647	16.390135112782	6.84471266165414	-7.69903680451128	-9.99944510526316	6.26882181954887	22.558613481203	5.32525618796992	16.8148411278195	-1.55302989263158	2.95821829699248	3.55915832631579	29.0228229548872	14.2137905714286	2.15918175413534	6.44173653383459	4.39196737593985	15.3309258721805	-0.77435667112782	-3.71977639097744	-9.87608483458647	-5.41605803007519	-5.70099942857143	7.75984977443609	-0.85754604487218	14.262649443609	13.7053921879699	-0.258184245413534	10.7093937676692	-5.14709789473684
AKT1	811.338936090226	999.336345112782	567.274633082707	747.023226315789	760.34410075188	903.521027819549	626.491009022556	980.955179699248	814.349390225564	800.159143609023	698.576215037594	873.26694962406	1028.24825263158	1283.38675037594	886.18415112782	939.003703759398	445.836439097744	797.503795488722	476.957954135338	688.760033082707	588.242620300752	1105.37356766917	535.208005263158	1073.73348571429	1000.07166766917	748.636469172932	822.022609022556	902.894238345865	1758.54058195489	636.951658646617	686.608708270677	1273.8906075188	829.932822556391	1039.7094518797	982.972976691729	1167.35866466165	1376.59110827068	1180.38070902256	1022.56520526316	805.8832	1307.70099022556	1003.55338721805	907.691480451128	1201.51570977444	907.112719548872	1119.31105263158	1050.67310676692	1025.39612255639	1405.04602030075
AKT1S1	25.9469725338346	36.549839924812	25.0949427894737	38.4814339849624	23.5569128045113	44.2121379699248	25.5600683684211	54.0769067669173	20.7307228947368	23.2634424887218	14.9355124586466	40.6243496240602	16.8590155413534	32.7697688721804	30.1017168421053	28.2924232631579	13.8655544736842	16.9296052330827	28.0837626842105	29.8333565338346	8.48893912781955	37.4284940601504	26.7980231879699	48.8908905263158	27.0104416390977	18.1235572631579	23.9765703383459	13.0576349172932	69.4868509774436	31.3253712857143	96.2027821804511	42.2458467669173	30.4804145714286	59.8449785714286	43.2059203007519	42.6379912781955	41.5986859398496	55.4151283458647	28.1242722330827	22.8315833834586	80.8630107518797	65.5380410526316	34.0872283458647	40.5081894736842	23.1498990601504	39.9690852631579	50.4034933834586	27.1630471578947	46.2414378195489
AKT2	23.6284713909774	5.41906569172932	2.57282752932331	18.4812823533835	22.6243210526316	39.8561590977444	34.5851864661654	9.7518005924812	56.293204887218	28.2784434360902	26.9966503609023	18.4286566616541	65.5380410526316	53.4029153383459	52.3594109774436	50.0943281954887	46.8515546616541	48.5494711278196	33.1689233834586	36.4441898496241	34.7972215789474	37.2517451879699	39.5421418796993	23.0190070075188	13.3991019398496	28.3905905413534	45.2844793233083	22.9910717744361	28.4573335639098	17.9599343984962	18.981580556391	42.2341295488722	18.3410692030075	18.0689372706767	27.529144593985	27.2348469022556	27.3239160977444	19.4447589172932	6.62839239097744	24.9746843609023	12.1353298045113	55.127610075188	46.1960219548872	11.0935018496241	14.165250518797	3.13123799699248	25.5110323157895	26.8585676766917	30.7176450526316
AKT3	13.0659440075188	9.93289891578947	18.2185708571429	10.8491228105263	5.56269306015038	10.4583739541353	2.59104388220301	1.90784055571429	5.35757003007519	5.1219715037594	7.9618572556391	7.95923314285714	11.0636331804511	6.31181411278195	26.0859984360902	12.4915146691729	16.4648878120301	3.80547123308271	8.25805545112782	18.6653507518797	9.92252660150376	8.53134165413534	7.66310906766917	15.407475887218	4.49331426315789	8.01440151879699	14.7129368571429	10.9650472120301	9.93035905112782	15.2415688646617	7.72224756390977	8.70303630827068	12.8743377368421	7.3907417443609	1.05259375755639	8.43664360150376	6.42180839849624	6.56977833834586	8.38107032330827	9.3378797037594	3.44890483984962	18.645274481203	13.4338181879699	4.96237439849624	6.42860365413534	9.37513858796992	9.71531633909775	8.45297595488722	15.4104784511278
AKTIP	313.863827067669	248.058534586466	700.590328571429	391.388412706767	368.070773984962	312.264159774436	269.438966992481	338.639216917293	291.924908721805	462.764143609023	480.23674887218	459.082691729323	345.497477744361	258.781539172932	408.070192481203	331.99646593985	466.496733082707	382.185287443609	443.503187969925	473.705184962406	330.872218421053	323.068961729323	265.166488646617	383.051745413534	605.89472631579	311.733905338346	364.170793609023	333.96050962406	232.545448120301	532.226581203008	378.895902030075	215.172697067669	418.825260902256	404.542086165414	376.581213909774	472.235227067669	341.780895338346	288.383536466165	420.537156616541	284.222522255639	313.863827067669	412.063931278195	526.141409774436	313.39225924812	424.77624481203	275.500142706767	533.788788721805	284.11895556391	338.526618721805
ALAD	102.987076015038	99.8860631578947	102.550668721805	179.764102255639	135.13254406015	121.503052330827	88.4668611278196	123.815223383459	89.0025601503759	104.146591729323	80.7005902255639	106.318899398496	156.171195714286	147.195721729323	111.064553308271	107.124937443609	81.9697386466165	99.8860631578947	90.3730809774436	80.3132520300752	92.0922102255639	114.235544210526	63.5400848120301	123.030781428571	115.544361428571	114.203899022556	108.600131052632	129.016084511278	131.032120225564	89.0315306766917	247.626281052632	106.520364285714	93.9938193233083	153.215036240602	127.716756240601	173.11602481203	127.678179398496	129.374743909774	113.767461654135	94.294530075188	121.875444586466	117.167846090226	91.4842935338346	95.9330927819549	130.214203308271	128.395842631579	107.417661954887	87.7691685714286	161.938807969925
ALAS1	12.0049137969925	5.71070070676692	7.11070912781955	1.44017184075188	5.78785130075188	1.88694190586466	9.66847966165414	-0.162350255533835	12.2317077293233	14.1957472105263	17.336680443609	0.67598328668421	8.99226057518797	17.7778087218045	11.484864187218	14.0978626466165	0.597143766165414	3.42844423984962	6.83566031578947	0.264881678308271	3.91900168045113	10.9156145774436	15.0957381052632	12.223552	12.7480572781955	8.5474499924812	10.1347421991729	3.24698771203008	9.34023656165414	7.2938424887218	-0.854540328857143	19.9642489097744	15.932609406015	10.2495716014286	13.1184280150376	22.6353107819549	18.9089550225564	8.61569072932331	12.768370481203	18.2501916466165	-4.01199630075188	8.06023769172932	6.38347003007519	3.6521847593985	9.42572021052632	10.7969474473684	12.8224670150376	1.32339197293233	18.2223405037594
ALAS2	1412.37870601504	6757.51666165414	1797.11227142857	12348.1681578947	7497.62589473684	11617.5452631579	879.364856390977	19984.1494887218	7241.46833834587	2818.47244511278	983.610836090226	16477.1566616541	10539.9217518797	10254.9461278195	5151.64202255639	5320.86223308271	1214.2818962406	4084.95258796992	2347.87898120301	3662.40874210526	2276.93835338346	8541.65397744361	3155.24224285714	8479.85063909774	5720.96717293233	5423.84845112782	4427.65296992481	7060.6545112782	10376.6683609023	4148.37890902256	30359.4860150376	3804.8610593985	4123.94295037594	9990.68240601504	4211.66072932331	4999.72030075188	7040.00117293233	14147.7512932331	7661.61180451128	5172.23721052632	11020.087481203	16275.1747518797	3462.65298721804	6496.55912030075	4263.95719548872	5500.75952631579	4437.0197593985	9176.51929323308	5372.6252406015
ALB	20.8696622781955	9.23317933984962	13.4164816917293	23.2943006992481	5.71668982706767	4.74730115789474	10.4829009977444	2.11916205864662	15.1158990902256	14.4187690451128	16.6707598496241	10.3721180172932	11.2064676105263	32.3396240601504	19.4958990827068	17.6961034736842	22.0254371954887	0.0933326360902256	28.4936333308271	13.3845317593985	10.2980020526316	13.3223882706767	17.6716283157895	8.6519702556391	12.6084693684211	17.5237194962406	17.5801142105263	13.8162120526316	3.77827179774436	20.6898830601504	12.256202593985	19.197739481203	21.2249706240602	11.8784306691729	19.9079453007519	6.67136073684211	13.1356622481203	5.28704738345865	6.84471266165414	18.333392112782	3.20359738421053	1.42328420353383	17.8008017443609	4.82968015037594	11.0659035954887	8.20664427067669	23.5784466842105	24.6518253834586	14.3210137218045
ALCAM	171.989205263158	147.141353007519	214.658467218045	60.9043492481203	132.371836090226	49.0286238345865	157.892246090226	90.0411273684211	105.406012857143	155.288410601504	130.255219924812	105.435460300752	26.6086432932331	114.34095075188	163.427639398496	163.522817969925	272.124806541353	144.876795714286	282.243152406015	330.486777593985	221.668161353383	119.285036691729	258.251501654135	143.772479473684	140.947258045113	125.482315037594	167.864630225564	108.998539924812	90.6868552631579	247.061451954887	124.246354586466	188.58094481203	182.691568796992	87.5475491729323	155.54688962406	73.8977038345865	84.6572659398496	96.28461	115.946046842105	101.09751556391	80.5994221804511	102.958554586466	87.0074872932331	120.401714661654	218.565228345865	96.9951553383459	93.1329391729323	89.772814887218	140.866388571429
ALDH16A1	162.763714210526	141.810414962406	117.58512037594	266.872398345865	144.42432075188	158.589477218045	115.328798646617	88.9491482706767	169.765413233083	114.403496541353	76.6386381203008	117.349582857143	167.516049849624	143.031853834586	87.8792280451128	114.013180225564	154.502259774436	165.145752556391	103.468009548872	134.963872030075	153.258961729323	199.485826842105	165.697920150376	119.913313308271	62.1238030827068	96.4558946616541	117.776159398496	121.323746541353	156.115217819549	83.0116755639098	72.2318387969925	178.734149097744	128.853019924812	121.323746541353	109.369087593985	206.978373984962	224.893591879699	174.135906992481	180.709541203008	148.975257067669	202.899509398496	103.530473609023	169.765413233083	136.390461729323	103.684546541353	105.266321203008	137.042681353383	107.580980526316	176.382423308271
ALDH18A1	210.224928796992	116.109338721805	153.760788947368	155.902669774436	100.037260300752	98.5674916541353	124.773998646617	51.3936742105263	121.398994962406	115.770366992481	112.933542406015	87.7691685714286	204.03924924812	181.273979849624	143.585387368421	190.994353533835	165.244922857143	171.740204511278	120.517972330827	105.758969699248	164.232711278195	155.496422781955	150.934202406015	122.326321503759	78.3483720300752	93.3089869924812	118.301459548872	120.517972330827	134.835905864662	72.9423069172932	94.7220145112782	96.4558946616541	72.2117503759398	143.772479473684	130.514632406015	168.788206616541	147.918270300752	172.832327744361	101.407294285714	118.115484586466	85.5997984962406	149.255346917293	161.124720526316	46.7952442105263	88.9491482706767	123.136432105263	104.571255864662	106.189695789474	92.4625996240601
ALDH1A1	126.115211203008	277.764969774436	161.835874210526	64.7868136842105	146.152285864662	202.510246842105	133.702366766917	73.6031871428571	101.940579398496	98.4263112781955	48.0549917293233	171.922564887218	127.87691518797	229.556688571429	230.683206766917	138.334069323308	99.7076928571429	76.9035415789474	170.636299398496	212.676001428571	146.624986992481	146.252774511278	187.901602631579	179.764102255639	149.92463112782	122.131037218045	345.497477744361	152.684693759398	173.589911428571	190.370255714286	152.062918345865	151.115236842105	128.521533233083	143.720871503759	128.975449097744	170.156159323308	205.371616541353	148.733385864662	193.230932556391	213.877093383459	113.196031203008	203.400726917293	86.3405539849624	210.791765864662	134.186474511278	149.357632105263	130.716733609023	104.486986541353	184.600772330827
ALDH1A2	14.1957472105263	13.9203919323308	13.489982887218	17.8049390676692	13.2464034360902	-1.84358402180451	10.3577723684211	28.1178047067669	6.69012186466165	5.42959879699248	0.686268383458647	4.73366747368421	5.90704796240601	14.2169955488722	2.02827975639098	6.14425748120301	6.79277554887218	16.2386577443609	8.68215480451128	9.23076772932331	20.2202214887218	6.30703821052632	5.04122908270677	9.17246768421053	11.6239529864662	-2.06115577135338	5.28704738345865	9.02943379172932	22.0784903533835	11.4768191345865	22.7092488571429	11.399617881203	9.32039334661654	15.1330127744361	18.7948519398496	13.4223693609023	15.8569203759399	5.5872025037594	8.06023769172932	14.8774464285714	21.1030299172932	10.2297987599399	12.0303870827068	20.4108908195489	3.47046064511278	10.1787667633835	5.95529223308271	18.0166952481203	11.645892724812
ALDH1B1	16.9714253007519	21.7559123533835	10.2696878190977	14.8224777218045	23.965943037594	30.9996378496241	7.71029927819549	11.7613860834586	13.3640812180451	14.2076302255639	28.090308556391	33.8212836090226	19.5083025789474	6.34029017293233	13.9922172706767	22.3067236090226	19.4919352255639	10.726263256391	20.3983290300752	2.79441767443609	12.6054723383459	41.1282955639098	20.442577518797	13.8099761879699	13.7053921879699	12.9356499097744	21.9913377067669	15.6130617443609	18.4073696541353	22.1223213007519	17.2244211428571	4.38981238345865	13.8805371428571	2.2339825112782	14.8746386992481	25.7690382631579	4.31752403759399	15.3870284210526	18.8910630451128	15.8297902105263	15.7392197218045	16.9568242330827	14.4305039022556	10.7847655827068	16.749927075188	13.5865264210526	17.2991789849624	5.95529223308271	28.8140867293233
ALDH1L2	16.7367839548872	-6.70866333082707	0.876689599699248	24.9863154285714	15.0140086992481	26.1383920300752	16.8998410977444	17.0990263157895	20.4161062781955	17.1963685037594	18.7904092556391	12.2370404887218	8.59851254135338	-2.3024382037594	12.7162361729323	6.06015469924812	12.1836352180451	8.16157663157895	19.0008062330827	14.0826190451128	17.0216033157895	16.3977848646617	12.6966035338346	15.7201438496241	8.31313127819549	18.7982005864662	10.2647361678947	15.2588783157895	26.1944386616541	17.5954695263158	15.8005706766917	22.0364310827068	31.2238451428571	7.7967259924812	15.5139552406015	18.6575514661654	21.1642135037594	11.5044585142857	9.93824704285714	9.81693788421053	17.1378886240601	13.7589626240601	17.3252167744361	6.80151431578947	5.96627487969925	4.29535504511278	17.0849986992481	23.8033509323308	7.32161193984962
ALDH2	465.103884962406	931.65312481203	436.833784962406	272.569527969925	522.884464661654	606.827213533835	611.200563909774	441.468023308271	665.879853383459	346.52272037594	288.476936691729	359.303860526316	383.965876541353	809.258727067669	538.267418045113	554.427544360902	290.653844661654	482.015530075188	196.835709022556	448.455792481203	385.343162857143	684.19302406015	309.494091353383	709.709893984962	375.539342857143	404.376930526316	657.279548120301	532.481589473684	795.126791729323	474.302791729323	456.090485714286	1140.8613037594	712.361360902256	601.316457894737	596.930740601504	848.327053383459	1148.47248120301	574.090542857143	501.026685714286	766.771184962406	501.903866917293	591.382933834586	514.259278195489	646.800797744361	642.869401503759	604.331334586466	564.732304511278	361.318543383459	735.966447368421
ALDH3A2	145.162686616541	127.089796090226	150.541462180451	116.045034887218	136.390461729323	126.532499699248	69.5731457894737	104.384670075188	90.7751108270677	137.134375639098	100.793609097744	91.5620859398496	156.766734586466	123.704447293233	124.694257894737	103.933797669173	99.765222481203	136.794408947368	113.303567894737	127.955342406015	90.9478991729323	123.517534511278	143.772479473684	150.541462180451	107.195385488722	72.9190554135338	127.555363383459	104.700973082707	133.579986992481	132.184954962406	75.3526787218045	139.510418496241	145.454764586466	160.874463684211	136.390461729323	141.44998443609	154.002451278195	115.737058270677	167.467100451128	107.161406466165	142.936572706767	125.990283759398	145.162686616541	109.98429481203	116.699424887218	141.537312706767	173.849252330827	147.683342481203	147.299331503759
ALDH3B1	116.699424887218	215.901516466165	60.885554887218	85.024972406015	96.28461	164.793983909774	101.039419398496	132.878494887218	158.084091729323	88.6753141353383	103.590712706767	91.8182881203007	145.581902180451	319.945042180451	147.539880075188	201.872427744361	49.2835227067669	121.175082706767	51.1779433082707	119.996512180451	91.1138290225564	204.255238496241	74.8105020300752	158.998461503759	394.54253593985	191.556230300752	118.999140977444	133.702366766917	433.209876691729	108.483806015038	121.245534736842	366.496906616541	198.753620526316	192.306514511278	145.539622030075	227.250456992481	293.821152631579	149.307276390977	153.026625789474	178.852653533835	282.896251278196	153.711568796992	104.919302481203	245.674539398496	157.405187443609	208.398606315789	149.357632105263	134.280977669173	329.895200150376
ALDH4A1	22.3777553082707	26.9834145864662	16.5145980902256	-1.3188882312782	14.1989676616541	12.7192529323308	18.5249213909774	1.85582556819549	14.6166013759398	11.399617881203	7.52466696992481	14.6131439398496	5.81083307518797	13.1873478646617	6.67612143609023	15.3241296691729	12.8795991428571	17.1100212255639	7.94594441353383	6.5116564962406	16.7217101654135	16.9412064661654	25.9208977518797	14.5441694135338	2.52900045052632	4.41175831578947	14.3548618045113	14.7901276766917	7.56068780451128	12.5941729849624	1.23307677879699	21.1595529323308	21.8803047969925	10.7775631300752	17.3328383984962	29.3601031804511	25.9469725338346	21.6518024210526	9.93569885714286	9.96874868496241	1.84390760992481	17.8965709699248	17.3328383984962	13.0744388496241	5.16885463909774	12.4293806691729	10.9156145774436	3.75228453834586	13.162113518797
ALDH5A1	85.3621762406015	103.964945639098	125.63854962406	140.614004511278	121.763543082707	143.49533	55.3655743609023	164.68966556391	61.9140566165414	79.8667698496241	71.4299163909774	172.387763609023	104.543200225564	94.0247960902256	66.563769924812	89.0025601503759	115.223054962406	75.8579826315789	112.622311578947	76.7828354887218	68.9247917293233	98.4555283458647	81.380872556391	71.1032697744361	77.8963290225564	57.0445332330827	89.5207395488722	91.0253823308271	86.4701636842105	126.239984661654	506.113272180451	42.3410003759398	113.040064285714	108.867569774436	92.3226445864662	92.0922102255639	61.5498307518797	137.953274962406	87.7963387218045	87.8497644360902	53.9149515037594	139.628219699248	96.7567422556391	79.7947296992481	74.9588081954887	77.7541493233083	72.6991701503759	104.221889924812	53.2285314285714
ALDH6A1	108.01421112782	91.0253823308271	85.286669924812	103.21824593985	91.4842935338346	79.4836133834586	81.1699891729323	49.490915112782	117.542136165414	67.9495805263158	70.3159083458647	121.573643308271	159.047825789474	155.392180526316	141.034673684211	111.033748120301	83.3806278195489	96.5479931578947	85.4980851879699	90.7751108270677	65.578295112782	148.439563533835	124.607966616541	69.2277469172932	65.4788070676692	66.1208944360902	88.6218572180451	75.1002418045113	119.071605488722	72.6153187218045	74.2398742857143	113.373635112782	85.2123127067669	70.3617809022556	85.626802406015	105.863359172932	150.843385714286	82.4987060150376	93.0798177443609	61.8613407518797	100.228492180451	105.954154736842	105.831196165414	109.064611052632	43.2786797744361	64.2992423308271	79.9961711278196	92.14778	115.361911879699
ALDH7A1	26.7512473684211	21.4486055639098	36.1264377443609	23.8450049548872	7.88453013533835	19.8137003909774	13.5716589473684	20.672139887218	16.7603967443609	34.8800472180451	14.3648182556391	16.5041671729323	18.2261691879699	18.6957302631579	19.2091791654135	21.5921903082707	19.0483683909774	20.7307228947368	22.6781732255639	26.7450716691729	35.2167826315789	27.0304975338346	15.1330127744361	34.9723426315789	4.59367818796992	22.2485720977444	14.116155924812	28.6137697293233	7.06854843609023	16.572583924812	0.361442537593985	13.6109133007519	13.750027481203	23.2253437142857	-1.15436904665414	21.900413924812	14.7675192180451	48.6200663157895	8.34367369172932	19.4615588496241	22.9078450676692	23.672142887218	19.8850527819549	14.701384056391	13.9203919323308	23.229907406015	16.8037748496241	6.0369039924812	6.70140757142857
ALDH8A1	32.1022456390977	45.070107443609	37.242665112782	31.8081574887218	54.3553858646617	48.0109684962406	75.0510589473684	96.025412481203	89.0832861654135	40.8209660902256	46.5812423308271	50.3741546616541	67.8019869924812	58.0717272180451	71.952264962406	59.015142481203	43.6926362406015	53.6375914285714	42.3872490225564	18.9465167067669	73.1184965413534	54.9173598496241	42.4126953383459	38.6206436090226	57.0608308270677	80.8882785714286	41.4023307518797	65.4434530827068	66.7006258646617	44.4372967669173	57.4258682706767	64.6654419548872	52.5019684962406	95.7907836842105	52.8773327067669	57.2117503759399	32.5804315789474	44.6502787969925	51.3228521052632	31.0956489022556	51.2936197744361	40.2912511278195	39.5841211278196	55.9487997744361	57.6418057894737	61.4106695488722	41.2408093233083	46.0559263909774	26.5188271804511
ALDH9A1	3790.54412706767	3027.50646090226	3513.09228496241	3888.55255488722	3783.26803533835	3016.53332857143	2948.28182781955	3614.20084887218	2715.70852406015	2912.73406992481	3051.73438571429	3335.06692105263	4455.35939097744	4400.80569924812	3193.59506390977	4510.4492406015	2588.14846165414	3400.69157067669	2533.39795037594	3283.52736616541	3138.46401879699	4836.90401503759	2075.73457969925	4348.55290225564	2889.98243759398	3295.33431954887	3581.61836015038	4708.217	3854.97890451128	2991.38953834586	2852.99268496241	3208.59125639098	2894.46507894737	3954.54768195489	3462.65298721804	5093.31584210526	5320.86223308271	3283.52736616541	2781.54968496241	3142.96386240601	3062.21236165414	3011.79409699248	4054.15042406015	2894.46507894737	3138.46401879699	4366.85803759398	3854.97890451128	2688.51773533835	3487.81097969925
ALDOA	597.799460150376	908.251877443609	450.237614285714	1033.39076015038	816.117234586466	1193.46958345865	710.764168421053	911.70104887218	932.279573684211	703.305576691729	708.915296240601	655.912459398496	856.635505263158	1234.37075789474	708.549578195489	750.321460150376	363.781613834586	655.581436090226	339.582180676692	573.787752631579	453.56065037594	1045.05497969925	460.822733834586	1132.34540902256	1260.85181729323	897.5621	823.032806015038	923.227087218045	1488.55609699248	507.089166917293	790.672591729323	1304.20183533835	827.165483458647	1164.38503984962	980.955179699248	1375.47057443609	1358.56290451128	1170.16126240602	926.833	822.49252556391	1713.2600406015	1195.19677894737	921.327184962406	1238.16984736842	773.643343609023	1134.79893834586	1038.27287669173	852.441872932331	1265.13242556391
ALDOB	18.8240915413534	17.7114889774436	41.1865346616541	18.2425508796992	35.9271134586466	81.8921115037594	5.61939766917293	17.2163703007519	3.16256524586466	53.0610152631579	11.2090312195489	20.2340695037594	43.7701839097744	38.93831	10.2769706702256	11.7206915879699	11.4553212962406	6.62839239097744	16.3765013383459	19.2941477518797	15.9750331428571	29.433543075188	11.2379850533835	61.8971287218045	22.7365399849624	31.309056075188	4.69767606766917	24.5989087819549	6.32067733834586	-2.41748485639098	26.8260826992481	8.21399311278195	29.5016872105263	4.22262	29.8098379473684	33.7492855639098	36.3569430827068	20.3673715864662	16.993940481203	38.4375795488722	23.6395941804511	70.4717112781955	37.0370551879699	52.8466272932331	17.2652381203008	26.3321598421053	35.3748559398496	47.9691663909774	21.5397185639098
ALDOC	408.899690075188	421.799247819549	592.817567669173	624.245296992481	474.961566165414	720.882347368421	422.890267293233	661.095139849624	410.764542556391	534.051806766917	360.286803533835	571.658721804511	682.712623308271	607.459059398496	495.829734586466	490.631644360902	295.168900977444	418.350585263158	349.482975413534	426.317664962406	530.694078195489	931.65312481203	316.374914360902	564.995929323308	451.364688721804	478.339069172932	575.22437518797	579.029463909774	596.930740601504	430.888062406015	515.208796992481	689.186482706767	471.607929323308	652.52057368421	573.56585037594	972.829343609023	669.187206015038	456.508009774436	582.61525037594	321.961787819549	911.70104887218	775.903755639098	766.771184962406	541.803971428571	616.667017293233	544.74447443609	539.786795488722	576.579221804511	545.545654887218
ALG1	38.830670075188	24.7460824887218	28.1385263909774	22.4969843458647	24.0654190225564	15.2018194736842	25.0655832556391	1.05504170006015	29.2363174661654	37.4483887218045	22.5165072932331	24.2371743984962	3.43947125864662	39.8455688721805	41.5479748120301	25.1912276917293	37.4077872180451	37.8381084210526	18.2425508796992	22.5918263383459	19.0888300601504	20.6118029774436	33.3376357142857	31.7860743984962	3.88131792255639	12.7250811578947	25.8035078345865	19.752387112782	8.78970904135338	20.7449263383459	-3.36800088721805	37.2812657142857	17.1492647293233	23.9275837669173	21.9717396466165	36.1455982706767	30.3470542330827	44.4372967669173	43.01669	37.3020812781955	21.4574166616541	13.7141983759398	32.2231710526316	19.6457061503759	13.3959121278195	24.7939596466165	33.0299137593985	21.7307791578947	21.4101984511278
ALG10	32.0866268496241	29.433543075188	16.9796693308271	3.59950952706767	11.2197306526316	3.06238470225564	23.1824853233083	3.12398238045113	16.8848336090226	24.3329918421053	26.1709843007519	4.54716665413534	6.2899332631579	1.95180954857143	5.4728885112782	7.6520387443609	22.9596473759398	23.590391406015	22.214817443609	13.5295307744361	14.3942465789474	2.84724819172932	28.5483099924812	25.1445813308271	14.0946482481203	20.2881733458647	11.2636438406015	0.0887681022556391	3.28914254586466	24.227306075188	28.7301571203008	7.48123978195489	9.74648568796992	3.62975204887218	24.9805096992481	3.3358095518797	11.073274524812	20.1986918270677	21.1078089022556	29.9739637819549	-3.97317427819549	-7.48715780451128	-0.721823805526316	13.9956738947368	26.2247028421053	17.2128944285714	17.6841168947368	30.1927687593985	7.30679287969925
ALG10B	47.8555295488722	37.538292556391	82.3367570676692	39.4479592481203	42.4009132330827	23.4484022932331	44.6227018045113	14.9586095037594	33.264945112782	64.3971481954887	55.8257070676692	33.0476136842105	13.5716589473684	11.346727487218	56.480597593985	44.6854872180451	66.0813554887218	58.7377047368421	67.7603945864662	55.8257070676692	54.9821581954887	12.2370404887218	35.4014893984962	47.7281611278195	32.0027514586466	33.8826463157895	38.3742918045113	33.0299137593985	8.99226057518797	71.6878469172932	14.5533093082707	24.2872719022556	46.7125260150376	42.1309491729323	48.7814159398496	27.7316812706767	15.0206780225564	10.9650472120301	40.8562085714286	58.6128126315789	15.2955003533835	24.0209008195489	46.3080761654135	26.1764487293233	57.6583557894737	39.0304092481203	46.7713895488722	20.0207743383459	33.8731330075188
ALG11	59.9810680451128	19.2985834661654	102.775807969925	44.6854872180451	70.4053003759398	114.434481954887	15.1631819699248	16.1369742932331	78.0339378947368	73.8535263157895	88.2384944360902	126.69459112782	56.9919805263158	8.08547256390978	111.487747819549	20.7588743157895	30.9138979473684	103.343883082707	96.5479931578947	95.2892465413534	80.9387278947368	7.87516434586466	107.124937443609	55.5787064661654	137.953274962406	14.732646518797	29.2869377894737	20.648257112782	10.0468236827068	22.0642369323308	61.316634962406	30.057563481203	99.8577191729323	30.147203075188	16.6780052857143	9.7248534962406	53.6891806766917	65.1852484210526	69.332795112782	75.0287305263158	46.5812423308271	101.596600225564	64.9858784962406	10.4804093353383	21.1177230150376	61.5992695488722	19.9209886616541	70.684052556391	9.36439266917293
ALG12	45.1690342857143	33.0984403007519	37.6722414285714	60.3193706015038	36.5039242857143	37.9763890977444	23.6561105037594	35.9370659398496	41.4278163909774	40.0339930075188	35.5988754887218	44.0648902255639	32.555354887218	60.6188813533835	26.6938990676692	37.6403620300752	41.7384802255639	38.4375795488722	28.4255709473684	35.5425414285714	21.5975818947368	35.7058378947368	32.5993112030075	55.8257070676692	45.4216991729323	39.1949184962406	32.2916397744361	49.0018731578947	49.4198815037594	37.4380756390977	85.781324887218	37.4380756390977	31.3179823609023	55.6973045864662	34.9798908270677	46.5277918796993	51.9255809774436	33.9458284962406	30.9996378496241	42.7118055639098	57.6418057894737	34.8703796992481	35.1796472932331	30.5771346090226	30.3169987669173	46.9394739097744	43.2410409022556	46.4761933082707	46.0824126315789
ALG13	124.402733909774	95.5397258646616	159.047825789474	79.7947296992481	127.794702706767	90.0957933082707	139.628219699248	55.612664887218	135.13254406015	144.022773684211	197.945829774436	78.2581993984962	55.127610075188	34.1617809022556	94.4426636842105	86.3733764661654	190.234073909774	144.786046842105	181.684230150376	122.170304210526	193.169901879699	46.3198890977444	162.297039849624	110.242403082707	68.3516422556391	67.1348560150376	96.8144894736842	75.7838882706767	26.5188271804511	178.793951654135	144.513789172932	51.3534595488722	95.1804090977444	94.580812631579	111.592119924812	18.6212335338346	37.576942406015	60.9392527067669	94.4426636842105	125.095838120301	18.6328902030075	23.0727306466165	67.2432320300752	81.4814880451128	159.450026616541	90.6586608270677	55.1624190225564	119.952214736842	72.5445197744361
ALG14	63.1056820300752	17.9789001879699	38.9162841353383	17.3216355789474	25.8599556691729	17.427017518797	29.9739637819549	-4.33521618796992	20.9033602030075	35.7058378947368	53.4361333834586	16.8814717518797	5.99729269172932	10.4404203834586	5.9576765112782	19.9433698045113	51.4935003759399	33.2131057142857	34.1617809022556	24.8662541353383	31.2938528421053	5.98562163157895	60.3701821804511	20.8650726842105	24.5700355864662	29.892498443609	26.6416177969925	8.44666795488722	6.05605438345865	24.2487477593985	-3.9055365037594	23.414829	36.3260755639098	5.49689278195489	13.096909406015	6.86064597744361	6.55138832330827	72.0407730075188	37.8898310526316	29.2363174661654	7.62062139097744	3.73761223157895	9.76638671203007	9.53496526691729	16.5802286090226	14.6201243007519	9.23317933984962	12.2317077293233	8.65456630827068
ALG2	17.3975311879699	18.7453554736842	25.3593333383459	26.7712487593985	-0.556762593947368	33.3809258646617	23.3600114887218	7.62497078947368	24.6816692255639	15.3903085338346	22.342072075188	8.15423860150376	12.9907511954887	14.3908417218045	20.4161062781955	13.9315800676692	23.7388186541353	13.999155406015	18.9465167067669	21.1695930676692	16.8366509699248	20.3800325338346	14.677624481203	16.2210688045113	17.7152456390977	10.5143508218045	19.311694593985	10.685898143609	10.127595753609	13.3223882706767	19.9832574135338	24.3329918421053	22.7041071428571	16.1630859097744	16.5145980902256	10.443053662406	11.3968397218045	20.1862255864662	9.4767751037594	13.7800181052632	13.4631410676692	16.1997148421053	19.0935274135338	17.8415855037594	11.8503831578947	2.29887891879699	18.7249630150376	29.2724162857143	26.3064673609023
ALG3	195.032291729323	180.970212030075	160.452527744361	289.61946481203	226.140307969925	232.701158571429	205.590571278195	160.977518646617	256.773337142857	188.215174360902	151.412037969925	205.928191578947	253.709421203008	293.518552481203	245.070801052632	243.611977443609	178.90964443609	220.779401503759	161.178222330827	186.159738496241	167.57328443609	262.167439548872	238.232741729323	221.827062030075	147.341906766917	168.098445864662	196.40517887218	222.356730902256	237.397240827068	162.50570037594	148.877837218045	219.162453383459	231.506326466165	263.534015112782	222.879116917293	316.980524285714	275.786939774436	355.125776917293	253.247259924812	232.006116090226	351.894015714286	303.68872112782	262.167439548872	261.697089172932	197.113456466165	169.061726766917	241.74594406015	248.058534586466	234.913001428571
ALG5	378.308775413534	253.617830676692	370.924460601504	249.262082030075	341.014747518797	349.217122330827	293.091091052632	209.476777293233	339.323801879699	352.03942	405.196477293233	356.84461112782	249.451810676692	162.716412180451	256.401802255639	162.034456015038	671.358028571429	333.38955443609	576.341803759399	423.944065488722	397.492267368421	244.905491654135	786.994477443609	246.807054962406	186.986628421053	196.903807293233	247.311422180451	156.766734586466	122.030666917293	505.050845864662	298.449524661654	207.812121954887	337.987201729323	140.529222105263	304.59753443609	157.743400601504	116.486690451128	504.346442105263	288.270881879699	255.690476466165	170.429977894737	202.060300676692	192.760474887218	205.928191578947	256.855104511278	157.941613157895	261.425937894737	267.703366090226	161.630367969925
ALG6	372.641580451128	299.362968721805	541.569393233083	268.359176240602	325.418059323308	247.473936917293	273.619146992481	200.265122406015	241.328728345865	406.120001804511	413.247319699248	254.240495112782	154.559549022556	173.642028571429	306.441847894737	237.132761353383	403.708040150376	416.339508571429	496.04200075188	386.219239774436	373.970837593985	207.739347218045	361.870730902256	296.613310075188	246.723179323308	229.148916466165	243.007787142857	225.518286541353	156.531051278195	422.683931503759	246.978421578947	241.405253984962	322.073296466165	298.139781353383	312.067942556391	188.760448270677	250.792835789474	251.075741804511	263.439227518797	325.05467112782	131.936160300752	279.335119097744	333.124639548872	249.011429699248	398.44761443609	318.909088646617	267.703366090226	204.255238496241	216.82911962406
ALG8	237.132761353383	215.745590827068	182.813837969925	190.036259699248	175.667013233083	166.065685037594	142.12333924812	122.09813924812	134.66046556391	157.600403609023	157.299911052632	176.264341879699	197.113456466165	126.314359849624	158.895158646617	143.585387368421	187.049789699248	186.433214135338	141.674448646617	118.638737593985	136.047527518797	189.19843075188	175.913878646617	164.836538571429	104.221889924812	115.223054962406	162.716412180451	165.641196992481	100.758365639098	130.755629849624	143.123577593985	118.522051503759	142.843303609023	134.533761804511	174.583975789474	192.970977218045	145.310775338346	286.410571052632	137.335098721805	166.651013007519	119.615666240601	162.609226315789	167.034314962406	121.061680075188	129.016084511278	141.189720112782	151.964636090226	115.983264135338	134.453069022556
ALG9	194.465972556391	144.208506766917	171.287902255639	178.32509112782	163.427639398496	132.275642857143	119.508751804511	124.365244586466	150.689875639098	160.187021278195	166.819575338346	125.522526240602	239.759625864662	174.997556315789	136.835807669173	162.297039849624	175.486175263158	198.017627443609	141.719375112782	132.463671654135	145.635082105263	168.954386616541	158.589477218045	146.667310300752	99.8860631578947	120.920586090226	154.847614586466	159.293549473684	120.814708270677	130.045252330827	203.337386466165	120.880689323308	162.449986541353	184.476621503759	124.975858571429	226.376606165414	193.720372406015	216.592735037594	122.713455488722	142.659859398496	147.63666481203	170.529812406015	177.175772857143	131.895586691729	156.531051278195	130.172893984962	157.352629323308	128.642195714286	192.970977218045
ALK	18.2150523684211	28.5709373984962	15.8039639022556	53.3564945112782	35.8734171428571	42.3410003759398	21.8335568421053	30.4581776165414	31.3745495338346	16.3071162330827	19.4832687218045	38.6622936090226	26.5496733759399	3.2802030593985	19.4369716842105	23.1166361729323	16.6342647969925	20.9763893082707	24.7283121654135	16.4906294736842	19.3064555037594	40.2239492481203	22.6353107819549	38.0951130827068	34.5299197744361	20.7029002180451	35.9753715789474	30.207451112782	73.6540084962406	23.2142276015038	40.8562085714286	22.4397813383459	27.200853406015	21.976513481203	5.61506239849624	46.3687445112782	15.4453078796992	22.2630902030075	39.5523658646617	30.9138979473684	4.49767636090226	16.4906294736842	29.279448481203	48.9875933834586	34.8427238345865	31.6596832706767	16.6530303609023	34.2950881954887	23.7497985639098
ALKBH1	70.3617809022556	88.7598012781955	100.821156992481	87.6076440601504	81.8433220300752	57.397072406015	74.0373029323308	62.3209569172932	61.2446518045113	91.9745230075188	76.0954322556391	83.4585236842105	83.6667251879699	50.9765072932331	76.6386381203008	75.2558282706767	82.7496272180451	79.7445747368421	73.6031871428571	79.7205038345865	81.0135147368421	102.71276962406	61.3911012030075	78.013440075188	86.6890578195489	71.9118954887218	68.457477443609	70.2310881203008	85.6522421804511	68.5217788721804	39.62911	77.053250075188	61.6719609022556	76.6386381203008	66.971227443609	72.1701660150376	87.2687811278196	69.1075990977444	70.993512556391	88.6753141353383	48.0109684962406	81.4298658646617	63.0496106766917	42.8388773684211	75.7838882706767	80.2186141353383	68.3713044360902	64.2275423308271	68.8005203007519
ALKBH2	107.984481278195	80.5080176691729	134.143274586466	118.562972406015	68.2287061654135	64.0361278195489	66.3713382706767	28.348965037594	85.0522411278195	76.7311566165414	67.7603945864662	71.7108133082707	106.158806992481	112.833712255639	77.4974432330827	103.314053609023	99.1195187218045	74.0786310526316	109.595172706767	84.5527831578947	106.462067293233	56.2280101503759	107.651972255639	64.8256582706767	79.9961711278196	44.3606231578947	50.8271021052632	58.7377047368421	62.3048268421053	105.317539398496	37.1187921804511	69.2512115789474	54.508365037594	134.235367293233	83.7696916541353	85.8899106766917	80.6720717293233	74.8510885714286	130.384828646617	71.1855109022556	105.758969699248	121.061680075188	102.166206842105	63.3483738345865	114.169394736842	78.6388973684211	84.4463971428571	172.763560075188	84.6049228571429
ALKBH3	202.899509398496	161.437002330827	254.591070676692	147.341906766917	153.314652330827	134.57433556391	132.628348345865	57.6418057894737	140.206676090226	137.422955112782	152.78254112782	118.374973233083	151.709669323308	85.3357608270677	128.73256481203	127.011802406015	239.928798270677	231.104772180451	190.749583609023	151.115236842105	230.027628496241	110.151085037594	244.905491654135	124.739039849624	87.4611412781955	130.716733609023	121.798757894737	105.203370977444	69.5516253383459	192.896178270677	41.1637321804511	100.13776075188	131.077563909774	150.391301203008	142.173193157895	99.6737747368421	93.8704045864662	107.232371353383	136.430283308271	109.886256090226	82.3668381954887	98.2024254135338	137.385281954887	117.740427443609	217.360439699248	131.477275413534	110.309299323308	140.387346541353	98.5380509774436
ALKBH4	44.2362057142857	45.2339921804511	43.5311622556391	35.4856089473684	34.8335966917293	36.8973063909774	46.0961393233083	37.8898310526316	43.3501565413534	32.2153621052632	37.3952727819549	30.8289586992481	72.6605069924812	64.1350794736842	47.2924254135338	42.863247593985	30.0340511879699	54.9173598496241	39.7977463909774	44.0523164661654	53.6375914285714	70.4053003759398	39.2900369172932	45.3519603007519	26.7574206766917	38.608692481203	37.1779776691729	56.8872930827068	36.4441898496241	35.8633184210526	14.2685749548872	54.8532435338346	37.5676380451128	53.3080171428571	32.9957962406015	71.4704754135338	56.480597593985	80.2186141353383	60.6882597744361	43.9461831578947	25.2746013533835	57.2643706766917	59.8128069924812	45.6039972180451	40.9105856390977	45.070107443609	54.5732777443609	29.5260894135338	53.4667569172932
ALKBH5	4593.91772180451	4738.56456390977	3621.00141503759	5011.10584210526	4427.65296992481	4220.89757142857	3969.67562781955	4229.30331578947	4295.19631578947	4437.0197593985	3757.62254135338	4778.42462406015	5892.43646616541	6064.07446616541	5296.09138345865	4768.04116541353	3272.62153684211	4482.09494736842	2908.25962406015	3940.73456917293	3575.19627819549	5577.9557518797	3346.93370827068	5310.06715789474	4330.32881954887	3519.91804511278	4826.40821052632	4967.17892481203	6049.44327819549	3352.65688571429	4728.8324887218	4623.91154135338	3868.66943759399	4826.40821052632	4999.72030075188	6096.56821052632	5554.36052631579	5644.66793984962	4519.95711278195	4148.37890902256	4826.40821052632	5372.6252406015	5070.08939849624	4446.31506766917	3655.82647593985	4999.72030075188	4613.66878947368	4220.89757142857	5737.01398496241
ALKBH6	146.301166541353	153.806613984962	146.061989398496	162.197481503759	135.005408496241	111.766548195489	141.305863609023	142.12333924812	193.305323157895	169.383381503759	165.962321203008	146.667310300752	281.434649323308	257.70630924812	138.498391654135	152.253560451128	178.677354135338	268.070958345865	162.251190526316	200.198990300752	260.053879849624	175.863312857143	172.32649406015	160.714774210526	133.917898796992	159.192742781955	160.034862556391	168.788206616541	133.780154210526	119.952214736842	139.892132030075	157.244255112782	167.982228045113	144.557407819549	162.088825789474	191.108801203008	156.818294210526	123.704447293233	207.319480902256	145.971065864662	195.668054962406	164.886691428571	180.709541203008	155.048712781955	157.136163759398	147.195721729323	156.931874661654	197.945829774436	175.269519849624
ALKBH7	285.190247368421	316.136778571429	522.154114285714	603.435166165414	474.520259398496	515.898909022556	591.382933834586	433.71614887218	608.079252631579	493.469054135338	350.169425338346	450.057911278195	442.946003007519	722.571006015038	624.245296992481	570.8262	580.764913533835	666.299438345865	496.301256390977	600.696897744361	539.062863157895	422.166999473684	489.333981203008	585.063480451128	403.708040150376	390.161929022556	403.097386466165	464.367642857143	408.425717593985	578.476497744361	431.752594736842	639.611715789474	447.525208270677	676.876893984962	546.596493233083	482.247227819549	443.144242105263	561.620666917293	880.475337593985	385.019211203008	629.369815037594	589.87597443609	729.184746616541	795.126791729323	850.826181203008	520.992408270677	706.396072180451	706.396072180451	758.599597744361
ALKBH8	190.568316090226	124.567519699248	209.680374962406	195.744664135338	167.57328443609	153.654602105263	120.773442857143	60.6340984210526	131.146255864662	157.452303684211	103.90251593985	159.293549473684	190.09286556391	137.629073157895	167.41091962406	149.549062030075	176.204722556391	170.372809022556	112.010556390977	174.19876037594	123.300617293233	124.530275789474	164.445553082707	181.399645639098	69.8534541353383	115.658243684211	190.370255714286	164.938366390977	96.4881309022556	139.553869774436	23.3055559097744	136.430283308271	129.498105488722	194.342097218045	166.21815443609	174.25083887218	171.922564887218	54.1074793233083	105.10588	158.840222481203	49.0699763909774	187.241986315789	127.757482255639	95.4116423308271	107.417661954887	133.660303157895	141.124567669173	130.960040827068	99.4022327067669
ALMS1	42.6492136090226	47.518407518797	50.212754887218	96.2027821804511	44.5611303007519	55.6822438345865	46.6484195488722	35.9271134586466	47.2798909774436	50.1424615037594	33.8922703007519	49.6985189473684	85.9427683458647	59.5519947368421	52.5655030075188	36.8045966165414	50.6003539849624	54.8020015037594	40.6126890225564	34.3917655639098	39.5208903759398	38.4814339849624	52.2835982706767	56.6612830075188	42.812922406015	56.0629287969925	43.8807790225564	47.641857518797	30.569767593985	40.6243496240602	104.767209774436	41.7275046616541	22.7303832706767	86.1888865413534	42.970554962406	40.7761746616541	54.9326863909774	44.5728828571429	76.6841151879699	34.3317093233083	66.9503515037594	63.4214333834586	61.4791803007519	25.8102468120301	29.9889047443609	50.9765072932331	60.9043492481203	55.3975198496241	49.9619480451128
ALMS1P	24.4822856390977	22.0015311654135	34.4484107518797	23.2415265263158	40.8099281203008	28.5207705413534	33.846132406015	70.2310881203008	30.8524284135338	19.7647903458647	28.8215021729323	25.6929141428571	48.1447272180451	25.5171279924812	25.9083063909774	27.6315004210526	27.1827271729323	17.7875727067669	15.0855659323308	24.2036091654135	21.5921903082707	15.5540545413534	27.3118818571429	21.6473169323308	31.1360267142857	24.2928976315789	22.8680252631579	18.0581292706767	38.6326215789474	34.3317093233083	62.8385538345865	22.9288752481203	29.6389136090226	32.6657889473684	35.1614562406015	34.3474844360902	12.2803821578947	37.4574990225564	17.9040494586466	35.4478327067669	48.5782506015038	37.3850409022556	3.76152664962406	38.9961471428571	20.4284122255639	25.0388224511278	27.624596593985	34.6216889473684	29.8858807819549
ALOX12	125.836167293233	134.879984511278	63.8631857894737	215.241806541353	49.5650515789474	184.476621503759	66.1208944360902	157.047372631579	101.371725037594	43.6692109774436	60.0527888721805	120.441108721805	215.529829473684	115.770366992481	54.2310130075188	85.7281635338346	25.0655832556391	21.6613982556391	21.7112236165414	45.8957248120301	34.7683758646617	357.145797368421	35.3748559398496	38.3045344360902	96.1779364661654	45.9083713533835	64.9058490225564	77.5651109774436	365.304166315789	50.2567529323308	208.888659849624	200.865945263158	47.9973482706767	114.500737894737	202.127748796992	241.248886240602	227.159582105263	200.334559849624	133.542153984962	86.3985314285714	253.792229323308	113.55524443609	121.358381954887	90.6868552631579	35.8539631578947	121.909358421053	106.616001052632	181.924483609023	99.4878568421053
ALOX15	52.6457306766917	11.1766202729323	21.0353497518797	31.4354547669173	9.04553251052632	14.4000798270677	17.9907360601504	8.16400557894737	16.8245891578947	21.9161356691729	38.9275185714286	50.3425984962406	52.0951217293233	37.9416056390977	15.2719923383459	33.1774396992481	27.1038891578947	24.6577119172932	13.9827975338346	63.8842766917293	6.17770090977444	66.7006258646617	22.9755404887218	4.4861602406015	34.6491789473684	23.6451084962406	38.9480164661654	15.8940058796992	77.729817443609	40.8327535338346	40.4979060150376	66.6852263157895	69.9195129323308	28.9515199473684	22.4702981804511	34.7594477443609	179.887260676692	48.4274170676692	15.1860528947368	8.35129415037594	41.6218254135338	11.4135425962406	30.4501618345865	57.8669810526316	26.954912	28.5280143909774	30.0260729849624	8.16157663157895	171.07491887218
ALOX15B	7.68020021052632	2.77056277293233	5.1087175112782	0.924717379473684	0.236473634421053	2.34507639774436	-0.0135779581203008	9.47965963157895	7.3907417443609	6.96161023308271	3.99940372556391	-0.591008827631579	11.8696243082707	10.8468811699248	6.91065378947368	5.16690687218045	2.70316546759399	-0.950597740120301	12.2616215112782	10.3357356726316	13.1561261729323	11.1120749353383	9.80370494736842	6.93898057894737	18.1309672330827	7.04000130075188	7.30258944360902	17.8928613233083	18.0689372706767	9.2927404556391	0.400183792586466	3.20585476766917	0.640399138947368	9.47192897669173	0.803203466315789	8.13233138345865	7.26440821804511	7.56752182706767	4.88635432330827	7.31304386466165	2.18259983533835	6.01092592481203	5.87890454135338	2.85967306390977	5.54235108270677	4.8795174887218	5.32083258646617	3.15773307142857	19.6330434511278
ALOX5	1590.13130451128	2169.49228796992	849.332790977444	1198.8114887218	1678.88476766917	1279.10506240602	2131.03696466165	1914.66713759398	2216.1016481203	1781.78146165414	2770.31940150376	1303.18394360902	1364.71907894737	2448.04095789474	1648.08489548872	2401.42462556391	853.508233082707	995.116281203007	1272.98664210526	1740.2536518797	1588.69345338346	2774.1862	943.039145112782	1990.64323684211	4482.09494736842	2384.9534962406	2155.97266240601	2511.8121443609	2917.39159699248	923.227087218045	1382.5605075188	2777.81221879699	2138.13248270677	2696.18254661654	1964.04116315789	2732.8073593985	3482.06570902256	1804.28543007519	1443.46977443609	1927.96682556391	2161.86630075188	1808.18528421053	1543.38237293233	1970.21409398496	1552.20535263158	2235.38301052632	1331.99034887218	1798.71783458647	2525.6590406015
ALOX5AP	8398.47966917293	13352.2169097744	4400.80569924812	6791.33508270677	7936.6922481203	8512.21677443609	11201.1491353383	17184.8780676692	12779.5865413534	8717.00088721804	17835.8246165414	8891.31342857143	10494.0237443609	11151.3585263158	12588.4106541353	14683.9928270677	4246.47337593985	9009.99655639098	6114.94885714286	10028.5400075188	8717.00088721804	15408.3392481203	4593.91772180451	12128.8706992481	35808.3922556391	24801.6578947368	11065.7130902256	15679.5377894737	14989.8589323308	6049.44327819549	9660.02830827068	16370.1226015038	15884.9485789474	13420.7262255639	17528.8397443609	12893.5612857143	14908.1788571429	13563.3914135338	6973.08526315789	7661.61180451128	16477.1566616541	11468.6925112782	9912.5332556391	11520.5313609023	9244.99844360902	15319.9768571429	10339.8473458647	9517.24359398496	15991.4437518797
ALOXE3	6.16906427819549	2.31540172255639	3.39471000902256	-0.579571434631579	1.73287566744361	7.91121060902256	-0.533041793578947	29.0801363383459	22.0830915864662	10.2747280300752	3.45949444135338	7.03129127819549	15.5712007819549	-1.89567989398496	7.69602823308271	7.19802536090226	5.65640508270677	9.20885460150376	5.90288859398496	2.61841374849624	7.92967636842105	8.29672682706767	2.09703262481203	11.9289619172932	11.7802852706767	7.5039407518797	12.6686135864662	14.0826190451128	6.48579579699248	14.2203086390977	36.7556360150376	8.78970904135338	12.8512265488722	21.0117520827068	2.52196271300752	10.2597467218045	0.705274417120301	2.52196271300752	4.2201362481203	5.69564107518797	3.42607408270677	16.153301406015	1.38959958721805	-2.33026482932331	12.5745178796992	22.224154924812	23.2473853157895	11.7291479721805	15.9625363984962
ALPI	10.0468236827068	22.224154924812	12.1977506015038	29.9078283233083	24.1799400300752	52.7973590225564	30.560493075188	61.0288560902256	28.2097065639098	10.8039870481203	27.6183178421053	32.1680870676692	41.1972516541353	46.7713895488722	35.7261856390977	39.5208903759398	25.9469725338346	24.4192567593985	14.572611924812	29.9739637819549	34.8255166165413	33.8548369924812	27.1567474135338	21.1513253684211	6.38565593984962	53.8271484210526	17.0133026165414	15.2921439699248	26.3499591052632	24.9143510601504	65.578295112782	19.8850527819549	31.366087924812	43.7177281954887	21.4629820827068	34.4379742857143	22.0210803082707	27.0756931954887	38.5867197744361	27.8944278195489	31.7038853533835	13.3371249924812	27.4236870225564	50.157007443609	35.3748559398496	38.3742918045113	21.6613982556391	62.6519216541353	42.00276
ALPK1	163.260631578947	403.259204661654	116.225826466165	51.9255809774436	139.195808120301	116.225826466165	303.022446691729	430.356410526316	306.222195714286	205.659898947368	683.873296240601	88.2151677443609	149.357632105263	123.74385593985	168.678998646617	247.228610601504	161.739167593985	169.330946842105	239.928798270677	256.226540676692	227.250456992481	322.549310676692	270.541486165414	159.924647744361	477.534323308271	433.37055112782	347.194169473684	293.821152631579	148.439563533835	160.034862556391	224.893591879699	360.147564285714	415.661236165414	207.052899774436	218.641782406015	198.078920827068	275.58761887218	179.584639097744	180.070588496241	352.300110075188	252.179067593985	145.010465488722	108.635859849624	128.435396766917	192.760474887218	184.341621052632	123.604070075188	208.398606315789	180.596913157895
ALPL	691.900029323308	1221.8908406015	505.90754962406	650.536759398496	1031.19393533835	1798.71783458647	8807.19928571428	4689.25306766917	8917.5800075188	3804.8610593985	11520.5313609023	1088.03809172932	1396.3870518797	3208.59125639098	1685.84591052632	4366.85803759398	511.052030827068	1495.29981954887	700.983432330827	1327.62993533835	1223.7198112782	6478.48814285714	1336.66101052632	4046.01984511278	3918.66073759398	4499.15536090226	3854.97890451128	4768.04116541353	3557.21143834586	1325.42027218045	5127.26278947368	9833.25712030075	4078.25964135338	1392.45388646617	2388.02368796992	4339.69198496241	5385.3997593985	2818.47244511278	1811.8240112782	3633.64566917293	5971.53318045113	1253.87053984962	1525.9870887218	2541.35709699248	1731.09485488722	1997.18629022556	681.244766165414	1704.68717443609	3118.00858195489
ALPP	4728.8324887218	5437.0637518797	4669.08514285714	5172.23721052632	5172.23721052632	4847.86839849624	7685.06042105263	7517.72743609023	6640.04126315789	6410.70314285714	6391.38481954887	7621.04368421053	7835.71373684211	7784.14934586466	9009.99655639098	6242.6700075188	4748.15020300752	4211.66072932331	4868.5164962406	5058.60469924812	4957.43242857143	7759.17206015038	5247.02733082707	6757.51666165414	8227.41059398496	6621.88053383459	6640.04126315789	8980.03029323308	8863.82315037594	5247.02733082707	5541.13486466165	6950.75691729323	6532.38859398496	6290.37470676692	6375.17483458647	6659.82109774436	6325.13842857143	5848.67468421053	6290.37470676692	5986.41748120301	6735.81908270677	7016.39614285714	7364.52803759398	7222.1362406015	6176.82090225564	6640.04126315789	7319.26682706767	4999.72030075188	5876.00081203008
ALPPL2	2.11043435300752	31.8550433834586	17.9943693533835	9.7322449518797	36.7044646616541	56.9919805263158	14.9851780601504	39.4156552631579	22.9430219548872	12.8395763684211	10.2822427533835	23.2691248421053	23.4655708270677	17.0443184887218	7.44092838345865	14.9521277819549	2.50546056052632	13.5330032255639	16.7291306090226	28.8792110827068	20.4595501654135	21.1513253684211	-0.116015254263158	17.872279593985	15.6848572030075	40.6351239097744	24.4763451879699	24.5422271954887	26.6938990676692	13.7831437669173	17.8812924210526	29.0088754360902	17.3975311879699	39.990429924812	22.8255390225564	24.3099648421053	8.81548319473684	30.331298887218	9.57907220601504	11.7857959548872	48.7352536090226	21.5776418421053	13.2526828270677	22.2291810676692	20.7925287142857	18.6328902030075	9.71299495112782	11.6624812195489	3.69131366842105
ALS2	221.457167218045	185.969127067669	190.309923984962	90.9478991729323	92.6861020300752	86.5566513533835	80.9625390977444	60.1217863909774	83.5904757142857	152.389740601504	128.120103157895	157.299911052632	79.8429645864662	92.2672677443609	118.374973233083	144.471759548872	184.956316616541	86.6125104511278	153.120925413534	189.796938947368	131.146255864662	167.467100451128	95.5911253383459	104.885536917293	164.386245488722	72.6153187218045	129.416632631579	159.450026616541	107.788962330827	152.528917443609	87.1111762406015	139.243409849624	102.71276962406	139.065740150376	148.646118120301	155.902669774436	224.422310225564	122.170304210526	103.964945639098	122.170304210526	49.5650515789474	106.647545864662	106.019877744361	82.909617443609	159.708305413534	140.706110601504	86.9807230827068	91.1688355639098	126.445671278195
ALS2CR12	6.52717230827068	6.75123015037594	1.64521763478947	1.0017882724812	25.8776293308271	1.62618172721805	14.0362931052632	-2.01955651421053	7.43382098496241	16.7179368045113	4.8087875037594	22.5873168646617	27.0625893759399	4.11250911278195	-14.1967464661654	8.48660572932331	16.944804556391	25.6813363909774	15.4560522932331	4.43813837593985	16.681643	121.726691353383	21.5484877894737	9.35955892330827	1.40135930458647	4.28409354135338	-3.92198403759398	10.5966939210526	-9.87608483458647	12.0303870827068	27.9902488646617	9.41849913533835	19.6772002030075	5.02329380451128	14.5001966240602	8.72799204511278	8.2991815112782	37.5571137593985	14.1222814210526	1.40135930458647	13.2840793533835	-4.14261763909774	-11.2078644511278	-1.74210738654135	9.48210848947368	18.2981516466165	8.69383770676692	28.3081834887218	-2.66261443609023
ALS2CR14	445.283569172932	642.869401503759	573.292566917293	803.608019548872	841.194681954887	895.960212781955	1226.38022406015	1503.39167293233	987.603822556391	919.678060150376	707.447915037594	1246.87533909774	1165.34214962406	1098.53488345865	1256.68415112782	1152.11661353383	674.438492481203	816.599957142857	726.36544887218	622.876184962406	1125.45468496241	1448.66853458647	630.08347518797	735.557460902256	970.898603007519	1302.1370556391	917.109128571429	1407.49356466165	1637.09908270677	686.151160902256	1064.2298112782	1107.10237669173	804.924606015038	1322.05461353383	829.422427819549	1152.11661353383	603.728309022556	864.448709022556	879.882434586466	616.0466	969.719735338346	846.730889473684	999.336345112782	1312.10797518797	1086.34020601504	871.477021052632	726.831421052632	774.116568421053	902.289692481203
ALS2CR16	23.584087443609	0.949328677669173	42.6379912781955	11.956935443609	28.2652577819549	15.9360852631579	11.5428238578947	33.151225112782	-0.162350255533835	29.5853605413534	23.7916168796992	21.2249706240602	29.5497040300752	8.61569072932331	25.0767636992481	18.344663075188	20.8475085037594	15.8135893909774	34.7422405263158	29.7077321052632	47.6563988721805	18.3769073383459	16.699157924812	20.3015377593985	22.8524345639098	13.6626635037594	13.1899159924812	21.271717887218	17.7463168045113	26.6086432932331	9.89562780075188	12.3441963458647	19.5342235263158	28.0966182030075	40.2013603007519	13.489982887218	14.1803616616541	26.9284570300752	20.5881628796992	14.4333322631579	11.9005669699248	14.0826190451128	30.2465155864662	23.8996240827068	34.4379742857143	17.0443184887218	21.4000196466165	15.413955481203	21.505188
ALS2CR4	54.5561401503759	36.7240454135338	54.5732777443609	20.0435497518797	28.9794114887218	13.5923131353383	34.9798908270677	8.8011251075188	9.09587761052632	53.8271484210526	35.5717046616541	16.6707598496241	14.0626660300752	8.5593912481203	27.3811926616541	34.6864946616541	41.9917930075188	44.8800581203008	43.3884934586466	23.1443324887218	30.7977536766917	-0.82925532924812	34.205922556391	32.266492556391	2.93048130977444	14.4811488721805	28.4936333308271	35.0448765413534	0.502473662195489	32.5024348120301	-1.58059765691729	24.7170296917293	17.9789001879699	5.90288859398496	15.7598721578947	11.1992240481203	17.9082218796992	22.2194459398496	15.3176466616541	36.6862730827068	2.29887891879699	39.2286086466165	35.5799030075188	-2.85470654736842	27.7056470300752	34.9798908270677	14.7357944135338	22.9910717744361	1.16452988985714
ALS2CR8	28.9515199473684	10.3824531233083	29.4503744962406	9.78098747744361	14.8288357368421	6.35089137593985	20.6118029774436	-0.103560402180451	19.0359343834586	24.1861471353383	9.78359187744361	5.68925478947368	35.7722089473684	6.64013796240602	30.5535098947368	16.9412064661654	12.1353298045113	21.5155412706767	22.0548959699248	12.7162361729323	30.7537235037594	16.3617433533835	8.72109461654135	16.0956211503759	1.52441235473684	19.0277404210526	23.4880421729323	39.1949184962406	11.4746964736842	21.7404404586466	-11.5760674511278	16.3395565639098	-0.273550198007519	18.0726865338346	9.02441689473684	28.2450852481203	16.8148411278195	-3.68757167669173	5.66903381203007	22.7193138421053	0.262436883834586	31.6509965037594	28.764777924812	7.5721357593985	5.42959879699248	18.7739308045113	17.047704593985	-6.01513938345865	1.01182666574436
ALX1	47.9267236842105	54.2939828571429	29.4251201503759	64.8664263909774	50.2705572932331	69.085890075188	17.9982404285714	43.4460312030075	38.2090779699248	52.861370075188	38.1062653383459	53.0451746616541	32.6086334586466	63.2500655639098	39.2900369172932	39.4786813533835	19.3337331654135	43.7450134586466	30.6783153684211	32.1529418796992	28.649131406015	44.5107857894737	25.8354596390977	72.8545693984962	59.4174978195489	41.1540689473684	51.1900648120301	42.7118055639098	88.1638481954887	36.1640384210526	91.8182881203007	55.6284710526316	34.5199290977444	49.085287368421	36.4536030075188	39.7054768421053	69.8952954135338	45.6039972180451	47.0794781203007	34.8900384210526	71.4505993984962	79.2637681954887	48.5642872180451	33.3376357142857	30.8524284135338	49.0422545864662	46.408722481203	62.5226746616541	62.451164962406
ALX3	2.20746075413534	12.2746890300752	4.7660332481203	11.8207509022556	7.80349340601504	3.95620353834586	8.99434231729323	10.8565894142857	3.72009254285714	2.16836718796992	2.42723156917293	3.6998655	2.94850161203008	14.8583799473684	1.28110753406015	1.01430545087218	-2.7730955112782	3.8256545037594	-1.94012959097744	1.17620884506015	-4.97375239097744	3.04820547969925	0.670775370135338	-0.562358976263158	15.0140086992481	17.2479638496241	6.07082187218045	6.80151431578947	17.9000453834586	1.04376760921805	16.4505730526316	0.693702074661654	-1.41156496112782	8.79914734586466	4.83904181203008	8.58899488721804	15.7392197218045	7.75267301503759	2.78769824511278	0.0533160997744361	9.58653454736842	2.16836718796992	5.94400433082707	3.34885608721805	7.02431529323308	5.21903396240601	4.41377833082707	6.04126015037594	6.25531140601504
AMAC1L1	-1.34508212440601	4.62198239849624	-6.81968789473684	3.50208183834586	14.0946482481203	16.6492175639098	1.6702883312782	14.409428556391	14.3942465789474	16.6168002180451	6.93088513533835	16.235746112782	1.15009908490977	13.5387808646617	29.8794586090226	23.7973869172932	-8.4071104887218	8.96925705789474	-9.03472893984962	2.17558492781955	11.4107613142857	3.00962757293233	2.14002426842105	2.79887130488722	33.8826463157895	7.00618881203008	8.40870084962406	5.99240942857143	25.4985486541353	15.0369076842105	29.1617561503759	21.0776181203008	20.3582314887218	21.1321163984962	3.36525276315789	7.57700418045113	-4.73346510526316	8.32697891729323	11.7528446293233	10.3130886402256	18.7211289548872	9.74219941203008	9.53021149097744	7.70819507518797	10.6968497481203	6.40546490977444	11.3066130864662	24.0258770300752	0.542763700150376
AMAC1L2	17.5275456315789	18.9341213157895	13.0744388496241	31.2855455488722	17.3594289849624	29.3966872030075	19.268122443609	21.9913377067669	34.9635494736842	22.0939756466165	8.35129415037594	22.1801164962406	29.228806037594	18.981580556391	28.0837626842105	20.336520924812	21.617128518797	26.0519251052632	26.3869329398496	9.02943379172932	23.562173887218	24.2592786466165	17.2088900526316	10.4680624548872	14.8158441578947	10.9727674864662	12.2547177669173	24.5307241428571	30.331298887218	23.0243198421053	73.7876241353383	15.0990163233083	15.622912962406	30.7247933759398	22.9029334736842	21.5874934586466	17.9362734360902	25.5052242857143	29.0228229548872	27.3313408796992	21.568292962406	21.1695930676692	19.7865433007519	31.8550433834586	23.0337833308271	24.8533574210526	22.747710962406	25.1912276917293	16.7642102631579
AMAC1L3	35.9559615789474	28.9297848947368	34.339752556391	114.270717894737	66.8252930827068	216.90862037594	30.9138979473684	212.322762932331	62.6519216541353	39.2070745864662	37.6500762406015	93.0219010526316	109.934573082707	83.7443266917293	73.8131692481203	62.0661986466165	30.8360899473684	30.1165005413534	29.4869884360902	44.7121819548872	32.1925667669173	127.912381654135	41.0831563157895	53.6050983458647	75.4883291729323	62.7819715037594	55.612664887218	96.9278497744361	149.160524736842	26.1440322030075	181.571018796992	57.0947806015038	56.7469334586466	75.7570305263158	51.7909512030075	76.7557503759399	104.603193834586	112.868703533835	90.9151410526316	57.9324671428571	174.754179774436	77.8472428571429	44.8268401503759	85.8070187218045	48.6338004511278	60.8347459398496	45.4770653383459	114.723197593985	75.6068167669173
AMACR	16.3395565639098	16.9834269323308	18.432744556391	20.9936210827068	17.4854252631579	17.2616365789474	35.0075584962406	10.2924664918797	28.3692371879699	26.3685498270677	18.9891057067669	23.0190070075188	8.66787697744361	32.5724496992481	36.8456352631579	32.5024348120301	26.3685498270677	25.0042849699248	29.2724162857143	29.9323315037594	40.1146153383459	17.6029793984962	27.242155075188	26.5118251428571	48.7664166165414	39.1291296992481	32.7362678195489	31.1037793684211	26.8967185338346	24.4888827744361	-1.51673968496241	23.3775957894737	27.5565324962406	22.3886052481203	39.3253327067669	24.2810852255639	19.9509726165414	14.5533093082707	31.4844882706767	28.7160327669173	9.06228118195489	15.9944606992481	29.6232779172932	12.7541808120301	21.1695930676692	17.2051276015038	25.822909924812	15.5795469285714	26.8116530977444
AMBN	3.2127804518797	6.12012518045113	3.34649777067669	5.02984645864662	-2.02584576827068	4.50407426315789	6.89766080451128	14.0362931052632	-0.98698730924812	-0.479642922180451	-0.132424924285714	4.12782748421053	8.03579645112782	-2.22753333759398	7.09741034586466	-6.20482735338346	8.01692351879699	2.56359253	1.28353546646617	2.64304053924812	4.1555914962406	-1.32169899360902	-2.44556648947368	-8.11897484210526	2.65973373323308	-2.37561712781955	2.75194519804511	0.840934913195489	15.3703127443609	2.80329447120301	-0.154055516503759	3.04589297443609	0.591983598270677	-0.0399489305338346	5.75408970676692	5.56924819548872	-2.90273571804511	-1.46964683416541	5.98136608270677	0.348646079541353	12.4975111654135	10.9478201503759	-2.09495757721053	8.54078552631579	-1.81113000451128	5.35952136842105	-1.91555436541353	9.15158035037594	-1.08435111876692
AMBRA1	30.7683844586466	30.7755743834586	19.0981442030075	33.0984403007519	29.2427478270677	4.74932771428571	15.5404479398496	6.13542245112782	12.3769416240601	18.0504931729323	-9.4816505037594	9.04347446541353	-1.56539522556391	20.9304005112782	1.91239338015038	22.980123962406	16.3175318947368	14.0112276240602	12.4830557443609	13.2045387894737	19.1797182631579	31.5256837368421	24.0161033082707	20.4161062781955	35.1424520300752	24.1176866240602	23.3216722556391	21.190318518797	25.7745184962406	9.82896017293233	13.1699939398496	30.3169987669173	14.6329128345865	23.0572659774436	28.1527786992481	12.5860673609023	20.3410276992481	22.8419227593985	23.6670923609023	26.0323132932331	7.40381744360902	16.0737281428571	15.047308443609	6.49035678947368	4.42265323308271	12.9329944360902	23.3108909172932	18.6575514661654	17.8415855037594
AMD1	304.59753443609	450.782847368421	509.404370676692	483.67145037594	452.156734586466	402.754941954887	526.8469	655.581436090226	521.478112030075	508.945130827068	688.058520300752	503.02672406015	434.475527067669	475.853764661654	739.753569924812	647.478771428571	613.979118045113	531.235781203007	616.98487593985	612.109690977444	672.907884210526	564.173942857143	430.038114285714	568.1322	496.483446616541	481.568671428571	579.876187969925	600.114988721804	598.966206015038	574.38857443609	549.678563157895	686.973635338346	422.347926240602	504.121207518797	473.705184962406	426.133968646617	480.018864661654	499.147595488722	366.054846992481	603.728309022556	465.103884962406	570.52887443609	474.961566165414	484.104543609023	564.417281203008	629.369815037594	451.768670676692	464.155033082707	527.807737593985
AMDHD1	20.4468043834586	19.521213075188	27.5355355639098	-1.88626538571429	-0.812278345616541	8.56372828571429	14.5827999097744	1.96135944571429	3.48785528496241	18.4891211654135	17.2616365789474	12.2890637218045	6.48818873684211	11.9368359097744	11.8207509022556	17.8334015639098	11.679455656391	26.2878645864662	39.8902794736842	21.9107933834586	20.2924044210526	11.0832249165414	11.6239529864662	26.0519251052632	-0.294853892684211	3.14855943233083	18.9221276015038	22.1223213007519	17.2837003759399	13.3019886090226	8.92004897669173	14.7996122406015	8.03332991729323	13.6441717067669	25.699213037594	36.9856809022556	6.84246488721805	16.7291306090226	8.97161384887218	20.3108880526316	6.2056917443609	5.32083258646617	24.1176866240602	-9.22359466917293	7.48123978195489	10.3082380484962	3.83672279699248	8.93593962406015	19.3582473007519
AMDHD2	85.3088290225564	60.1217863909774	81.1388954135338	107.161406466165	77.3562692481203	60.352712556391	83.2977116541353	71.0835397744361	104.571255864662	64.925714962406	58.4158369172932	65.2882398496241	112.010556390977	56.7098366917293	53.4667569172932	53.3861864661654	99.5198739097744	94.0757397744361	58.5207266165414	83.5904757142857	65.4215403759399	68.9247917293233	71.3846876691729	71.2733779699248	130.472062255639	106.490065714286	70.4053003759398	82.7790526315789	115.912781654135	62.4326069172932	34.5199290977444	112.333867293233	65.4591709774436	56.293204887218	70.1011233082707	121.726691353383	88.7598012781955	110.380760526316	75.8842838345865	66.3713382706767	99.2727363157895	93.4756107518797	75.4244360902256	89.910042406015	101.281662105263	71.3846876691729	88.3549471428571	84.0705142857143	92.14778
AMELY	-4.51710887218045	3.26304763909774	-7.72959206766917	-1.8562959075188	2.55859755240601	-5.09600903007519	-13.568092556391	3.00962757293233	2.91288721729323	5.52066703759399	0.016748360556391	2.91788117969925	-16.3757213533835	-9.66792121804511	18.0166952481203	-2.63689497218045	2.2734634518797	1.24304807030075	9.20045736691729	-0.79257749	-9.40039985714286	-2.45626579849624	-3.99022751879699	3.69781809548872	-2.9371127443609	0.562011839789474	-15.0082842857143	-0.276434865488722	-1.29595010742105	1.74459705052632	10.9082526135338	-5.10201981954887	2.40887787518797	-1.59603407654135	-7.32048552631579	-1.21369656130075	1.74917121665414	4.72297728571429	0.318927140526316	-5.19890391729323	1.0644787293985	19.4789978421053	2.78555959172932	9.83835336842105	-7.52856459398496	-2.37941290526316	8.70522830827068	7.32598019548872	6.38347003007519
AMFR	151.115236842105	147.492568045113	150.348356992481	410.246293308271	287.025445864662	375.539342857143	323.685282406015	347.697183533835	138.895006842105	401.340261954887	237.230833458647	549.678563157895	344.290736691729	343.018780902256	314.930476240601	382.185287443609	199.018686541353	252.791973458647	98.9916845112782	125.251276390977	268.738346691729	323.685282406015	146.47683481203	318.440799097744	181.862816015038	288.383536466165	210.080373308271	394.087319849624	526.377206766917	187.502602481203	789.770887218045	362.123746015038	276.770498646617	271.404167067669	304.704761879699	252.271782857143	350.024740075188	330.995836315789	335.586064887218	210.724732406015	279.043627969925	290.21614556391	326.670589699248	161.938807969925	286.005318345865	515.435296240601	382.909721353383	142.441297067669	443.144242105263
AMICA1	2497.25697443609	3563.93189022556	2177.4639075188	1865.54841278195	2798.11123007519	2660.0401443609	4078.25964135338	3499.79860526316	3492.95888947368	3581.61836015038	4738.56456390977	1942.48466616541	2844.90539924812	3708.6138556391	3283.52736616541	4256.49238345865	1854.88562105263	2378.53371654135	2559.33509398496	3918.66073759398	3730.34866691729	3743.73314962406	2632.12378195489	3123.1771556391	6064.07446616541	5661.31343609023	3918.66073759398	4391.93912781955	4623.91154135338	2943.75344135338	2802.43718721804	4659.96414285714	4574.70071428571	5127.26278947368	3694.80513533835	4312.47046616541	4858.68587218045	2881.36435263158	2785.52619924812	3198.65238195489	4188.20203007519	2806.87070827068	2282.6291962406	3346.93370827068	3601.54180075188	3400.69157067669	2384.9534962406	3218.32041203008	4188.20203007519
AMIGO1	33.4145627819549	20.2202214887218	36.1907542105263	39.5523658646617	32.7449477443609	37.5571137593985	15.729458556391	38.9480164661654	36.0331122556391	29.0304601879699	40.3368414285714	66.7631357894737	65.7107852631579	38.9275185714286	31.3179823609023	36.9465997744361	40.3031293233083	47.8244642857143	36.0131470676692	42.6992554135338	24.7823853609023	25.2092483759399	26.4164463684211	27.2071947744361	50.7199996240602	28.937640962406	39.7747892481203	29.6763953007519	57.4595603759399	31.7619913383459	46.3309815789474	19.1367397142857	40.9539909774436	34.2950881954887	22.0063329849624	45.0441135338346	21.4198006165414	54.0136069172932	46.3198890977444	23.427081887218	34.5576330075188	38.5867197744361	52.5504968421053	38.3858387969925	31.2238451428571	25.8035078345865	34.8606116541353	58.4158369172932	53.8702930075188
AMIGO2	1.26873701022556	12.1977506015038	-4.40999554135338	5.55589706766917	5.96627487969925	3.47941582932331	12.5114916015038	3.22226904661654	3.96356767593985	-3.44775718796992	-4.40999554135338	2.69859082165414	2.20746075413534	8.70522830827068	-2.64083841654135	5.49930355639098	2.73349228262406	3.08858900827068	10.2248029653158	-6.04068151879699	8.44146882706767	13.568607518797	13.162113518797	12.5202161203008	1.5393528056391	5.33096154887218	10.6941690511278	0.550762298646617	2.22907402105263	-5.13460476691729	2.85967306390977	-1.26001924699248	1.34790599699248	6.50060506015038	-2.54367294360902	10.104463872406	3.90685132330827	-0.959754142022556	7.08170160150376	8.23949806766917	2.64607044112782	14.0451656466165	7.04223556390977	12.5394962932331	-7.82018713533835	13.0340124887218	-2.94797009774436	0.469949144902256	8.32697891729323
AMMECR1	71.5801671428571	68.983080075188	86.58427	71.2733779699248	77.0783918045113	51.2050942857143	75.2558282706767	79.7694584962406	64.9672667669173	78.5145768421053	64.9672667669173	105.375825338346	81.8433220300752	66.8048160902256	113.196031203008	92.6362935338346	119.473591804511	96.2567102255639	117.662692330827	92.8792760150376	91.5350669172932	75.3526787218045	104.736107593985	68.3958832330827	48.6200663157895	69.4183228571429	80.240782556391	66.244152406015	71.1447867669173	91.7370995488722	77.4974432330827	60.0527888721805	63.1237708270677	57.3308002255639	86.4220553383459	64.2275423308271	65.7107852631579	67.6403580451128	60.6511653383459	76.7557503759399	68.1273548120301	87.1887010526316	80.9159070676692	70.684052556391	69.7864194736842	68.0282218045113	98.6624666917293	53.4204990225564	55.9995339849624
AMMECR1L	87.4611412781955	82.0894891729323	148.302698721805	86.6405708270677	130.554993984962	89.7159685714286	86.9807230827068	72.0208371428571	64.5613119548872	111.236192030075	112.549404736842	80.7439480451128	94.5235454135338	85.8899106766917	90.742962406015	71.4299163909774	110.41428924812	75.979877518797	124.209272030075	91.6765145864662	81.7270276691729	96.9611266917293	101.311809924812	98.3672537593985	99.1195187218045	110.731051654135	76.3054052631579	85.8899106766917	70.9484570676692	117.921402330827	59.5174393984962	68.7173482706767	126.199217819549	40.7990948120301	119.694557067669	95.7639165413534	112.622311578947	75.1002418045113	117.274631203008	92.2070180451128	100.607359022556	116.079207819549	113.336714962406	102.648592781955	82.9621042857143	93.0219010526316	132.062730601504	70.791155112782	132.919405789474
AMN	9.26029117293233	4.38981238345865	9.74219941203008	4.30220669172932	14.7960737819549	21.1078089022556	17.5116621804511	11.0438803804511	-1.62978109300752	15.2018194736842	-0.451207029150376	32.8593626315789	13.3991019398496	8.29205831578947	6.2056917443609	2.42494120601504	19.2599024511278	23.6952952406015	18.2261691879699	4.28867802255639	7.56752182706767	1.74459705052632	17.9750242330827	6.67612143609023	11.604899756391	-2.7037536924812	5.8636547443609	9.88504567293233	7.71264868421053	16.9834269323308	12.7541808120301	8.92278737894737	14.0480360676692	3.1149947924812	15.1330127744361	-2.43544246090226	13.2895491654135	-1.34795447026316	6.94815662406015	6.34029017293233	35.5425414285714	9.99743818571429	3.30252649323308	4.3457752556391	10.8701895112782	1.95180954857143	8.63083615789474	10.7188942315789	5.13548678947368
AMN1	36.1055739849624	21.3948812781955	95.0133687969925	65.4591709774436	51.9586886466165	6.54245054887218	49.6107793984962	15.3402568195489	46.7125260150376	65.2256193233083	125.251276390977	52.6457306766917	-5.79541370676692	21.7261850225564	73.4243366165414	36.4344363909774	94.580812631579	39.7180493984962	112.154478120301	86.9235670676692	52.2835982706767	43.4704379699248	47.8555295488722	36.7957065413534	115.836919699248	95.0665465413534	42.157930075188	49.490915112782	6.6692022481203	117.240896466165	41.9009112030075	12.2667122781955	96.6315438345865	15.2551579924812	65.2882398496241	12.2399259924812	37.7621770676692	24.6693576390977	49.6985189473684	52.7816889473684	20.318971	43.0523494736842	31.0956489022556	41.1171138345865	94.807482556391	22.9135732330827	60.3346303759399	35.3206955639098	34.6777204511278
AMOT	56.0629287969925	49.8594	55.8450805263158	15.4787965864662	34.9989777443609	16.6453750977444	35.0731882706767	51.3811090977444	55.781359924812	36.6378163909774	33.8731330075188	27.0104416390977	35.0731882706767	22.6029538345865	40.3956885714286	38.830670075188	48.4553191729323	40.6243496240602	46.0961393233083	38.9718265413534	38.93831	36.2872218796992	44.5831534586466	21.0731638571429	9.81930628195489	23.0128829323308	16.8282423909774	42.0619323308271	31.6509965037594	30.1165005413534	32.8425520300752	8.61032627819549	20.1594539774436	42.0832284962406	25.8960519774436	25.6872098045113	22.7779006015038	17.3103360075188	29.0304601879699	39.3135896992481	20.0573578496241	28.2097065639098	43.3759596240602	30.2542109323308	43.1400187218045	51.4092148120301	34.9548442105263	26.093054887218	29.9813335112782
AMOTL1	3.21779151052632	8.83424286917293	3.11951692406015	24.2990771353383	14.4590051729323	-3.04438693984962	6.12251508270677	6.33606023308271	-7.06518765413534	11.645892724812	-1.99085675338346	8.88124759473684	10.9676290947368	1.4619161457594	16.7217101654135	6.08535438345865	2.58904276521053	8.61300247368421	8.9293592406015	8.55699679699248	-8.82520411278196	1.66779447067669	7.26953184962406	7.10418101503759	17.6349229774436	-1.94996	11.4023756774436	7.58339537593985	8.41529385714286	2.44620119548872	10.2849257443609	11.2987707834586	3.57003880526316	8.21399311278195	1.7723360175188	-8.19867680451128	-0.440115899548872	4.91949006015038	8.76592233609023	-6.55903663157895	14.5760204962406	-2.1314608943609	6.01092592481203	-7.90864848120301	15.2685845864662	28.6793116315789	9.54648950902256	4.74932771428571	3.54853816541353
AMOTL2	79.1479128571429	78.1608603007519	58.3826119548872	85.1861364661654	110.051717669173	101.97652518797	99.7985906015038	196.762298571429	93.8378365413534	113.653946240601	89.0564632330827	140.342681428571	141.034673684211	160.874463684211	130.086960225564	94.6340986466165	81.1264540225564	72.2961459398496	82.0659529323308	98.0467356390977	94.3278244360902	157.841578345865	81.3084515037594	130.591805864662	119.913313308271	131.272029323308	112.868703533835	224.815337969925	229.236227669173	109.129982105263	144.834571353383	93.0219010526316	108.797495263158	133.702366766917	113.158936240602	137.335098721805	180.187307443609	147.772357443609	117.88172924812	69.4868509774436	141.034673684211	105.203370977444	144.557407819549	194.211125488722	121.061680075188	116.374703458647	103.343883082707	91.2015714285714	146.893517443609
[truncated: 22,772 more rows]
[truncated: 84 more columns]
