# Supplementary material for: Identification of potential biomarkers associated with immune cell infiltration patterns in Kawasaki disease via bioinformatics
Source: PLoS One. 2025 Jun 2;20(6):e0324337. doi: 10.1371/journal.pone.0324337 (PMC12129191; doi:10.1371/journal.pone.0324337)
Supplement: S13 File — (ZIP) [file pone.0324337.s015.zip › 2. XCell Algorithm for Immune Cell Matrix/xcell.R]

#install.packages('devtools')
#library(devtools)
#devtools::install_github('dviraran/xCell')

#if (!requireNamespace("BiocManager", quietly = TRUE))
#    install.packages("BiocManager")
#BiocManager::install("limma")


#ÒýÓÃ°ü
library(limma)
library(xCell)

inputFile="normalize.txt"       #ÊäÈëÎÄ¼þÃû³Æ
setwd("C:\\Users\\lexb\\Desktop\\GEOimmune.CIBERSORT")   #ÉèÖÃ¹¤×÷Ä¿Â¼

#¶ÁÈ¡ÊäÈëÎÄ¼þ£¬²¢¶ÔÊý¾Ý½øÐÐ´¦Àí
rt=read.table(inputFile,sep="\t",header=T,check.names=F)
rt=as.matrix(rt)
rownames(rt)=rt[,1]
exp=rt[,2:ncol(rt)]
dimnames=list(rownames(exp),colnames(exp))
data=matrix(as.numeric(as.matrix(exp)),nrow=nrow(exp),dimnames=dimnames)
data=avereps(data)
data=data[rowMeans(data)>0,]

#ÔËÐÐxCell
xCellAnalysis(data, rnaseq=TRUE, file.name = "xCell.score.txt", parallel.sz=1)
