# Supplementary material for: Identification of potential biomarkers associated with immune cell infiltration patterns in Kawasaki disease via bioinformatics
Source: PLoS One. 2025 Jun 2;20(6):e0324337. doi: 10.1371/journal.pone.0324337 (PMC12129191; doi:10.1371/journal.pone.0324337)
Supplement: S13 File — (ZIP) [file pone.0324337.s015.zip › 2. XCell Algorithm for Immune Cell Matrix/xCell.score.txt]

	GSM1894312	GSM1894313	GSM1894314	GSM1894315	GSM1894316	GSM1894317	GSM1894318	GSM1894319	GSM1894320	GSM1894321	GSM1894322	GSM1894323	GSM1894324	GSM1894325	GSM1894326	GSM1894327	GSM1894328	GSM1894329	GSM1894330	GSM1894331	GSM1894332	GSM1894333	GSM1894334	GSM1894335	GSM1894336	GSM1894337	GSM1894338	GSM1894339	GSM1894340	GSM1894341	GSM1894342	GSM1894343	GSM1894344	GSM1894345	GSM1894346	GSM1894347	GSM1894348	GSM1894349	GSM1894350	GSM1894351	GSM1894352	GSM1894353	GSM1894354	GSM1894355	GSM1894356	GSM1894357	GSM1894358	GSM1894359	GSM1894360
aDC	0	0	0	0	0	0	0	0	0	0	0	0	0	0	0	0	0	0.006	0	0	0	0	0	0	0	0	0	0	0	0	0	0	0	0	0	0	0	0	0	0.0161	0.0059	0	0	0	0	0.0029	0	0	0
Adipocytes	0	0	0	0	0	0	0	0	0	0	0	0	0	0	0	0	0	0	0	0	0	0	0	0	0	0	0	0	0	0	0	0	0	0	0	0	0	0	0	0	0	0	0	0	0	0	0	0	0
Astrocytes	0	0	0	0	0	0	0	0	0	0	0	0	0	0	0	0	0	0	0	0	0	0	0	0	0	0	0	0	0	0	0	0	0	0	0	0	0	0	0	0	0	0	0	0	0	0	0	0	0
B-cells	0.1309	0.1291	0.1423	0.1802	0.1553	0.1053	0.1315	0.043	0.1	0.1285	0.0693	0.151	0.1138	0.1071	0.081	0.1565	0.1497	0.1433	0.1605	0.1378	0.1879	0.2057	0.2039	0.134	0.0732	0.0664	0.105	0.0909	0.0333	0.0552	0.0696	0.0439	0.1235	0.0338	0.1377	0.1063	0.1189	0.1269	0.1492	0.1372	0.109	0.133	0.1552	0.0422	0.0847	0.024	0.1002	0.0495	0.0795
Basophils	0.0172	0.0147	0	0.0171	0	0	0.0356	0.1294	0.0188	0	0.0134	0.0113	0.027	0.0204	0.0354	0	0	0.0532	0	0	0	0	0.0158	0	0.0234	0.0154	0.0496	0.0527	0.082	0	0.0666	0.0329	0	0.0482	0	0.0243	0.003	0.0203	0	0	0.0249	0	0.0044	0	0	0.0596	0.051	0.0602	0
CD4+ memory T-cells	0.0073	0	0.0432	0.0149	0.0225	0.0159	0.021	0	0.011	0.039	0.028	0.013	0	0	0.0117	0.001	0.0623	0.0229	0.0471	0.0276	0.0268	0	0.0378	0.0056	8e-04	0.0151	0.0105	5e-04	0	0.0571	0	0	0.0238	0	0.0178	0	0	0.0046	0.0076	0.0153	0	0.0028	0	0.0058	0.0269	0	0.0034	0	0
CD4+ naive T-cells	0	0.0049	0.0752	0.0817	0.0489	0.0331	0.0205	0	0.0262	0.0255	0.0021	0.0293	0.0513	0.0322	0.0318	0.0304	0.035	0.0093	0.0502	0.0448	0.0368	0.027	0.0103	0.0248	0.031	0.0143	0.0358	0.0382	0.0083	0.0395	0	0.0053	0.0219	0.0474	0.0507	0.0504	0.0346	0	0.0594	0.0068	0.0524	0.0464	0.0715	0.0204	0.0372	0.0039	0.0458	0.0419	0.0306
CD4+ T-cells	0.0389	0.0225	0.0928	0.0802	0.0552	0.049	0.0344	0	0.0443	0.0662	0.0415	0.0324	0.0373	0.0203	0.0294	0.0368	0.0853	0.0355	0.0635	0.0495	0.0514	0.0324	0.0453	0.0435	0.0276	0.0367	0.044	0.0368	0.0037	0.07	0.0088	0.0235	0.0421	0.0385	0.0584	0.0402	0.0295	0.0328	0.0541	0.0415	0.0388	0.051	0.0618	0.0461	0.0544	0.0152	0.039	0.0302	0.0308
CD4+ Tcm	0	0	0.005	0.0365	0	0.0033	0	0	0	0	0	0	0.0097	0.0083	0	0	0	0	0	0	0	0	0	0	0.0096	0	0	0.0115	0	0	0	0	0	0.0063	0	0.0104	0	0	0.019	0	0.0213	0.0176	0.0054	0	0	0	0	0	0
CD4+ Tem	0.1323	0.1012	0.1287	0.1092	0.1122	0.1328	0.1159	0.1034	0.1345	0.1369	0.1183	0.1116	0.1162	0.1195	0.1302	0.0921	0.1706	0.1211	0.1093	0.1368	0.0983	0.0737	0.1192	0.1259	0.1302	0.1602	0.1066	0.1046	0.1133	0.151	0.0857	0.127	0.1401	0.1311	0.1291	0.104	0.1108	0.1359	0.1036	0.13	0.0882	0.1165	0.111	0.1579	0.1338	0.1234	0.1	0.1108	0.1141
CD8+ naive T-cells	0.0198	0.0045	0.0414	0.0275	0.0187	0.017	0.0146	0.011	0.018	0.0257	0.011	0.0147	0.0118	0.0048	0.0017	0.0079	0.03	0.0157	0.0316	0.0313	0.0342	0.0045	0.0322	0.0117	0.0064	0.0114	0.0113	0.0078	0	0.0275	0.0119	0	0.0146	0.0119	0.0114	0	0	0.0116	0.0252	0.0052	6e-04	0.0083	0.0109	0.0108	0.0203	0.0091	0.0081	0.019	0.0065
CD8+ T-cells	0.1412	0.1207	0.2005	0.1587	0.1536	0.1346	0.1158	0.0983	0.1197	0.1588	0.1025	0.1531	0.1732	0.1338	0.1537	0.142	0.1346	0.1785	0.1861	0.1515	0.1496	0.0829	0.1415	0.1509	0.1047	0.1334	0.1347	0.1416	0.0929	0.1681	0.1045	0.097	0.0888	0.1787	0.143	0.1457	0.1147	0.0654	0.1548	0.0981	0.0871	0.1561	0.179	0.1473	0.1664	0.1153	0.1612	0.1566	0.1351
CD8+ Tcm	0.1112	0.1178	0.1223	0.0924	0.1241	0.1118	0.105	0.0937	0.0977	0.1424	0.1076	0.1232	0.1144	0.1043	0.1234	0.1146	0.0908	0.1302	0.1313	0.1084	0.1042	0.0587	0.104	0.1293	0.0796	0.1263	0.118	0.1023	0.0902	0.1219	0.0835	0.1096	0.0888	0.1278	0.1145	0.1192	0.0676	0.062	0.0954	0.1093	0.0755	0.1076	0.1168	0.1155	0.1326	0.118	0.1081	0.1017	0.122
CD8+ Tem	0.0819	0.0561	0.0253	0.0403	0.0617	0.0573	0.0527	0.0311	0.0401	0.077	0.049	0.066	0.0806	0.046	0.0618	0.0515	0.0401	0.0807	0.0573	0.0268	0.0335	0.0385	0.0557	0.0652	0.0236	0.0788	0.0481	0.0651	0.0438	0.0499	0.0293	0.0543	0.0373	0.0601	0.0457	0.0697	0.0619	0.0314	0.0405	0.0441	0.0246	0.048	0.0497	0.0647	0.0651	0.0842	0.0775	0.0617	0.0569
cDC	0.062	0.0656	0.1305	0.0145	0.049	0.0522	0.0477	0.043	0.0124	0.0747	0.0285	0.033	0.0332	0.0399	0.0402	0.06	0.0722	0.0758	0.0624	0.0881	0.1156	0.0371	0.0263	0.0903	0.0203	0.0089	0.0579	0.0198	0.0203	0.0743	0.0199	0.0363	0.0545	0.0576	0.0619	0.0117	0.0376	0.0235	0.0458	0.0186	0	0.0364	0.0209	0.0321	0.0742	0.0723	0.0425	0.0367	0.07
Chondrocytes	0	0	0	0	0	0	0	0	0	0	0	0	0	0	0	0	0	0	0	0	0	0	0	0	0	0	0	0	0	0	0	0	0	0	0	0	0	0	0	0	0	0	0	0	0	0	0	0	0
Class-switched memory B-cells	0.0568	0.0275	0.0238	0.031	0.0434	0.0266	0.0456	0.0071	0.0333	0.0473	0.0373	0.0314	0.0387	0.019	0	0.0549	0.0462	0.0423	0.0239	0.0399	0.0559	0.059	0.0632	0.0406	0.0245	0.0269	0.025	0.0169	0	0	0.0128	0.0035	0.0468	0	0.0384	0.0296	0.0417	0.0897	0.045	0.041	0.0296	0.0497	0.0391	0.0082	0.0123	0.0021	0.0176	0.0084	0.0188
CLP	0.1681	0.1284	0.1545	0.1982	0.2082	0.2494	0.1767	0.1984	0.2059	0.2125	0.2245	0.2533	0.1363	0.1666	0.205	0.1743	0.2132	0.1912	0.2009	0.2062	0.2292	0.1344	0.2377	0.1666	0.1502	0.2066	0.1505	0.1487	0.124	0.2073	0.2842	0.1297	0.1769	0.1968	0.164	0.1	0.0943	0.2185	0.2112	0.1714	0.1023	0.1538	0.143	0.19	0.2615	0.21	0.1719	0.2172	0.1775
CMP	0	0	0	0	0	0	0	0	0	0	0	0	0	0	0	0	0	0	0	0	0	0	0	0	0	0	0	0	0	0	0	0	0	0	0	0	0	0	0	0	0	0	0	0	0	0	0	0	0
DC	0	0	0	0	0	0	0	0	0	0	0	0	7e-04	0	0	0	0	0	0	0	0	0	0	0	0	0	0	0	0	0	0	0	0	0	0	0	0.0027	0	0	0	0	0	0	0	0	0	0	0	0
Endothelial cells	0	0	0	0	0	0	0	0.0044	0.0045	0	0	0	0	0	0	0	0	0	0	0	0	0.0033	0	0	0.0071	0	0	0	0.0023	0	1e-04	0	0	0	3e-04	0.0027	0	0	0	0	0.0025	0	0	0	0	0	0	0	0
Eosinophils	0.0264	0.0281	0	0.0036	0.0079	0.0042	0.0113	3e-04	0.0082	0.0026	0.0314	0.0155	0.0202	0.0319	0.046	0.0152	0	0.0021	0	0.0348	0	0.0208	0.0032	0.01	0.0629	0.0199	0.0153	0.0163	0.1009	0.0232	0.0095	0.0653	0.051	0.0314	0.0334	0.0127	0.0927	0.0288	0.014	0	0.0357	0.0109	0.0084	0.0433	0.007	0.0046	0.0096	0.0365	0.0944
Epithelial cells	0	0	0	0.0014	0.0024	0.0024	0	0.0072	0	0	0	4e-04	0	0.0016	0	0	0	0	0	0	0	0.0014	0	0	0.0016	0	0	0	0	0	0.001	0	0	0.0013	0	0.0032	0	0.002	0.0016	0	0.0061	0.0027	0	0.0032	0	0	0	0	7e-04
Erythrocytes	0	0	0	0	0	0	0	0	0	0	0	0	0	0	0	0	0	0	0	0	0	0	0	0	0	0	0	0	0	0	0.0127	0	0	0	0	0	0	0.0035	0	0	0	0	0	0	0	0	0	5e-04	0
Fibroblasts	0	0	0	0	0	0	0	0	0	0	0	0	0	0	0	0	0	0	0	0	0	0	0	0	0	0	0	0	0	0	0	0	0	0	0	0	0	0	0	0	0	0	0	0	0	0	0	0	0
GMP	0	0	0	0	0	0	0	0	0	0	0	0	0	0	0	0	0	0	0	0	0	0	0	0	0	0	0	0	0	0	0	0	0	0	0	0	0	0	0	0	0	0	0	0	0	0	0	0	0
Hepatocytes	0	0	0	0	0	0	0	0	0	0	0	0	0	0	0	0	0	0	0	0	0	0	0	0	0	0	0	0	0	0	0	0	0	0	0	0	0	0	0	0	0	0	0	0	0	0	0	0	0
HSC	0	0	0.0084	0.0379	0.0022	0.0196	0	0.0467	0	0	0	0.0178	0.0371	0.0178	0.016	0.0056	0.0068	0.0036	0.005	0.008	0	0.0087	0	0.0073	0.0065	0.0031	0	0.0172	0.0187	0.0249	0.0609	0.0068	0	0.0118	0.0073	0.006	0.0069	0.0105	0.0173	0	0.0277	0.0297	0.011	0.022	0.0106	0.0151	0.0015	0.0171	0.0093
iDC	0.0539	0.022	0.0037	0.0694	0	0.0228	0.0096	0.0339	0	0	0	0.0607	0.0734	0.0452	0.0208	0.0434	0	0.0038	0	0.0518	0	0.0798	0.0067	0.0136	0.0296	0	0.0244	0.0054	0.1539	0.0666	0.0311	0.1083	0.0423	0.0163	0.0436	0.0432	0.2223	0.0217	0.0264	7e-04	0.0556	0.0184	0.0353	0.0547	0.01	0.0203	0.0236	0.003	0.1621
Keratinocytes	0	0	0	0	8e-04	0.0011	0	2e-04	0	0	0	1e-04	0	4e-04	0	3e-04	0	0	0	0	4e-04	2e-04	0	5e-04	3e-04	5e-04	0	0	0	4e-04	8e-04	0	0	4e-04	5e-04	1e-04	5e-04	3e-04	3e-04	0	0.0021	2e-04	0	9e-04	8e-04	0	0	0	0
ly Endothelial cells	0	1e-04	0	0.0025	0	0	0	0.0051	0.0012	0	0	0	0	0	0	0	0	0	0	0	0	0.0039	0	0	0.0013	0	0	0	0.0048	0	0.0076	0.0029	0	0.0011	9e-04	0.0015	9e-04	0	0	0	0.0029	0	0.001	0	0	0.002	3e-04	1e-04	0
Macrophages	0	0	0	0	0	0	0	0	0	0	0	0	0	0	0	0	0	0	0	0	0	0	0	0	0	0	0	0	0	0	0	0	0	0	0	0	0	0	0	0.0018	0	0	0	0	0	0	0	0	0
Macrophages M1	0	0.0085	0	0	0	0	0	0	0	0	0	0	0	0	0	0	0	0	0	0	0	0	0	0	0	0	0	0	0	0	0	0	0	0	0	0	3e-04	0	0	0.0058	0	0	0	0	0	0	0	0.0028	0
Macrophages M2	0	0	8e-04	2e-04	0	0	0	0	0	0	0	0	0	0	0	0	4e-04	0	0	0	0	0	0	0	0	0	0	0	0	0	0	0	0	0	0	0	8e-04	0	0	0	0	0	0	0	0	0	0	0	0
Mast cells	0.0511	0.0571	0.0294	0.074	0.0534	0.0609	0.042	0.0755	0.0567	0.0405	0.0365	0.0606	0.0681	0.0516	0.0557	0.0493	0.0442	0.0552	0.044	0.0498	0.0439	0.0749	0.0538	0.0621	0.0602	0.0423	0.0479	0.0613	0.078	0.0337	0.0671	0.0657	0.0501	0.0615	0.0515	0.0555	0.0659	0.0529	0.0492	0.0439	0.0549	0.0626	0.0515	0.0461	0.0351	0.0455	0.0502	0.0585	0.0586
Megakaryocytes	0.0021	0.0018	4e-04	0.0077	0.001	0.0055	0.0017	0.0127	0.0015	0.0029	2e-04	6e-04	0.01	0.004	0	0.0013	2e-04	0	4e-04	9e-04	4e-04	0.0078	0.0026	1e-04	0.0062	5e-04	0.0021	0.0019	0.0115	0	0.0081	0.006	8e-04	0.0017	0.005	0.0076	0.0031	0.006	0.0054	0.0052	0.0036	0.007	0.0035	6e-04	0	0.0023	9e-04	0.0075	0.0017
Melanocytes	0	0	0	0	0	0	0	0.003	0	0	0	0	0	6e-04	0	0	0	0	0	0	0	0.001	0	0	0.0038	0	0	0	0.0041	0	0.004	0	0	0.001	0	0.0014	0	0.001	0	0	0.0036	0	0	0.0016	0	0	0	0	0.0024
Memory B-cells	0.0326	0.0442	0.0301	0.0647	0.0393	0.0317	0.0321	0.0019	0.0232	0.0373	0	0.0468	0.0369	0.0416	0.0172	0.0575	0.0271	0.0399	0.0358	0.0373	0.0537	0.079	0.0637	0.0418	0.0204	0.0098	0.0202	0.02	0.0035	0	0.0149	0.0073	0.0406	0.0043	0.0441	0.0457	0.0486	0.0429	0.0441	0.0448	0.0506	0.0535	0.0554	0.0095	0.0187	0	0.0278	0.0162	0.0347
MEP	0.0417	0.0216	0.0157	0.0667	0.0373	0.0249	0.0027	0.0122	0.0046	0.0168	0.0036	0.0329	0.05	0.0317	0.0206	0	0.0279	0.0294	0.0032	0.0228	0.0192	0.0257	0.0255	0.0457	0.0094	0	0.0147	0.0142	0.0293	0	0.0119	0.0199	0.0238	0.0252	0.0414	0.0199	0.0344	0.0509	0.0364	0.0101	0.0446	0.0504	0.0388	0.045	0	0	0.0377	0.0292	0.0411
Mesangial cells	0	5e-04	0	0	0	0	0	0	0	0	0	0	0	0	0	0	0	0	0	0	0	0	0	0	0	0	0	0	0	0	0	0	0	0	0	1e-04	0.0029	0	0	0	0	0	0	0	0	0	0	0.0024	0
Monocytes	0.0165	0.0809	0.0023	0	0.0379	0.034	0.0716	0.0352	0.0679	0.0298	0.0725	0.0177	0.0126	0.0467	0.0376	0.0464	0.0109	0.0234	0.0223	0.0413	0.0369	0.0351	0.0319	0.0529	0.0629	0.0561	0.0514	0.0278	0.0291	0.0345	0.0337	0.0741	0.0614	0.0301	0.037	0.0293	0.0285	0.0271	0.0297	0.0816	0.0407	0.0329	0.013	0.0567	0.0482	0.0548	0.0254	0.0484	0.044
MPP	0	0	0	0	0	0	0	0	0	0	0	0	0	0	0	0	0	0	0	0	0	0	0	0	0	0	0	0	0	0	0	0	0	0	0	0	0	0	0	0	0	0	0	0	0	0	0	0	0
MSC	0	0	0	0	0.008	0.1337	0	0.0458	0	0	0	0	0	0.1608	0	0	0	0	0	0	0	0	0	0	0	0	0	0	0.1056	0	0.1231	0	0	0.0905	0	0.0195	0	0.1603	0.0805	0	0.2735	0.0255	0	0.1885	0	0	0	0	0.0294
mv Endothelial cells	0	0	0	0	0	0	0	0	0	0	0	0	0.0011	0	0	0	0	0	0	0	0	0	0	0	0	0	0	0	0.0018	0	0	0	0	0	0	0.0014	0	0	0	0	1e-04	0	0	0	0	0	0	0	0
Myocytes	0	0	0	0	0	0	0	0	9e-04	0	0	0	0.0015	6e-04	6e-04	0.0051	0	0	0	0	0	0.0018	0	0	0	0	0	0.006	0	0	0	0	0	0.0019	0.0028	0	6e-04	0	0.0051	0	0.0039	0.003	5e-04	0.0012	0.0025	0.0023	0.0016	0.0018	0.0023
naive B-cells	0.0013	0.0102	0.0277	0.0502	0.0346	0.0186	0.0247	0.0042	0.0137	0.0173	0	0.0434	0.0218	0.0329	0.0274	0.0279	0.0222	0.0211	0.0395	0.0259	0.0262	0.0487	0.0291	0.0301	0.0104	0	0.0193	0.0218	0.0062	0.0104	0.0102	0.0067	0.0102	0.0011	0.0316	0.0158	0.0207	0	0.0367	0.0195	0.0236	0.0267	0.0445	0.0037	0.0176	0	0.027	0.001	0.0147
Neurons	0	0	8e-04	0.0012	0.0013	0.0035	2e-04	0.0031	4e-04	3e-04	1e-04	8e-04	0	0.0012	0.0011	6e-04	7e-04	2e-04	7e-04	8e-04	0.0013	3e-04	4e-04	3e-04	7e-04	0.001	0	5e-04	9e-04	7e-04	0.006	0	9e-04	0.002	1e-04	5e-04	1e-04	0.0014	0.0011	0	0.0035	7e-04	7e-04	0.0021	0.001	5e-04	2e-04	2e-04	9e-04
Neutrophils	0	0.0068	0	0	0	0	0.0222	0.0168	0.0192	0.0082	0.0433	0	0	0.0047	0.0053	0.0156	0	1e-04	0	0.0013	0.0011	0.0141	0	0.0085	0.0355	0.0319	0.0168	0.0207	0.0036	0	0.0057	0.0208	0.0187	0.0028	0.0033	0.0065	0.0034	0.0017	0	0.0088	0.0074	3e-04	0	0.0052	0.0055	0.0101	5e-04	0.0045	0.004
NK cells	0.0212	0	0	0	0.0233	0	0.0235	0	0	0.0117	0.0103	0.0198	0	0	0.0162	0.0014	0	0.0245	0.0111	0	0	0	0	0.0014	0	0.0127	0.0036	0.0158	0	0.0106	0	0	0	0	0	0	0	0	0	0	0	0	0	0	0.0065	0.0354	0.0333	0	0
NKT	0	0.0187	0	0	0.0045	0.0141	0.0119	0.0586	0.0151	0	0.0023	0	0.0114	0.0261	0	0.0096	0	0	0	0	0.0067	0.0452	0	0	0.0418	0.0234	0	0.0056	0.0414	0	0.006	0.0223	0.0345	0.0168	0	0.0236	0.0172	0.0137	0.0122	0.0324	0.0458	0.0057	0	0.0174	0	0.0099	0	0.0013	0.0162
Osteoblast	0	0	0	0.0255	0	0	0	0	0	0	0	0	0.0398	0.0065	0	0.0023	0	0	0	0	0	0	0	0.0146	0	0	0	0.0012	0	0	0	0.0045	0	0	0	0.0416	0.0214	0	0.0062	0	0.0051	0.0083	0.0261	0	0	0.0011	0.0095	0.0094	0
pDC	0	0.0091	0	0	0	0	0	0	0	0	0	0	0	0	0	0	0	0	0	0	0	0	0	0	0	0	0	0	0	0	0	0	0	0	0	0	0	0	0	0.0031	0	0	0	0	0	0	0	0	0
Pericytes	0	0	0	0	0	0	0	0	0	0	0	0	0	0	0	0	0	0	0	0	0	0	0	0	0	0	0	0	0	0	0	0	0	0	0	0	0	0	0	0	0	0	0	0	0	0	0	0	0
Plasma cells	0.2869	0.2143	0.2345	0.2039	0.2178	0.2094	0.2318	0.1562	0.2401	0.2495	0.2623	0.2151	0.1862	0.1477	0.1703	0.2042	0.2945	0.2459	0.2464	0.2296	0.271	0.1829	0.2848	0.2064	0.1582	0.2084	0.2216	0.1909	0.1367	0.1883	0.1854	0.1648	0.2299	0.1602	0.2042	0.1689	0.1804	0.2868	0.2237	0.2364	0.1583	0.2004	0.2122	0.161	0.1902	0.1544	0.179	0.1842	0.1678
Platelets	0	0	0	0.0157	0	0.0106	0	0.0257	0	0	0	0	0.0183	0	0	0	0	0	0	0	0	0.0182	0	0	0.0065	0	0	0	0.0267	0	0.018	0.0065	0	0	0.0076	0.0051	0.0028	0.0075	0.001	0	0	0.008	0	0	0	0.0027	0	0.013	0
Preadipocytes	0.022	0	0	0	0	0	0.0018	0	0.0157	0	0.0057	0.0014	0.0132	0	0	0	0.0467	0	0.0035	0	0	0	0.042	0	0	0	0.0097	0.003	0	0	0	0	0	0	0	0	0.0119	0.0652	0	0	0.0039	0	0	0	0	0	0	0	0
pro B-cells	0.0035	5e-04	0.0048	0.0167	0.0073	0.0163	0.0102	0	0.0141	0.0099	0.0066	0.0149	0.0115	0.0109	0.0018	0.0043	0.0092	0.0102	0.0087	0.0075	0.0193	0.0206	0.0253	0.0058	5e-04	0.0046	0.0044	0.0077	0	0	0.0095	0	0.0077	0	0.0054	0.0014	0.0107	0.0146	0.0176	0	0.0132	0.0022	0.0092	0.0042	0.0028	0	0.0076	0.0091	0.0012
Sebocytes	0	0	0	0	4e-04	0.0019	0	0.0031	0	0	0	4e-04	2e-04	0.0013	2e-04	0	0	0	0	0	0	0.0013	0	5e-04	0.0012	0.0011	0	5e-04	0.0014	1e-04	0.0038	0.0014	5e-04	0.0022	6e-04	0.0013	8e-04	0.001	0	0	0.0035	4e-04	0	0.0016	9e-04	9e-04	0	0	8e-04
Skeletal muscle	0	0	0	0	0	0	0	0	0	0	0	0	0	0	0	0	0	0	0	0	0	0	0	0	0	0	0	0	0	0	0	0	0	0	0	0	0	0	0	0	0	0	0	0	0	0	0	0	0
Smooth muscle	0.5595	0.4866	0.6372	0.5441	0.5657	0.487	0.5459	0.4789	0.5185	0.5649	0.5574	0.5451	0.5046	0.3778	0.5324	0.4655	0.6657	0.5803	0.6122	0.5714	0.5846	0.445	0.623	0.4892	0.4388	0.4819	0.512	0.4724	0.3765	0.6326	0.5049	0.4271	0.5171	0.4543	0.4967	0.4067	0.3905	0.4663	0.5035	0.5503	0.2885	0.4834	0.5076	0.4582	0.5586	0.4981	0.512	0.4682	0.4566
Tgd cells	0	0	0	0	0	0	0	0	0	0	0	0	0	0	0	0	0	0	0	0	0	0	0	0	0	0	0	0	0	0	0	0	0	0	0	0	0	0	0	0	0	0	0	0	0	0	0	0	0
Th1 cells	0.3312	0.2727	0.1837	0.2618	0.2801	0.2667	0.2182	0.1536	0.2557	0.2259	0.1502	0.2386	0.3203	0.2606	0.1648	0.2258	0.2232	0.263	0.2161	0.1753	0.206	0.238	0.2812	0.27	0.1189	0.1629	0.2067	0.2194	0.2166	0.1382	0.1912	0.2427	0.193	0.2461	0.2106	0.3453	0.3291	0.3199	0.2137	0.2398	0.2423	0.2729	0.2821	0.245	0.2086	0.2532	0.2791	0.2618	0.2459
Th2 cells	0.1312	0	0.0666	0	0	0	0.0163	0	0	0.1797	0.1695	0	0	0	0.0323	0	0.1201	0.0875	0.0453	0.0216	0.0276	0	0.1604	0.0096	0.0113	0.1601	0.0056	0	0	0.0877	0	0.0154	0.0281	0	0	0	0	0.0665	0	0.0135	0	0	0	0.0118	0.04	0	0	0	0.0052
Tregs	0	0	0	0	0	0	0	0	0	0	0	0	0	0	0	0	0	0	0	0	0	0	0	0	0	0	0	0	0	0	0	0	0	0	0	0	0	0	0	0	0	0	0	0	0	0	0	0	0
[truncated: 84 more columns]
