# Supplementary material for: Identification of potential biomarkers associated with immune cell infiltration patterns in Kawasaki disease via bioinformatics
Source: PLoS One. 2025 Jun 2;20(6):e0324337. doi: 10.1371/journal.pone.0324337 (PMC12129191; doi:10.1371/journal.pone.0324337)
Supplement: S14 File — (ZIP) [file pone.0324337.s016.zip › 3. Filter Samples with p 0.05/CIBERSORT.filter.txt]

id	B cells naive	B cells memory	Plasma cells	T cells CD8	T cells CD4 naive	T cells CD4 memory resting	T cells CD4 memory activated	T cells follicular helper	T cells regulatory (Tregs)	T cells gamma delta	NK cells resting	NK cells activated	Monocytes	Macrophages M0	Macrophages M1	Macrophages M2	Dendritic cells resting	Dendritic cells activated	Mast cells resting	Mast cells activated	Eosinophils	Neutrophils
GSM3351236	0.282886600125725	0	0.191285493761631	0	0	0	0.0310810122569185	0.0279828687186834	0	0.282574038989129	0.0318047593981655	0	0	0.0577585764285003	0.00633383295508102	0.0382525072686228	0	0.0206014870501121	0.0179105902017148	0.0115282328457165	0	0
GSM3351242	0.14234614844024	0	0.113919000017138	0.126044857570223	0	0.030145455041598	0.137719593909942	0	0.0134629338904742	0.0488004766296912	0.102086048396326	0	0	0.0442726594266988	0.0539495047939616	0	0	0.00285151188614343	0	0.160073301627767	0.00696704999574807	0.0173614583740497
GSM3351243	0	0	0.0165251782261854	0.193164640113619	0	0	0.370037701732411	0.0300557383950235	0	0	0.340439671685093	0.0262978299969917	0	0	0	0	0	0	0.0234792398506754	0	0	0
GSM3351247	0	0	0.0625958267881152	0.00566245099034803	0	0	0	0.137032198977426	0.099814032021387	0	0	0.110746306187957	0.0189888794687192	0.0177214447763981	0	0	0	0	0	0.54743886078965	0	0
GSM3351220	0	0	0.0216672280121094	0.318741092475245	0	0	0.400164082723268	0.00230754446837553	0	0.0601286613018893	0.0319236934718731	0	0	0.0140924209326116	0.0792993632552746	0.067600870118428	0	0	0.00407504324092598	0	0	0
GSM3351221	0.196463012501305	0.255594149417699	0	0.00539073577938517	0.0526225636773353	0	0.070337111465127	0.0422334369562567	0.0161117464574948	0.0450618005164314	0.119114128602633	0	0	0.0695253541780835	0.0801211239512443	0	0.0201420668154947	0	0.0177843050520022	0	0.00949846462950728	0
GSM3351222	0.0120022367494052	0.103800329231859	0	0.044805199132668	0.0773304309622317	0	0.0958658451264476	0	0.0178545324541256	0.0101846974236175	0.0849233159967079	0	0.00180754379085013	0.0910112526361218	0.063902626217185	0.0941664573401572	0.0742703506932182	0	0	0.109999988095736	0.11047299881426	0.00760219533540974
GSM3351227	0	0.0336687244898835	0.00291864795643353	0.0825630343035814	0	0	0.0599475246741105	0.0305044699784686	0.00860866635215672	0	0	0.0373572249353654	0.00278920428217723	0.368655742390904	0.0316756654189695	0.139104790641241	0.00657080054787255	0	0	0.151452644600686	0	0.0441828594281508
GSM3351228	0	0	0	0	0.0351982021143715	0.0394628256083869	0	0	0.00809994865482385	0	0	0.150995614386283	0	0.236728143468967	0	0.118667231387963	0.000790546188923126	0	0	0.309755860679121	0.0524495674849562	0.0478520600262054
GSM3351230	0.103137973910622	0.261850575586806	0	0.0918380351471836	0.147215495304502	0	0.0689516174232803	0	0.0131115025797412	0.0411478327962002	0.0758433585567747	0	0.00901619240203577	0.0267708846396724	0.0210724146395495	0.0615788495424044	0.0182390303417804	0.00656318583866148	0.0536630512907863	0	0	0
GSM3351231	0.100794427411265	0.128661790280157	0	0	0.196831990441392	0.0327155648297499	0.0889861699824217	0.0220907632868273	0	0.0368524503858275	0.181482470881878	0	0.00930364652753165	0	0.00195006670317298	0	0	0.15961397536506	0	0.0131329006240672	0	0.0275837832806492
GSM3351232	0.0383474274034918	0.11005056945625	0.239068185090544	0.0266128982439435	0.0463701759587037	0	0	0.0977704593241564	0.0179640648981233	0.0152244765574187	0	0.0187156837753269	0	0.0612895955672569	0.137040406747068	0.0109288646846426	0.0352050706168753	0	0	0.145412121676198	0	0
