# Supplementary material for: Identification of potential biomarkers associated with immune cell infiltration patterns in Kawasaki disease via bioinformatics
Source: PLoS One. 2025 Jun 2;20(6):e0324337. doi: 10.1371/journal.pone.0324337 (PMC12129191; doi:10.1371/journal.pone.0324337)
Supplement: S14 File — (ZIP) [file pone.0324337.s016.zip › 3. Filter Samples with p 0.05/count.txt]

Control count: 4
Treat count: 8
