# Supplementary material for: Identification of potential biomarkers associated with immune cell infiltration patterns in Kawasaki disease via bioinformatics
Source: PLoS One. 2025 Jun 2;20(6):e0324337. doi: 10.1371/journal.pone.0324337 (PMC12129191; doi:10.1371/journal.pone.0324337)
Supplement: S14 File — (ZIP) [file pone.0324337.s016.zip › 3. Filter Samples with p 0.05/GEOimmune.filter.pl]

use strict;
use warnings;

my $pvalueOpt=0.05;
my $normalRef=$ARGV[0];
my $tumorRef=$ARGV[1];
my $normalCount=0;
my $tumorCount=0;

open(RF,"CIBERSORT-Results.txt") or die $!;
open(WF,">CIBERSORT.filter.txt") or die $!;
while(my $line=<RF>){
	chomp($line);
	my @arr=split(/\t/,$line);
	my $sample=shift(@arr);
	my $RMSE=pop(@arr);
	my $Correlation=pop(@arr);
	my $Pvalue=pop(@arr);
	if($.==1){
		print WF "id\t" . join("\t",@arr) . "\n";
	}
  else{
  	if($Pvalue<$pvalueOpt){
  	  print WF "$sample\t" . join("\t",@arr) . "\n";
  	  if( ($.>=2) && ($.<=($normalRef+1)) ){
  	  	$normalCount++;
  	  }
  	  else{
  	  	$tumorCount++;  	  	
  	  }
  	}
  }
}
close(WF);
close(RF);

print "Control count: $normalCount\n";
print "Treat count: $tumorCount\n";
