# Supplementary material for: Identification of potential biomarkers associated with immune cell infiltration patterns in Kawasaki disease via bioinformatics
Source: PLoS One. 2025 Jun 2;20(6):e0324337. doi: 10.1371/journal.pone.0324337 (PMC12129191; doi:10.1371/journal.pone.0324337)
Supplement: S15 File — (ZIP) [file pone.0324337.s017.zip]

Archive with 4 entries (3 files):
- 4. Bar Chart/
- 4. Bar Chart/barplot.pdf
- 4. Bar Chart/GEOimmune.barplot.R
- 4. Bar Chart/xCell.score.txt
