# Supplementary material for: Identification of potential biomarkers associated with immune cell infiltration patterns in Kawasaki disease via bioinformatics
Source: PLoS One. 2025 Jun 2;20(6):e0324337. doi: 10.1371/journal.pone.0324337 (PMC12129191; doi:10.1371/journal.pone.0324337)
Supplement: S16 File — (ZIP) [file pone.0324337.s018.zip › 5. Heatmap/GEOimmune.pheatmap.R]

#install.packages("pheatmap")

setwd("F:\\APP\\生信（免疫浸润）\\8、热图")      #���ù���Ŀ¼
data=read.table("xCell.score.txt",sep="\t",header=T,row.names=1,check.names=F)
rt=data[rowMeans(data)>0.01,]
#rt=t(rt)

library(pheatmap)
Type=c(rep("con",55),rep("treat",78))    #�޸Ķ��պʹ�������Ʒ��Ŀ
names(Type)=colnames(rt)
Type=as.data.frame(Type)

pdf("heatmap.pdf",height=5,width=10)
pheatmap(rt, 
         annotation=Type, 
         color = colorRampPalette(c("green","green", "black", "red", "red"))(50),
         cluster_cols =F,
         fontsize = 8,
         scale="row",
         fontsize_row=7,
         fontsize_col=3)
dev.off()
