# Supplementary material for: Identification of potential biomarkers associated with immune cell infiltration patterns in Kawasaki disease via bioinformatics
Source: PLoS One. 2025 Jun 2;20(6):e0324337. doi: 10.1371/journal.pone.0324337 (PMC12129191; doi:10.1371/journal.pone.0324337)
Supplement: S16 File — (ZIP) [file pone.0324337.s018.zip › 5. Heatmap/newTab.xls]

PC1	PC2	PC3	PC4	PC5	PC6	PC7	PC8	PC9	PC10	PC11	PC12	PC13	PC14	PC15	PC16	PC17	PC18	PC19	PC20	PC21	PC22	PC23	PC24	PC25	PC26	PC27	PC28	PC29
GSM1894312	-4.37736184393892	-0.348374695717736	-1.62428512493486	0.497849671564743	1.80110964794788	-1.23886303929621	-1.48038837205508	2.29161825886593	1.69376399935881	-0.243133166555525	-0.155193238382685	-0.24063089528343	0.385378298239454	-0.24574046258876	-0.449234191300161	0.0667431931968335	-0.351528697907444	-0.139797473419518	0.286687765471545	-0.156640260292934	-0.433445320686423	-0.109017638461772	0.262253963683177	-0.0892985996131489	-0.0481685830588051	-0.0646215073322069	0.185514564121469	-0.26002631928498	0.056753579048141
GSM1894313	-2.26803318753334	-0.220885488274029	0.618475593036438	0.128354719449198	-0.319567412904635	-0.447825357049786	-0.66644797400252	0.18695750868191	1.90909730467591	-0.580773950217973	0.593460977234752	0.720680739981561	-0.189441165780839	-0.444549809638186	-0.369955215187764	0.390738601603836	-0.835988943727681	0.336071262056106	0.0504027252298116	0.628650188745628	0.063136950613295	0.0254035733749075	0.190994530087554	0.0395020090140213	0.516093383075101	0.0523255295961192	-0.252520904043711	-0.126321517438623	0.237989578666344
GSM1894314	-5.22135740572532	-0.413771592869814	-2.00570238913114	1.28569590230436	-0.299348231911004	2.19465024291174	1.392823944948	-0.596103872565087	-1.31465253524912	-0.501062236922191	-2.18197699852051	0.305708316782072	-0.287130470486172	-0.233490857706095	0.690231172776582	-0.301016835460492	-1.45614679336685	-0.0754038124045565	-0.277800796779373	0.26501039383802	-0.120567142445857	0.111394444343744	-0.206203856401462	0.244849502336718	-0.306386254811297	-0.251744202210214	0.0788565002575654	-0.223026455604773	-0.0314962333109762
GSM1894315	-5.81403231386656	-0.848376545751563	3.20171949783645	0.912095311993921	0.482766056534071	0.925864884189149	1.77969556704068	-0.715220110179067	-1.03643062918671	1.2989563604542	-0.953117491799713	-2.07859637802268	0.382358667111708	-0.137103804455855	-0.597300618858083	0.214545721899898	0.581598110841521	-0.145710541544828	0.0487334878198553	0.0267318582055102	-0.0117270944260344	-0.344765606629279	0.229797384658951	0.38982379431302	0.200340624782297	-0.25381890301675	-0.336141798006154	0.0613602392720123	0.00162777221417665
GSM1894316	-5.07784461826307	0.254666130659271	0.678075314026113	0.54255050168975	-0.189385056970076	0.0868510144021596	0.63656052176498	-0.402617391758	-0.0692509648516962	0.537515645675298	-0.102677072784343	0.0684971216027236	0.263143795575367	-0.580843960105083	-0.644210037485874	-0.28819368089982	-0.0276057101507211	0.0249188052447656	0.167446962573275	-0.156923332677643	-0.0640333854408968	0.19946101680696	-0.24974798067569	0.0116209753312009	-0.310528692322899	0.230896691257551	-0.0959806572942641	0.0944992868444704	0.0771679110581577
GSM1894317	-3.8372830519987	-0.451687706526643	0.787501803125949	-1.48732905642943	-0.416458883405261	-1.0633718636459	-1.09251784242861	0.0175610418730763	-2.3765722202552	0.1420367353014	0.68602663579569	0.335147299137019	0.497663318201836	-0.440168762740411	0.122643389222066	0.0723850957804634	-0.10527649883014	0.749040965521827	0.0122272538523792	0.0479826086665034	-0.0702834328218627	0.318167263337341	0.292822577108967	0.011739272363632	-0.111755598479938	-0.0578466984911534	-0.260568415545895	0.063772325782848	-0.0603865540519378
GSM1894318	-2.50543532433299	1.07925050307146	-0.676640286758644	1.08627368574104	-0.304822822528739	-0.166232990258224	0.100696752544243	-0.275352758492844	0.51872816243317	-0.94510722135728	0.232029108450602	0.914478791683928	-0.248881934108486	0.00274354742150495	0.0815010320428226	-0.255071144844481	0.2403331456563	0.0555750490612828	0.0595967747635028	-0.137523442946201	0.0544693727136964	0.321815673544353	-0.0371856248021836	-0.282259888514616	-0.386189211863019	-0.0157890789271464	-0.469590319708112	0.0500939132006957	-0.0398574242865023
GSM1894319	1.00510550385699	-0.693238196677449	1.00182443235192	-2.22831167960672	-0.297270192386039	-1.11973213200814	1.06846071917077	1.33192494036743	-0.750033176436815	-1.30893149600481	1.4695588328323	-0.693648749427085	0.329919700324542	-0.645317393370876	1.20185638123597	0.463949552245203	-0.243625982132036	0.17975312807853	0.298089643994774	-0.393737430832844	0.0606399960689623	-0.128583087625202	-0.386430525882446	0.342432105922919	-0.0516570339219349	-0.14042727850709	0.0622382750180137	0.20478575932636	0.0887523695173547
GSM1894320	-2.44887166768962	1.42525088274038	-0.361858338966837	-0.465432360556227	-0.177818815188619	-0.122116424228376	-0.137569173207327	-0.20903097602523	0.36020712693809	-0.517358633367463	0.0808043680358428	-0.0335771654123782	0.0487968701747646	-0.470605991423097	0.346788526994667	-0.189194766577526	0.61859331347853	1.09663521503562	0.0886543493512665	0.14779810618807	0.314724386489599	0.0663624764073785	0.0197478728219734	0.0567732745375016	0.0782358098904778	-0.0285594325060626	-0.182279897364431	0.00787598530643528	-0.216055580136235
GSM1894321	-4.85900229633773	0.174159461834912	-2.95520373689964	0.98131154811113	0.853685179100847	0.31224308792018	-0.430075524449043	1.17715941194097	-0.131554278331802	-0.728117191629679	0.318017400872145	-0.411270947084965	0.883281866580302	1.10664237941441	-0.319259042110193	-0.158662904424854	-0.389995072836516	-0.455844271392921	-0.214964261621445	0.0205569289029157	-0.201733688426832	0.234705431976768	0.0774126349055927	-0.183455876078672	0.126623517589864	0.101257087914268	-0.0654797266070218	0.219379176357882	-0.075425229167277
GSM1894322	-1.0846912817103	1.32393721826566	-4.39922795033248	-0.0665225642650905	1.06767375160029	-0.409884577301131	-0.919473621313737	0.55898086538886	0.0201090356664839	-1.07081975652668	0.28147352607384	-0.583975055467508	-0.0240406952757439	1.00008014905377	-0.250185206079235	-0.447113348242883	0.411073167052124	-0.579310453941023	0.379294142817237	0.384094829861098	0.109917546350096	0.302070492434867	0.0810964010242512	0.309855336727296	-0.457758352942615	-0.0155267498186218	-0.135058693149857	-0.0551049264512317	-0.0673771020979369
GSM1894323	-4.6274085470593	0.0062161938565798	0.917625034502461	0.246691024879058	0.309410071305031	-0.602625596226614	1.41452891888811	-0.600613012200774	-0.0374872075759194	0.835319693374239	1.33064696532332	0.274105351400474	0.530512392265682	-0.0947948299653609	-0.0476956946779344	0.242728053741153	0.625283524074011	-0.233420547769438	0.435860695653286	-0.132858925448093	0.00582445733694849	-0.0479398069188119	0.288545224667391	0.0689286403258428	-0.159565364375091	-0.0189667883457075	0.218747650618815	0.233340791974478	0.0312914193509195
GSM1894324	-4.08738525684017	-1.42774101761104	2.26957846099216	-0.61674007692965	0.292901494490431	0.827881994144654	0.12752356078494	0.972022090260928	0.873466200149936	0.173974583635757	-0.0395293180893462	-0.653448762112496	0.14023456598375	-0.61562638758063	-0.65529657912125	-0.589311888103205	0.0378545483979408	-0.0668772246534742	0.428532272033854	-0.498755795848218	-0.306674118051056	-0.450314690105832	-0.439182321277692	-0.199494155218465	-0.147809435253902	-0.419948396305885	-0.116434535027977	0.0328477550802538	-0.0920332827236954
GSM1894325	-2.73388927227318	-2.08077213317698	1.9597722428424	-1.03791811306979	-1.9328470772905	-1.16432215618616	-1.67345932623617	-0.753545545253922	-1.6573456373333	-0.158634158199616	0.242653242853394	1.05445321248325	-0.0661711360388145	0.942666285249175	-0.050825927622483	0.529834257540499	0.193510963928738	-0.383365114842741	0.0238459028347214	0.219916662275314	-0.0694266866225994	0.394528104684531	-0.1676996407507	-0.32105799572237	-0.0913440298290917	-0.101490793754813	0.242392357719664	-0.0435577939434327	0.0175496078032658
GSM1894326	-2.55015195436296	-0.573237279277131	-0.557073545822475	-1.80055529734849	-0.328076307622092	0.505291273490286	1.39141712652712	-0.616988101623792	0.178408849375603	0.266676138381555	0.756499477517954	0.0768050399822112	-0.115928779440715	0.406452967355373	0.37209152209889	0.374164080553194	-0.100235403665426	-0.7415747858467	0.206591718617182	-0.00585644154960657	0.123987070471079	-0.0540013191698923	-0.0502449491682685	-0.428985860183555	-0.0853833214514659	-0.00741939910629435	0.275752769795619	0.133352887319084	0.165707680496251
GSM1894327	-3.35757217730779	0.186082693915447	0.644065733578448	1.68914702758634	-0.430262903727297	0.0359964897070151	-0.10201653082627	-0.935777063433568	0.59503289682267	-0.939247589552724	1.00706043029806	0.864329243589666	-0.0106965980179683	0.492492863248564	0.0792865242453946	-0.951621541616883	0.0295100954347504	0.530126118836969	-0.499694771868383	0.113700150792512	0.0563242009696508	-0.116129523173485	0.0754187720752945	0.187515598819766	0.0302435021377705	-0.0718657679911173	-0.0656409989303319	-0.0021461224813936	-0.0790935697782314
GSM1894328	-5.27004047584964	0.915073203076907	-2.51071380323267	1.23256611532694	1.51555891272517	0.21017087580683	0.156121613518113	0.554582753773746	-0.79874844346991	0.0542502608552382	-1.35925596465807	-0.855411911063322	0.331704718528118	-0.443800033686287	0.530968805373403	0.844945345151765	-0.376860939754927	0.179681364087566	-0.107682170704351	-0.455043073150932	0.0699943261863713	0.0527449821105197	0.260841762495522	-0.225318185144711	-0.367290767023922	-0.00706508675428979	0.0170178815883872	-0.116841187288451	-0.0346231662807494
GSM1894329	-4.54407406769347	0.0208623563563368	-0.779616133595247	0.544287144721201	0.540002871692115	-0.888865777577249	0.454099922519715	1.62744883387742	0.879619480499045	-0.373264890723651	0.839348828206434	0.00121459901325466	0.249632122149132	0.0492290454189227	0.0493579039541381	0.311634542677952	-0.631737864368789	-0.493143709590077	0.286957433624402	-0.152218276241413	-0.375165567652635	0.135072279157352	0.0751820328060527	-0.190625167338966	-0.0120718219871386	-0.0735089743137066	-0.0782462405979672	-0.173889551842468	-0.164787395826736
GSM1894330	-5.04343138259787	0.764676424827959	-0.853360514867463	0.84843902063727	-0.0937064019380163	1.02306518017863	1.51715659764359	-0.471421631549392	-0.631332469281218	-0.0634182224467689	-0.204591674925871	0.837248521752236	0.220882698842291	0.628070939027824	0.467543174032029	-0.0946647494208989	-0.719617210651376	0.260138007229328	0.625601918099816	0.0781023245309832	-0.184067776708122	0.00720587207525773	0.175213092136383	-0.0169588085601074	-0.239293399202167	0.0917157573401212	-0.128580736485973	-0.0133216568680165	-0.0460965236000238
GSM1894331	-3.87702914020026	-0.0242103650449359	-0.545719334237091	0.735817624363943	0.678735432757658	0.266722010376859	0.604356922058758	-1.2502486056378	-0.323141729972507	0.176761208038657	-0.191785998312812	0.0261911531797927	-0.27207470942736	-0.656748288295033	0.665165025298035	-0.0183333970951473	-0.397663501806728	-0.011333342812159	-0.473813471719541	0.198440331222898	0.019066206578867	0.228519857305856	-0.394100233689435	-0.154385121088156	0.086816471611935	-0.0645928064905608	0.221127852535063	0.0414008961138295	-0.0548622955507674
GSM1894332	-4.67465236264905	0.678108987984745	-0.638745996726671	2.45692034723041	0.644840701717057	-0.630089298257579	0.714859436267543	-0.655898930519952	-0.536623919655064	-0.221430739051188	0.0830148723966532	0.458501557728036	0.266344142607383	-0.846659120720831	0.237874079074477	-0.467282339588798	-0.761866798642588	0.347935999725409	-0.341975062616338	0.646506443839443	-0.273387099900576	0.208355824598742	0.0963409922113579	0.0848031010078887	-0.0345185820311159	0.103881994021272	0.105020803183255	-0.190754543626579	0.0806830574507711
GSM1894333	-2.88754157331685	-0.342976380258235	3.83503159897518	2.83795546583565	0.304143277557711	-0.228113401709149	-0.102176143058125	-1.11297622540118	0.862722776354585	-0.180586154615417	0.944529651320251	-0.76820179550544	0.667936829728115	1.05869096374606	-0.196591547437787	0.457820378271831	-0.0444998143929915	0.381535979976885	-0.531330098048716	-0.231488426020451	-0.178549335152953	-0.210850864621351	0.494178412465364	0.310798665685982	-0.3936382360711	0.0932972950079694	-0.00108758045787453	-0.0332859714126889	0.0784899437690913
GSM1894334	-5.30400983508917	1.28807667355057	-1.10939641322965	2.42471252946235	1.90617305983845	-1.59206898484829	-0.0371228493578467	1.12794857314361	0.197078626761567	0.209428904442083	0.42274631212928	-0.406056884063784	1.12984778069502	1.22324301697133	-0.354634153231858	0.784670772802751	-0.0991712797566	-0.112717228950925	-0.0626569593333752	-0.0671551465424634	-0.470111999644495	-0.158540104832958	-0.0473633277825672	-0.0930330235578047	0.449089785226587	-0.162905374071766	-0.00252543295375435	-0.215416411197513	-0.0206418342277794
GSM1894335	-4.30972195355072	-0.685054754116287	0.910014757601274	0.378414351450012	-0.253520493619022	0.018331535588665	-0.119029967357904	-0.0119856797836822	0.984302112993279	-0.178768277348883	0.834799549046918	-0.506575467632079	-0.186580050363556	-0.748808260169405	-0.686100236433271	0.434343238573292	-0.12293895368334	-0.165676191993401	0.052256015091797	0.308824443988906	0.276459820843191	0.628477492557307	0.00801238955971635	0.0209135074809478	-0.265695400507907	0.148604304357094	0.0244674162797392	0.0644026815819803	-0.142073758668072
GSM1894336	0.0102467218740478	-0.14356094219661	0.227417337919484	-0.886726418918967	-0.356898580750537	0.702623626916153	-0.510885064356212	-1.51249041142068	0.601710860752404	-0.872527283096161	0.266576106753119	-1.01216350056243	-0.272790932211693	0.323563918042838	0.800577808628486	-0.465593655115626	0.240742149040425	-0.362130654644792	-0.5518846306866	0.000326858957079155	0.516932128710472	-0.0163412795753038	-0.250222066263729	0.0186165728434543	-0.0030828229450485	-0.311879393766374	0.209273024419054	-0.190519741956377	0.122607405942351
GSM1894337	-1.84753295168816	0.476099006157996	-3.49210650295018	-1.09567875879429	-0.0480521998982079	0.503463642148056	-1.15007031440864	0.738283424628092	0.383736436074964	-1.39580748413755	0.982695283174325	-0.688208351242518	0.71926882203282	1.28887084691771	0.265140185352899	-0.38108689243244	0.700661368457501	-0.660330213025971	0.0895733739522632	-0.0637002786694578	-0.0356155466510304	-0.212466614224986	-0.0933621911233241	-0.412690344434234	0.134517598466155	-0.0974581798042772	-0.121926143291073	0.0119002280096421	0.156652728271031
GSM1894338	-2.50034627767764	0.0616350480678093	-0.317646518457428	-0.143270140544016	-0.579399969069023	0.45337817065667	0.573957870191825	-0.0982783373457528	0.473693321976914	-0.896436592993118	-0.417698910943258	0.304159668474663	-0.777659546004023	-0.199682188468828	0.264737676751532	-0.473147894803347	-0.110478214772966	0.0147310668312967	0.268569292912834	0.25578878455931	-0.00725196157334539	0.303078083061255	0.112939375791748	0.109551345781088	-0.174269171242333	0.225370562563497	-0.206618184451988	0.130009458308361	0.112947044634445
GSM1894339	-2.28768868468493	-0.210986846520958	0.679449755251983	-1.06033945128981	-0.931764306307302	0.537931987105896	0.760483920976443	0.0463710785751254	0.679704475368737	-0.806354954560537	0.205547354196623	-0.437437052069479	-0.543969817830913	0.413672262799227	0.221914713242994	-0.575651930127175	0.231739384096337	0.22695878067167	0.549888411379025	-0.144533173578525	0.0760404430981188	-0.228645803226134	0.363305486724019	-0.0399821388273841	-0.362274429811004	-0.147388279546588	0.0023963754399997	-0.0293422064284926	0.118193416380474
GSM1894340	0.641535866191868	-2.76819612714734	2.37544852660808	-3.74041287585121	0.288186739103374	-0.881721725503141	-1.29333187532762	0.345904211347425	0.245860669536473	-0.0299915618422709	0.326182002428088	-0.0652231888041307	-0.339996966755544	0.670779532578749	1.1352487479409	0.375456885848017	-0.43465542406051	-0.312087371919851	-0.0579164710968421	-0.336246189106127	-0.0353379820659955	0.109443922296765	-0.0926527338288983	0.0850007514339273	-0.210556160068833	0.377269194035367	0.161028982893461	0.0323865289019909	0.133216998099501
GSM1894341	-2.79537806074507	-0.341752577829247	-3.66696254694506	-1.52660843976396	-0.00376272738696987	1.88267737724293	1.11183936700308	-0.338327280901647	-1.01127245342915	-0.141740897289086	-0.468950822113051	0.639833770824027	-0.0217085476984603	-0.0476528353147541	0.571854641991509	0.262373206027979	-0.83541734739869	-0.0428228140559283	-0.177192684991222	-0.574249386978652	-0.0730125451923324	-0.325958340702911	-0.0846216137817775	-0.0610706176622507	0.110792320181504	-0.0767353054517813	-0.0135397210016862	0.0677342652281946	-0.159863192769735
GSM1894342	-0.621169644253491	-0.299326153991101	0.576114108570998	-2.12080346480648	0.213955085692859	-2.47918917657221	0.410044289105784	0.5231629765445	-2.69981753211625	-0.0492776088427469	1.74053333508695	0.50165628481357	0.0465320771468138	-0.188904596732218	0.325093806334286	0.372029413209152	0.0283224432260184	0.757621726152882	0.285351733102878	-0.0685199784445026	0.0684132827484908	-0.487902666492321	0.0617770041482943	0.420290787568698	0.026611958643673	-0.252589866828257	0.208213408039649	-0.072711940751529	-0.0115758620539505
GSM1894343	-0.210550329774587	-1.1594895075377	0.246401472287378	-2.39905860079369	-0.15635398886165	0.465124828752047	-0.7055538774121	0.0729091702897599	1.88173845664864	-0.401047635063333	0.559726324965191	-0.150249665496589	-0.332455942806353	0.13614674640579	0.07902411900227	0.464804093133855	0.155965097988375	0.198558977051899	0.0381680337137286	0.108604468900764	0.395866021346443	0.492648591052031	0.166011197190146	0.208393933385766	0.0323148378485289	0.159108138727549	-0.0693931100936951	0.0736435282653522	0.0500368786256529
GSM1894344	-2.29057997757568	0.2010054749715	-0.598365551737792	0.710121608038384	0.551201172237585	-0.360732654281967	-1.04270050158603	-0.955782111303805	0.843983661475219	-0.24925056815203	-0.169141194908851	-0.334269487041125	0.149608381794709	-0.610043185220483	0.330773453029974	-0.126964516453043	-0.0204526265515474	-0.147892282347623	-0.6500000161758	0.0733063008299018	0.352929611707641	0.0326097001642781	0.143749612608946	-0.164327129295639	0.0408763846726448	-0.198454275405522	-0.260173020748386	-0.009409456900592	0.239390041538762
GSM1894345	-2.48958074720292	-1.52539150354926	0.0630149688857035	-3.66582058238956	-1.38789455640655	-0.0922862999490048	-0.269005820125147	0.248607395645826	-0.911027115797527	-0.24810799611026	0.00864817435510246	-0.163047005510857	-0.132806260895964	-0.466918011799851	0.482472201487071	-0.721014369911401	-0.489175991966435	0.303455982630435	0.0517627457858634	0.192120827466844	-0.220891133643095	0.237962943458867	-0.356167855451196	-0.00685288661287364	0.1502267473603	-0.194277037431647	0.141978177291563	-0.0716134295791006	-0.072026305460628
GSM1894346	-4.15099079017308	-0.757836618433651	0.92174531228441	0.59913510922279	0.0913924716762666	0.881837413331761	0.166203339865353	-0.931209573591516	0.0828573236379693	0.129371257859768	-0.459564617147203	-0.24352063126327	-0.268583425610253	-0.514102006124546	-0.136545711173563	-0.195415676745707	0.0533513170011516	-0.555910751469641	-0.424699330358523	0.172295721354345	0.296506319567527	0.0977307923428526	0.0176588039865396	-0.150320761592749	0.0196864462287325	0.316032834595636	0.0625057560420587	0.152658849976064	0.0760780869656938
GSM1894347	-3.26453627953581	-1.12756378300296	1.92551203712909	-0.508495965782928	-1.42236933285949	0.958373856107449	-0.817353924898087	0.600133510651522	1.17520526564741	-0.806276933478409	-0.55937970977221	0.41006519533342	0.238571692037457	0.591313262888922	-0.452848419831794	-0.943302605384606	0.167616730260186	0.641020555972911	-0.125816423404882	0.00811845848368977	-0.221291129664447	-0.511393351945763	-0.0878289867466788	0.0412170672111043	0.353175687458296	-0.215143718242301	-0.00953409942843889	0.159174351183317	0.179698788742078
GSM1894348	-2.6489989009278	-2.40032824450025	2.37766882532086	-0.141860469189501	0.592061211016741	0.185948769666113	-1.37871119234213	-0.705265247517356	2.58924352440273	0.468385824374933	-0.394345061161544	0.046353828333642	-0.227594584150408	0.612481036990267	-0.0360765487920631	-0.494121892815495	0.438108509135136	0.602199576104546	-0.581144572409701	-0.324097412203342	-0.404277992269157	-0.145101832676312	0.316372081126924	-0.132554910300625	-0.0930349610937945	-0.0859347986536246	0.139447071734946	-0.230273557643717	-0.114079205004198
GSM1894349	-3.40429277505416	-0.281586211399779	0.394861304133304	0.764276144738425	1.47533612793489	-3.97226136152011	-3.92455995844379	1.29248399646561	-1.54947796329474	-0.147483771296865	-0.657119892555191	-0.179623593264142	0.071439654118219	-0.764969692480698	-0.257224096115242	-0.117370952470259	0.45252655055643	0.250700635619154	-0.573524555537195	-0.292510185174587	0.00326640681838497	-0.0975104512731932	-0.0324384657091747	-0.123389474134254	-0.21236725970817	0.0537700370633196	0.328835065443146	-0.0222786723362438	-0.100058511671848
GSM1894350	-4.51558769294845	-0.505932767768779	1.11136587112132	0.820685408612701	-0.360511584172973	-0.430690034541443	-0.113030896989265	-1.135451248299	-1.88111841699217	0.360504874452428	-0.545618403195424	0.0997346215136249	-0.0278713048831249	-0.146781432870553	-0.0946065832127273	-0.606160567869532	0.0227460308290727	-0.133153941891668	0.256035302957212	0.0255715163788954	-0.197111150758412	0.0903977960994627	-0.00482365697507908	-0.193127961392199	-0.0775219095660864	0.203112425673308	0.181914678700698	0.0542247973539364	-0.143701017696594
GSM1894351	-2.61771175506663	1.32703746188377	-0.43312025376595	1.29283975664915	-0.395580517488311	-0.111716176412497	-0.69455359779702	0.0801862319518702	0.628691761536674	-0.207099602643389	0.216447124848129	0.950655336663229	0.274245258791814	-0.458485193342076	0.010145763206498	0.61343331316048	-0.0199930072375447	0.248802256767586	-0.0553038521491987	-0.15234630440198	0.442116123032755	-0.197685348435343	0.224717360637258	-0.0804732552798848	0.565850137380189	0.165346896225915	-0.327834011119487	0.23841915354185	0.0584078704543668
GSM1894352	-2.19952978502993	-3.07580201861937	3.42807370893508	-0.750093020126591	-2.65032400281529	-2.07608292223046	-3.84538911569497	-1.00123545532309	-3.22635902760818	-0.354080034200118	-1.4719966989608	0.0822638103377488	-0.822990418546382	1.61400995530258	-0.0331918139737109	-0.0915712765364009	-0.262467883931761	-0.167294078500087	0.143350072792008	0.245854464485734	-0.266314462915986	-0.150519066812742	0.207481448987834	0.0514559487257482	0.159456228320745	0.0872641783446781	-0.275681035646893	0.181189964300547	0.209128569337311
GSM1894353	-4.37864151725227	-0.891703770968318	2.03296295623496	0.600730191982593	-0.0320445214948242	0.14516966137154	-0.43148377526961	-0.0610558147616223	-0.0219409033763239	0.0652001170574215	-0.20488165387716	-0.758552115444559	-0.132762690904022	-0.597361986474364	-0.730939670810937	-0.165101541485393	-0.0340152331904215	-0.0417020056951471	-0.111696149232512	-0.0459396905379657	0.255687189557246	-0.394428777760197	-0.263804853051814	-0.000804381128685971	0.333997579854519	-0.139619460640519	0.173986864745862	0.134577328939369	-0.250857384565612
GSM1894354	-5.46092472582201	-0.555030720317498	1.80926272523257	1.12393644189409	-0.629221163449708	1.13920100694503	0.703631468088905	-0.665619624249144	0.0945471390747127	0.242796335565044	-1.17900299340657	-0.0900697284047279	-0.131313805083701	0.314510179547419	-0.301823266859188	-0.444054808671419	0.341420530781678	-0.14360482036444	0.253062114143628	0.029400911364878	-0.0293268507348146	-0.343679790848371	-0.129855266903241	0.00479208163976948	0.0621713715048613	-0.0855398044151306	0.20620834203943	0.240936144646635	-0.170137616007022
GSM1894355	-2.57805032065907	-1.98019822550368	-0.368570109752691	-3.34865093534317	-1.43365958293867	-1.04172929205259	-2.73924860786765	-0.100589340978188	-2.12070172664623	0.204013654137074	-0.231165973201288	0.748504315811717	-0.384494564864897	-0.520541535240316	-0.380854985062264	0.531382647214206	-0.183192755505189	-0.741661028396332	0.191529130582418	-0.372550461059582	0.157737986761371	0.262823980512474	0.104977635880232	-0.0734687209106547	0.0143471819240652	-0.145408890916392	-0.434903404584319	-0.292438881929138	-0.206555302813636
GSM1894356	-3.47128825208545	0.25553873025621	-2.45313808240468	-1.00067314865254	-0.664332251307678	0.947802612914142	1.09287184681835	-0.393397704392095	-0.83802582536282	-0.171694652557796	0.693800479280646	1.20572945184633	0.659963370488576	-0.267342518238613	-0.0266973950294526	-0.459581224989866	0.0919764667936573	0.240547171430364	-0.373741273553296	0.170892569410185	0.036248799998879	0.0626127809988744	0.0178241264441279	-0.196808985747605	-0.0113255165310757	0.0370148725760698	-0.0163071935282245	0.00356535833139048	-0.0696372419249374
GSM1894357	-0.916125081221669	-0.417200663589568	-1.60742355107089	-2.58142578673526	-1.31023201683583	0.09435078019183	0.684613316446122	1.15947284371464	0.718135589150324	-0.895118861756627	1.43512691675478	1.44074723061716	0.233963970545556	-0.889766509100932	-0.17032259036921	-0.215864023065399	0.155221866948657	0.508347103833304	-0.229593680989303	-0.237197622212319	-0.135404028698021	0.00232327493433985	0.222548316023728	-0.340741151467188	-0.342554457904926	-0.0693188681548922	0.096988598624611	0.202959919189321	0.185061675259872
GSM1894358	-3.73737300610714	-0.849528300882409	0.631745543128051	-0.860372006538089	-1.09694804130413	0.356742883369333	1.18192042313507	0.381376165518734	0.578123679718209	0.0879408923345075	-0.302117955097089	0.329022104873324	-0.0182236316037972	-0.293242476823537	-0.66791558845087	-0.410021200575709	0.174419291191815	-0.404790550684302	0.205548370112764	-0.102706578607379	-0.556323967406023	-0.155102752257529	0.169276302123843	-0.209115816887809	-0.307889517195923	0.1651748285723	0.196810259605439	0.034312270605152	0.0368127867217587
GSM1894359	-1.97711840738647	-0.692213672512286	0.165989848872352	-2.514820939181	-0.1981586921345	0.119511666383183	0.760577785224902	0.623828211681538	0.234826178405164	0.0294951767105545	0.114580190233688	-0.161871373791511	0.216386910765754	-0.828878103509575	-0.317900342414134	-1.09321092094695	0.280121957783288	0.189494213173664	-0.272102900961658	0.716298423639503	-0.127995856714009	-0.265172813967531	-0.133933631570166	-0.418258092855287	0.394866024840481	-0.00212145012561446	0.193082640284735	-0.169058067703135	-0.060316107906587
GSM1894360	-2.50293089100491	-2.25023054254751	0.597259406462937	-1.56277876082033	0.320796909396285	-0.15891078531332	-0.618943188259844	-1.09442729054383	1.05837695311828	0.913748835816856	0.306256909097819	0.290383930313143	-0.0104522725184354	-0.144952649486306	-0.125135065905589	-0.387877667780823	-0.187639272858399	-0.442489567894994	-0.453232036994703	0.257349132724534	0.0353596440900871	0.385974597935451	0.0287588437135902	0.223217932481024	0.173340550773299	-0.180738980343294	0.00228294751584548	0.113729063025936	0.00504776763752943
GSM1894361	-2.61992981885104	-2.19756382465606	0.539984456056484	-2.89069297088695	-0.45310134385744	1.50175063381141	-0.212344302578634	-0.570112686982888	1.63768855386247	0.73773353625432	-0.193484513369002	-0.18373247006437	-0.442424942280668	-0.224710687362192	-0.28229056149976	0.3260168002719	-0.140725833107923	-0.249802623325996	0.0571842543588792	-0.359400855648481	0.320364125717427	0.0306045822772234	-0.24412487017545	-0.391639035498106	-0.0208199609756323	-0.00527548000864725	0.0348578135651343	-0.0228752180612959	-0.0735834245556344
GSM1894362	-2.9369936361867	-0.863905201647624	0.111525834208539	-1.21207369950714	0.174039381649868	0.192103370001571	0.43256755091727	0.078125861104944	0.687220168395815	0.0659616010195284	0.305760296930751	-0.576484263510936	0.0345788769569274	0.158482972308894	-0.146723354769187	-0.568756138588586	-0.381853762481361	-0.75487701163588	-0.235155249173468	0.0341843800918568	-0.246608608185151	-0.119794643571	-0.293092060466967	-0.234743600035589	0.315074302676354	0.0497338177481247	0.0845271622791211	0.162837788720369	-0.0892448993000093
GSM1894363	-5.11106212918753	0.633463881668179	1.19414423889169	2.40866196735033	0.379543184180575	-0.834796088534529	0.969946726583069	-0.422804755133404	0.135793247775272	-0.0275446459782724	1.34056259094005	1.11964654840106	0.619368800592121	0.510700333833551	0.0156545792124712	0.0848946813464727	0.338247685030949	-0.0125341170122427	-0.0289785272189347	-0.264082928836624	0.743498741756063	0.463655174211613	0.0778164264225972	-0.0103452876029335	-0.107021642348922	0.0292688908126419	-0.170012136643705	0.0304732256782375	0.0837616964985
GSM1894364	-1.56825722077353	-0.37544534614425	-0.501041615213666	0.19575048666305	0.412068928330064	-0.561389614539901	-0.63770387511359	-0.252836753289027	0.884395257639222	0.0462166038056143	0.44657091826209	0.78417567898832	0.251688210662688	-1.60435176177478	-0.721609070662537	0.0997750842810042	-0.51679471176614	-0.537320507228664	-0.50738603603209	0.0739556280359406	0.131310965919377	0.0114859153466286	-0.0733052262870316	0.442139118359063	0.309104061476112	0.0597279526370515	-0.0831107784858931	0.264857044547527	0.276200391848212
GSM1894365	0.925959608092075	-3.81927336051986	2.62018285328052	0.595181542231417	-1.94577030364152	-3.3477480772342	4.23143689024203	2.41551847790718	0.571817758041148	-1.5299502606017	-0.784306057932563	0.418240988975793	-0.413724401932376	0.85425755705148	0.577270702567908	0.374782107774139	-0.531043239295673	0.286404851745062	-0.647123137995673	0.523719991797305	0.684641805171052	-0.213598199344391	0.087035275727457	0.0880360590919762	0.08550062153609	-0.213091806985662	0.174434843012779	-0.0350116787495204	-0.182065920152522
GSM1894366	-5.25805287539156	0.145933938706976	-0.423378059173897	-2.05335854425977	0.416075868425334	0.410869332008997	2.60603178940678	-0.637463171074296	-1.62007321666521	1.95443626774169	0.224394402301225	-1.56107008298381	1.41179943436704	-0.0211797691568817	-0.335497520150504	-0.328755637641123	0.496519648976757	0.377659845589602	0.17053927543551	0.240867477382984	-0.0930322049937746	0.400623062052617	0.0417092796942683	0.0938932462857399	0.0391729301016117	-0.150038997212101	-0.0960310218659532	-0.196788465601841	0.218712027558805
GSM1894597	2.05356302021277	2.19877971592782	-0.283446376357179	1.73523584181947	-0.535116977780978	0.0504258935742669	-0.868441429965494	-0.468977868077843	-0.134170740060892	0.471273247014363	0.659028693091591	-0.127900413462348	-0.903613543626006	-0.608029009069676	-0.0480821931288575	0.286048720662653	0.219504233858798	0.202475774493236	-0.464028006911877	-0.462837866236678	0.0474734432925096	0.0179079568497914	-0.61180114106052	-0.277716827932862	-0.0483532711324716	-0.17407675636843	0.046188248166924	0.117499697026312	-0.223600210028685
GSM1894598	-2.80278302687711	0.715803578042264	-0.746642500091656	1.23393715734323	-0.66434391033936	0.302470287383581	-0.0429561559832126	1.25213481833071	0.306396354795521	0.0519856657485385	-0.328260022424078	-0.113763463207475	-0.921414357733864	0.635580163552	0.142853034579615	-0.835525275041591	0.187499203350669	-0.166806778780689	0.540378228598181	-0.108564936341313	0.0377663547512105	-0.28291008868028	-0.0443832670430173	0.184457410168197	-0.0164043794295061	0.278520134381239	-0.298240343742687	0.0091773157651268	-0.0789624780088461
GSM1894599	0.278921272653923	-0.474807933750913	0.418827697831717	-1.39936952902959	-1.51590914459933	1.53612910089228	-0.559183274012722	3.28027742271232	0.528885250977022	2.27279311303328	0.00197575665902434	0.153488121325143	-0.842210585091475	-1.19435571970568	-0.662292495648742	0.461529955450432	0.382614786906193	-0.566421196318813	-0.380132111167028	0.00236255497280318	0.332658677997488	-0.167989306994685	0.202063628961331	0.587390314795601	-0.244664893370151	0.179447169034873	0.200087826697253	-0.269808589601365	0.0110985695769044
GSM1894600	1.96361435725999	-0.140399600603137	0.619534453418928	1.28434018650546	-1.46806737061091	0.251683811238578	-0.262843461217348	-0.63430349677661	0.386586774902787	1.02962660487107	-0.44980288386756	-0.132673013972294	0.317754891420414	-0.196109057226245	-0.351261975651905	0.605858247550406	0.217139334063978	-0.0875358537331136	0.574049557354	0.413586675702696	0.273588216706371	0.191675305896044	0.159760387191411	0.174854057452602	-0.0233316787082236	-0.17669533573634	0.042050788611315	0.0341034076514131	0.144465895077883
GSM1894601	1.5194601761623	1.40976970046773	-3.67251803443044	-0.258477330050525	-0.426501881477556	-0.191875550138904	-0.271984292706396	1.03446145219289	-0.278485990512768	0.163475415648591	-0.971089480473431	-0.776138665200425	0.902664401943431	1.19496592878835	-0.809623984059391	1.53046088787914	0.154641173744035	0.548522821786404	-0.721410397072449	-0.0525283987301734	-0.193343350858983	0.314049260765695	-0.480298664152572	0.316862559942161	0.248359121623431	-0.0874523590052722	-0.051997848513652	0.268176345127442	0.0746922047996842
GSM1894602	1.13473473652814	0.248165086345683	1.53103132440435	1.32843454053377	1.02260156426193	-1.25606921934068	1.22605087891627	1.0469887345244	-0.37162272842198	-0.90470125735529	-0.293456497163911	0.617493618969214	0.453096290754121	-0.558177358134493	0.260430867337412	0.192774455095135	0.505974733312978	-0.642742159140644	-0.0495464410454198	0.259639067466696	0.0641633121801456	-0.0516090462124812	-0.115614567536332	0.250394388779732	0.277878138844078	-0.155120730602132	0.0068184020244246	-0.146176608655882	0.0699338421893418
GSM1894603	-0.022273073956393	-0.104092912571427	-1.20616249480111	-2.11124480017696	1.22060741104551	-1.82148425326533	-0.309492582456541	0.742159440663837	0.0482762001001657	2.27814895587596	0.849757901660402	-0.77886279548952	0.222707539004413	0.581905067425163	-0.668007901789685	-0.245504762609052	-0.747861674353863	-0.134069570989154	0.280894910546986	0.148755034987172	0.34803169082448	-0.0617138059694671	-0.313580466089571	0.121939996333098	-0.0651529629620885	0.253073757013571	0.177131973173434	-0.16624233502584	0.292061361753356
GSM1894604	4.22676606473679	0.355209298230925	0.737556823341094	-0.225230100306974	2.02576788159831	0.189331167037391	1.18939089748391	-0.25121007025543	-0.71582339037133	0.104571180504031	-0.29248111592087	1.2431800150731	-0.89979542375322	0.360371944031409	-1.24287087599484	0.0118008777448731	-0.110603478830984	0.249327952496028	0.13576572774389	-0.382773578476294	-0.179303960065578	0.287071126348811	0.392640532059003	-0.222138584650348	0.337169397682136	0.122181738925118	0.268282958396486	-0.0337065108468527	0.23381620458087
GSM1894605	-1.72200096268047	0.327384833363765	-0.607392811139946	1.1723727422792	0.159652845575017	0.134516822057991	0.375010214312168	-1.42408623661983	-0.368728028985158	0.00338627449109878	-0.266150482260306	-0.440897236944212	-0.0596623271049719	-0.519599384456034	-0.0968715476342823	0.700264984035696	-0.10400330901887	-0.535082293332487	0.240381435374211	0.176260087630292	0.268523020968634	0.607549856239803	0.0236989328294708	0.485494803844306	0.026235290902459	0.260765758910679	0.124966593293953	-0.0183681986718207	-0.0689603133694781
GSM1894606	2.06169885327955	1.35574107014162	0.340918112993022	-0.203209169286877	0.21108993129311	2.27745577588877	-0.928489531572949	0.64743847131041	-1.21718168753846	-0.507286844066065	0.014027583216813	-0.0568421305256139	-0.0682442884686704	-0.868822578867142	-0.276732627001092	-0.268631587856063	0.591706399464847	0.663016574279505	-0.162471103761978	0.243397786590112	0.157785780017405	0.125565669348482	-0.13645891712536	-0.172243255584177	0.298639422574314	0.235476075529761	0.223784369454813	-0.0308767600010485	0.0540303960663794
GSM1894607	4.77883343349777	1.07981970124974	3.98008591857092	1.14654628301662	3.41909791085711	1.83876305611356	1.39392141283574	2.39011213454373	-2.33842764091716	-0.0880846801465845	1.01737776337683	0.292473643044772	-0.470521799186569	0.371411331575101	-1.47563731539408	0.115460803378573	-0.83632176733952	0.368925250204572	0.0237398183512484	-0.477309744381322	0.289219490446152	0.0248047273422354	-0.0194838338176572	-0.270054187339628	-0.00572525907769518	-0.142691930204125	-0.0805960598878194	0.0105587550515623	0.0966462089581757
GSM1894608	4.55831857463808	1.2168458340238	-0.261680614565056	0.557055823399375	-1.61303926279208	-0.798716164556396	0.705799365237928	-0.33591361500177	0.100163014015906	-0.547002205001327	0.572374554190088	-1.23280817109689	-1.10966884427401	-0.395172212972854	-0.38570520449393	-0.145532983532715	-0.700186730752952	0.295917847062827	-0.0994183512879139	-0.562090402515817	-0.814517770253727	0.273703039410394	0.0965721699866319	0.421699470567118	0.107683607267195	0.0942722383777255	-0.0594030728494036	0.222085706070915	-0.0789779382322523
GSM1894609	0.704103681045021	0.459947598543766	1.88085589931203	2.26239915239566	-1.2407502644461	-0.390298557933215	1.41179762726351	2.12403065673079	-0.461797568240815	1.89542979738015	0.0961810357623446	0.715008845578434	-0.268459116525368	0.156782710997275	0.890423441968909	0.775277033412391	0.520460662484527	-0.800201671055835	-0.374478149616805	0.524285774217821	0.0365164890543199	-0.441042818051181	0.152930505591095	-0.508639105288542	0.216732808637456	0.162955569880347	-0.00489185157254367	-0.123699686785343	-0.0733774559940804
GSM1894610	3.08797580912933	0.585156574339865	-0.0353624997798249	-0.28793752975803	2.67337572376534	-0.787351149247076	-0.841541123056897	-0.274835535176475	0.609824730772001	0.276732190591259	-0.909052602396054	-0.349477061071272	0.0254794652698105	-0.174076493657554	0.125772279014376	-0.150286807588058	-0.183058600026419	0.310110584254606	0.616535156117676	0.0698391100664343	-0.0862560243587575	0.346943330321766	0.38617081960457	-0.315880320421236	-0.221136333561065	-0.104938455407119	0.438263986969197	0.187725260572625	0.0229348844570988
GSM1894611	4.24139770867154	0.973236401174457	-1.55735462529417	0.684963756468576	0.0736685093402233	-2.92998334897552	2.23055283126146	-0.403810238613496	-1.2940898423512	-0.0669562652193142	0.550459153342606	-0.564294713603023	-0.170702436989874	0.200878460229064	-0.418737165040972	-1.73740325320377	0.647197172973129	-0.232926957051666	-0.243881896843409	-0.349982405845925	0.136196052389543	0.0913206148225307	0.0343092014592842	-0.358556582105629	0.298893386530042	0.530393127870843	-0.0982620062180947	-0.0676338681978695	0.0717522136944921
GSM1894612	2.76625152434367	0.701001945420096	-0.84850109632979	-0.195843978275738	-0.484183114840842	-0.488575438751963	0.191133640728665	0.323140457438576	0.372404043404158	-0.0551838736697516	0.0808293666079267	0.107222088774972	-0.860842071528065	-0.0623833399030051	-0.388244790720362	-0.0253812246692995	-0.26273329136969	0.238857218412837	0.487531561792109	0.0527455135264699	-0.0893861921137614	-0.368628906055202	-0.346821506330041	0.135908892080073	0.235181773080994	-0.054990084072223	0.0551086200300886	-0.00352113926495996	-0.0313867244798122
GSM1894613	-0.468935430384329	1.43991758818508	-1.29574669330059	0.229055479717778	0.0357834756452639	1.49092554373086	0.254760564088863	-0.753954456196213	-1.15087033213121	-0.946369688437233	-0.633060518698004	-0.2259579934407	-0.68561915418394	0.304772219616399	0.04896935048837	0.434758122444002	0.117754959520398	0.203739648664304	0.598489285202638	0.17226158341858	0.378825322024085	0.0485964404298454	-0.195464507768886	0.321323668524523	0.450084782217253	0.501740889988058	0.353325153848368	0.121492470800147	-0.0551730194275403
GSM1894614	4.67900516305311	0.719057514009423	1.20668471189037	0.43202455213452	-0.426522967022764	1.26130205726002	-1.09759756905519	-0.933030275199304	-0.47973708723837	-0.836752956357545	0.352373776893051	-0.978190710097453	1.42923717850588	-0.433863540534095	0.0192510282375757	-0.322971823632776	-0.376575054784799	-0.0780323461917825	-0.121451490004986	0.105020080580704	-0.0960162263840443	-0.556309313252111	-0.366215227195895	-0.145885175943571	-0.301758971890939	0.29494823726297	-0.0264087076508992	-0.236011643926702	0.315229655394555
GSM1894615	-0.389553027677796	1.38928671054558	-0.595805958480031	-0.882226025979323	0.0177949470578451	1.24054080339095	0.580289450303909	-0.765550299376212	-0.848643757999813	-0.656543416820083	0.497161288892999	-0.260372250252652	-0.527415046270096	-0.456642234738802	0.152454628219475	0.455404798141362	0.136316458280843	0.50614923779644	0.515035393559976	0.0194018808311251	-0.176529003295995	-0.308128621680003	0.442392452256725	-0.223656387267368	0.0373641156628852	0.0428728042922253	0.0634913345013243	-0.107173277791743	0.121326357727086
GSM1894616	2.18902855838982	1.22139712008819	1.06459854755465	1.39835242688381	-0.252043473440153	-0.387491488830283	-0.351180337705963	-0.551384112991654	0.264469539001627	-1.49675124507313	0.232003277982744	-0.245007198740465	0.477664637186065	-0.0570349690517132	0.290809716758671	-0.0592716271882294	0.28484211301952	-0.0905954324894313	0.205547121792292	-0.509083313714247	-0.0967209386897364	0.0204107089954838	-0.483508883937144	0.0800702249722433	-0.316531287194248	0.163832364736921	0.170454677618061	-0.232692113702669	-0.101745554282999
GSM1894617	-0.292899979645399	1.84743033923906	-1.12632543432749	2.80829667172221	-1.07065862257938	0.699456450742755	-0.0577981310708259	0.226481788853901	-0.705091517669109	1.32805786131488	0.450992973086301	0.562933389313841	-0.691509673224352	0.861331909723608	0.140200603830544	0.494124328896423	0.302850167050065	-0.406023504538574	-0.117960735915528	-0.400468304378793	0.204866202431697	0.0167610541124872	0.350644836180704	-0.196760487020024	0.0145323831474157	0.0337453612260623	0.072643382641696	0.0924248143238285	0.073794042456907
GSM1894618	3.4960038006378	0.569980986800909	-0.397413872363809	-0.294044161398359	0.0201602688022306	1.31122009595681	-0.938054248041662	-0.544141125592543	-0.300229106061943	0.353003118824654	-0.0719470980937429	0.501599476198429	0.903683628168376	-0.749888836220159	0.478490899111766	0.0323082293498023	0.36996581856764	0.127007923800058	0.239646125859003	0.11924265509314	-0.265933473261407	0.0238647166497263	0.168419426413377	0.374290851544304	0.162176831844743	0.0554536185755329	-0.0319641145939155	-0.131121089451074	0.0137140309618603
GSM1894619	3.9964459518458	2.0333242676931	-1.07834698266418	1.83681186111836	-1.33769133571794	0.200250071996252	-0.375668606217687	1.36624395721594	-0.623973342990541	1.72616356425817	0.570435696760222	-0.394436129440744	-1.31266669069279	-0.38256443120573	0.584788940794611	-0.396716980024464	0.0231855187919697	-0.282724227241183	-0.314794819003977	-0.225188476619296	-0.257324933270794	0.0829981260266089	-0.113629570414197	-0.0609002313709003	-0.0595467054373506	-0.0702262369259413	0.0322709665985128	-0.0432024963685102	0.0724843161119328
GSM1894620	3.15517450795011	0.0785801181989787	-1.67069411193683	-0.832083032866615	0.444745294626977	-0.377014081539817	-0.315519700413166	-1.95796637328312	0.741429147627553	0.118318387923246	-0.857026043499969	0.72059456265363	-0.543764681616145	0.0478700899124704	0.0265586027270637	0.107335781300165	0.166963779863377	-0.0235884106882446	-0.501287955164043	0.126384783366331	-0.0295476777815508	0.123404680180473	0.0512899743927994	-0.27378818875438	-0.0213014864147437	0.0688429122348291	-0.200584449306783	-0.197405050346674	0.0262349054533651
GSM1894621	0.86965520409114	1.50578339433485	1.35797659669919	2.57179557665464	-0.739740473179385	1.34989159528393	-1.03902064403512	0.230887568887385	-0.148888360099028	0.699192909292636	0.516395730728131	0.00981680343763128	-0.526967588483198	0.389309352692656	0.400489859429124	-0.64819908307289	-0.0686823300048271	-0.0126660085651774	-0.165432651584541	-0.203512262215895	0.186392350423375	-0.058920938919379	-0.219290367918386	-0.0159189403292668	-0.275963131781681	0.0360391535202	0.0650299029625404	0.0435696741752847	0.186099598049266
GSM1894622	1.45571270064012	-0.654640559261418	2.23458200820747	-0.0945854413580451	0.0344021131931203	-0.371228256635477	0.766195057026759	-0.491370578340447	0.762980318067888	0.625815502814982	-1.31672276360126	-0.393499174428455	0.0195589303168154	0.155323871039677	-0.545582938680048	0.847411203294133	-0.0664921316030581	-0.0679198276689723	0.0472157209905936	0.12385031545656	-0.442482658034001	0.253272150625602	-0.409482831706611	-0.479146268891109	0.17452933871068	0.42517577775593	0.259266757573791	-0.0231292142596314	0.0938957694008077
GSM1894623	-0.735395806300283	0.76252401479685	0.050957594328928	0.357179571454283	1.25319327650407	-0.940257250973212	1.09198948061911	0.836968258102746	-0.199065879621218	-0.82027819807736	-0.522922406241825	-0.0766527016675464	-0.694289283905755	0.144456552805074	0.619812831209621	-0.215813810874334	0.174596740237249	-0.155980641650654	0.0797480552393782	-0.42564251557194	0.19955950831417	-0.108446804791973	-0.129161142112664	0.0438928410276423	-0.0408478041724097	0.401485473093243	0.195392170389001	-0.0522503665898317	0.0687653839824616
GSM1894624	1.35985904007026	1.04359288812761	-0.866130067702445	0.374247538990588	1.64233536181409	0.542167987002057	-0.879785346889708	-0.279946583427251	-0.0646358351168519	-0.61918561823928	-0.293614819779365	-0.0244590628682638	-0.302711036060731	0.581572350239059	-0.199088383619202	0.495738755855034	-0.465696453963035	0.139957649845411	0.311444150694867	0.246673022861727	0.450747253132252	-0.395268992464001	-0.0464086276233789	-0.287449326082405	0.244999313387517	0.0656336070328123	0.0975216904527478	0.0290010013444366	-0.0184037074861976
GSM1894625	-0.412133158182179	0.856713987869597	-0.332814894288128	-1.77380961138753	-0.606624570275219	1.29461862285951	0.91591320771516	0.509681396851135	0.138107780793111	0.262531186690816	0.336370891117887	0.223109136697761	-0.547734331374486	0.797712582996788	0.217888170273824	0.226687693071641	0.291589398004688	-0.0334623428365817	0.16333516855064	-0.283270858028745	-0.232657761703824	0.637859632181053	-0.299317820944338	-0.411295249213389	0.00706239719033537	-0.0387396900785395	-0.254859795795698	-0.102000388361086	-0.00193416312941544
GSM1894626	3.01914354676	-0.385331526747752	-0.21717221297033	-1.67052709888229	2.30771695691296	2.38732146909676	-0.605257927201802	0.0272402022531379	-0.915558462892941	-0.16786411001797	0.0457037218194501	1.43075238438475	1.24096979007602	-0.146759271620085	0.472513194437242	0.0456104381812037	0.383557138658283	-0.923963652346259	-0.616489238108871	-0.0342705173253932	-0.276245061655228	-0.55109654001964	0.0568742434542776	0.569219261272215	-0.218148205035232	0.00055522503520069	0.15071631613622	0.178601561504907	-0.0299690297511025
GSM1894627	1.16768868653451	0.54786399543092	1.73912500115207	0.542377599069052	-0.3076214351273	-0.535391852304515	0.850332165774241	0.734683387080476	0.45743970691089	-1.14364111637505	-1.82301742571562	-0.244315213473735	0.164294741151238	-0.12953256217755	0.839118985913021	0.5740291119529	0.48493376501275	0.0313553214874198	-0.0420415200112707	0.0958607159748538	-0.613818127193808	-0.0546776217768257	-0.109685749933147	-0.289731737347452	0.0119214531347329	-0.299611982973162	-0.0741245382335757	0.0778908154490187	0.239666508468746
GSM1894628	3.91450501396342	0.54278551422177	1.11247430782533	0.994771494229493	0.492983664330594	1.37024706487344	-0.656502360025419	0.0235014154261695	-0.184881386277575	1.90200852470476	0.392802598060169	-0.0401307941952967	-0.65358692526596	0.191415308176677	0.997765047320647	-0.483740915913401	-0.516164435863521	-0.068135328239574	-0.12980685723316	0.0763789851253657	-0.0331989410371849	0.271810716361876	-0.0909664063068196	-0.270243854425563	-0.0223855080881423	0.0121639471378543	-0.0792065154941197	-0.0188850300127584	-0.012675004679877
GSM1894629	1.72867871261029	2.01204743081545	-1.83065474684279	1.39262388852952	-0.82091428038908	-1.0000818945089	-0.688437118449903	-0.921119584575498	0.19958801973652	-0.240608376950744	-0.277853870922878	0.832919891978537	0.021300428228759	-0.911762303953319	-0.449142192240729	0.413748956080881	0.318633362363564	0.428521286157178	0.322188118442582	0.227580382346011	-0.336639652985281	-0.547179383320804	-0.525241679482974	-0.0586384964231654	-0.119509630273079	0.148815927221524	0.0360073534325138	0.0211171394892658	0.0396490288988068
GSM1894630	5.14528139883715	0.57920929814298	-1.637413878252	0.125304301994886	-2.00865929721114	-0.155937920070928	0.325931646131178	-1.2781752845154	-0.292137603681741	-0.0891375839205938	-0.373595011483487	0.374189312516296	0.67098794414239	-0.587819874113791	-0.620558121170646	-0.186787561294504	-0.353149143082896	-0.540341856988404	0.282183398438726	-0.289960729974801	0.154183237999126	-0.262729800332742	0.346986689809955	-0.0976155964029939	0.122768011359303	-0.292635806136128	0.218105679862375	0.151233282022178	-0.0343893754338145
GSM1894631	3.11001675722662	2.01155748172768	-0.0799151316215126	0.864253307716873	-1.04650546423002	0.843359853604943	0.194285264712653	0.261168100355239	-1.18638722885868	1.64357809419477	1.1127375434203	-0.292597278490693	-0.33736145233796	-0.433165865320703	0.0720147704284018	0.123815992462556	0.476064433012428	0.229137738222633	-0.237335179697135	0.575300319833501	-0.231060378483977	0.0933376727230622	-0.100350916890796	-0.0826806183767345	-0.250356595811619	-0.283836339439862	-0.186701074492259	0.0809824681614138	-0.0413091533530096
GSM1894632	1.8036310541245	0.638068215219415	1.68812886619723	-0.0657535227925163	1.62185333045514	1.07026079056042	-0.892550215043121	0.196520163261091	0.120436974931311	-0.917109921908896	-0.0689668336838297	0.106148586091608	0.323531925902927	0.000501982172380899	0.192059570687551	-0.577493403069679	-0.0706109853467921	0.144793383572668	0.0156967214605151	0.0571461140846302	0.315129899959536	-0.201408909022164	-0.170982507930216	0.133898164501382	-0.382728718617824	-0.109360189032636	-0.00725738107193905	0.110890423565912	0.0233817104447343
GSM1894633	-0.88348998040149	0.159363927527479	0.0590123125478105	-0.00276842976920745	-0.0979811327259168	-1.71037641888633	0.115723800563757	0.825872064398446	1.39085980206887	-0.568450239097912	-0.196356939093588	0.0854455588968301	-0.180080902464846	-0.713562997804828	-0.224121314960679	0.162292505635559	0.429699600672199	-0.199321392442618	0.485986729124072	0.30683406226354	-0.031260737621126	0.444057214785246	-0.143049836941884	0.282983609782713	-0.015548234114297	0.308803190150087	-0.185802426150101	-0.000501537616040847	-0.00891138854821683
GSM1894634	-0.132663523853967	-0.932510443221376	-0.414660341088251	0.0021662823365277	2.50855075403689	-0.974740373975138	-0.210901667716344	-2.25410504556809	1.12940033595578	2.7345758787053	-0.148118564741116	1.13249261473855	-0.280665691611927	0.659038901271727	1.50516586805698	-0.210934351615304	0.00973622919805326	0.157837303599237	-0.00697160628402308	-0.523373067969523	0.30990536361186	-0.352825962890109	-0.283658309565768	0.232063758377335	0.484954330606257	0.0446302359200781	-0.182352944718253	-0.0637681522942955	0.0733446512840583
GSM1894635	3.62028252251597	0.58776164483332	-0.480115900541029	-0.192001631369428	-1.93839869270488	-2.18547571504378	1.52791206354458	-0.0140405200410728	0.126037686420963	-0.0894218760581661	0.03810841601329	-0.858307155712543	0.318684127367713	-0.453179935550528	0.699906722995335	0.0609520186344687	0.391405447201659	0.201692750113401	-0.643187038567559	-0.0256507734704277	-0.33524075573445	-0.192072421327174	0.126646802955709	-0.0821559141661664	-0.040403388971779	0.341989256334003	-0.275827309310575	-0.00108036070416717	-0.0317740013486523
GSM1894636	1.30545601162719	-0.751585710908829	0.0256782922114351	-1.56583688482582	1.3384501590215	0.299525027660084	0.870799171756845	-0.391578320150143	-0.0622839849242597	0.458825962506178	-0.840145585650996	0.364195161425005	-0.492548473628483	-0.381591789316828	0.288641242174073	0.0316110880935321	1.07569156108867	-0.0383037619335853	0.145889883859299	-0.500367263067199	-0.156778944533698	0.17414744795808	-0.204693933889884	0.168635914389333	0.226279197172426	-0.534691359979476	-0.196155460139522	0.0117249887505399	0.0660434567416937
GSM1894637	4.297211664491	0.885208893037689	0.585681994115648	1.14112798613272	-0.468242030431849	-0.355009772691833	-0.0086824370494612	-0.031230927485294	0.0285891139447327	-1.40331029571224	-0.642192067181411	0.440835471696921	0.198365585566588	-0.00606178642386518	-1.24148428610251	-0.463830685840808	0.271454564528371	0.138220386045173	0.155394422107855	-0.328068818412249	0.0849145059110661	0.354777666908613	-0.0179919701819411	-0.0842115563492568	0.079117606784815	-0.114187061830723	0.0645589180455707	-0.21856988095103	0.12172231580093
GSM1894638	-0.405667463144695	0.0979164540044921	1.68642117587246	0.54342302466178	1.41454464259466	1.11826361226412	-0.16110836313793	-0.822643657806877	-0.173380781156916	-0.271738535514617	0.324436811197219	-0.794277177206232	-0.74577286814317	-0.286971337670914	-0.450682001020329	0.425464631737973	0.0507467512636258	0.127636635582386	-0.212058337747502	-0.0475704347647143	0.0227881692401237	0.382795774472871	-0.0335332455053634	0.0466414335511545	-0.16551291445589	-0.259316852825461	-0.164006200905211	-0.21255704851738	0.0214719523794641
GSM1894639	2.21511414382576	0.754100909378465	0.687993280978581	-0.544374359858493	-0.114839568360712	-0.507489762666399	0.489737428859275	-1.71732183066555	0.695482944006043	-0.255992355372229	0.241589015509619	-0.822424669697132	-0.72006821147909	0.403636981730082	0.0698057329812419	0.668515221690208	-0.0818170650041737	0.464438209331833	-0.0172650070880362	0.163608382368944	-0.365546897307647	0.265026110016272	-0.379401647966939	0.015858286403571	-0.0173577792879199	0.111794278607224	-0.143350861264853	0.0382846562502248	-0.0740156575484874
GSM1894640	5.21736295337493	-0.714404683247991	-0.0231427210035733	-1.15063313853218	1.35810436018025	0.255222951608543	0.416416788206959	-1.65697425448618	0.0545167734494153	0.366275372530683	0.0700336478366833	0.613597244802884	-0.656527573986894	0.476287283033331	-1.10747044732719	-0.41175441382455	-0.470241232162129	0.0928361390132293	-0.226132979842131	-0.187212236236531	0.228924472796821	-0.190174656375506	0.385162152943815	0.154421734424646	0.0520552632027911	-0.393950652650879	-0.010240704509491	-0.142244551803568	0.00491057093891895
GSM1894641	3.07605620050083	1.38899816587521	1.65036704717168	2.09263616458911	-0.162114717723719	0.668662122571562	-0.902571846698374	-0.238783558086598	-0.253300305900607	-0.0224485405927389	0.527326973863825	-0.0982636622295852	1.4348844936571	-0.350416088059351	0.0238206176067833	0.346139868391377	-0.301542478158307	-0.36460069861622	0.238443717021318	-0.11423951412477	-0.0868388639859202	0.0569078260573056	-0.0312164951884055	0.0852683062697822	0.102869475974345	-0.060550305032006	-0.0472113801445861	0.0636733395003789	-0.0941839179482753
GSM1894642	3.24609635526517	2.23007889090287	0.606386931683131	1.73642372394715	1.11281472133474	0.507793105788056	-1.5592216422932	1.29594844201723	-0.542786090284751	-0.910853812503038	0.312376712348625	-0.834688503308374	0.0440988774498078	-0.745178935069943	0.924928349574009	-0.273239930635675	0.291884211522562	-0.0741935264108274	0.276572425615269	0.320730097644231	0.136518164177125	0.21826670164597	0.0444495533633915	-0.302877310815077	0.0524130766322906	-0.225570410187289	-0.014451429649579	0.211341426880347	0.0757950254630348
GSM1894643	-2.15120983209528	1.51876143422491	-1.22614908792081	2.14315846898387	1.08547994207143	-0.480388913914407	-1.1765198141833	-0.505831570854142	0.127604061454243	-1.23488097307756	-0.242764854201579	-0.796516707071465	-0.958920820318337	-0.304283312586414	0.245236958791936	-0.0291155134445432	0.113171965804503	-0.2108217305724	-0.286351756488058	-0.523650806555711	0.506999451729411	-0.305725420361476	0.158152845031347	0.276740499182685	-0.10887537745837	-0.0808697927298881	0.111518080856217	-0.0149669413026137	-0.0445474619586305
GSM1894644	2.75239834900336	0.137748142878641	1.5253682492693	-0.746860800930412	-0.0715425115554659	0.921973245818254	-0.183766241100918	-0.145333568077911	0.877179972154837	0.226931142464083	0.905308925927237	-0.394240770239066	-0.652108318384514	0.652532811300639	0.224939988766463	0.252821139858027	-0.505113341776978	0.314805272769874	0.314200381325513	0.0331509356737811	-0.472930099957061	-0.00334113148466793	0.235911048199384	0.0504906439724643	-0.0377851720837029	0.0575037910624609	-0.157641850574896	0.00532653303637469	-0.125287732570847
GSM1894645	5.66583925153094	0.371184109451037	2.22673487606922	-1.38411508468247	2.45530520211936	1.28252532237454	0.402974763613142	1.51626017739283	-0.581987180557792	-1.19211155857023	-0.703793010819554	0.275729024368269	0.19607701170861	0.30682919560198	-0.0787306531978495	-0.17510342651052	-0.127492891491835	-0.508642570085259	-0.582812155699047	0.502981960105212	-0.116921050182083	0.31102445888313	0.571259106964038	-0.0578140789826188	-0.342106975422257	0.069631534387217	-0.217884258691466	0.0795645059090523	-0.233439538936215
GSM1894646	2.4232187528364	-1.37220992997852	-1.77611905181443	-0.687479856049522	3.26162728066684	-2.32932285938015	0.395078256328104	-0.996361616611403	0.362613645301296	1.63145930300652	-1.02190050091172	0.0514344993964397	-0.100880755299975	-0.475026067203706	0.452977226358459	-0.316208363606229	0.825516722995599	-0.0361963246914974	0.362968546983491	0.162846573095558	-0.37172902044889	0.167457017234614	0.643536596902272	-0.0218477406580581	-0.0807471420058672	-0.207187346116964	0.25714009257692	0.241478801428243	-0.155242277799713
GSM1894647	4.7430224702538	0.573948792228161	0.388507141508258	-1.09085277466613	-0.243617545087478	0.746957483894648	-0.482362998113347	-0.755761731392748	0.0687468856426641	-1.66863200253062	0.291752443601953	-0.84852050462472	-0.881048355029558	0.0114617934341609	-0.266560688114426	0.474703102794554	0.310036955815551	-0.0668009735019922	-0.120834390888564	0.871138071904819	0.268081739383671	-0.394538774503283	0.582177974326468	-0.216484892184209	-0.314511129900634	0.028162899159378	0.125711293768342	0.0275140198095949	-0.096176599628458
GSM1894648	3.22946234963884	-0.400271959058116	2.57518016059678	-0.603799781195679	1.49281736812551	1.18880425969128	-0.245304710254817	0.179918421158752	0.489265413793274	0.129863029202613	-0.315520128604356	0.152158386020409	0.660065352494524	0.433559349665257	1.04257743635502	0.203428335078107	-0.243117222293934	0.187437940345442	-0.0215003684983273	-0.0108786364693781	-0.817555887002746	0.137013090485674	0.125339393848318	0.255524757672702	0.135214318859244	0.374318197876065	-0.0738836278418811	0.0481764262044863	0.0446248943210783
GSM1894649	5.00282909419222	-0.0619397046801498	-0.466934874751488	-1.35087602114721	-1.36528661768821	-1.2356514398969	1.03262763221949	-1.77591779114686	0.227514704388239	-0.234682866983849	0.537772335001293	-1.01754073192921	1.01000555665329	-0.0331677812682055	0.112150359380814	-0.27353105276164	-0.34683185161867	-0.0472383976029222	-0.649940934060743	-0.435740559559696	-0.070142646958239	0.268308504359063	0.23676335895045	0.228645233660748	0.00441820225747667	0.0918111078950471	0.211493187191057	0.0457489930817126	-0.087986792586017
GSM1894650	1.25312860467344	1.13410170934108	-1.11989403407584	-1.49169444749257	-0.750836214402633	-0.104360521961065	0.823640764239317	-0.0670978715008811	0.216058823453876	-0.398940281844346	0.562105104474355	-0.988690017829702	-1.04948042129635	0.32601206895109	0.922468900830412	0.618143950096575	-0.106941006091179	-0.0916065708529836	0.0147919532197742	-0.118496376427566	0.0491377820305826	-0.0633102203816054	0.258032241664089	0.349624388707538	0.145569270176098	-0.190951321172845	0.0667318558828489	-0.156998250699291	0.062985498239929
GSM1894651	5.84796021125388	-0.383871935024769	1.28956544482332	-0.531767102079438	0.0870685226715054	0.750095432035643	0.470885699402765	1.21790328211143	-0.312820585679706	-0.290102983426856	-0.763231067305155	0.631416358993511	1.00536692201663	-0.108605198406344	0.0528117151108394	-0.148160579485194	0.0816273657288299	-0.124228458239681	-0.34058507853673	-0.438430635181978	-0.202181326898642	0.324164870448997	0.0674607854646916	-0.0561278747471119	0.41559581294089	0.207212909440626	-0.37923499486196	0.0374250739994154	-0.225287472672422
GSM1894652	0.321024881869198	1.41819929193991	-0.400688960008497	0.493307621493369	0.360512863806886	0.441580511706449	-1.46744709055462	0.918191806138171	0.702968937225799	-0.496170342262964	-0.0272809606583946	-0.213548058446326	-0.466295552702786	-0.421269939924712	0.0227709528356703	0.0851449919009981	-0.208654056107119	0.0708565410307949	0.170062466623393	0.0490546245092253	-0.0837681910171267	0.111333867996013	0.361247301051813	-0.351656131747434	0.599794691766185	-0.171883396180794	-0.092152709819833	-0.111519254609657	-0.157444618529298
GSM1894653	6.49566046420186	-0.650869661341467	1.37090359906761	-0.363454056993658	-1.52525912294344	0.455389232091976	-0.450465012997946	0.0988522297327402	0.209992150264444	-0.215952547611173	-0.346793585145662	-0.594658960843039	2.30088152760936	0.15839003794632	0.0454420040772486	-0.644148251237446	-0.716588472863846	0.123527405245085	0.498975295957266	-0.321678318464385	1.00800760849725	0.192598335824008	-0.0301704785661783	-0.241842637391392	0.233815300427886	0.186988699919295	0.060934756900667	-0.110355291258039	-0.246624180825155
GSM1894654	5.51618416908921	0.457208590942878	-0.863491882089444	-0.312890601914488	-2.23035324612006	-0.359152990038147	0.702501746490931	-1.08166330007175	0.224360817895711	-1.33193431940262	-0.743711418332306	-0.0166893154822844	0.164905000608891	0.0756955353278068	-0.649401184770747	-0.324575513731731	-0.119319822268226	-1.02448363349786	-0.166748950395478	-0.478526419567903	-0.0925284826309716	0.151108366829322	0.428779454450908	0.213271563444114	0.0760827138184281	-0.247911275269398	0.13812162581283	0.00945623643319998	0.101316588602429
GSM1894655	-0.211785692598926	1.27141512882498	1.27822403831229	2.89165030360695	-1.68429120739511	0.084578823966053	-0.27268809841805	-0.359232663351826	0.56616339411844	0.637819301569106	1.2629893271272	0.629300823018109	-0.0855804320370496	1.05195640446268	0.198011804735759	-0.492891254437915	0.169937478369077	-0.239079648578045	0.423164459687323	0.0207929902144193	-0.0135697802409607	0.124636909520213	-0.0288162374138508	0.392519907292299	0.0884899552241089	-0.338020197501096	0.190064348278045	-0.0525899451272616	-0.238319596720548
GSM1894656	-0.0661352231349358	1.48247562883966	-1.26339388533209	1.52350049056146	0.524413827016205	-0.868061822482629	-0.165654570841912	-1.06130099144153	0.0640614834878121	-0.227430494280896	0.233236507165216	0.089931695382429	-0.752964776086858	-0.688074747711565	-0.461815029378623	0.663105295374181	-0.573359559352574	0.30500195172267	-0.327823248525695	-0.0785732566012434	-0.24642272122237	-0.164795697489782	-0.00882445295050586	0.215050283580357	0.0865686248328871	-0.0476446544085103	0.0239316751617898	-0.0303419997349863	-0.0151399239803256
GSM1894657	2.32971381302826	0.681054737663843	-2.55434237378576	-1.06154030329617	-2.06932661224218	0.769542383019483	-0.968402461872638	0.284511138543546	0.362375598399674	0.89633160913916	0.81159988431808	-0.555978177283366	0.360006158564386	0.899579059513036	-0.886488144069643	0.413373547621222	0.354207521932328	0.193260462468275	-0.608523397080343	0.221349698244172	-0.24727028589405	0.0353243161748482	-0.0325684740436459	-0.0169481308630471	-0.0122388774598751	-0.0853060724757053	0.186285477530497	-0.0620020458781012	-0.210939859481611
GSM1894658	-3.63008642125575	0.137562837791989	-2.01153140413598	-1.74846465412981	-1.40152914197111	2.18315126312238	-0.405278529107992	1.92486586416459	-0.0967339756879855	1.3193909468111	-1.41171751883974	-0.415654401772334	0.0353285056265263	0.247086108777898	-0.00449406059429722	-0.0390671708765846	0.349195773762594	1.13559374668557	-0.435681344149288	-0.518613904091042	0.46450461806151	-0.327582843237639	0.614658303616838	0.215624810953272	-0.0714830686231084	0.627408374356079	-0.0579464849926407	-0.0125929446471737	-0.00361901605861175
GSM1894659	3.38824511172878	1.23398396195424	-0.366055277163787	1.34594931392557	-0.728769744479586	-1.40910438156918	-0.648893348973213	1.89683535820893	1.14077217567399	1.43300373704295	-1.40561071650424	0.511832328836613	0.10988061792039	0.270703954957238	0.500536892753154	-1.35650955233474	-0.230433381362586	0.679689564300338	0.1737438609756	-0.0656132936957759	0.193225778042264	0.646710164974259	-0.263955622530375	0.127708358688785	-0.291550308766457	0.00445347945787945	0.243904525620313	0.14455564137245	-0.00246891703400109
GSM1894660	2.24119164954478	-0.184306391860943	-1.35019937719862	-1.65842826457644	3.50678773731241	-0.106798447267409	-0.101631703086571	-0.0895840637560565	-0.341354377012514	0.51434837903581	0.714475908896715	-0.14222971233452	0.0282380939311539	1.16938877364161	0.0728681194318612	0.0945287038490431	-0.130982383873271	0.212489528897136	-0.450133127574604	0.755419756965298	0.291236592594131	-0.324301764022017	-0.36072946395993	-0.139322192726732	-0.186392732656777	0.0831173307247673	0.0665649305275186	0.209295388471894	-0.0963494291950459
GSM1894661	4.27044229486151	1.01721274461175	-2.67688830248736	0.779892995911473	-0.844295645144407	-1.50506227295198	0.79497169614336	-1.1162756513689	-0.422121289876941	0.815659674042197	-0.0547261201198894	0.158798296366099	-0.518187307638116	0.295020226332074	-0.930086328377761	-0.733753650629188	-0.353725395121464	-0.3016236522904	0.227653643585338	0.427805083507646	-0.239840287905997	-0.883206469593466	0.123508255779266	0.0488112270766511	-0.281510846109166	0.227058495617984	-0.226991639120191	-0.0514788449756954	-0.0567691833186292
GSM1894662	0.23943520615859	1.13866839454406	-0.575721435616496	-0.742046971945533	0.424453895830982	-0.0149385048058001	-0.374444792488421	1.38211170211171	0.632739802839473	-0.413003425207969	0.0201364717016823	-0.203628353158073	-0.734214674115959	-0.537821279471669	0.808014818043173	0.360987140292387	-0.241225983878543	-0.209048944422516	0.504521556008774	0.0269365406869448	-0.052660546542755	-0.221429797040508	0.240490738382795	0.0358673229649935	0.284283078277683	-0.126417495953336	0.177856919066164	0.0416816949032493	-0.000738632015095869
GSM1894663	4.17088579137404	0.667417075646627	-1.1048734616521	-0.756826458578606	0.198321839334271	-0.826756002264727	0.100969193155886	-1.24378557470694	0.0946651701772435	0.715822087499061	-0.0633417744142833	-0.395251898093878	0.552219452647941	-0.275501099152817	0.599906773889847	0.112561354499912	0.0103782027248105	0.252110270437313	0.404875534920795	0.0700080644661476	0.411668698076044	0.0268662183389905	0.286812070059041	-0.582964873252793	0.249273824608695	-0.290676026387707	-0.161823068938658	-0.028466392765112	-0.01902829859566
GSM1894664	4.55243955618728	0.734993304863591	-0.981324534601931	0.50941442314093	-1.72475614981009	0.154617974176217	-0.191023295682058	2.16246873633486	0.326250856440395	1.5133727712973	-0.988209790756855	0.491540567265492	0.513030998659261	0.747337893733192	-0.321953698852357	-0.341898016509552	-0.248749667098014	0.223885723784589	0.152720995641437	0.427374491678717	0.129548127738137	0.445784987228822	-0.15683200815172	0.451354874921889	-0.150701132135912	-0.558763400054321	0.17013251218588	0.0652701280223807	0.151013204223993
GSM1894665	3.00844224047044	0.904664962159485	0.390100933768254	1.99607543599527	-2.26121580691937	0.598064904752374	-1.36270200478208	0.173210516610084	0.484594983985061	1.37329680641382	0.48678679858223	-0.50685990250742	0.785078699798478	-0.654972432465298	0.880682403648427	-0.0053501140640967	-0.672818410697611	-0.242854600175272	0.348069480858798	0.304553631065228	-0.198286980120693	-0.366063381620054	0.220748445719861	-0.195454906130612	-0.00913874329396262	0.0409334353410889	-0.204094431099634	0.0425666772837877	0.0296689724033046
GSM1894666	0.671410834435564	0.277298474395487	1.03566060921954	0.413687982005089	-1.01220376423556	1.00144404444398	0.238379457323871	-1.44544640484524	0.0215610745701606	-0.397355619793956	-0.284235425486855	0.158742227950577	0.111078169760855	0.616516428834329	-0.346501832853348	1.16414866174476	0.704875848535013	0.289789697580447	0.166119742848674	0.144947264218606	0.294875105158258	0.111539847295928	-0.188944520624633	-0.199129047371232	-0.0383795183254989	0.0374264323329629	0.252386221159587	-0.109403269203761	-0.0869349382566744
GSM1894667	3.86325606677237	-1.71836892606282	1.21088397359007	-1.54226073447897	1.38731807088835	-1.94304318454462	0.628722450357824	0.0155217793100741	0.604610350981397	0.899834232616627	-1.17770026910002	-0.687769360375127	0.225969521982229	-0.518473780255655	-0.351248344118897	0.041089163510141	-0.252877814308689	-0.260229573806797	0.404758496027962	0.0259707893531107	0.630314526390148	-0.448153257903345	-0.256542789955335	0.0592125836378005	-0.384153553455959	0.0544619688761247	-0.673605303897796	0.0549004401147097	-0.107896786935133
GSM1894668	2.84917285076308	0.475739241589167	-1.19647844208531	-0.869535565245228	1.38031725356087	-0.727958395430225	0.0962256998019605	-0.395088606962422	0.467635031546351	0.136485345167673	-0.151627734443428	0.476752370714172	-0.373371222834751	0.495589985417091	-0.772891489574506	0.00213557867420865	-0.145544644272991	0.219498866878973	-0.129729256566289	0.302067892422286	-0.0516888824233812	-0.233942880314326	-0.523490833512496	0.0057620017414154	-0.448097161366138	-0.223954113871598	-0.331092915501273	0.0624386966003663	-0.020851765785992
GSM1894669	2.00378740397852	-0.363453607422382	0.623605540226149	0.0407488930627514	1.26312632420909	0.666670687345748	-0.558699972977823	-0.95947142125132	0.143227477350324	-0.30177634473856	0.456983331236062	1.02440009492637	0.734896433556312	0.231758210323979	0.438278213704824	-0.541797701978557	0.544178006484585	0.0507536965846154	0.397578580735247	0.28657793166092	-0.319804888883823	0.0206746124613886	-0.0923784148778697	0.588247930799441	0.227527447502687	0.234695133591223	0.134931165870924	-0.361033149960968	-0.164589828489761
GSM1894670	1.44790253648773	0.829955556360574	-0.530989170288472	-0.022020399448996	-1.61956432940032	-0.668183615654936	0.369267625942722	-0.811724198066655	1.00356638510408	0.2567773531756	-1.18938184175029	1.39820743192908	1.38924849553775	-0.0220009951778584	0.142122222694778	1.56689921065241	-0.0350454125789469	0.373680496861514	0.133417805342855	-0.316983925315477	0.110128850419803	-0.409180571624252	-0.0669929281582829	-0.31349567331421	-0.678431555235232	-0.101388644350996	0.0974806902432158	-0.0600689198993549	0.0445084657627837
GSM1894671	6.26317657925676	-19.7989717163621	-4.35768730037138	5.23964441639492	0.26047391560339	1.48524409921517	-0.00623341835565583	0.47285891523723	-0.568231110818197	-0.422058030750819	0.86334153942109	-0.385493400328151	-0.191583304992069	-0.364651069132479	0.0434576474808113	0.232084283682105	0.343423040409075	0.386603191573913	0.253106699240631	-0.048785601645389	-0.0845113647411909	0.0585925365545173	-0.0876849946341425	-0.0813198654815739	-0.0351594383167317	0.0465345056246161	-0.0421818753143427	0.00199209941497502	0.0562459722577779
GSM1894672	0.888896948771581	-0.211695706790763	0.840455465018446	-1.21737835315306	0.465557916040357	0.296078935852705	0.154685700271888	0.0794481782455317	0.743059570749514	-0.0588547954143641	0.937787356449462	0.911442523950941	-0.143557722012344	-0.0113638972158	-0.720299741199016	0.576720971682606	0.226708510492148	-0.22830026147731	0.416498177386625	-0.0181375330592915	-0.25997917914863	-0.254721465781656	-0.322672237418493	0.238081864470138	-0.0554606390182481	0.373381100723362	-0.0273467197355646	0.0781010043134859	-0.220950861255998
GSM1894673	-2.13524707888217	0.775788460657807	-2.50035552794264	-0.412821404468323	-0.396970901171833	0.886617112268092	-0.335582650672423	0.870278436991101	-0.0494563297076408	-1.10169722643332	-0.91713373778487	-0.258564647862833	0.110529646841404	0.880801033861155	-0.0503882861778167	-0.240907054610955	0.448891274370198	-0.00725790963292905	0.284938099993163	0.131884043402997	0.0969879604543338	-0.188725604795195	-0.0951182362426873	0.411503079568668	0.272366050096044	-0.10775799487067	-0.108347006324172	0.00120411591290337	0.074386223626981
GSM1894674	2.11927886265405	0.918238054941793	0.593944254239821	-0.0536943896986892	0.501218230630505	0.475926565923316	0.987736108927463	0.668712875604292	-0.65547921061447	-1.41518718075385	-0.63179970214968	0.618272509380236	-0.631436632056579	-0.172386010899384	0.127143547444371	0.166378480351726	0.719003966118275	-0.438744903882947	-0.110944780181779	-0.0126192344591852	-0.0134497255721085	0.127313979395075	-0.511899175438425	0.170407570025009	-0.106261474572986	0.0136055862026226	-0.203242352315627	-0.174495067817781	0.133216772828516
