# Supplementary material for: Identification of potential biomarkers associated with immune cell infiltration patterns in Kawasaki disease via bioinformatics
Source: PLoS One. 2025 Jun 2;20(6):e0324337. doi: 10.1371/journal.pone.0324337 (PMC12129191; doi:10.1371/journal.pone.0324337)
Supplement: S17 File — (ZIP) [file pone.0324337.s019.zip › 6. Correlation Heatmap/GEOimmune.corHeatmap.R]

#install.packages("corrplot")

setwd("C:\\Users\\lexb\\Desktop\\yyan180130\\10.corHeatmap")      #ÉèÖÃ¹¤×÷Ä¿Â¼
data=read.table("xCell.score.txt",sep="\t",header=T,row.names=1,check.names=F)
rt=data[rowMeans(data)>0.01,]
rt=t(rt)

library(corrplot)
pdf("corHeatmap.pdf",height=13,width=13)              #±£´æÍ¼Æ¬µÄÎÄ¼þÃû³Æ
corrplot(corr=cor(rt),
         method = "color",
         order = "hclust",
         tl.col="black",
         addCoef.col = "black",
         number.cex = 0.8,
         col=colorRampPalette(c("blue", "white", "red"))(50),
         )
dev.off()


###Video source: http://study.163.com/u/biowolf
######Video source: https://shop119322454.taobao.com
######ËÙ¿ÆÉúÎï: http://www.biowolf.cn/
######×÷ÕßÓÊÏä£º2740881706@qq.com
######×÷ÕßÎ¢ÐÅ: seqBio
######QQÈº:  259208034
