# Supplementary material for: Identification of potential biomarkers associated with immune cell infiltration patterns in Kawasaki disease via bioinformatics
Source: PLoS One. 2025 Jun 2;20(6):e0324337. doi: 10.1371/journal.pone.0324337 (PMC12129191; doi:10.1371/journal.pone.0324337)
Supplement: S18 File — (ZIP) [file pone.0324337.s020.zip]

Archive with 6 entries (5 files):
- 7. Violin Plot/
- 7. Violin Plot/.RData
- 7. Violin Plot/.Rhistory
- 7. Violin Plot/GEOimmune.vioplot.R
- 7. Violin Plot/vioplot.pdf
- 7. Violin Plot/xCell.score.txt
