# Supplementary material for: Identification of potential biomarkers associated with immune cell infiltration patterns in Kawasaki disease via bioinformatics
Source: PLoS One. 2025 Jun 2;20(6):e0324337. doi: 10.1371/journal.pone.0324337 (PMC12129191; doi:10.1371/journal.pone.0324337)
Supplement: S18 File — (ZIP) [file pone.0324337.s020.zip › 7. Violin Plot/GEOimmune.vioplot.R]

#install.packages("vioplot")

library(vioplot)                                                    
setwd("F:\\APP\\生信（免疫浸润）\\10、小提琴图")           
normal=55                                                            
tumor=78                                                             

data=read.table("xCell.score.txt",sep="\t",header=T,row.names=1,check.names=F)   #��ȡ�����ļ�
rt=data[rowMeans(data)>0.01,]
rt=t(rt)

pdf("vioplot.pdf",height=8,width=20)              
par(las=1,mar=c(10,6,3,3))
x=c(1:ncol(rt))
y=c(1:ncol(rt))
plot(x,y,
     xlim=c(0,ncol(rt)*3-3),ylim=c(min(rt),max(rt)+0.02),
     main="",xlab="", ylab="Fraction",
     pch=21,
     col="white",
     xaxt="n")


for(i in 1:ncol(rt)){
  normalData=rt[1:normal,i]
  tumorData=rt[(normal+1):(normal+tumor),i]
  vioplot(normalData,at=3*(i-1),lty=1,add = T,col = 'blue')
  vioplot(tumorData,at=3*(i-1)+1,lty=1,add = T,col = 'red')
  wilcoxTest=wilcox.test(normalData,tumorData)
  p=round(wilcoxTest$p.value,3)
  mx=max(c(normalData,tumorData))
  lines(c(x=3*(i-1)+0.2,x=3*(i-1)+0.8),c(mx,mx))
  text(x=3*(i-1)+0.5, y=mx+0.02,labels=ifelse(p<0.001, paste0("p<0.001"), paste0("p=",p)), cex = 0.8)
  
}
text(seq(1,ncol(rt)*3-2,3),-0.08,xpd = NA,labels=colnames(rt),cex = 1,srt = 45,pos=2)
dev.off()
