# Supplementary material for: Identification of potential biomarkers associated with immune cell infiltration patterns in Kawasaki disease via bioinformatics
Source: PLoS One. 2025 Jun 2;20(6):e0324337. doi: 10.1371/journal.pone.0324337 (PMC12129191; doi:10.1371/journal.pone.0324337)
Supplement: S19 File — (ZIP) [file pone.0324337.s021.zip › 8. PCA/GEOimmune.PCA.R]

# 设置工作目录
setwd("F:\\APP\\生信（免疫浸润）\\11、PCA（需要3.6.2版本）")  # 设置工作目录
data <- read.table("xCell.score.txt", header=T, sep="\t", row.names=1)  # 读取数据
rt <- data[rowMeans(data) > 0.01, ]
data <- t(rt)
data <- as.matrix(data)  # 转置并转换为矩阵
data.class <- rownames(data)

# 进行PCA分析
data.pca <- prcomp(data, scale. = TRUE)  # PCA分析
pcaPredict <- predict(data.pca)

# 定义分组信息
group <- c(rep("Normal", 55), rep("Tumor", 78))  # 假设分组信息
PCA <- data.frame(PCA1 = pcaPredict[, 1], PCA2 = pcaPredict[, 2], group = group)

# 识别并移除右下角的异常点
# 假设异常点为PCA1 > 4且PCA2 < -15的点
outlier_index <- which(PCA$PCA1 > 4 & PCA$PCA2 < -15)
PCA <- PCA[-outlier_index, ]  # 移除异常点
group <- group[-outlier_index]  # 同时移除对应的分组信息

# 计算均值点
PCA.mean <- aggregate(PCA[, 1:2], list(group = PCA$group), mean)

# 绘制椭圆函数
veganCovEllipse <- function(cov, center = c(0, 0), scale = 1, npoints = 100) {
    theta <- (0:npoints) * 2 * pi / npoints
    Circle <- cbind(cos(theta), sin(theta))
    t(center + scale * t(Circle %*% chol(cov)))
}

# 绘制椭圆数据
df_ell <- data.frame()
for (g in levels(factor(PCA$group))) {
    df_ell <- rbind(df_ell, cbind(as.data.frame(with(PCA[PCA$group == g, ],
        veganCovEllipse(cov.wt(cbind(PCA1, PCA2), wt = rep(1 / length(PCA1), length(PCA1)))$cov,
            center = c(mean(PCA1), mean(PCA2))))), group = g))
}

# 加载ggplot2包
library(ggplot2)

# 绘制PCA图
pdf(file = "PCA_modified.pdf", height = 6, width = 7)
ggplot(data = PCA, aes(PCA1, PCA2)) +
    geom_point(aes(color = group)) +
    geom_path(data = df_ell, aes(x = PCA1, y = PCA2, colour = group), size = 1, linetype = 2) +
    annotate("text", x = PCA.mean$PCA1, y = PCA.mean$PCA2, label = PCA.mean$group) +
    theme_bw() +
    theme(panel.grid.major = element_blank(), panel.grid.minor = element_blank())
dev.off()
