# Supplementary material for: Identification of potential biomarkers associated with immune cell infiltration patterns in Kawasaki disease via bioinformatics
Source: PLoS One. 2025 Jun 2;20(6):e0324337. doi: 10.1371/journal.pone.0324337 (PMC12129191; doi:10.1371/journal.pone.0324337)
Supplement: S20 File — (ZIP) [file pone.0324337.s022.zip]

Archive with 7 entries (6 files):
- 9. Immune Cell Correlation Analysis/
- 9. Immune Cell Correlation Analysis/cor.pdf
- 9. Immune Cell Correlation Analysis/cor_filtered.pdf
- 9. Immune Cell Correlation Analysis/LASSO.gene.txt
- 9. Immune Cell Correlation Analysis/normalize.txt
- 9. Immune Cell Correlation Analysis/ssGSEA.result.txt
- 9. Immune Cell Correlation Analysis/wgcnaDiagnostic21.immuneCor.R
