# Supplementary material for: Identification of potential biomarkers associated with immune cell infiltration patterns in Kawasaki disease via bioinformatics
Source: PLoS One. 2025 Jun 2;20(6):e0324337. doi: 10.1371/journal.pone.0324337 (PMC12129191; doi:10.1371/journal.pone.0324337)
Supplement: S20 File — (ZIP) [file pone.0324337.s022.zip › 9. Immune Cell Correlation Analysis/LASSO.gene.txt]

AURKB
BUB1
CCL2
IL4
TOP2A
