# Supplementary material for: Identification of potential biomarkers associated with immune cell infiltration patterns in Kawasaki disease via bioinformatics
Source: PLoS One. 2025 Jun 2;20(6):e0324337. doi: 10.1371/journal.pone.0324337 (PMC12129191; doi:10.1371/journal.pone.0324337)
Supplement: S20 File — (ZIP) [file pone.0324337.s022.zip › 9. Immune Cell Correlation Analysis/ssGSEA.result.txt]

	GSM1894312	GSM1894313	GSM1894314	GSM1894315	GSM1894316	GSM1894317	GSM1894318	GSM1894319	GSM1894320	GSM1894321	GSM1894322	GSM1894323	GSM1894324	GSM1894325	GSM1894326	GSM1894327	GSM1894328	GSM1894329	GSM1894330	GSM1894331	GSM1894332	GSM1894333	GSM1894334	GSM1894335	GSM1894336	GSM1894337	GSM1894338	GSM1894339	GSM1894340	GSM1894341	GSM1894342	GSM1894343	GSM1894344	GSM1894345	GSM1894346	GSM1894347	GSM1894348	GSM1894349	GSM1894350	GSM1894351	GSM1894352	GSM1894353	GSM1894354	GSM1894355	GSM1894356	GSM1894357	GSM1894358	GSM1894359	GSM1894360
aDC	0	0	0	0	0	0	0	0	0	0	0	0	0	0	0	0	0	0.006	0	0	0	0	0	0	0	0	0	0	0	0	0	0	0	0	0	0	0	0	0	0.0161	0.0059	0	0	0	0	0.0029	0	0	0
B-cells	0.1309	0.1291	0.1423	0.1802	0.1553	0.1053	0.1315	0.043	0.1	0.1285	0.0693	0.151	0.1138	0.1071	0.081	0.1565	0.1497	0.1433	0.1605	0.1378	0.1879	0.2057	0.2039	0.134	0.0732	0.0664	0.105	0.0909	0.0333	0.0552	0.0696	0.0439	0.1235	0.0338	0.1377	0.1063	0.1189	0.1269	0.1492	0.1372	0.109	0.133	0.1552	0.0422	0.0847	0.024	0.1002	0.0495	0.0795
Basophils	0.0172	0.0147	0	0.0171	0	0	0.0356	0.1294	0.0188	0	0.0134	0.0113	0.027	0.0204	0.0354	0	0	0.0532	0	0	0	0	0.0158	0	0.0234	0.0154	0.0496	0.0527	0.082	0	0.0666	0.0329	0	0.0482	0	0.0243	0.003	0.0203	0	0	0.0249	0	0.0044	0	0	0.0596	0.051	0.0602	0
CD4+ naive T-cells	0	0.0049	0.0752	0.0817	0.0489	0.0331	0.0205	0	0.0262	0.0255	0.0021	0.0293	0.0513	0.0322	0.0318	0.0304	0.035	0.0093	0.0502	0.0448	0.0368	0.027	0.0103	0.0248	0.031	0.0143	0.0358	0.0382	0.0083	0.0395	0	0.0053	0.0219	0.0474	0.0507	0.0504	0.0346	0	0.0594	0.0068	0.0524	0.0464	0.0715	0.0204	0.0372	0.0039	0.0458	0.0419	0.0306
CD4+ T-cells	0.0389	0.0225	0.0928	0.0802	0.0552	0.049	0.0344	0	0.0443	0.0662	0.0415	0.0324	0.0373	0.0203	0.0294	0.0368	0.0853	0.0355	0.0635	0.0495	0.0514	0.0324	0.0453	0.0435	0.0276	0.0367	0.044	0.0368	0.0037	0.07	0.0088	0.0235	0.0421	0.0385	0.0584	0.0402	0.0295	0.0328	0.0541	0.0415	0.0388	0.051	0.0618	0.0461	0.0544	0.0152	0.039	0.0302	0.0308
CD4+ Tem	0.1323	0.1012	0.1287	0.1092	0.1122	0.1328	0.1159	0.1034	0.1345	0.1369	0.1183	0.1116	0.1162	0.1195	0.1302	0.0921	0.1706	0.1211	0.1093	0.1368	0.0983	0.0737	0.1192	0.1259	0.1302	0.1602	0.1066	0.1046	0.1133	0.151	0.0857	0.127	0.1401	0.1311	0.1291	0.104	0.1108	0.1359	0.1036	0.13	0.0882	0.1165	0.111	0.1579	0.1338	0.1234	0.1	0.1108	0.1141
CD8+ T-cells	0.1412	0.1207	0.2005	0.1587	0.1536	0.1346	0.1158	0.0983	0.1197	0.1588	0.1025	0.1531	0.1732	0.1338	0.1537	0.142	0.1346	0.1785	0.1861	0.1515	0.1496	0.0829	0.1415	0.1509	0.1047	0.1334	0.1347	0.1416	0.0929	0.1681	0.1045	0.097	0.0888	0.1787	0.143	0.1457	0.1147	0.0654	0.1548	0.0981	0.0871	0.1561	0.179	0.1473	0.1664	0.1153	0.1612	0.1566	0.1351
CD8+ Tcm	0.1112	0.1178	0.1223	0.0924	0.1241	0.1118	0.105	0.0937	0.0977	0.1424	0.1076	0.1232	0.1144	0.1043	0.1234	0.1146	0.0908	0.1302	0.1313	0.1084	0.1042	0.0587	0.104	0.1293	0.0796	0.1263	0.118	0.1023	0.0902	0.1219	0.0835	0.1096	0.0888	0.1278	0.1145	0.1192	0.0676	0.062	0.0954	0.1093	0.0755	0.1076	0.1168	0.1155	0.1326	0.118	0.1081	0.1017	0.122
CD8+ Tem	0.0819	0.0561	0.0253	0.0403	0.0617	0.0573	0.0527	0.0311	0.0401	0.077	0.049	0.066	0.0806	0.046	0.0618	0.0515	0.0401	0.0807	0.0573	0.0268	0.0335	0.0385	0.0557	0.0652	0.0236	0.0788	0.0481	0.0651	0.0438	0.0499	0.0293	0.0543	0.0373	0.0601	0.0457	0.0697	0.0619	0.0314	0.0405	0.0441	0.0246	0.048	0.0497	0.0647	0.0651	0.0842	0.0775	0.0617	0.0569
cDC	0.062	0.0656	0.1305	0.0145	0.049	0.0522	0.0477	0.043	0.0124	0.0747	0.0285	0.033	0.0332	0.0399	0.0402	0.06	0.0722	0.0758	0.0624	0.0881	0.1156	0.0371	0.0263	0.0903	0.0203	0.0089	0.0579	0.0198	0.0203	0.0743	0.0199	0.0363	0.0545	0.0576	0.0619	0.0117	0.0376	0.0235	0.0458	0.0186	0	0.0364	0.0209	0.0321	0.0742	0.0723	0.0425	0.0367	0.07
Class-switched memory B-cells	0.0568	0.0275	0.0238	0.031	0.0434	0.0266	0.0456	0.0071	0.0333	0.0473	0.0373	0.0314	0.0387	0.019	0	0.0549	0.0462	0.0423	0.0239	0.0399	0.0559	0.059	0.0632	0.0406	0.0245	0.0269	0.025	0.0169	0	0	0.0128	0.0035	0.0468	0	0.0384	0.0296	0.0417	0.0897	0.045	0.041	0.0296	0.0497	0.0391	0.0082	0.0123	0.0021	0.0176	0.0084	0.0188
CLP	0.1681	0.1284	0.1545	0.1982	0.2082	0.2494	0.1767	0.1984	0.2059	0.2125	0.2245	0.2533	0.1363	0.1666	0.205	0.1743	0.2132	0.1912	0.2009	0.2062	0.2292	0.1344	0.2377	0.1666	0.1502	0.2066	0.1505	0.1487	0.124	0.2073	0.2842	0.1297	0.1769	0.1968	0.164	0.1	0.0943	0.2185	0.2112	0.1714	0.1023	0.1538	0.143	0.19	0.2615	0.21	0.1719	0.2172	0.1775
Eosinophils	0.0264	0.0281	0	0.0036	0.0079	0.0042	0.0113	3e-04	0.0082	0.0026	0.0314	0.0155	0.0202	0.0319	0.046	0.0152	0	0.0021	0	0.0348	0	0.0208	0.0032	0.01	0.0629	0.0199	0.0153	0.0163	0.1009	0.0232	0.0095	0.0653	0.051	0.0314	0.0334	0.0127	0.0927	0.0288	0.014	0	0.0357	0.0109	0.0084	0.0433	0.007	0.0046	0.0096	0.0365	0.0944
HSC	0	0	0.0084	0.0379	0.0022	0.0196	0	0.0467	0	0	0	0.0178	0.0371	0.0178	0.016	0.0056	0.0068	0.0036	0.005	0.008	0	0.0087	0	0.0073	0.0065	0.0031	0	0.0172	0.0187	0.0249	0.0609	0.0068	0	0.0118	0.0073	0.006	0.0069	0.0105	0.0173	0	0.0277	0.0297	0.011	0.022	0.0106	0.0151	0.0015	0.0171	0.0093
iDC	0.0539	0.022	0.0037	0.0694	0	0.0228	0.0096	0.0339	0	0	0	0.0607	0.0734	0.0452	0.0208	0.0434	0	0.0038	0	0.0518	0	0.0798	0.0067	0.0136	0.0296	0	0.0244	0.0054	0.1539	0.0666	0.0311	0.1083	0.0423	0.0163	0.0436	0.0432	0.2223	0.0217	0.0264	7e-04	0.0556	0.0184	0.0353	0.0547	0.01	0.0203	0.0236	0.003	0.1621
Mast cells	0.0511	0.0571	0.0294	0.074	0.0534	0.0609	0.042	0.0755	0.0567	0.0405	0.0365	0.0606	0.0681	0.0516	0.0557	0.0493	0.0442	0.0552	0.044	0.0498	0.0439	0.0749	0.0538	0.0621	0.0602	0.0423	0.0479	0.0613	0.078	0.0337	0.0671	0.0657	0.0501	0.0615	0.0515	0.0555	0.0659	0.0529	0.0492	0.0439	0.0549	0.0626	0.0515	0.0461	0.0351	0.0455	0.0502	0.0585	0.0586
Megakaryocytes	0.0021	0.0018	4e-04	0.0077	0.001	0.0055	0.0017	0.0127	0.0015	0.0029	2e-04	6e-04	0.01	0.004	0	0.0013	2e-04	0	4e-04	9e-04	4e-04	0.0078	0.0026	1e-04	0.0062	5e-04	0.0021	0.0019	0.0115	0	0.0081	0.006	8e-04	0.0017	0.005	0.0076	0.0031	0.006	0.0054	0.0052	0.0036	0.007	0.0035	6e-04	0	0.0023	9e-04	0.0075	0.0017
Memory B-cells	0.0326	0.0442	0.0301	0.0647	0.0393	0.0317	0.0321	0.0019	0.0232	0.0373	0	0.0468	0.0369	0.0416	0.0172	0.0575	0.0271	0.0399	0.0358	0.0373	0.0537	0.079	0.0637	0.0418	0.0204	0.0098	0.0202	0.02	0.0035	0	0.0149	0.0073	0.0406	0.0043	0.0441	0.0457	0.0486	0.0429	0.0441	0.0448	0.0506	0.0535	0.0554	0.0095	0.0187	0	0.0278	0.0162	0.0347
MEP	0.0417	0.0216	0.0157	0.0667	0.0373	0.0249	0.0027	0.0122	0.0046	0.0168	0.0036	0.0329	0.05	0.0317	0.0206	0	0.0279	0.0294	0.0032	0.0228	0.0192	0.0257	0.0255	0.0457	0.0094	0	0.0147	0.0142	0.0293	0	0.0119	0.0199	0.0238	0.0252	0.0414	0.0199	0.0344	0.0509	0.0364	0.0101	0.0446	0.0504	0.0388	0.045	0	0	0.0377	0.0292	0.0411
Monocytes	0.0165	0.0809	0.0023	0	0.0379	0.034	0.0716	0.0352	0.0679	0.0298	0.0725	0.0177	0.0126	0.0467	0.0376	0.0464	0.0109	0.0234	0.0223	0.0413	0.0369	0.0351	0.0319	0.0529	0.0629	0.0561	0.0514	0.0278	0.0291	0.0345	0.0337	0.0741	0.0614	0.0301	0.037	0.0293	0.0285	0.0271	0.0297	0.0816	0.0407	0.0329	0.013	0.0567	0.0482	0.0548	0.0254	0.0484	0.044
MSC	0	0	0	0	0.008	0.1337	0	0.0458	0	0	0	0	0	0.1608	0	0	0	0	0	0	0	0	0	0	0	0	0	0	0.1056	0	0.1231	0	0	0.0905	0	0.0195	0	0.1603	0.0805	0	0.2735	0.0255	0	0.1885	0	0	0	0	0.0294
naive B-cells	0.0013	0.0102	0.0277	0.0502	0.0346	0.0186	0.0247	0.0042	0.0137	0.0173	0	0.0434	0.0218	0.0329	0.0274	0.0279	0.0222	0.0211	0.0395	0.0259	0.0262	0.0487	0.0291	0.0301	0.0104	0	0.0193	0.0218	0.0062	0.0104	0.0102	0.0067	0.0102	0.0011	0.0316	0.0158	0.0207	0	0.0367	0.0195	0.0236	0.0267	0.0445	0.0037	0.0176	0	0.027	0.001	0.0147
Neutrophils	0	0.0068	0	0	0	0	0.0222	0.0168	0.0192	0.0082	0.0433	0	0	0.0047	0.0053	0.0156	0	1e-04	0	0.0013	0.0011	0.0141	0	0.0085	0.0355	0.0319	0.0168	0.0207	0.0036	0	0.0057	0.0208	0.0187	0.0028	0.0033	0.0065	0.0034	0.0017	0	0.0088	0.0074	3e-04	0	0.0052	0.0055	0.0101	5e-04	0.0045	0.004
NKT	0	0.0187	0	0	0.0045	0.0141	0.0119	0.0586	0.0151	0	0.0023	0	0.0114	0.0261	0	0.0096	0	0	0	0	0.0067	0.0452	0	0	0.0418	0.0234	0	0.0056	0.0414	0	0.006	0.0223	0.0345	0.0168	0	0.0236	0.0172	0.0137	0.0122	0.0324	0.0458	0.0057	0	0.0174	0	0.0099	0	0.0013	0.0162
Plasma cells	0.2869	0.2143	0.2345	0.2039	0.2178	0.2094	0.2318	0.1562	0.2401	0.2495	0.2623	0.2151	0.1862	0.1477	0.1703	0.2042	0.2945	0.2459	0.2464	0.2296	0.271	0.1829	0.2848	0.2064	0.1582	0.2084	0.2216	0.1909	0.1367	0.1883	0.1854	0.1648	0.2299	0.1602	0.2042	0.1689	0.1804	0.2868	0.2237	0.2364	0.1583	0.2004	0.2122	0.161	0.1902	0.1544	0.179	0.1842	0.1678
Platelets	0	0	0	0.0157	0	0.0106	0	0.0257	0	0	0	0	0.0183	0	0	0	0	0	0	0	0	0.0182	0	0	0.0065	0	0	0	0.0267	0	0.018	0.0065	0	0	0.0076	0.0051	0.0028	0.0075	0.001	0	0	0.008	0	0	0	0.0027	0	0.013	0
Smooth muscle	0.5595	0.4866	0.6372	0.5441	0.5657	0.487	0.5459	0.4789	0.5185	0.5649	0.5574	0.5451	0.5046	0.3778	0.5324	0.4655	0.6657	0.5803	0.6122	0.5714	0.5846	0.445	0.623	0.4892	0.4388	0.4819	0.512	0.4724	0.3765	0.6326	0.5049	0.4271	0.5171	0.4543	0.4967	0.4067	0.3905	0.4663	0.5035	0.5503	0.2885	0.4834	0.5076	0.4582	0.5586	0.4981	0.512	0.4682	0.4566
Th1 cells	0.3312	0.2727	0.1837	0.2618	0.2801	0.2667	0.2182	0.1536	0.2557	0.2259	0.1502	0.2386	0.3203	0.2606	0.1648	0.2258	0.2232	0.263	0.2161	0.1753	0.206	0.238	0.2812	0.27	0.1189	0.1629	0.2067	0.2194	0.2166	0.1382	0.1912	0.2427	0.193	0.2461	0.2106	0.3453	0.3291	0.3199	0.2137	0.2398	0.2423	0.2729	0.2821	0.245	0.2086	0.2532	0.2791	0.2618	0.2459
Th2 cells	0.1312	0	0.0666	0	0	0	0.0163	0	0	0.1797	0.1695	0	0	0	0.0323	0	0.1201	0.0875	0.0453	0.0216	0.0276	0	0.1604	0.0096	0.0113	0.1601	0.0056	0	0	0.0877	0	0.0154	0.0281	0	0	0	0	0.0665	0	0.0135	0	0	0	0.0118	0.04	0	0	0	0.0052
[truncated: 84 more columns]
