# Supplementary material for: Identification of potential biomarkers associated with immune cell infiltration patterns in Kawasaki disease via bioinformatics
Source: PLoS One. 2025 Jun 2;20(6):e0324337. doi: 10.1371/journal.pone.0324337 (PMC12129191; doi:10.1371/journal.pone.0324337)
Supplement: S20 File — (ZIP) [file pone.0324337.s022.zip › 9. Immune Cell Correlation Analysis/wgcnaDiagnostic21.immuneCor.R]

library(limma)
library(reshape2)
library(tidyverse)
library(ggplot2)

# 设置工作目录
setwd("F:\\APP\\生信（免疫浸润）\\12、免疫细胞相关性分析\\normalize")

# 读取免疫细胞评分数据并转置
immune <- read.table("ssGSEA.result.txt", header = TRUE, sep = "\t", check.names = FALSE, row.names = 1)
immune <- t(immune)

# 读取基因表达数据并转置
rt <- read.table("normalize.txt", header = TRUE, sep = "\t", check.names = FALSE, row.names = 1)

# 读取基因列表文件并筛选基因表达数据
geneRT <- read.table("LASSO.gene.txt", header = FALSE, sep = "\t", check.names = FALSE)
exp <- t(rt[intersect(as.vector(geneRT[, 1]), row.names(rt)), ])

# 筛选一致的样本
sameSample <- intersect(row.names(immune), row.names(exp))
immune <- immune[sameSample, , drop = FALSE]
exp <- exp[sameSample, , drop = FALSE]

# 计算Spearman相关性
outTab <- data.frame()
for (cell in colnames(immune)) {
  for (gene in colnames(exp)) {
    x <- as.numeric(immune[, cell])
    y <- as.numeric(exp[, gene])
    corT <- cor.test(x, y, method = "spearman")
    cor <- corT$estimate
    pvalue <- corT$p.value
    text <- ifelse(pvalue < 0.001, "***", ifelse(pvalue < 0.01, "**", ifelse(pvalue < 0.05, "*", "")))
    outTab <- rbind(outTab, cbind(Gene = gene, Immune = cell, cor = as.numeric(cor), text = text, pvalue = pvalue))
  }
}

# 确保 cor 列是数值型
outTab$cor <- as.numeric(outTab$cor)

# 过滤掉没有显著性标记的行
outTab <- outTab %>% 
  group_by(Immune) %>%
  filter(any(text %in% c("***", "**", "*")))

# 可视化相关性热图
pdf(file = "cor_filtered.pdf", width = 10, height = 8)
ggplot(outTab, aes(x = Gene, y = Immune, fill = cor)) + 
  geom_tile(aes(fill = cor), colour = "grey", size = 1) +
  scale_fill_gradient2(low = "blue", mid = "white", high = "red", midpoint = 0,
                        limit = c(-1, 1),
                        breaks = c(-1, -0.7, -0.5, -0.3, 0, 0.3, 0.5, 0.7, 1),
                        labels = c("-1", "Strong Negative", "Moderate Negative", "Weak Negative", 
                                      "0", "Weak Positive", "Moderate Positive", "Strong Positive", "1")) +
  geom_text(aes(label = text), color = "black", size = 3, vjust = 1) +
  theme_minimal() +
  theme(axis.text.x = element_text(angle = 0, hjust = 1),
         axis.title = element_blank(),
         panel.grid = element_blank(),
         plot.title = element_text(hjust = 0.5)) +
  labs(x = "", y = "", fill = "Correlation\nSignificance:\n* p < 0.05\n** p < 0.01\n*** p < 0.001") +
  scale_x_discrete(expand = expansion(mult = c(0, 0.05))) +
  scale_y_discrete(expand = expansion(mult = c(0, 0.05))) +
  theme(legend.position = "right",
        legend.title = element_text(size = 10),
        legend.text = element_text(size = 8))
dev.off()
